# Supplementary material for: Time-course RNASeq of Camponotus floridanus forager and nurse ant brains indicate links between plasticity in the biological clock and behavioral division of labor
Source: BMC Genomics. 2022 Jan 15;23:57. doi: 10.1186/s12864-021-08282-x (PMC8760764; doi:10.1186/s12864-021-08282-x)
Supplement: Supplementary file 2 — Additional file 2. [file 12864_2021_8282_MOESM2_ESM.xls]

## Sheet: no_OR_low_exp_genes
No Expression; genes unexpressed in the brains of foragers and nurses (FPKM = 0)
	gene_name	blast_annotation	X2F	X4F	X6F	X8F	X10F	X12F	X14F	X16F	X18F	X20F	X22F	X24F	X2N	X4N	X6N	X8N	X10N	X12N	X14N	X16N	X18N	X20N	X22N	X24N
1	LOC105247753	lysosomal aspartic protease-like	0	0	0	0	0	0	0	0	0	0	0	0	0	0	0	0	0	0	0	0	0	0	0	0
2	LOC105247769	SCAN domain-containing protein 3	0	0	0	0	0	0	0	0	0	0	0	0	0	0	0	0	0	0	0	0	0	0	0	0
3	LOC105247778	odorant receptor 13a	0	0	0	0	0	0	0	0	0	0	0	0	0	0	0	0	0	0	0	0	0	0	0	0
4	LOC105247896	uncharacterized protein LOC105247896	0	0	0	0	0	0	0	0	0	0	0	0	0	0	0	0	0	0	0	0	0	0	0	0
5	LOC105247966	histone-lysine N-methyltransferase SETMAR-like	0	0	0	0	0	0	0	0	0	0	0	0	0	0	0	0	0	0	0	0	0	0	0	0
6	LOC105248149	lysosomal aspartic protease-like isoform X4	0	0	0	0	0	0	0	0	0	0	0	0	0	0	0	0	0	0	0	0	0	0	0	0
7	LOC105248150	activity-regulated cytoskeleton associated protein 2	0	0	0	0	0	0	0	0	0	0	0	0	0	0	0	0	0	0	0	0	0	0	0	0
8	LOC105248281	juvenile hormone acid O-methyltransferase	0	0	0	0	0	0	0	0	0	0	0	0	0	0	0	0	0	0	0	0	0	0	0	0
9	LOC105248284	uncharacterized protein LOC105248284	0	0	0	0	0	0	0	0	0	0	0	0	0	0	0	0	0	0	0	0	0	0	0	0
10	LOC105248289	uncharacterized protein LOC105248289	0	0	0	0	0	0	0	0	0	0	0	0	0	0	0	0	0	0	0	0	0	0	0	0
11	LOC105248327	histone-lysine N-methyltransferase SETMAR-like	0	0	0	0	0	0	0	0	0	0	0	0	0	0	0	0	0	0	0	0	0	0	0	0
12	LOC105248387	uncharacterized protein LOC105248387	0	0	0	0	0	0	0	0	0	0	0	0	0	0	0	0	0	0	0	0	0	0	0	0
13	LOC105248388	NA	0	0	0	0	0	0	0	0	0	0	0	0	0	0	0	0	0	0	0	0	0	0	0	0
14	LOC105248410	uncharacterized protein LOC105248410	0	0	0	0	0	0	0	0	0	0	0	0	0	0	0	0	0	0	0	0	0	0	0	0
15	LOC105248574	uncharacterized protein LOC105248574	0	0	0	0	0	0	0	0	0	0	0	0	0	0	0	0	0	0	0	0	0	0	0	0
16	LOC105248620	uncharacterized protein LOC105248620	0	0	0	0	0	0	0	0	0	0	0	0	0	0	0	0	0	0	0	0	0	0	0	0
17	LOC105248777	putative nuclease HARBI1	0	0	0	0	0	0	0	0	0	0	0	0	0	0	0	0	0	0	0	0	0	0	0	0
18	LOC105248932	uncharacterized protein LOC105248932	0	0	0	0	0	0	0	0	0	0	0	0	0	0	0	0	0	0	0	0	0	0	0	0
19	LOC105248933	farnesol dehydrogenase	0	0	0	0	0	0	0	0	0	0	0	0	0	0	0	0	0	0	0	0	0	0	0	0
20	LOC105248997	lysosomal aspartic protease isoform X1	0	0	0	0	0	0	0	0	0	0	0	0	0	0	0	0	0	0	0	0	0	0	0	0
21	LOC105249028	protein GVQW3-like	0	0	0	0	0	0	0	0	0	0	0	0	0	0	0	0	0	0	0	0	0	0	0	0
22	LOC105249110	uncharacterized protein LOC105249110	0	0	0	0	0	0	0	0	0	0	0	0	0	0	0	0	0	0	0	0	0	0	0	0
23	LOC105249119	protein GVQW3-like	0	0	0	0	0	0	0	0	0	0	0	0	0	0	0	0	0	0	0	0	0	0	0	0
24	LOC105249275	uncharacterized protein LOC105249275	0	0	0	0	0	0	0	0	0	0	0	0	0	0	0	0	0	0	0	0	0	0	0	0
25	LOC105249306	uncharacterized protein LOC105249306	0	0	0	0	0	0	0	0	0	0	0	0	0	0	0	0	0	0	0	0	0	0	0	0
26	LOC105249377	aminopeptidase N isoform X1	0	0	0	0	0	0	0	0	0	0	0	0	0	0	0	0	0	0	0	0	0	0	0	0
27	LOC105249452	protein ALP1-like	0	0	0	0	0	0	0	0	0	0	0	0	0	0	0	0	0	0	0	0	0	0	0	0
28	LOC105249821	uncharacterized protein LOC105249821	0	0	0	0	0	0	0	0	0	0	0	0	0	0	0	0	0	0	0	0	0	0	0	0
29	LOC105249846	NA	0	0	0	0	0	0	0	0	0	0	0	0	0	0	0	0	0	0	0	0	0	0	0	0
30	LOC105249862	uncharacterized protein LOC105249862	0	0	0	0	0	0	0	0	0	0	0	0	0	0	0	0	0	0	0	0	0	0	0	0
31	LOC105249969	uncharacterized protein LOC105249969	0	0	0	0	0	0	0	0	0	0	0	0	0	0	0	0	0	0	0	0	0	0	0	0
32	LOC105249982	odorant receptor 49b-like	0	0	0	0	0	0	0	0	0	0	0	0	0	0	0	0	0	0	0	0	0	0	0	0
33	LOC105249985	odorant receptor 46a-like	0	0	0	0	0	0	0	0	0	0	0	0	0	0	0	0	0	0	0	0	0	0	0	0
34	LOC105250140	uncharacterized protein LOC105250140	0	0	0	0	0	0	0	0	0	0	0	0	0	0	0	0	0	0	0	0	0	0	0	0
35	LOC105250314	uncharacterized protein LOC105250314	0	0	0	0	0	0	0	0	0	0	0	0	0	0	0	0	0	0	0	0	0	0	0	0
36	LOC105250429	NA	0	0	0	0	0	0	0	0	0	0	0	0	0	0	0	0	0	0	0	0	0	0	0	0
37	LOC105250519	uncharacterized protein K02A2.6-like	0	0	0	0	0	0	0	0	0	0	0	0	0	0	0	0	0	0	0	0	0	0	0	0
38	LOC105250539	uncharacterized protein LOC105250539	0	0	0	0	0	0	0	0	0	0	0	0	0	0	0	0	0	0	0	0	0	0	0	0
39	LOC105250550	NA	0	0	0	0	0	0	0	0	0	0	0	0	0	0	0	0	0	0	0	0	0	0	0	0
40	LOC105250566	uncharacterized protein LOC105250566	0	0	0	0	0	0	0	0	0	0	0	0	0	0	0	0	0	0	0	0	0	0	0	0
41	LOC105250568	uncharacterized protein LOC105250568	0	0	0	0	0	0	0	0	0	0	0	0	0	0	0	0	0	0	0	0	0	0	0	0
42	LOC105250569	NA	0	0	0	0	0	0	0	0	0	0	0	0	0	0	0	0	0	0	0	0	0	0	0	0
43	LOC105250574	uncharacterized protein LOC105250574	0	0	0	0	0	0	0	0	0	0	0	0	0	0	0	0	0	0	0	0	0	0	0	0
44	LOC105250606	histone-lysine N-methyltransferase SETMAR-like	0	0	0	0	0	0	0	0	0	0	0	0	0	0	0	0	0	0	0	0	0	0	0	0
45	LOC105250635	uncharacterized protein LOC105250635	0	0	0	0	0	0	0	0	0	0	0	0	0	0	0	0	0	0	0	0	0	0	0	0
46	LOC105250779	histone-lysine N-methyltransferase SETMAR-like	0	0	0	0	0	0	0	0	0	0	0	0	0	0	0	0	0	0	0	0	0	0	0	0
47	LOC105250892	histone-lysine N-methyltransferase SETMAR-like	0	0	0	0	0	0	0	0	0	0	0	0	0	0	0	0	0	0	0	0	0	0	0	0
48	LOC105251002	LOW QUALITY PROTEIN: 2-amino-3-ketobutyrate coenzyme A ligase, mitochondrial	0	0	0	0	0	0	0	0	0	0	0	0	0	0	0	0	0	0	0	0	0	0	0	0
49	LOC105251003	uncharacterized protein LOC105251003	0	0	0	0	0	0	0	0	0	0	0	0	0	0	0	0	0	0	0	0	0	0	0	0
50	LOC105251055	juvenile hormone acid O-methyltransferase	0	0	0	0	0	0	0	0	0	0	0	0	0	0	0	0	0	0	0	0	0	0	0	0
51	LOC105251155	facilitated trehalose transporter Tret1	0	0	0	0	0	0	0	0	0	0	0	0	0	0	0	0	0	0	0	0	0	0	0	0
52	LOC105251170	NA	0	0	0	0	0	0	0	0	0	0	0	0	0	0	0	0	0	0	0	0	0	0	0	0
53	LOC105251172	fatty acyl-CoA reductase 1-like	0	0	0	0	0	0	0	0	0	0	0	0	0	0	0	0	0	0	0	0	0	0	0	0
54	LOC105251727	uncharacterized protein LOC105251727	0	0	0	0	0	0	0	0	0	0	0	0	0	0	0	0	0	0	0	0	0	0	0	0
55	LOC105251736	uncharacterized protein LOC105251736	0	0	0	0	0	0	0	0	0	0	0	0	0	0	0	0	0	0	0	0	0	0	0	0
56	LOC105252025	NA	0	0	0	0	0	0	0	0	0	0	0	0	0	0	0	0	0	0	0	0	0	0	0	0
57	LOC105252027	mevalonate kinase	0	0	0	0	0	0	0	0	0	0	0	0	0	0	0	0	0	0	0	0	0	0	0	0
58	LOC105252281	odorant receptor 13a	0	0	0	0	0	0	0	0	0	0	0	0	0	0	0	0	0	0	0	0	0	0	0	0
59	LOC105252283	glutamyl aminopeptidase	0	0	0	0	0	0	0	0	0	0	0	0	0	0	0	0	0	0	0	0	0	0	0	0
60	LOC105252386	cytochrome c	0	0	0	0	0	0	0	0	0	0	0	0	0	0	0	0	0	0	0	0	0	0	0	0
61	LOC105252483	uncharacterized protein LOC105252483	0	0	0	0	0	0	0	0	0	0	0	0	0	0	0	0	0	0	0	0	0	0	0	0
62	LOC105252511	uncharacterized protein LOC105252511	0	0	0	0	0	0	0	0	0	0	0	0	0	0	0	0	0	0	0	0	0	0	0	0
63	LOC105252566	mevalonate kinase	0	0	0	0	0	0	0	0	0	0	0	0	0	0	0	0	0	0	0	0	0	0	0	0
64	LOC105252574	zinc finger MYM-type protein 1-like	0	0	0	0	0	0	0	0	0	0	0	0	0	0	0	0	0	0	0	0	0	0	0	0
65	LOC105252613	uncharacterized protein LOC105252613	0	0	0	0	0	0	0	0	0	0	0	0	0	0	0	0	0	0	0	0	0	0	0	0
66	LOC105252681	zinc finger MYM-type protein 1-like	0	0	0	0	0	0	0	0	0	0	0	0	0	0	0	0	0	0	0	0	0	0	0	0
67	LOC105252706	uncharacterized protein LOC105252706	0	0	0	0	0	0	0	0	0	0	0	0	0	0	0	0	0	0	0	0	0	0	0	0
68	LOC105252710	insulin	0	0	0	0	0	0	0	0	0	0	0	0	0	0	0	0	0	0	0	0	0	0	0	0
69	LOC105252751	protein ANTAGONIST OF LIKE HETEROCHROMATIN PROTEIN 1-like	0	0	0	0	0	0	0	0	0	0	0	0	0	0	0	0	0	0	0	0	0	0	0	0
70	LOC105252752	dynein heavy chain 12, axonemal-like	0	0	0	0	0	0	0	0	0	0	0	0	0	0	0	0	0	0	0	0	0	0	0	0
71	LOC105252923	uncharacterized protein LOC105252923	0	0	0	0	0	0	0	0	0	0	0	0	0	0	0	0	0	0	0	0	0	0	0	0
72	LOC105253384	LOW QUALITY PROTEIN: transmembrane protein 185A	0	0	0	0	0	0	0	0	0	0	0	0	0	0	0	0	0	0	0	0	0	0	0	0
73	LOC105253409	uncharacterized protein LOC105253409	0	0	0	0	0	0	0	0	0	0	0	0	0	0	0	0	0	0	0	0	0	0	0	0
74	LOC105253460	uncharacterized protein LOC105253460	0	0	0	0	0	0	0	0	0	0	0	0	0	0	0	0	0	0	0	0	0	0	0	0
75	LOC105253511	histone-lysine N-methyltransferase SETMAR-like	0	0	0	0	0	0	0	0	0	0	0	0	0	0	0	0	0	0	0	0	0	0	0	0
76	LOC105253514	uncharacterized protein LOC105253514	0	0	0	0	0	0	0	0	0	0	0	0	0	0	0	0	0	0	0	0	0	0	0	0
77	LOC105253545	uncharacterized protein LOC105253545 isoform X2	0	0	0	0	0	0	0	0	0	0	0	0	0	0	0	0	0	0	0	0	0	0	0	0
78	LOC105253581	uncharacterized protein LOC105253581	0	0	0	0	0	0	0	0	0	0	0	0	0	0	0	0	0	0	0	0	0	0	0	0
79	LOC105253660	histone H1-like	0	0	0	0	0	0	0	0	0	0	0	0	0	0	0	0	0	0	0	0	0	0	0	0
80	LOC105253671	uncharacterized protein LOC105253671, partial	0	0	0	0	0	0	0	0	0	0	0	0	0	0	0	0	0	0	0	0	0	0	0	0
81	LOC105253672	uncharacterized protein LOC105253672	0	0	0	0	0	0	0	0	0	0	0	0	0	0	0	0	0	0	0	0	0	0	0	0
82	LOC105253992	uncharacterized protein LOC105253992	0	0	0	0	0	0	0	0	0	0	0	0	0	0	0	0	0	0	0	0	0	0	0	0
83	LOC105254061	uncharacterized protein LOC105254061	0	0	0	0	0	0	0	0	0	0	0	0	0	0	0	0	0	0	0	0	0	0	0	0
84	LOC105254187	protein ALP1-like	0	0	0	0	0	0	0	0	0	0	0	0	0	0	0	0	0	0	0	0	0	0	0	0
85	LOC105254264	uncharacterized protein LOC105254264	0	0	0	0	0	0	0	0	0	0	0	0	0	0	0	0	0	0	0	0	0	0	0	0
86	LOC105254328	uncharacterized protein LOC105254328	0	0	0	0	0	0	0	0	0	0	0	0	0	0	0	0	0	0	0	0	0	0	0	0
87	LOC105254361	histone-lysine N-methyltransferase SETMAR-like	0	0	0	0	0	0	0	0	0	0	0	0	0	0	0	0	0	0	0	0	0	0	0	0
88	LOC105254363	NA	0	0	0	0	0	0	0	0	0	0	0	0	0	0	0	0	0	0	0	0	0	0	0	0
89	LOC105254426	uncharacterized protein LOC105254426	0	0	0	0	0	0	0	0	0	0	0	0	0	0	0	0	0	0	0	0	0	0	0	0
90	LOC105254431	repetitive proline-rich cell wall protein 2-like	0	0	0	0	0	0	0	0	0	0	0	0	0	0	0	0	0	0	0	0	0	0	0	0
91	LOC105254560	zinc finger MYM-type protein 1	0	0	0	0	0	0	0	0	0	0	0	0	0	0	0	0	0	0	0	0	0	0	0	0
92	LOC105254617	uncharacterized protein LOC105254617	0	0	0	0	0	0	0	0	0	0	0	0	0	0	0	0	0	0	0	0	0	0	0	0
93	LOC105254621	NA	0	0	0	0	0	0	0	0	0	0	0	0	0	0	0	0	0	0	0	0	0	0	0	0
94	LOC105254651	uncharacterized protein LOC105254651	0	0	0	0	0	0	0	0	0	0	0	0	0	0	0	0	0	0	0	0	0	0	0	0
95	LOC105254745	uncharacterized protein LOC105254745	0	0	0	0	0	0	0	0	0	0	0	0	0	0	0	0	0	0	0	0	0	0	0	0
96	LOC105254746	putative nuclease HARBI1	0	0	0	0	0	0	0	0	0	0	0	0	0	0	0	0	0	0	0	0	0	0	0	0
97	LOC105254868	uncharacterized protein LOC105254868	0	0	0	0	0	0	0	0	0	0	0	0	0	0	0	0	0	0	0	0	0	0	0	0
98	LOC105254911	uncharacterized protein LOC105254911	0	0	0	0	0	0	0	0	0	0	0	0	0	0	0	0	0	0	0	0	0	0	0	0
99	LOC105255050	uncharacterized protein LOC105255050	0	0	0	0	0	0	0	0	0	0	0	0	0	0	0	0	0	0	0	0	0	0	0	0
100	LOC105255124	jerky protein homolog-like	0	0	0	0	0	0	0	0	0	0	0	0	0	0	0	0	0	0	0	0	0	0	0	0
101	LOC105255165	uncharacterized protein LOC105255165	0	0	0	0	0	0	0	0	0	0	0	0	0	0	0	0	0	0	0	0	0	0	0	0
102	LOC105255172	aspartic proteinase A3-like	0	0	0	0	0	0	0	0	0	0	0	0	0	0	0	0	0	0	0	0	0	0	0	0
103	LOC105255202	uncharacterized protein LOC105255202	0	0	0	0	0	0	0	0	0	0	0	0	0	0	0	0	0	0	0	0	0	0	0	0
104	LOC105255282	histone-lysine N-methyltransferase SETMAR-like	0	0	0	0	0	0	0	0	0	0	0	0	0	0	0	0	0	0	0	0	0	0	0	0
105	LOC105255389	venom acid phosphatase Acph-1-like	0	0	0	0	0	0	0	0	0	0	0	0	0	0	0	0	0	0	0	0	0	0	0	0
106	LOC105255510	facilitated trehalose transporter Tret1	0	0	0	0	0	0	0	0	0	0	0	0	0	0	0	0	0	0	0	0	0	0	0	0
107	LOC105255517	maltase 2-like	0	0	0	0	0	0	0	0	0	0	0	0	0	0	0	0	0	0	0	0	0	0	0	0
108	LOC105255519	uncharacterized protein LOC105255519	0	0	0	0	0	0	0	0	0	0	0	0	0	0	0	0	0	0	0	0	0	0	0	0
109	LOC105255530	uncharacterized protein LOC105255530	0	0	0	0	0	0	0	0	0	0	0	0	0	0	0	0	0	0	0	0	0	0	0	0
110	LOC105255552	cytochrome P450 4C1 isoform X1	0	0	0	0	0	0	0	0	0	0	0	0	0	0	0	0	0	0	0	0	0	0	0	0
111	LOC105255627	synaptic vesicle glycoprotein 2B	0	0	0	0	0	0	0	0	0	0	0	0	0	0	0	0	0	0	0	0	0	0	0	0
112	LOC105255763	histone-lysine N-methyltransferase SETMAR-like	0	0	0	0	0	0	0	0	0	0	0	0	0	0	0	0	0	0	0	0	0	0	0	0
113	LOC105255781	odorant receptor 63a-like	0	0	0	0	0	0	0	0	0	0	0	0	0	0	0	0	0	0	0	0	0	0	0	0
114	LOC105255868	matrix metalloproteinase-24	0	0	0	0	0	0	0	0	0	0	0	0	0	0	0	0	0	0	0	0	0	0	0	0
115	LOC105255908	odorant receptor 13a-like	0	0	0	0	0	0	0	0	0	0	0	0	0	0	0	0	0	0	0	0	0	0	0	0
116	LOC105255922	uncharacterized protein LOC105255922	0	0	0	0	0	0	0	0	0	0	0	0	0	0	0	0	0	0	0	0	0	0	0	0
117	LOC105256040	lysosomal aspartic protease	0	0	0	0	0	0	0	0	0	0	0	0	0	0	0	0	0	0	0	0	0	0	0	0
118	LOC105256418	uncharacterized protein LOC105256418	0	0	0	0	0	0	0	0	0	0	0	0	0	0	0	0	0	0	0	0	0	0	0	0
119	LOC105256728	NA	0	0	0	0	0	0	0	0	0	0	0	0	0	0	0	0	0	0	0	0	0	0	0	0
120	LOC105256824	uncharacterized protein LOC105256824	0	0	0	0	0	0	0	0	0	0	0	0	0	0	0	0	0	0	0	0	0	0	0	0
121	LOC105256825	anosmin-1	0	0	0	0	0	0	0	0	0	0	0	0	0	0	0	0	0	0	0	0	0	0	0	0
122	LOC105257081	uncharacterized protein LOC105257081	0	0	0	0	0	0	0	0	0	0	0	0	0	0	0	0	0	0	0	0	0	0	0	0
123	LOC105257184	uncharacterized protein LOC105257184	0	0	0	0	0	0	0	0	0	0	0	0	0	0	0	0	0	0	0	0	0	0	0	0
124	LOC105257341	protein GVQW3	0	0	0	0	0	0	0	0	0	0	0	0	0	0	0	0	0	0	0	0	0	0	0	0
125	LOC105257536	uncharacterized protein LOC105257536	0	0	0	0	0	0	0	0	0	0	0	0	0	0	0	0	0	0	0	0	0	0	0	0
126	LOC105257606	uncharacterized protein LOC105257606	0	0	0	0	0	0	0	0	0	0	0	0	0	0	0	0	0	0	0	0	0	0	0	0
127	LOC105257610	uncharacterized protein LOC105257610	0	0	0	0	0	0	0	0	0	0	0	0	0	0	0	0	0	0	0	0	0	0	0	0
128	LOC105257669	histidine-rich glycoprotein	0	0	0	0	0	0	0	0	0	0	0	0	0	0	0	0	0	0	0	0	0	0	0	0
129	LOC105257843	NA	0	0	0	0	0	0	0	0	0	0	0	0	0	0	0	0	0	0	0	0	0	0	0	0
130	LOC105257919	aspartic proteinase A3	0	0	0	0	0	0	0	0	0	0	0	0	0	0	0	0	0	0	0	0	0	0	0	0
131	LOC105257921	facilitated trehalose transporter Tret1 isoform X1	0	0	0	0	0	0	0	0	0	0	0	0	0	0	0	0	0	0	0	0	0	0	0	0
132	LOC105258004	protein ALP1-like	0	0	0	0	0	0	0	0	0	0	0	0	0	0	0	0	0	0	0	0	0	0	0	0
133	LOC105258041	histone-lysine N-methyltransferase SETMAR-like	0	0	0	0	0	0	0	0	0	0	0	0	0	0	0	0	0	0	0	0	0	0	0	0
134	LOC105258043	uncharacterized protein LOC105258043	0	0	0	0	0	0	0	0	0	0	0	0	0	0	0	0	0	0	0	0	0	0	0	0
135	LOC105258069	uncharacterized protein LOC105258069	0	0	0	0	0	0	0	0	0	0	0	0	0	0	0	0	0	0	0	0	0	0	0	0
136	LOC105258167	protein GVQW3-like	0	0	0	0	0	0	0	0	0	0	0	0	0	0	0	0	0	0	0	0	0	0	0	0
137	LOC105258217	uncharacterized protein LOC105258217, partial	0	0	0	0	0	0	0	0	0	0	0	0	0	0	0	0	0	0	0	0	0	0	0	0
138	LOC105258432	cytochrome P450 4C1-like isoform X2	0	0	0	0	0	0	0	0	0	0	0	0	0	0	0	0	0	0	0	0	0	0	0	0
139	LOC105258504	uncharacterized protein LOC105258504	0	0	0	0	0	0	0	0	0	0	0	0	0	0	0	0	0	0	0	0	0	0	0	0
140	LOC105258505	extensin-like	0	0	0	0	0	0	0	0	0	0	0	0	0	0	0	0	0	0	0	0	0	0	0	0
141	LOC105258516	putative nuclease HARBI1	0	0	0	0	0	0	0	0	0	0	0	0	0	0	0	0	0	0	0	0	0	0	0	0
142	LOC105258591	uncharacterized protein LOC105258591	0	0	0	0	0	0	0	0	0	0	0	0	0	0	0	0	0	0	0	0	0	0	0	0
143	LOC105258641	uncharacterized protein LOC105258641	0	0	0	0	0	0	0	0	0	0	0	0	0	0	0	0	0	0	0	0	0	0	0	0
144	LOC105258654	histone-lysine N-methyltransferase SETMAR-like	0	0	0	0	0	0	0	0	0	0	0	0	0	0	0	0	0	0	0	0	0	0	0	0
145	LOC105258678	lysosomal aspartic protease isoform X1	0	0	0	0	0	0	0	0	0	0	0	0	0	0	0	0	0	0	0	0	0	0	0	0
146	LOC105258807	uncharacterized protein LOC105258807	0	0	0	0	0	0	0	0	0	0	0	0	0	0	0	0	0	0	0	0	0	0	0	0
147	LOC105259136	LOW QUALITY PROTEIN: zinc finger BED domain-containing protein 4	0	0	0	0	0	0	0	0	0	0	0	0	0	0	0	0	0	0	0	0	0	0	0	0
148	LOC105259191	lipase 1	0	0	0	0	0	0	0	0	0	0	0	0	0	0	0	0	0	0	0	0	0	0	0	0
149	LOC105259514	NA	0	0	0	0	0	0	0	0	0	0	0	0	0	0	0	0	0	0	0	0	0	0	0	0
150	LOC105259516	uncharacterized protein LOC105259516	0	0	0	0	0	0	0	0	0	0	0	0	0	0	0	0	0	0	0	0	0	0	0	0
151	LOC105259520	pancreas transcription factor 1 subunit alpha	0	0	0	0	0	0	0	0	0	0	0	0	0	0	0	0	0	0	0	0	0	0	0	0
152	LOC105259523	odorant receptor 4-like	0	0	0	0	0	0	0	0	0	0	0	0	0	0	0	0	0	0	0	0	0	0	0	0
153	LOC109609746	probable G-protein coupled receptor Mth-like 10	0	0	0	0	0	0	0	0	0	0	0	0	0	0	0	0	0	0	0	0	0	0	0	0
154	LOC109609802	NA	0	0	0	0	0	0	0	0	0	0	0	0	0	0	0	0	0	0	0	0	0	0	0	0
155	LOC109609820	NA	0	0	0	0	0	0	0	0	0	0	0	0	0	0	0	0	0	0	0	0	0	0	0	0
156	LOC109609951	uncharacterized protein LOC109609951	0	0	0	0	0	0	0	0	0	0	0	0	0	0	0	0	0	0	0	0	0	0	0	0
157	LOC109609961	uncharacterized protein LOC109609961	0	0	0	0	0	0	0	0	0	0	0	0	0	0	0	0	0	0	0	0	0	0	0	0
158	LOC109609967	NA	0	0	0	0	0	0	0	0	0	0	0	0	0	0	0	0	0	0	0	0	0	0	0	0
159	LOC109610036	MATH and LRR domain-containing protein PFE0570w-like	0	0	0	0	0	0	0	0	0	0	0	0	0	0	0	0	0	0	0	0	0	0	0	0
160	LOC109610050	NA	0	0	0	0	0	0	0	0	0	0	0	0	0	0	0	0	0	0	0	0	0	0	0	0
161	LOC109610110	uncharacterized protein LOC109610110	0	0	0	0	0	0	0	0	0	0	0	0	0	0	0	0	0	0	0	0	0	0	0	0
162	LOC109610172	uncharacterized protein LOC109610172	0	0	0	0	0	0	0	0	0	0	0	0	0	0	0	0	0	0	0	0	0	0	0	0
163	LOC109610185	uncharacterized protein LOC109610185	0	0	0	0	0	0	0	0	0	0	0	0	0	0	0	0	0	0	0	0	0	0	0	0
164	LOC109610290	NA	0	0	0	0	0	0	0	0	0	0	0	0	0	0	0	0	0	0	0	0	0	0	0	0
165	LOC109610392	odorant receptor 67a-like	0	0	0	0	0	0	0	0	0	0	0	0	0	0	0	0	0	0	0	0	0	0	0	0
166	LOC109610412	odorant receptor Or2-like	0	0	0	0	0	0	0	0	0	0	0	0	0	0	0	0	0	0	0	0	0	0	0	0
167	LOC109610436	myb/SANT-like DNA-binding domain-containing protein 3	0	0	0	0	0	0	0	0	0	0	0	0	0	0	0	0	0	0	0	0	0	0	0	0
168	LOC109610505	uncharacterized protein LOC109610505 isoform X1	0	0	0	0	0	0	0	0	0	0	0	0	0	0	0	0	0	0	0	0	0	0	0	0
169	LOC109610508	uncharacterized protein LOC109610508	0	0	0	0	0	0	0	0	0	0	0	0	0	0	0	0	0	0	0	0	0	0	0	0
170	LOC109610535	NA	0	0	0	0	0	0	0	0	0	0	0	0	0	0	0	0	0	0	0	0	0	0	0	0
171	LOC109610623	NA	0	0	0	0	0	0	0	0	0	0	0	0	0	0	0	0	0	0	0	0	0	0	0	0
172	LOC112637027	uncharacterized protein LOC112637027 isoform X2	0	0	0	0	0	0	0	0	0	0	0	0	0	0	0	0	0	0	0	0	0	0	0	0
173	LOC112637041	uncharacterized protein LOC112637041	0	0	0	0	0	0	0	0	0	0	0	0	0	0	0	0	0	0	0	0	0	0	0	0
174	LOC112637042	NA	0	0	0	0	0	0	0	0	0	0	0	0	0	0	0	0	0	0	0	0	0	0	0	0
175	LOC112637054	lysosomal aspartic protease-like isoform X3	0	0	0	0	0	0	0	0	0	0	0	0	0	0	0	0	0	0	0	0	0	0	0	0
176	LOC112637057	uncharacterized protein LOC112637057	0	0	0	0	0	0	0	0	0	0	0	0	0	0	0	0	0	0	0	0	0	0	0	0
177	LOC112637077	aminopeptidase N-like	0	0	0	0	0	0	0	0	0	0	0	0	0	0	0	0	0	0	0	0	0	0	0	0
178	LOC112637078	proline-rich receptor-like protein kinase PERK2	0	0	0	0	0	0	0	0	0	0	0	0	0	0	0	0	0	0	0	0	0	0	0	0
179	LOC112637079	uncharacterized protein LOC112637079	0	0	0	0	0	0	0	0	0	0	0	0	0	0	0	0	0	0	0	0	0	0	0	0
180	LOC112637082	uncharacterized protein LOC112637082	0	0	0	0	0	0	0	0	0	0	0	0	0	0	0	0	0	0	0	0	0	0	0	0
181	LOC112637084	NA	0	0	0	0	0	0	0	0	0	0	0	0	0	0	0	0	0	0	0	0	0	0	0	0
182	LOC112637095	NA	0	0	0	0	0	0	0	0	0	0	0	0	0	0	0	0	0	0	0	0	0	0	0	0
183	LOC112637096	uncharacterized protein LOC112637096	0	0	0	0	0	0	0	0	0	0	0	0	0	0	0	0	0	0	0	0	0	0	0	0
184	LOC112637097	uncharacterized protein LOC112637097	0	0	0	0	0	0	0	0	0	0	0	0	0	0	0	0	0	0	0	0	0	0	0	0
185	LOC112637107	NA	0	0	0	0	0	0	0	0	0	0	0	0	0	0	0	0	0	0	0	0	0	0	0	0
186	LOC112637108	aminopeptidase N-like	0	0	0	0	0	0	0	0	0	0	0	0	0	0	0	0	0	0	0	0	0	0	0	0
187	LOC112637112	NA	0	0	0	0	0	0	0	0	0	0	0	0	0	0	0	0	0	0	0	0	0	0	0	0
188	LOC112637114	uncharacterized protein LOC112637114	0	0	0	0	0	0	0	0	0	0	0	0	0	0	0	0	0	0	0	0	0	0	0	0
189	LOC112637116	uncharacterized protein LOC112637116	0	0	0	0	0	0	0	0	0	0	0	0	0	0	0	0	0	0	0	0	0	0	0	0
190	LOC112637117	uncharacterized protein LOC112637117	0	0	0	0	0	0	0	0	0	0	0	0	0	0	0	0	0	0	0	0	0	0	0	0
191	LOC112637121	uncharacterized protein LOC112637121	0	0	0	0	0	0	0	0	0	0	0	0	0	0	0	0	0	0	0	0	0	0	0	0
192	LOC112637122	NA	0	0	0	0	0	0	0	0	0	0	0	0	0	0	0	0	0	0	0	0	0	0	0	0
193	LOC112637123	aminopeptidase N-like, partial	0	0	0	0	0	0	0	0	0	0	0	0	0	0	0	0	0	0	0	0	0	0	0	0
194	LOC112637125	proline-rich extensin-like protein EPR1	0	0	0	0	0	0	0	0	0	0	0	0	0	0	0	0	0	0	0	0	0	0	0	0
195	LOC112637129	NA	0	0	0	0	0	0	0	0	0	0	0	0	0	0	0	0	0	0	0	0	0	0	0	0
196	LOC112637130	NA	0	0	0	0	0	0	0	0	0	0	0	0	0	0	0	0	0	0	0	0	0	0	0	0
197	LOC112637131	uncharacterized protein LOC112637131	0	0	0	0	0	0	0	0	0	0	0	0	0	0	0	0	0	0	0	0	0	0	0	0
198	LOC112637139	uncharacterized protein LOC112637139	0	0	0	0	0	0	0	0	0	0	0	0	0	0	0	0	0	0	0	0	0	0	0	0
199	LOC112637140	NA	0	0	0	0	0	0	0	0	0	0	0	0	0	0	0	0	0	0	0	0	0	0	0	0
200	LOC112637145	uncharacterized protein LOC112637145	0	0	0	0	0	0	0	0	0	0	0	0	0	0	0	0	0	0	0	0	0	0	0	0
201	LOC112637148	uncharacterized protein LOC112637148 isoform X1	0	0	0	0	0	0	0	0	0	0	0	0	0	0	0	0	0	0	0	0	0	0	0	0
202	LOC112637151	NA	0	0	0	0	0	0	0	0	0	0	0	0	0	0	0	0	0	0	0	0	0	0	0	0
203	LOC112637154	uncharacterized protein LOC112637154	0	0	0	0	0	0	0	0	0	0	0	0	0	0	0	0	0	0	0	0	0	0	0	0
204	LOC112637156	basic proline-rich protein-like	0	0	0	0	0	0	0	0	0	0	0	0	0	0	0	0	0	0	0	0	0	0	0	0
205	LOC112637158	uncharacterized protein LOC112637158	0	0	0	0	0	0	0	0	0	0	0	0	0	0	0	0	0	0	0	0	0	0	0	0
206	LOC112637160	uncharacterized protein LOC112637160	0	0	0	0	0	0	0	0	0	0	0	0	0	0	0	0	0	0	0	0	0	0	0	0
207	LOC112637161	KRAB-A domain-containing protein 2-like	0	0	0	0	0	0	0	0	0	0	0	0	0	0	0	0	0	0	0	0	0	0	0	0
208	LOC112637163	uncharacterized protein LOC112637163	0	0	0	0	0	0	0	0	0	0	0	0	0	0	0	0	0	0	0	0	0	0	0	0
209	LOC112637164	uncharacterized protein LOC112637164	0	0	0	0	0	0	0	0	0	0	0	0	0	0	0	0	0	0	0	0	0	0	0	0
210	LOC112637175	cytochrome P450 4C1-like isoform X1	0	0	0	0	0	0	0	0	0	0	0	0	0	0	0	0	0	0	0	0	0	0	0	0
211	LOC112637179	NA	0	0	0	0	0	0	0	0	0	0	0	0	0	0	0	0	0	0	0	0	0	0	0	0
212	LOC112637181	facilitated trehalose transporter Tret1-like isoform X1	0	0	0	0	0	0	0	0	0	0	0	0	0	0	0	0	0	0	0	0	0	0	0	0
213	LOC112637183	2-amino-3-ketobutyrate coenzyme A ligase, mitochondrial-like	0	0	0	0	0	0	0	0	0	0	0	0	0	0	0	0	0	0	0	0	0	0	0	0
214	LOC112637190	uncharacterized protein LOC112637190	0	0	0	0	0	0	0	0	0	0	0	0	0	0	0	0	0	0	0	0	0	0	0	0
215	LOC112637193	NA	0	0	0	0	0	0	0	0	0	0	0	0	0	0	0	0	0	0	0	0	0	0	0	0
216	LOC112637198	uncharacterized protein LOC112637198	0	0	0	0	0	0	0	0	0	0	0	0	0	0	0	0	0	0	0	0	0	0	0	0
217	LOC112637201	NA	0	0	0	0	0	0	0	0	0	0	0	0	0	0	0	0	0	0	0	0	0	0	0	0
218	LOC112637202	NA	0	0	0	0	0	0	0	0	0	0	0	0	0	0	0	0	0	0	0	0	0	0	0	0
219	LOC112637203	uncharacterized protein LOC112637203	0	0	0	0	0	0	0	0	0	0	0	0	0	0	0	0	0	0	0	0	0	0	0	0
220	LOC112637204	proline-rich extensin-like protein EPR1	0	0	0	0	0	0	0	0	0	0	0	0	0	0	0	0	0	0	0	0	0	0	0	0
221	LOC112637205	proline-rich extensin-like protein EPR1	0	0	0	0	0	0	0	0	0	0	0	0	0	0	0	0	0	0	0	0	0	0	0	0
222	LOC112637207	uncharacterized protein LOC112637207	0	0	0	0	0	0	0	0	0	0	0	0	0	0	0	0	0	0	0	0	0	0	0	0
223	LOC112637208	uncharacterized protein LOC112637208	0	0	0	0	0	0	0	0	0	0	0	0	0	0	0	0	0	0	0	0	0	0	0	0
224	LOC112637212	uncharacterized protein LOC112637212	0	0	0	0	0	0	0	0	0	0	0	0	0	0	0	0	0	0	0	0	0	0	0	0
225	LOC112637218	uncharacterized protein LOC112637218	0	0	0	0	0	0	0	0	0	0	0	0	0	0	0	0	0	0	0	0	0	0	0	0
226	LOC112637221	NA	0	0	0	0	0	0	0	0	0	0	0	0	0	0	0	0	0	0	0	0	0	0	0	0
227	LOC112637222	NA	0	0	0	0	0	0	0	0	0	0	0	0	0	0	0	0	0	0	0	0	0	0	0	0
228	LOC112637223	uncharacterized protein LOC112637223	0	0	0	0	0	0	0	0	0	0	0	0	0	0	0	0	0	0	0	0	0	0	0	0
229	LOC112637224	protein ALP1-like	0	0	0	0	0	0	0	0	0	0	0	0	0	0	0	0	0	0	0	0	0	0	0	0
230	LOC112637225	uncharacterized protein LOC112637225	0	0	0	0	0	0	0	0	0	0	0	0	0	0	0	0	0	0	0	0	0	0	0	0
231	LOC112637226	uncharacterized protein LOC112637226	0	0	0	0	0	0	0	0	0	0	0	0	0	0	0	0	0	0	0	0	0	0	0	0
232	LOC112637227	protein GVQW3-like	0	0	0	0	0	0	0	0	0	0	0	0	0	0	0	0	0	0	0	0	0	0	0	0
233	LOC112637229	uncharacterized protein LOC112637229	0	0	0	0	0	0	0	0	0	0	0	0	0	0	0	0	0	0	0	0	0	0	0	0
234	LOC112637237	NA	0	0	0	0	0	0	0	0	0	0	0	0	0	0	0	0	0	0	0	0	0	0	0	0
235	LOC112637240	cytochrome P450 4C1-like isoform X1	0	0	0	0	0	0	0	0	0	0	0	0	0	0	0	0	0	0	0	0	0	0	0	0
236	LOC112637241	cytochrome P450 4C1-like isoform X1	0	0	0	0	0	0	0	0	0	0	0	0	0	0	0	0	0	0	0	0	0	0	0	0
237	LOC112637242	cytochrome P450 4C1-like, partial	0	0	0	0	0	0	0	0	0	0	0	0	0	0	0	0	0	0	0	0	0	0	0	0
238	LOC112637243	cytochrome P450 4C1-like	0	0	0	0	0	0	0	0	0	0	0	0	0	0	0	0	0	0	0	0	0	0	0	0
239	LOC112637244	NA	0	0	0	0	0	0	0	0	0	0	0	0	0	0	0	0	0	0	0	0	0	0	0	0
240	LOC112637245	uncharacterized protein LOC112637245	0	0	0	0	0	0	0	0	0	0	0	0	0	0	0	0	0	0	0	0	0	0	0	0
241	LOC112637246	uncharacterized protein LOC112637246	0	0	0	0	0	0	0	0	0	0	0	0	0	0	0	0	0	0	0	0	0	0	0	0
242	LOC112637248	uncharacterized protein LOC112637248	0	0	0	0	0	0	0	0	0	0	0	0	0	0	0	0	0	0	0	0	0	0	0	0
243	LOC112637250	uncharacterized protein LOC112637250	0	0	0	0	0	0	0	0	0	0	0	0	0	0	0	0	0	0	0	0	0	0	0	0
244	LOC112637253	uncharacterized protein LOC112637253	0	0	0	0	0	0	0	0	0	0	0	0	0	0	0	0	0	0	0	0	0	0	0	0
245	LOC112637257	uncharacterized protein LOC112637257	0	0	0	0	0	0	0	0	0	0	0	0	0	0	0	0	0	0	0	0	0	0	0	0
246	LOC112637259	uncharacterized protein LOC112637259	0	0	0	0	0	0	0	0	0	0	0	0	0	0	0	0	0	0	0	0	0	0	0	0
247	LOC112637261	uncharacterized protein LOC112637261	0	0	0	0	0	0	0	0	0	0	0	0	0	0	0	0	0	0	0	0	0	0	0	0
248	LOC112637262	uncharacterized protein LOC112637262	0	0	0	0	0	0	0	0	0	0	0	0	0	0	0	0	0	0	0	0	0	0	0	0
249	LOC112637263	opioid growth factor receptor-like	0	0	0	0	0	0	0	0	0	0	0	0	0	0	0	0	0	0	0	0	0	0	0	0
250	LOC112637264	putative nuclease HARBI1	0	0	0	0	0	0	0	0	0	0	0	0	0	0	0	0	0	0	0	0	0	0	0	0
251	LOC112637276	F-box only protein 21-like	0	0	0	0	0	0	0	0	0	0	0	0	0	0	0	0	0	0	0	0	0	0	0	0
252	LOC112637287	uncharacterized protein LOC112637287	0	0	0	0	0	0	0	0	0	0	0	0	0	0	0	0	0	0	0	0	0	0	0	0
253	LOC112637288	neural Wiskott-Aldrich syndrome protein-like	0	0	0	0	0	0	0	0	0	0	0	0	0	0	0	0	0	0	0	0	0	0	0	0
254	LOC112637289	NA	0	0	0	0	0	0	0	0	0	0	0	0	0	0	0	0	0	0	0	0	0	0	0	0
255	LOC112637308	odorant receptor 67c-like	0	0	0	0	0	0	0	0	0	0	0	0	0	0	0	0	0	0	0	0	0	0	0	0
256	LOC112637312	uncharacterized protein LOC112637312	0	0	0	0	0	0	0	0	0	0	0	0	0	0	0	0	0	0	0	0	0	0	0	0
257	LOC112637315	uncharacterized protein LOC112637315	0	0	0	0	0	0	0	0	0	0	0	0	0	0	0	0	0	0	0	0	0	0	0	0
258	LOC112637319	uncharacterized protein LOC112637319	0	0	0	0	0	0	0	0	0	0	0	0	0	0	0	0	0	0	0	0	0	0	0	0
259	LOC112637321	mevalonate kinase-like	0	0	0	0	0	0	0	0	0	0	0	0	0	0	0	0	0	0	0	0	0	0	0	0
260	LOC112637323	mevalonate kinase-like	0	0	0	0	0	0	0	0	0	0	0	0	0	0	0	0	0	0	0	0	0	0	0	0
261	LOC112637330	NA	0	0	0	0	0	0	0	0	0	0	0	0	0	0	0	0	0	0	0	0	0	0	0	0
262	LOC112637331	mevalonate kinase-like	0	0	0	0	0	0	0	0	0	0	0	0	0	0	0	0	0	0	0	0	0	0	0	0
263	LOC112637338	F-box only protein 21-like	0	0	0	0	0	0	0	0	0	0	0	0	0	0	0	0	0	0	0	0	0	0	0	0
264	LOC112637339	F-box only protein 21-like	0	0	0	0	0	0	0	0	0	0	0	0	0	0	0	0	0	0	0	0	0	0	0	0
265	LOC112637340	F-box only protein 21-like	0	0	0	0	0	0	0	0	0	0	0	0	0	0	0	0	0	0	0	0	0	0	0	0
266	LOC112637345	NA	0	0	0	0	0	0	0	0	0	0	0	0	0	0	0	0	0	0	0	0	0	0	0	0
267	LOC112637348	NA	0	0	0	0	0	0	0	0	0	0	0	0	0	0	0	0	0	0	0	0	0	0	0	0
268	LOC112637352	glutamyl aminopeptidase-like	0	0	0	0	0	0	0	0	0	0	0	0	0	0	0	0	0	0	0	0	0	0	0	0
269	LOC112637356	NA	0	0	0	0	0	0	0	0	0	0	0	0	0	0	0	0	0	0	0	0	0	0	0	0
270	LOC112637357	uncharacterized protein LOC112637357	0	0	0	0	0	0	0	0	0	0	0	0	0	0	0	0	0	0	0	0	0	0	0	0
271	LOC112637364	NA	0	0	0	0	0	0	0	0	0	0	0	0	0	0	0	0	0	0	0	0	0	0	0	0
272	LOC112637371	NA	0	0	0	0	0	0	0	0	0	0	0	0	0	0	0	0	0	0	0	0	0	0	0	0
273	LOC112637396	NA	0	0	0	0	0	0	0	0	0	0	0	0	0	0	0	0	0	0	0	0	0	0	0	0
274	LOC112637399	uncharacterized protein LOC112637399	0	0	0	0	0	0	0	0	0	0	0	0	0	0	0	0	0	0	0	0	0	0	0	0
275	LOC112637406	mediator of RNA polymerase II transcription subunit 15-like	0	0	0	0	0	0	0	0	0	0	0	0	0	0	0	0	0	0	0	0	0	0	0	0
276	LOC112637408	uncharacterized protein LOC112637408	0	0	0	0	0	0	0	0	0	0	0	0	0	0	0	0	0	0	0	0	0	0	0	0
277	LOC112637410	NA	0	0	0	0	0	0	0	0	0	0	0	0	0	0	0	0	0	0	0	0	0	0	0	0
278	LOC112637411	NA	0	0	0	0	0	0	0	0	0	0	0	0	0	0	0	0	0	0	0	0	0	0	0	0
279	LOC112637413	uncharacterized protein LOC112637413	0	0	0	0	0	0	0	0	0	0	0	0	0	0	0	0	0	0	0	0	0	0	0	0
280	LOC112637414	uncharacterized protein LOC112637414	0	0	0	0	0	0	0	0	0	0	0	0	0	0	0	0	0	0	0	0	0	0	0	0
281	LOC112637416	uncharacterized protein LOC112637416	0	0	0	0	0	0	0	0	0	0	0	0	0	0	0	0	0	0	0	0	0	0	0	0
282	LOC112637417	uncharacterized protein LOC112637417	0	0	0	0	0	0	0	0	0	0	0	0	0	0	0	0	0	0	0	0	0	0	0	0
283	LOC112637419	KRAB-A domain-containing protein 2-like	0	0	0	0	0	0	0	0	0	0	0	0	0	0	0	0	0	0	0	0	0	0	0	0
284	LOC112637420	NA	0	0	0	0	0	0	0	0	0	0	0	0	0	0	0	0	0	0	0	0	0	0	0	0
285	LOC112637426	matrix metalloproteinase-24-like	0	0	0	0	0	0	0	0	0	0	0	0	0	0	0	0	0	0	0	0	0	0	0	0
286	LOC112637427	NA	0	0	0	0	0	0	0	0	0	0	0	0	0	0	0	0	0	0	0	0	0	0	0	0
287	LOC112637428	uncharacterized protein LOC112637428	0	0	0	0	0	0	0	0	0	0	0	0	0	0	0	0	0	0	0	0	0	0	0	0
288	LOC112637429	uncharacterized protein LOC112637429	0	0	0	0	0	0	0	0	0	0	0	0	0	0	0	0	0	0	0	0	0	0	0	0
289	LOC112637431	uncharacterized protein LOC112637431	0	0	0	0	0	0	0	0	0	0	0	0	0	0	0	0	0	0	0	0	0	0	0	0
290	LOC112637432	uncharacterized protein K02A2.6-like	0	0	0	0	0	0	0	0	0	0	0	0	0	0	0	0	0	0	0	0	0	0	0	0
291	LOC112637433	uncharacterized protein LOC112637433	0	0	0	0	0	0	0	0	0	0	0	0	0	0	0	0	0	0	0	0	0	0	0	0
292	LOC112637435	uncharacterized protein LOC112637435	0	0	0	0	0	0	0	0	0	0	0	0	0	0	0	0	0	0	0	0	0	0	0	0
293	LOC112637436	NA	0	0	0	0	0	0	0	0	0	0	0	0	0	0	0	0	0	0	0	0	0	0	0	0
294	LOC112637440	uncharacterized protein LOC112637440	0	0	0	0	0	0	0	0	0	0	0	0	0	0	0	0	0	0	0	0	0	0	0	0
295	LOC112637442	uncharacterized protein LOC112637442	0	0	0	0	0	0	0	0	0	0	0	0	0	0	0	0	0	0	0	0	0	0	0	0
296	LOC112637443	uncharacterized protein LOC112637443	0	0	0	0	0	0	0	0	0	0	0	0	0	0	0	0	0	0	0	0	0	0	0	0
297	LOC112637444	proline-rich extensin-like protein EPR1	0	0	0	0	0	0	0	0	0	0	0	0	0	0	0	0	0	0	0	0	0	0	0	0
298	LOC112637445	NA	0	0	0	0	0	0	0	0	0	0	0	0	0	0	0	0	0	0	0	0	0	0	0	0
299	LOC112637447	uncharacterized protein LOC112637447	0	0	0	0	0	0	0	0	0	0	0	0	0	0	0	0	0	0	0	0	0	0	0	0
300	LOC112637449	52 kDa repressor of the inhibitor of the protein kinase-like	0	0	0	0	0	0	0	0	0	0	0	0	0	0	0	0	0	0	0	0	0	0	0	0
301	LOC112637450	uncharacterized protein LOC112637450	0	0	0	0	0	0	0	0	0	0	0	0	0	0	0	0	0	0	0	0	0	0	0	0
302	LOC112637452	uncharacterized protein LOC112637452	0	0	0	0	0	0	0	0	0	0	0	0	0	0	0	0	0	0	0	0	0	0	0	0
303	LOC112637454	NA	0	0	0	0	0	0	0	0	0	0	0	0	0	0	0	0	0	0	0	0	0	0	0	0
304	LOC112637464	histone-lysine N-methyltransferase SETMAR-like	0	0	0	0	0	0	0	0	0	0	0	0	0	0	0	0	0	0	0	0	0	0	0	0
305	LOC112637469	NA	0	0	0	0	0	0	0	0	0	0	0	0	0	0	0	0	0	0	0	0	0	0	0	0
306	LOC112637474	outer dense fiber protein 2-like	0	0	0	0	0	0	0	0	0	0	0	0	0	0	0	0	0	0	0	0	0	0	0	0
307	LOC112637476	zinc finger BED domain-containing protein 4-like	0	0	0	0	0	0	0	0	0	0	0	0	0	0	0	0	0	0	0	0	0	0	0	0
308	LOC112637480	maltase 1-like	0	0	0	0	0	0	0	0	0	0	0	0	0	0	0	0	0	0	0	0	0	0	0	0
309	LOC112637486	NA	0	0	0	0	0	0	0	0	0	0	0	0	0	0	0	0	0	0	0	0	0	0	0	0
310	LOC112637495	uncharacterized protein LOC112637495	0	0	0	0	0	0	0	0	0	0	0	0	0	0	0	0	0	0	0	0	0	0	0	0
311	LOC112637497	histone-lysine N-methyltransferase SETMAR-like	0	0	0	0	0	0	0	0	0	0	0	0	0	0	0	0	0	0	0	0	0	0	0	0
312	LOC112637503	NA	0	0	0	0	0	0	0	0	0	0	0	0	0	0	0	0	0	0	0	0	0	0	0	0
313	LOC112637504	NA	0	0	0	0	0	0	0	0	0	0	0	0	0	0	0	0	0	0	0	0	0	0	0	0
314	LOC112637506	extensin-like	0	0	0	0	0	0	0	0	0	0	0	0	0	0	0	0	0	0	0	0	0	0	0	0
315	LOC112637507	uncharacterized protein LOC112637507	0	0	0	0	0	0	0	0	0	0	0	0	0	0	0	0	0	0	0	0	0	0	0	0
316	LOC112637509	uncharacterized protein LOC112637509	0	0	0	0	0	0	0	0	0	0	0	0	0	0	0	0	0	0	0	0	0	0	0	0
317	LOC112637510	uncharacterized protein LOC112637510	0	0	0	0	0	0	0	0	0	0	0	0	0	0	0	0	0	0	0	0	0	0	0	0
318	LOC112637514	uncharacterized protein LOC112637514	0	0	0	0	0	0	0	0	0	0	0	0	0	0	0	0	0	0	0	0	0	0	0	0
319	LOC112637516	uncharacterized protein LOC112637516	0	0	0	0	0	0	0	0	0	0	0	0	0	0	0	0	0	0	0	0	0	0	0	0
320	LOC112637517	uncharacterized protein LOC112637517	0	0	0	0	0	0	0	0	0	0	0	0	0	0	0	0	0	0	0	0	0	0	0	0
321	LOC112637524	uncharacterized protein LOC112637524	0	0	0	0	0	0	0	0	0	0	0	0	0	0	0	0	0	0	0	0	0	0	0	0
322	LOC112637525	uncharacterized protein LOC112637525	0	0	0	0	0	0	0	0	0	0	0	0	0	0	0	0	0	0	0	0	0	0	0	0
323	LOC112637526	histone-lysine N-methyltransferase SETMAR-like	0	0	0	0	0	0	0	0	0	0	0	0	0	0	0	0	0	0	0	0	0	0	0	0
324	LOC112637527	uncharacterized protein LOC112637527	0	0	0	0	0	0	0	0	0	0	0	0	0	0	0	0	0	0	0	0	0	0	0	0
325	LOC112637530	histone-lysine N-methyltransferase SETMAR-like	0	0	0	0	0	0	0	0	0	0	0	0	0	0	0	0	0	0	0	0	0	0	0	0
326	LOC112637532	uncharacterized protein LOC112637532	0	0	0	0	0	0	0	0	0	0	0	0	0	0	0	0	0	0	0	0	0	0	0	0
327	LOC112637550	fatty acid synthase-like	0	0	0	0	0	0	0	0	0	0	0	0	0	0	0	0	0	0	0	0	0	0	0	0
328	LOC112637567	probable 39S ribosomal protein L24, mitochondrial	0	0	0	0	0	0	0	0	0	0	0	0	0	0	0	0	0	0	0	0	0	0	0	0
329	LOC112637568	NA	0	0	0	0	0	0	0	0	0	0	0	0	0	0	0	0	0	0	0	0	0	0	0	0
330	LOC112637575	uncharacterized protein LOC112637575	0	0	0	0	0	0	0	0	0	0	0	0	0	0	0	0	0	0	0	0	0	0	0	0
331	LOC112637581	proline-rich extensin-like protein EPR1	0	0	0	0	0	0	0	0	0	0	0	0	0	0	0	0	0	0	0	0	0	0	0	0
332	LOC112637582	proline-rich extensin-like protein EPR1	0	0	0	0	0	0	0	0	0	0	0	0	0	0	0	0	0	0	0	0	0	0	0	0
333	LOC112637584	uncharacterized protein LOC112637584	0	0	0	0	0	0	0	0	0	0	0	0	0	0	0	0	0	0	0	0	0	0	0	0
334	LOC112637587	uncharacterized protein LOC112637587	0	0	0	0	0	0	0	0	0	0	0	0	0	0	0	0	0	0	0	0	0	0	0	0
335	LOC112637596	uncharacterized protein LOC112637596	0	0	0	0	0	0	0	0	0	0	0	0	0	0	0	0	0	0	0	0	0	0	0	0
336	LOC112637599	aminopeptidase N-like isoform X1	0	0	0	0	0	0	0	0	0	0	0	0	0	0	0	0	0	0	0	0	0	0	0	0
337	LOC112637610	uncharacterized protein LOC112637610	0	0	0	0	0	0	0	0	0	0	0	0	0	0	0	0	0	0	0	0	0	0	0	0
338	LOC112637623	NA	0	0	0	0	0	0	0	0	0	0	0	0	0	0	0	0	0	0	0	0	0	0	0	0
339	LOC112637628	uncharacterized protein LOC112637628	0	0	0	0	0	0	0	0	0	0	0	0	0	0	0	0	0	0	0	0	0	0	0	0
340	LOC112637633	cytochrome P450 4C1-like isoform X1	0	0	0	0	0	0	0	0	0	0	0	0	0	0	0	0	0	0	0	0	0	0	0	0
341	LOC112637638	piggyBac transposable element-derived protein 4-like	0	0	0	0	0	0	0	0	0	0	0	0	0	0	0	0	0	0	0	0	0	0	0	0
342	LOC112637649	uncharacterized protein LOC112637649	0	0	0	0	0	0	0	0	0	0	0	0	0	0	0	0	0	0	0	0	0	0	0	0
343	LOC112637660	NA	0	0	0	0	0	0	0	0	0	0	0	0	0	0	0	0	0	0	0	0	0	0	0	0
344	LOC112637661	NA	0	0	0	0	0	0	0	0	0	0	0	0	0	0	0	0	0	0	0	0	0	0	0	0
345	LOC112637663	uncharacterized protein LOC112637663	0	0	0	0	0	0	0	0	0	0	0	0	0	0	0	0	0	0	0	0	0	0	0	0
346	LOC112637664	uncharacterized protein LOC112637664	0	0	0	0	0	0	0	0	0	0	0	0	0	0	0	0	0	0	0	0	0	0	0	0
347	LOC112637665	uncharacterized protein LOC112637665	0	0	0	0	0	0	0	0	0	0	0	0	0	0	0	0	0	0	0	0	0	0	0	0
348	LOC112637667	uncharacterized protein LOC112637667	0	0	0	0	0	0	0	0	0	0	0	0	0	0	0	0	0	0	0	0	0	0	0	0
349	LOC112637669	uncharacterized protein LOC112637669	0	0	0	0	0	0	0	0	0	0	0	0	0	0	0	0	0	0	0	0	0	0	0	0
350	LOC112637674	uncharacterized protein LOC112637674	0	0	0	0	0	0	0	0	0	0	0	0	0	0	0	0	0	0	0	0	0	0	0	0
351	LOC112637677	extensin-like	0	0	0	0	0	0	0	0	0	0	0	0	0	0	0	0	0	0	0	0	0	0	0	0
352	LOC112637678	uncharacterized protein LOC112637678	0	0	0	0	0	0	0	0	0	0	0	0	0	0	0	0	0	0	0	0	0	0	0	0
353	LOC112637679	uncharacterized protein LOC112637679	0	0	0	0	0	0	0	0	0	0	0	0	0	0	0	0	0	0	0	0	0	0	0	0
354	LOC112637680	uncharacterized protein LOC112637680	0	0	0	0	0	0	0	0	0	0	0	0	0	0	0	0	0	0	0	0	0	0	0	0
355	LOC112637681	uncharacterized protein LOC112637681	0	0	0	0	0	0	0	0	0	0	0	0	0	0	0	0	0	0	0	0	0	0	0	0
356	LOC112637682	uncharacterized protein LOC112637682, partial	0	0	0	0	0	0	0	0	0	0	0	0	0	0	0	0	0	0	0	0	0	0	0	0
357	LOC112637685	uncharacterized protein LOC112637685	0	0	0	0	0	0	0	0	0	0	0	0	0	0	0	0	0	0	0	0	0	0	0	0
358	LOC112637686	uncharacterized protein LOC112637686	0	0	0	0	0	0	0	0	0	0	0	0	0	0	0	0	0	0	0	0	0	0	0	0
359	LOC112637695	uncharacterized protein LOC112637695	0	0	0	0	0	0	0	0	0	0	0	0	0	0	0	0	0	0	0	0	0	0	0	0
360	LOC112637698	NA	0	0	0	0	0	0	0	0	0	0	0	0	0	0	0	0	0	0	0	0	0	0	0	0
361	LOC112637699	NA	0	0	0	0	0	0	0	0	0	0	0	0	0	0	0	0	0	0	0	0	0	0	0	0
362	LOC112637701	NA	0	0	0	0	0	0	0	0	0	0	0	0	0	0	0	0	0	0	0	0	0	0	0	0
363	LOC112637702	NA	0	0	0	0	0	0	0	0	0	0	0	0	0	0	0	0	0	0	0	0	0	0	0	0
364	LOC112637703	uncharacterized protein LOC112637703	0	0	0	0	0	0	0	0	0	0	0	0	0	0	0	0	0	0	0	0	0	0	0	0
365	LOC112637704	uncharacterized protein LOC112637704	0	0	0	0	0	0	0	0	0	0	0	0	0	0	0	0	0	0	0	0	0	0	0	0
366	LOC112637706	uncharacterized protein LOC112637706	0	0	0	0	0	0	0	0	0	0	0	0	0	0	0	0	0	0	0	0	0	0	0	0
367	LOC112637708	histone-lysine N-methyltransferase SETMAR-like	0	0	0	0	0	0	0	0	0	0	0	0	0	0	0	0	0	0	0	0	0	0	0	0
368	LOC112637710	NA	0	0	0	0	0	0	0	0	0	0	0	0	0	0	0	0	0	0	0	0	0	0	0	0
369	LOC112637711	NA	0	0	0	0	0	0	0	0	0	0	0	0	0	0	0	0	0	0	0	0	0	0	0	0
370	LOC112637712	matrix metalloproteinase-24-like	0	0	0	0	0	0	0	0	0	0	0	0	0	0	0	0	0	0	0	0	0	0	0	0
371	LOC112637713	uncharacterized protein LOC112637713	0	0	0	0	0	0	0	0	0	0	0	0	0	0	0	0	0	0	0	0	0	0	0	0
372	LOC112637714	uncharacterized protein LOC112637714	0	0	0	0	0	0	0	0	0	0	0	0	0	0	0	0	0	0	0	0	0	0	0	0
373	LOC112637715	uncharacterized protein LOC112637715	0	0	0	0	0	0	0	0	0	0	0	0	0	0	0	0	0	0	0	0	0	0	0	0
374	LOC112637717	uncharacterized protein LOC112637717	0	0	0	0	0	0	0	0	0	0	0	0	0	0	0	0	0	0	0	0	0	0	0	0
375	LOC112637771	NA	0	0	0	0	0	0	0	0	0	0	0	0	0	0	0	0	0	0	0	0	0	0	0	0
376	LOC112637772	NA	0	0	0	0	0	0	0	0	0	0	0	0	0	0	0	0	0	0	0	0	0	0	0	0
377	LOC112637774	NA	0	0	0	0	0	0	0	0	0	0	0	0	0	0	0	0	0	0	0	0	0	0	0	0
378	LOC112637775	NA	0	0	0	0	0	0	0	0	0	0	0	0	0	0	0	0	0	0	0	0	0	0	0	0
379	LOC112637776	NA	0	0	0	0	0	0	0	0	0	0	0	0	0	0	0	0	0	0	0	0	0	0	0	0
380	LOC112637777	NA	0	0	0	0	0	0	0	0	0	0	0	0	0	0	0	0	0	0	0	0	0	0	0	0
381	LOC112637778	NA	0	0	0	0	0	0	0	0	0	0	0	0	0	0	0	0	0	0	0	0	0	0	0	0
382	LOC112637779	NA	0	0	0	0	0	0	0	0	0	0	0	0	0	0	0	0	0	0	0	0	0	0	0	0
383	LOC112637780	NA	0	0	0	0	0	0	0	0	0	0	0	0	0	0	0	0	0	0	0	0	0	0	0	0
384	LOC112637781	NA	0	0	0	0	0	0	0	0	0	0	0	0	0	0	0	0	0	0	0	0	0	0	0	0
385	LOC112637796	uncharacterized protein LOC112637796	0	0	0	0	0	0	0	0	0	0	0	0	0	0	0	0	0	0	0	0	0	0	0	0
386	LOC112637799	histone-lysine N-methyltransferase SETMAR-like	0	0	0	0	0	0	0	0	0	0	0	0	0	0	0	0	0	0	0	0	0	0	0	0
387	LOC112637804	uncharacterized protein LOC112637804	0	0	0	0	0	0	0	0	0	0	0	0	0	0	0	0	0	0	0	0	0	0	0	0
388	LOC112637805	uncharacterized protein LOC112637805	0	0	0	0	0	0	0	0	0	0	0	0	0	0	0	0	0	0	0	0	0	0	0	0
389	LOC112637806	uncharacterized protein LOC112637806	0	0	0	0	0	0	0	0	0	0	0	0	0	0	0	0	0	0	0	0	0	0	0	0
390	LOC112637809	NA	0	0	0	0	0	0	0	0	0	0	0	0	0	0	0	0	0	0	0	0	0	0	0	0
391	LOC112637810	proline-rich extensin-like protein EPR1	0	0	0	0	0	0	0	0	0	0	0	0	0	0	0	0	0	0	0	0	0	0	0	0
392	LOC112637811	uncharacterized protein LOC112637811	0	0	0	0	0	0	0	0	0	0	0	0	0	0	0	0	0	0	0	0	0	0	0	0
393	LOC112637812	52 kDa repressor of the inhibitor of the protein kinase-like	0	0	0	0	0	0	0	0	0	0	0	0	0	0	0	0	0	0	0	0	0	0	0	0
394	LOC112637813	uncharacterized protein LOC112637813	0	0	0	0	0	0	0	0	0	0	0	0	0	0	0	0	0	0	0	0	0	0	0	0
395	LOC112637816	histone-lysine N-methyltransferase SETMAR-like	0	0	0	0	0	0	0	0	0	0	0	0	0	0	0	0	0	0	0	0	0	0	0	0
396	LOC112637818	histone-lysine N-methyltransferase SETMAR-like	0	0	0	0	0	0	0	0	0	0	0	0	0	0	0	0	0	0	0	0	0	0	0	0
397	LOC112637819	histone-lysine N-methyltransferase SETMAR-like	0	0	0	0	0	0	0	0	0	0	0	0	0	0	0	0	0	0	0	0	0	0	0	0
398	LOC112637820	NA	0	0	0	0	0	0	0	0	0	0	0	0	0	0	0	0	0	0	0	0	0	0	0	0
399	LOC112637827	uncharacterized protein LOC112637827, partial	0	0	0	0	0	0	0	0	0	0	0	0	0	0	0	0	0	0	0	0	0	0	0	0
400	LOC112637842	keratin, type II cytoskeletal 1-like	0	0	0	0	0	0	0	0	0	0	0	0	0	0	0	0	0	0	0	0	0	0	0	0
401	LOC112637843	uncharacterized protein LOC112637843	0	0	0	0	0	0	0	0	0	0	0	0	0	0	0	0	0	0	0	0	0	0	0	0
402	LOC112637844	uncharacterized protein LOC112637844	0	0	0	0	0	0	0	0	0	0	0	0	0	0	0	0	0	0	0	0	0	0	0	0
403	LOC112637846	uncharacterized protein LOC112637846 isoform X1	0	0	0	0	0	0	0	0	0	0	0	0	0	0	0	0	0	0	0	0	0	0	0	0
404	LOC112637847	acyl-CoA Delta(11) desaturase-like isoform X2	0	0	0	0	0	0	0	0	0	0	0	0	0	0	0	0	0	0	0	0	0	0	0	0
405	LOC112637848	uncharacterized protein LOC112637848	0	0	0	0	0	0	0	0	0	0	0	0	0	0	0	0	0	0	0	0	0	0	0	0
406	LOC112637852	hatching enzyme-like	0	0	0	0	0	0	0	0	0	0	0	0	0	0	0	0	0	0	0	0	0	0	0	0
407	LOC112637854	uncharacterized protein LOC112637854	0	0	0	0	0	0	0	0	0	0	0	0	0	0	0	0	0	0	0	0	0	0	0	0
408	LOC112637855	uncharacterized protein LOC112637855	0	0	0	0	0	0	0	0	0	0	0	0	0	0	0	0	0	0	0	0	0	0	0	0
409	LOC112637856	uncharacterized protein LOC112637856	0	0	0	0	0	0	0	0	0	0	0	0	0	0	0	0	0	0	0	0	0	0	0	0
410	LOC112637857	uncharacterized protein LOC112637857	0	0	0	0	0	0	0	0	0	0	0	0	0	0	0	0	0	0	0	0	0	0	0	0
411	LOC112637858	uncharacterized protein LOC112637858	0	0	0	0	0	0	0	0	0	0	0	0	0	0	0	0	0	0	0	0	0	0	0	0
412	LOC112637859	uncharacterized protein LOC112637859	0	0	0	0	0	0	0	0	0	0	0	0	0	0	0	0	0	0	0	0	0	0	0	0
413	LOC112637860	matrilysin-like	0	0	0	0	0	0	0	0	0	0	0	0	0	0	0	0	0	0	0	0	0	0	0	0
414	LOC112637861	pollen-specific leucine-rich repeat extensin-like protein 1	0	0	0	0	0	0	0	0	0	0	0	0	0	0	0	0	0	0	0	0	0	0	0	0
415	LOC112637865	uncharacterized protein LOC112637865	0	0	0	0	0	0	0	0	0	0	0	0	0	0	0	0	0	0	0	0	0	0	0	0
416	LOC112637866	uncharacterized protein LOC112637866	0	0	0	0	0	0	0	0	0	0	0	0	0	0	0	0	0	0	0	0	0	0	0	0
417	LOC112637867	cytochrome P450 4C1-like isoform X2	0	0	0	0	0	0	0	0	0	0	0	0	0	0	0	0	0	0	0	0	0	0	0	0
418	LOC112637868	cytochrome P450 4C1-like	0	0	0	0	0	0	0	0	0	0	0	0	0	0	0	0	0	0	0	0	0	0	0	0
419	LOC112637869	uncharacterized protein LOC112637869	0	0	0	0	0	0	0	0	0	0	0	0	0	0	0	0	0	0	0	0	0	0	0	0
420	LOC112637870	uncharacterized protein LOC112637870	0	0	0	0	0	0	0	0	0	0	0	0	0	0	0	0	0	0	0	0	0	0	0	0
421	LOC112637871	uncharacterized protein LOC112637871	0	0	0	0	0	0	0	0	0	0	0	0	0	0	0	0	0	0	0	0	0	0	0	0
422	LOC112637872	uncharacterized protein LOC112637872	0	0	0	0	0	0	0	0	0	0	0	0	0	0	0	0	0	0	0	0	0	0	0	0
423	LOC112637873	protein GVQW3-like	0	0	0	0	0	0	0	0	0	0	0	0	0	0	0	0	0	0	0	0	0	0	0	0
424	LOC112637875	NA	0	0	0	0	0	0	0	0	0	0	0	0	0	0	0	0	0	0	0	0	0	0	0	0
425	LOC112637880	uncharacterized protein LOC112637880	0	0	0	0	0	0	0	0	0	0	0	0	0	0	0	0	0	0	0	0	0	0	0	0
426	LOC112637884	uncharacterized protein LOC112637884	0	0	0	0	0	0	0	0	0	0	0	0	0	0	0	0	0	0	0	0	0	0	0	0
427	LOC112637885	uncharacterized protein LOC112637885	0	0	0	0	0	0	0	0	0	0	0	0	0	0	0	0	0	0	0	0	0	0	0	0
428	LOC112637888	zinc finger and SCAN domain-containing protein 29-like	0	0	0	0	0	0	0	0	0	0	0	0	0	0	0	0	0	0	0	0	0	0	0	0
429	LOC112637889	protein ANTAGONIST OF LIKE HETEROCHROMATIN PROTEIN 1-like	0	0	0	0	0	0	0	0	0	0	0	0	0	0	0	0	0	0	0	0	0	0	0	0
430	LOC112637890	uncharacterized protein LOC112637890	0	0	0	0	0	0	0	0	0	0	0	0	0	0	0	0	0	0	0	0	0	0	0	0
431	LOC112637893	NA	0	0	0	0	0	0	0	0	0	0	0	0	0	0	0	0	0	0	0	0	0	0	0	0
432	LOC112637904	SCAN domain-containing protein 3-like	0	0	0	0	0	0	0	0	0	0	0	0	0	0	0	0	0	0	0	0	0	0	0	0
433	LOC112637905	aminopeptidase N-like, partial	0	0	0	0	0	0	0	0	0	0	0	0	0	0	0	0	0	0	0	0	0	0	0	0
434	LOC112637906	aminopeptidase N-like	0	0	0	0	0	0	0	0	0	0	0	0	0	0	0	0	0	0	0	0	0	0	0	0
435	LOC112637918	fatty acyl-CoA reductase 1-like	0	0	0	0	0	0	0	0	0	0	0	0	0	0	0	0	0	0	0	0	0	0	0	0
436	LOC112637919	NA	0	0	0	0	0	0	0	0	0	0	0	0	0	0	0	0	0	0	0	0	0	0	0	0
437	LOC112637920	NA	0	0	0	0	0	0	0	0	0	0	0	0	0	0	0	0	0	0	0	0	0	0	0	0
438	LOC112637921	NA	0	0	0	0	0	0	0	0	0	0	0	0	0	0	0	0	0	0	0	0	0	0	0	0
439	LOC112637923	uncharacterized protein LOC112637923	0	0	0	0	0	0	0	0	0	0	0	0	0	0	0	0	0	0	0	0	0	0	0	0
440	LOC112637924	uncharacterized protein LOC112637924	0	0	0	0	0	0	0	0	0	0	0	0	0	0	0	0	0	0	0	0	0	0	0	0
441	LOC112637926	matrix metalloproteinase-24-like	0	0	0	0	0	0	0	0	0	0	0	0	0	0	0	0	0	0	0	0	0	0	0	0
442	LOC112637927	uncharacterized protein LOC112637927	0	0	0	0	0	0	0	0	0	0	0	0	0	0	0	0	0	0	0	0	0	0	0	0
443	LOC112637928	uncharacterized protein LOC112637928	0	0	0	0	0	0	0	0	0	0	0	0	0	0	0	0	0	0	0	0	0	0	0	0
444	LOC112637931	NA	0	0	0	0	0	0	0	0	0	0	0	0	0	0	0	0	0	0	0	0	0	0	0	0
445	LOC112637932	NA	0	0	0	0	0	0	0	0	0	0	0	0	0	0	0	0	0	0	0	0	0	0	0	0
446	LOC112637933	NA	0	0	0	0	0	0	0	0	0	0	0	0	0	0	0	0	0	0	0	0	0	0	0	0
447	LOC112637936	uncharacterized protein LOC112637936	0	0	0	0	0	0	0	0	0	0	0	0	0	0	0	0	0	0	0	0	0	0	0	0
448	LOC112637937	matrix metalloproteinase-24-like	0	0	0	0	0	0	0	0	0	0	0	0	0	0	0	0	0	0	0	0	0	0	0	0
449	LOC112637939	uncharacterized protein LOC112637939	0	0	0	0	0	0	0	0	0	0	0	0	0	0	0	0	0	0	0	0	0	0	0	0
450	LOC112637940	NA	0	0	0	0	0	0	0	0	0	0	0	0	0	0	0	0	0	0	0	0	0	0	0	0
451	LOC112637941	NA	0	0	0	0	0	0	0	0	0	0	0	0	0	0	0	0	0	0	0	0	0	0	0	0
452	LOC112637942	NA	0	0	0	0	0	0	0	0	0	0	0	0	0	0	0	0	0	0	0	0	0	0	0	0
453	LOC112637943	salivary glue protein Sgs-3-like	0	0	0	0	0	0	0	0	0	0	0	0	0	0	0	0	0	0	0	0	0	0	0	0
454	LOC112637944	uncharacterized protein LOC112637944	0	0	0	0	0	0	0	0	0	0	0	0	0	0	0	0	0	0	0	0	0	0	0	0
455	LOC112637945	uncharacterized protein LOC112637945	0	0	0	0	0	0	0	0	0	0	0	0	0	0	0	0	0	0	0	0	0	0	0	0
456	LOC112637947	uncharacterized protein LOC112637947	0	0	0	0	0	0	0	0	0	0	0	0	0	0	0	0	0	0	0	0	0	0	0	0
457	LOC112637948	uncharacterized protein LOC112637948	0	0	0	0	0	0	0	0	0	0	0	0	0	0	0	0	0	0	0	0	0	0	0	0
458	LOC112637949	putative nuclease HARBI1	0	0	0	0	0	0	0	0	0	0	0	0	0	0	0	0	0	0	0	0	0	0	0	0
459	LOC112637951	uncharacterized protein LOC112637951	0	0	0	0	0	0	0	0	0	0	0	0	0	0	0	0	0	0	0	0	0	0	0	0
460	LOC112637953	lysosomal aspartic protease-like isoform X2	0	0	0	0	0	0	0	0	0	0	0	0	0	0	0	0	0	0	0	0	0	0	0	0
461	LOC112637958	lysosomal aspartic protease-like	0	0	0	0	0	0	0	0	0	0	0	0	0	0	0	0	0	0	0	0	0	0	0	0
462	LOC112637960	NA	0	0	0	0	0	0	0	0	0	0	0	0	0	0	0	0	0	0	0	0	0	0	0	0
463	LOC112637964	uncharacterized protein LOC112637964	0	0	0	0	0	0	0	0	0	0	0	0	0	0	0	0	0	0	0	0	0	0	0	0
464	LOC112637965	uncharacterized protein LOC112637965	0	0	0	0	0	0	0	0	0	0	0	0	0	0	0	0	0	0	0	0	0	0	0	0
465	LOC112637968	uncharacterized protein LOC112637968	0	0	0	0	0	0	0	0	0	0	0	0	0	0	0	0	0	0	0	0	0	0	0	0
466	LOC112637982	uncharacterized protein LOC112637982	0	0	0	0	0	0	0	0	0	0	0	0	0	0	0	0	0	0	0	0	0	0	0	0
467	LOC112637985	uncharacterized protein LOC112637985	0	0	0	0	0	0	0	0	0	0	0	0	0	0	0	0	0	0	0	0	0	0	0	0
468	LOC112637986	uncharacterized protein LOC112637986	0	0	0	0	0	0	0	0	0	0	0	0	0	0	0	0	0	0	0	0	0	0	0	0
469	LOC112637988	NA	0	0	0	0	0	0	0	0	0	0	0	0	0	0	0	0	0	0	0	0	0	0	0	0
470	LOC112637989	uncharacterized protein LOC112637989	0	0	0	0	0	0	0	0	0	0	0	0	0	0	0	0	0	0	0	0	0	0	0	0
471	LOC112637991	uncharacterized protein LOC112637991	0	0	0	0	0	0	0	0	0	0	0	0	0	0	0	0	0	0	0	0	0	0	0	0
472	LOC112637992	uncharacterized protein LOC112637992	0	0	0	0	0	0	0	0	0	0	0	0	0	0	0	0	0	0	0	0	0	0	0	0
473	LOC112637994	uncharacterized protein LOC112637994	0	0	0	0	0	0	0	0	0	0	0	0	0	0	0	0	0	0	0	0	0	0	0	0
474	LOC112637997	uncharacterized protein LOC112637997	0	0	0	0	0	0	0	0	0	0	0	0	0	0	0	0	0	0	0	0	0	0	0	0
475	LOC112637998	uncharacterized protein LOC112637998	0	0	0	0	0	0	0	0	0	0	0	0	0	0	0	0	0	0	0	0	0	0	0	0
476	LOC112638001	NA	0	0	0	0	0	0	0	0	0	0	0	0	0	0	0	0	0	0	0	0	0	0	0	0
477	LOC112638003	uncharacterized protein LOC112638003	0	0	0	0	0	0	0	0	0	0	0	0	0	0	0	0	0	0	0	0	0	0	0	0
478	LOC112638004	uncharacterized protein LOC112638004	0	0	0	0	0	0	0	0	0	0	0	0	0	0	0	0	0	0	0	0	0	0	0	0
479	LOC112638005	uncharacterized protein LOC112638005	0	0	0	0	0	0	0	0	0	0	0	0	0	0	0	0	0	0	0	0	0	0	0	0
480	LOC112638006	NA	0	0	0	0	0	0	0	0	0	0	0	0	0	0	0	0	0	0	0	0	0	0	0	0
481	LOC112638007	NA	0	0	0	0	0	0	0	0	0	0	0	0	0	0	0	0	0	0	0	0	0	0	0	0
482	LOC112638008	uncharacterized protein LOC112638008	0	0	0	0	0	0	0	0	0	0	0	0	0	0	0	0	0	0	0	0	0	0	0	0
483	LOC112638011	NA	0	0	0	0	0	0	0	0	0	0	0	0	0	0	0	0	0	0	0	0	0	0	0	0
484	LOC112638014	NA	0	0	0	0	0	0	0	0	0	0	0	0	0	0	0	0	0	0	0	0	0	0	0	0
485	LOC112638015	NA	0	0	0	0	0	0	0	0	0	0	0	0	0	0	0	0	0	0	0	0	0	0	0	0
486	LOC112638017	NA	0	0	0	0	0	0	0	0	0	0	0	0	0	0	0	0	0	0	0	0	0	0	0	0
487	LOC112638019	NA	0	0	0	0	0	0	0	0	0	0	0	0	0	0	0	0	0	0	0	0	0	0	0	0
488	LOC112638020	NA	0	0	0	0	0	0	0	0	0	0	0	0	0	0	0	0	0	0	0	0	0	0	0	0
489	LOC112638021	NA	0	0	0	0	0	0	0	0	0	0	0	0	0	0	0	0	0	0	0	0	0	0	0	0
490	LOC112638022	NA	0	0	0	0	0	0	0	0	0	0	0	0	0	0	0	0	0	0	0	0	0	0	0	0
491	LOC112638025	protein ALP1-like	0	0	0	0	0	0	0	0	0	0	0	0	0	0	0	0	0	0	0	0	0	0	0	0
492	LOC112638026	uncharacterized protein LOC112638026	0	0	0	0	0	0	0	0	0	0	0	0	0	0	0	0	0	0	0	0	0	0	0	0
493	LOC112638029	uncharacterized protein LOC112638029	0	0	0	0	0	0	0	0	0	0	0	0	0	0	0	0	0	0	0	0	0	0	0	0
494	LOC112638030	general transcriptional corepressor trfA-like	0	0	0	0	0	0	0	0	0	0	0	0	0	0	0	0	0	0	0	0	0	0	0	0
495	LOC112638031	matrix metalloproteinase-24-like	0	0	0	0	0	0	0	0	0	0	0	0	0	0	0	0	0	0	0	0	0	0	0	0
496	LOC112638033	uncharacterized protein LOC112638033	0	0	0	0	0	0	0	0	0	0	0	0	0	0	0	0	0	0	0	0	0	0	0	0
497	LOC112638034	dynein heavy chain 12, axonemal-like	0	0	0	0	0	0	0	0	0	0	0	0	0	0	0	0	0	0	0	0	0	0	0	0
498	LOC112638049	uncharacterized protein LOC112638049	0	0	0	0	0	0	0	0	0	0	0	0	0	0	0	0	0	0	0	0	0	0	0	0
499	LOC112638050	NA	0	0	0	0	0	0	0	0	0	0	0	0	0	0	0	0	0	0	0	0	0	0	0	0
500	LOC112638068	NA	0	0	0	0	0	0	0	0	0	0	0	0	0	0	0	0	0	0	0	0	0	0	0	0
501	LOC112638069	uncharacterized protein LOC112638069	0	0	0	0	0	0	0	0	0	0	0	0	0	0	0	0	0	0	0	0	0	0	0	0
502	LOC112638070	odorant receptor 67c-like	0	0	0	0	0	0	0	0	0	0	0	0	0	0	0	0	0	0	0	0	0	0	0	0
503	LOC112638071	uncharacterized protein LOC112638071	0	0	0	0	0	0	0	0	0	0	0	0	0	0	0	0	0	0	0	0	0	0	0	0
504	LOC112638073	uncharacterized protein LOC112638073	0	0	0	0	0	0	0	0	0	0	0	0	0	0	0	0	0	0	0	0	0	0	0	0
505	LOC112638075	uncharacterized protein LOC112638075	0	0	0	0	0	0	0	0	0	0	0	0	0	0	0	0	0	0	0	0	0	0	0	0
506	LOC112638076	fatty acid synthase-like	0	0	0	0	0	0	0	0	0	0	0	0	0	0	0	0	0	0	0	0	0	0	0	0
507	LOC112638077	uncharacterized protein LOC112638077	0	0	0	0	0	0	0	0	0	0	0	0	0	0	0	0	0	0	0	0	0	0	0	0
508	LOC112638079	uncharacterized protein LOC112638079	0	0	0	0	0	0	0	0	0	0	0	0	0	0	0	0	0	0	0	0	0	0	0	0
509	LOC112638080	odorant receptor 94a-like	0	0	0	0	0	0	0	0	0	0	0	0	0	0	0	0	0	0	0	0	0	0	0	0
510	LOC112638082	uncharacterized protein LOC112638082 isoform X1	0	0	0	0	0	0	0	0	0	0	0	0	0	0	0	0	0	0	0	0	0	0	0	0
511	LOC112638083	uncharacterized protein LOC112638083 isoform X2	0	0	0	0	0	0	0	0	0	0	0	0	0	0	0	0	0	0	0	0	0	0	0	0
512	LOC112638085	uncharacterized protein LOC112638085	0	0	0	0	0	0	0	0	0	0	0	0	0	0	0	0	0	0	0	0	0	0	0	0
513	LOC112638086	uncharacterized protein LOC112638086	0	0	0	0	0	0	0	0	0	0	0	0	0	0	0	0	0	0	0	0	0	0	0	0
514	LOC112638087	uncharacterized protein LOC112638087	0	0	0	0	0	0	0	0	0	0	0	0	0	0	0	0	0	0	0	0	0	0	0	0
515	LOC112638088	KRAB-A domain-containing protein 2-like	0	0	0	0	0	0	0	0	0	0	0	0	0	0	0	0	0	0	0	0	0	0	0	0
516	LOC112638097	uncharacterized protein LOC112638097	0	0	0	0	0	0	0	0	0	0	0	0	0	0	0	0	0	0	0	0	0	0	0	0
517	LOC112638098	uncharacterized protein LOC112638098	0	0	0	0	0	0	0	0	0	0	0	0	0	0	0	0	0	0	0	0	0	0	0	0
518	LOC112638099	uncharacterized protein K02A2.6-like	0	0	0	0	0	0	0	0	0	0	0	0	0	0	0	0	0	0	0	0	0	0	0	0
519	LOC112638100	uncharacterized protein LOC112638100	0	0	0	0	0	0	0	0	0	0	0	0	0	0	0	0	0	0	0	0	0	0	0	0
520	LOC112638101	uncharacterized protein LOC112638101	0	0	0	0	0	0	0	0	0	0	0	0	0	0	0	0	0	0	0	0	0	0	0	0
521	LOC112638102	uncharacterized protein LOC112638102	0	0	0	0	0	0	0	0	0	0	0	0	0	0	0	0	0	0	0	0	0	0	0	0
522	LOC112638104	uncharacterized protein LOC112638104	0	0	0	0	0	0	0	0	0	0	0	0	0	0	0	0	0	0	0	0	0	0	0	0
523	LOC112638111	NA	0	0	0	0	0	0	0	0	0	0	0	0	0	0	0	0	0	0	0	0	0	0	0	0
524	LOC112638112	proline-rich extensin-like protein EPR1	0	0	0	0	0	0	0	0	0	0	0	0	0	0	0	0	0	0	0	0	0	0	0	0
525	LOC112638113	uncharacterized protein LOC112638113	0	0	0	0	0	0	0	0	0	0	0	0	0	0	0	0	0	0	0	0	0	0	0	0
526	LOC112638119	uncharacterized protein LOC112638119	0	0	0	0	0	0	0	0	0	0	0	0	0	0	0	0	0	0	0	0	0	0	0	0
527	LOC112638139	lysosomal aspartic protease-like isoform X2	0	0	0	0	0	0	0	0	0	0	0	0	0	0	0	0	0	0	0	0	0	0	0	0
528	LOC112638140	NA	0	0	0	0	0	0	0	0	0	0	0	0	0	0	0	0	0	0	0	0	0	0	0	0
529	LOC112638141	NA	0	0	0	0	0	0	0	0	0	0	0	0	0	0	0	0	0	0	0	0	0	0	0	0
530	LOC112638146	lipase 3-like	0	0	0	0	0	0	0	0	0	0	0	0	0	0	0	0	0	0	0	0	0	0	0	0
531	LOC112638147	uncharacterized protein LOC112638147	0	0	0	0	0	0	0	0	0	0	0	0	0	0	0	0	0	0	0	0	0	0	0	0
532	LOC112638149	NA	0	0	0	0	0	0	0	0	0	0	0	0	0	0	0	0	0	0	0	0	0	0	0	0
533	LOC112638152	renin-like	0	0	0	0	0	0	0	0	0	0	0	0	0	0	0	0	0	0	0	0	0	0	0	0
534	LOC112638159	NA	0	0	0	0	0	0	0	0	0	0	0	0	0	0	0	0	0	0	0	0	0	0	0	0
535	LOC112638160	lipase 3-like	0	0	0	0	0	0	0	0	0	0	0	0	0	0	0	0	0	0	0	0	0	0	0	0
536	LOC112638162	proline-rich extensin-like protein EPR1	0	0	0	0	0	0	0	0	0	0	0	0	0	0	0	0	0	0	0	0	0	0	0	0
537	LOC112638163	uncharacterized protein LOC112638163, partial	0	0	0	0	0	0	0	0	0	0	0	0	0	0	0	0	0	0	0	0	0	0	0	0
538	LOC112638164	protein GVQW3-like	0	0	0	0	0	0	0	0	0	0	0	0	0	0	0	0	0	0	0	0	0	0	0	0
539	LOC112638166	histone-lysine N-methyltransferase SETMAR-like	0	0	0	0	0	0	0	0	0	0	0	0	0	0	0	0	0	0	0	0	0	0	0	0
540	LOC112638167	matrilysin-like	0	0	0	0	0	0	0	0	0	0	0	0	0	0	0	0	0	0	0	0	0	0	0	0
541	LOC112638170	uncharacterized protein LOC112638170	0	0	0	0	0	0	0	0	0	0	0	0	0	0	0	0	0	0	0	0	0	0	0	0
542	LOC112638173	uncharacterized protein LOC112638173, partial	0	0	0	0	0	0	0	0	0	0	0	0	0	0	0	0	0	0	0	0	0	0	0	0
543	LOC112638174	uncharacterized protein LOC112638174	0	0	0	0	0	0	0	0	0	0	0	0	0	0	0	0	0	0	0	0	0	0	0	0
544	LOC112638180	uncharacterized protein LOC112638180	0	0	0	0	0	0	0	0	0	0	0	0	0	0	0	0	0	0	0	0	0	0	0	0
545	LOC112638182	uncharacterized protein LOC112638182	0	0	0	0	0	0	0	0	0	0	0	0	0	0	0	0	0	0	0	0	0	0	0	0
546	LOC112638183	uncharacterized protein LOC112638183	0	0	0	0	0	0	0	0	0	0	0	0	0	0	0	0	0	0	0	0	0	0	0	0
547	LOC112638198	uncharacterized protein LOC112638198	0	0	0	0	0	0	0	0	0	0	0	0	0	0	0	0	0	0	0	0	0	0	0	0
548	LOC112638199	uncharacterized protein LOC112638199	0	0	0	0	0	0	0	0	0	0	0	0	0	0	0	0	0	0	0	0	0	0	0	0
549	LOC112638203	uncharacterized protein LOC112638203	0	0	0	0	0	0	0	0	0	0	0	0	0	0	0	0	0	0	0	0	0	0	0	0
550	LOC112638211	uncharacterized protein LOC112638211	0	0	0	0	0	0	0	0	0	0	0	0	0	0	0	0	0	0	0	0	0	0	0	0
551	LOC112638212	uncharacterized protein LOC112638212	0	0	0	0	0	0	0	0	0	0	0	0	0	0	0	0	0	0	0	0	0	0	0	0
552	LOC112638213	putative nuclease HARBI1	0	0	0	0	0	0	0	0	0	0	0	0	0	0	0	0	0	0	0	0	0	0	0	0
553	LOC112638214	uncharacterized protein LOC112638214	0	0	0	0	0	0	0	0	0	0	0	0	0	0	0	0	0	0	0	0	0	0	0	0
554	LOC112638215	uncharacterized protein LOC112638215	0	0	0	0	0	0	0	0	0	0	0	0	0	0	0	0	0	0	0	0	0	0	0	0
555	LOC112638216	uncharacterized protein LOC112638216	0	0	0	0	0	0	0	0	0	0	0	0	0	0	0	0	0	0	0	0	0	0	0	0
556	LOC112638218	uncharacterized protein LOC112638218	0	0	0	0	0	0	0	0	0	0	0	0	0	0	0	0	0	0	0	0	0	0	0	0
557	LOC112638220	NA	0	0	0	0	0	0	0	0	0	0	0	0	0	0	0	0	0	0	0	0	0	0	0	0
558	LOC112638221	NA	0	0	0	0	0	0	0	0	0	0	0	0	0	0	0	0	0	0	0	0	0	0	0	0
559	LOC112638230	uncharacterized protein LOC112638230	0	0	0	0	0	0	0	0	0	0	0	0	0	0	0	0	0	0	0	0	0	0	0	0
560	LOC112638231	uncharacterized protein LOC112638231	0	0	0	0	0	0	0	0	0	0	0	0	0	0	0	0	0	0	0	0	0	0	0	0
561	LOC112638242	uncharacterized protein LOC112638242	0	0	0	0	0	0	0	0	0	0	0	0	0	0	0	0	0	0	0	0	0	0	0	0
562	LOC112638243	uncharacterized protein LOC112638243	0	0	0	0	0	0	0	0	0	0	0	0	0	0	0	0	0	0	0	0	0	0	0	0
563	LOC112638244	uncharacterized protein LOC112638244	0	0	0	0	0	0	0	0	0	0	0	0	0	0	0	0	0	0	0	0	0	0	0	0
564	LOC112638246	uncharacterized protein LOC112638246	0	0	0	0	0	0	0	0	0	0	0	0	0	0	0	0	0	0	0	0	0	0	0	0
565	LOC112638254	putative nuclease HARBI1	0	0	0	0	0	0	0	0	0	0	0	0	0	0	0	0	0	0	0	0	0	0	0	0
566	LOC112638255	NA	0	0	0	0	0	0	0	0	0	0	0	0	0	0	0	0	0	0	0	0	0	0	0	0
567	LOC112638256	uncharacterized protein LOC112638256	0	0	0	0	0	0	0	0	0	0	0	0	0	0	0	0	0	0	0	0	0	0	0	0
568	LOC112638257	uncharacterized protein LOC112638257	0	0	0	0	0	0	0	0	0	0	0	0	0	0	0	0	0	0	0	0	0	0	0	0
569	LOC112638258	uncharacterized protein LOC112638258	0	0	0	0	0	0	0	0	0	0	0	0	0	0	0	0	0	0	0	0	0	0	0	0
570	LOC112638259	uncharacterized protein LOC112638259	0	0	0	0	0	0	0	0	0	0	0	0	0	0	0	0	0	0	0	0	0	0	0	0
571	LOC112638260	uncharacterized protein LOC112638260	0	0	0	0	0	0	0	0	0	0	0	0	0	0	0	0	0	0	0	0	0	0	0	0
572	LOC112638261	uncharacterized protein LOC112638261	0	0	0	0	0	0	0	0	0	0	0	0	0	0	0	0	0	0	0	0	0	0	0	0
573	LOC112638262	uncharacterized protein LOC112638262	0	0	0	0	0	0	0	0	0	0	0	0	0	0	0	0	0	0	0	0	0	0	0	0
574	LOC112638264	uncharacterized protein LOC112638264	0	0	0	0	0	0	0	0	0	0	0	0	0	0	0	0	0	0	0	0	0	0	0	0
575	LOC112638267	uncharacterized protein LOC112638267	0	0	0	0	0	0	0	0	0	0	0	0	0	0	0	0	0	0	0	0	0	0	0	0
576	LOC112638268	uncharacterized protein LOC112638268	0	0	0	0	0	0	0	0	0	0	0	0	0	0	0	0	0	0	0	0	0	0	0	0
577	LOC112638273	uncharacterized protein LOC112638273	0	0	0	0	0	0	0	0	0	0	0	0	0	0	0	0	0	0	0	0	0	0	0	0
578	LOC112638274	uncharacterized protein LOC112638274	0	0	0	0	0	0	0	0	0	0	0	0	0	0	0	0	0	0	0	0	0	0	0	0
579	LOC112638275	uncharacterized protein LOC112638275	0	0	0	0	0	0	0	0	0	0	0	0	0	0	0	0	0	0	0	0	0	0	0	0
580	LOC112638276	protein GVQW3-like	0	0	0	0	0	0	0	0	0	0	0	0	0	0	0	0	0	0	0	0	0	0	0	0
581	LOC112638279	putative odorant receptor 85d	0	0	0	0	0	0	0	0	0	0	0	0	0	0	0	0	0	0	0	0	0	0	0	0
582	LOC112638290	uncharacterized protein LOC112638290	0	0	0	0	0	0	0	0	0	0	0	0	0	0	0	0	0	0	0	0	0	0	0	0
583	LOC112638295	repetitive proline-rich cell wall protein 2-like	0	0	0	0	0	0	0	0	0	0	0	0	0	0	0	0	0	0	0	0	0	0	0	0
584	LOC112638296	uncharacterized protein LOC112638296	0	0	0	0	0	0	0	0	0	0	0	0	0	0	0	0	0	0	0	0	0	0	0	0
585	LOC112638298	uncharacterized protein LOC112638298	0	0	0	0	0	0	0	0	0	0	0	0	0	0	0	0	0	0	0	0	0	0	0	0
586	LOC112638299	LOW QUALITY PROTEIN: piggyBac transposable element-derived protein 4-like	0	0	0	0	0	0	0	0	0	0	0	0	0	0	0	0	0	0	0	0	0	0	0	0
587	LOC112638300	transcription factor SPT20 homolog	0	0	0	0	0	0	0	0	0	0	0	0	0	0	0	0	0	0	0	0	0	0	0	0
588	LOC112638302	uncharacterized protein LOC112638302	0	0	0	0	0	0	0	0	0	0	0	0	0	0	0	0	0	0	0	0	0	0	0	0
589	LOC112638303	uncharacterized protein LOC112638303	0	0	0	0	0	0	0	0	0	0	0	0	0	0	0	0	0	0	0	0	0	0	0	0
590	LOC112638304	Krueppel-like factor 6	0	0	0	0	0	0	0	0	0	0	0	0	0	0	0	0	0	0	0	0	0	0	0	0
591	LOC112638306	uncharacterized protein LOC112638306	0	0	0	0	0	0	0	0	0	0	0	0	0	0	0	0	0	0	0	0	0	0	0	0
592	LOC112638310	uncharacterized protein LOC112638310	0	0	0	0	0	0	0	0	0	0	0	0	0	0	0	0	0	0	0	0	0	0	0	0
593	LOC112638311	uncharacterized protein LOC112638311	0	0	0	0	0	0	0	0	0	0	0	0	0	0	0	0	0	0	0	0	0	0	0	0
594	LOC112638312	uncharacterized protein LOC112638312	0	0	0	0	0	0	0	0	0	0	0	0	0	0	0	0	0	0	0	0	0	0	0	0
595	LOC112638316	uncharacterized protein LOC112638316	0	0	0	0	0	0	0	0	0	0	0	0	0	0	0	0	0	0	0	0	0	0	0	0
596	LOC112638317	uncharacterized protein LOC112638317	0	0	0	0	0	0	0	0	0	0	0	0	0	0	0	0	0	0	0	0	0	0	0	0
597	LOC112638321	uncharacterized protein LOC112638321	0	0	0	0	0	0	0	0	0	0	0	0	0	0	0	0	0	0	0	0	0	0	0	0
598	LOC112638322	uncharacterized protein LOC112638322	0	0	0	0	0	0	0	0	0	0	0	0	0	0	0	0	0	0	0	0	0	0	0	0
599	LOC112638324	uncharacterized protein LOC112638324	0	0	0	0	0	0	0	0	0	0	0	0	0	0	0	0	0	0	0	0	0	0	0	0
600	LOC112638325	NA	0	0	0	0	0	0	0	0	0	0	0	0	0	0	0	0	0	0	0	0	0	0	0	0
601	LOC112638326	uncharacterized protein LOC112638326	0	0	0	0	0	0	0	0	0	0	0	0	0	0	0	0	0	0	0	0	0	0	0	0
602	LOC112638327	uncharacterized protein LOC112638327	0	0	0	0	0	0	0	0	0	0	0	0	0	0	0	0	0	0	0	0	0	0	0	0
603	LOC112638328	uncharacterized protein LOC112638328	0	0	0	0	0	0	0	0	0	0	0	0	0	0	0	0	0	0	0	0	0	0	0	0
604	LOC112638331	NA	0	0	0	0	0	0	0	0	0	0	0	0	0	0	0	0	0	0	0	0	0	0	0	0
605	LOC112638333	uncharacterized protein LOC112638333	0	0	0	0	0	0	0	0	0	0	0	0	0	0	0	0	0	0	0	0	0	0	0	0
606	LOC112638334	uncharacterized protein LOC112638334	0	0	0	0	0	0	0	0	0	0	0	0	0	0	0	0	0	0	0	0	0	0	0	0
607	LOC112638335	uncharacterized protein LOC112638335, partial	0	0	0	0	0	0	0	0	0	0	0	0	0	0	0	0	0	0	0	0	0	0	0	0
608	LOC112638346	uncharacterized protein LOC112638346, partial	0	0	0	0	0	0	0	0	0	0	0	0	0	0	0	0	0	0	0	0	0	0	0	0
609	LOC112638347	uncharacterized protein LOC112638347	0	0	0	0	0	0	0	0	0	0	0	0	0	0	0	0	0	0	0	0	0	0	0	0
610	LOC112638350	NA	0	0	0	0	0	0	0	0	0	0	0	0	0	0	0	0	0	0	0	0	0	0	0	0
611	LOC112638357	histone-lysine N-methyltransferase SETMAR-like	0	0	0	0	0	0	0	0	0	0	0	0	0	0	0	0	0	0	0	0	0	0	0	0
612	LOC112638359	uncharacterized protein LOC112638359	0	0	0	0	0	0	0	0	0	0	0	0	0	0	0	0	0	0	0	0	0	0	0	0
613	LOC112638360	stromelysin-2-like	0	0	0	0	0	0	0	0	0	0	0	0	0	0	0	0	0	0	0	0	0	0	0	0
614	LOC112638361	uncharacterized protein LOC112638361	0	0	0	0	0	0	0	0	0	0	0	0	0	0	0	0	0	0	0	0	0	0	0	0
615	LOC112638362	uncharacterized protein LOC112638362	0	0	0	0	0	0	0	0	0	0	0	0	0	0	0	0	0	0	0	0	0	0	0	0
616	LOC112638363	uncharacterized protein LOC112638363	0	0	0	0	0	0	0	0	0	0	0	0	0	0	0	0	0	0	0	0	0	0	0	0
617	LOC112638364	uncharacterized protein LOC112638364	0	0	0	0	0	0	0	0	0	0	0	0	0	0	0	0	0	0	0	0	0	0	0	0
618	LOC112638365	uncharacterized protein LOC112638365	0	0	0	0	0	0	0	0	0	0	0	0	0	0	0	0	0	0	0	0	0	0	0	0
619	LOC112638369	histone-lysine N-methyltransferase SETMAR-like	0	0	0	0	0	0	0	0	0	0	0	0	0	0	0	0	0	0	0	0	0	0	0	0
620	LOC112638371	uncharacterized protein LOC112638371	0	0	0	0	0	0	0	0	0	0	0	0	0	0	0	0	0	0	0	0	0	0	0	0
621	LOC112638373	histone-lysine N-methyltransferase SETMAR-like	0	0	0	0	0	0	0	0	0	0	0	0	0	0	0	0	0	0	0	0	0	0	0	0
622	LOC112638377	insulin-like	0	0	0	0	0	0	0	0	0	0	0	0	0	0	0	0	0	0	0	0	0	0	0	0
623	LOC112638381	LIRP-like	0	0	0	0	0	0	0	0	0	0	0	0	0	0	0	0	0	0	0	0	0	0	0	0
624	LOC112638382	uncharacterized protein LOC112638382	0	0	0	0	0	0	0	0	0	0	0	0	0	0	0	0	0	0	0	0	0	0	0	0
625	LOC112638384	matrix metalloproteinase-18-like	0	0	0	0	0	0	0	0	0	0	0	0	0	0	0	0	0	0	0	0	0	0	0	0
626	LOC112638386	NA	0	0	0	0	0	0	0	0	0	0	0	0	0	0	0	0	0	0	0	0	0	0	0	0
627	LOC112638392	NA	0	0	0	0	0	0	0	0	0	0	0	0	0	0	0	0	0	0	0	0	0	0	0	0
628	LOC112638395	uncharacterized protein LOC112638395	0	0	0	0	0	0	0	0	0	0	0	0	0	0	0	0	0	0	0	0	0	0	0	0
629	LOC112638396	piggyBac transposable element-derived protein 4-like	0	0	0	0	0	0	0	0	0	0	0	0	0	0	0	0	0	0	0	0	0	0	0	0
630	LOC112638401	uncharacterized protein LOC112638401	0	0	0	0	0	0	0	0	0	0	0	0	0	0	0	0	0	0	0	0	0	0	0	0
631	LOC112638404	uncharacterized protein LOC112638404	0	0	0	0	0	0	0	0	0	0	0	0	0	0	0	0	0	0	0	0	0	0	0	0
632	LOC112638412	thyrotropin-releasing hormone-degrading ectoenzyme-like	0	0	0	0	0	0	0	0	0	0	0	0	0	0	0	0	0	0	0	0	0	0	0	0
633	LOC112638413	juvenile hormone acid O-methyltransferase-like	0	0	0	0	0	0	0	0	0	0	0	0	0	0	0	0	0	0	0	0	0	0	0	0
634	LOC112638434	NA	0	0	0	0	0	0	0	0	0	0	0	0	0	0	0	0	0	0	0	0	0	0	0	0
635	LOC112638466	uncharacterized protein LOC112638466	0	0	0	0	0	0	0	0	0	0	0	0	0	0	0	0	0	0	0	0	0	0	0	0
636	LOC112638467	matrix metalloproteinase-24-like	0	0	0	0	0	0	0	0	0	0	0	0	0	0	0	0	0	0	0	0	0	0	0	0
637	LOC112638468	uncharacterized protein LOC112638468	0	0	0	0	0	0	0	0	0	0	0	0	0	0	0	0	0	0	0	0	0	0	0	0
638	LOC112638469	proline-rich extensin-like protein EPR1	0	0	0	0	0	0	0	0	0	0	0	0	0	0	0	0	0	0	0	0	0	0	0	0
639	LOC112638470	uncharacterized protein LOC112638470	0	0	0	0	0	0	0	0	0	0	0	0	0	0	0	0	0	0	0	0	0	0	0	0
640	LOC112638471	uncharacterized protein LOC112638471	0	0	0	0	0	0	0	0	0	0	0	0	0	0	0	0	0	0	0	0	0	0	0	0
641	LOC112638475	NA	0	0	0	0	0	0	0	0	0	0	0	0	0	0	0	0	0	0	0	0	0	0	0	0
642	LOC112638477	uncharacterized protein LOC112638477	0	0	0	0	0	0	0	0	0	0	0	0	0	0	0	0	0	0	0	0	0	0	0	0
643	LOC112638480	uncharacterized protein LOC112638480	0	0	0	0	0	0	0	0	0	0	0	0	0	0	0	0	0	0	0	0	0	0	0	0
644	LOC112638481	matrix metalloproteinase-24-like	0	0	0	0	0	0	0	0	0	0	0	0	0	0	0	0	0	0	0	0	0	0	0	0
645	LOC112638485	uncharacterized protein LOC112638485	0	0	0	0	0	0	0	0	0	0	0	0	0	0	0	0	0	0	0	0	0	0	0	0
646	LOC112638487	putative nuclease HARBI1	0	0	0	0	0	0	0	0	0	0	0	0	0	0	0	0	0	0	0	0	0	0	0	0
647	LOC112638490	NA	0	0	0	0	0	0	0	0	0	0	0	0	0	0	0	0	0	0	0	0	0	0	0	0
648	LOC112638492	NA	0	0	0	0	0	0	0	0	0	0	0	0	0	0	0	0	0	0	0	0	0	0	0	0
649	LOC112638504	uncharacterized protein LOC112638504	0	0	0	0	0	0	0	0	0	0	0	0	0	0	0	0	0	0	0	0	0	0	0	0
650	LOC112638505	uncharacterized protein LOC112638505	0	0	0	0	0	0	0	0	0	0	0	0	0	0	0	0	0	0	0	0	0	0	0	0
651	LOC112638509	uncharacterized protein LOC112638509	0	0	0	0	0	0	0	0	0	0	0	0	0	0	0	0	0	0	0	0	0	0	0	0
652	LOC112638510	uncharacterized protein LOC112638510	0	0	0	0	0	0	0	0	0	0	0	0	0	0	0	0	0	0	0	0	0	0	0	0
653	LOC112638511	NA	0	0	0	0	0	0	0	0	0	0	0	0	0	0	0	0	0	0	0	0	0	0	0	0
654	LOC112638512	putative uncharacterized protein DDB_G0287265	0	0	0	0	0	0	0	0	0	0	0	0	0	0	0	0	0	0	0	0	0	0	0	0
655	LOC112638513	proline-rich extensin-like protein EPR1	0	0	0	0	0	0	0	0	0	0	0	0	0	0	0	0	0	0	0	0	0	0	0	0
656	LOC112638515	uncharacterized protein LOC112638515	0	0	0	0	0	0	0	0	0	0	0	0	0	0	0	0	0	0	0	0	0	0	0	0
657	LOC112638516	proline-rich extensin-like protein EPR1	0	0	0	0	0	0	0	0	0	0	0	0	0	0	0	0	0	0	0	0	0	0	0	0
658	LOC112638517	proline-rich extensin-like protein EPR1	0	0	0	0	0	0	0	0	0	0	0	0	0	0	0	0	0	0	0	0	0	0	0	0
659	LOC112638518	proline-rich extensin-like protein EPR1	0	0	0	0	0	0	0	0	0	0	0	0	0	0	0	0	0	0	0	0	0	0	0	0
660	LOC112638519	uncharacterized protein LOC112638519	0	0	0	0	0	0	0	0	0	0	0	0	0	0	0	0	0	0	0	0	0	0	0	0
661	LOC112638520	aminopeptidase N-like isoform X1	0	0	0	0	0	0	0	0	0	0	0	0	0	0	0	0	0	0	0	0	0	0	0	0
662	LOC112638522	uncharacterized protein LOC112638522, partial	0	0	0	0	0	0	0	0	0	0	0	0	0	0	0	0	0	0	0	0	0	0	0	0
663	LOC112638524	transcription factor Adf-1-like	0	0	0	0	0	0	0	0	0	0	0	0	0	0	0	0	0	0	0	0	0	0	0	0
664	LOC112638526	uncharacterized protein LOC112638526 isoform X2	0	0	0	0	0	0	0	0	0	0	0	0	0	0	0	0	0	0	0	0	0	0	0	0
665	LOC112638527	uncharacterized protein LOC112638527 isoform X2	0	0	0	0	0	0	0	0	0	0	0	0	0	0	0	0	0	0	0	0	0	0	0	0
666	LOC112638528	uncharacterized protein LOC112638528 isoform X2	0	0	0	0	0	0	0	0	0	0	0	0	0	0	0	0	0	0	0	0	0	0	0	0
667	LOC112638530	mediator of RNA polymerase II transcription subunit 9-like isoform X2	0	0	0	0	0	0	0	0	0	0	0	0	0	0	0	0	0	0	0	0	0	0	0	0
668	LOC112638542	NA	0	0	0	0	0	0	0	0	0	0	0	0	0	0	0	0	0	0	0	0	0	0	0	0
669	LOC112638544	NA	0	0	0	0	0	0	0	0	0	0	0	0	0	0	0	0	0	0	0	0	0	0	0	0
670	LOC112638553	mevalonate kinase-like	0	0	0	0	0	0	0	0	0	0	0	0	0	0	0	0	0	0	0	0	0	0	0	0
671	LOC112638559	uncharacterized protein LOC112638559	0	0	0	0	0	0	0	0	0	0	0	0	0	0	0	0	0	0	0	0	0	0	0	0
672	LOC112638561	uncharacterized protein LOC112638561	0	0	0	0	0	0	0	0	0	0	0	0	0	0	0	0	0	0	0	0	0	0	0	0
673	LOC112638564	matrix metalloproteinase-24-like	0	0	0	0	0	0	0	0	0	0	0	0	0	0	0	0	0	0	0	0	0	0	0	0
674	LOC112638566	uncharacterized protein LOC112638566	0	0	0	0	0	0	0	0	0	0	0	0	0	0	0	0	0	0	0	0	0	0	0	0
675	LOC112638567	uncharacterized protein LOC112638567	0	0	0	0	0	0	0	0	0	0	0	0	0	0	0	0	0	0	0	0	0	0	0	0
676	LOC112638568	uncharacterized protein LOC112638568	0	0	0	0	0	0	0	0	0	0	0	0	0	0	0	0	0	0	0	0	0	0	0	0
677	LOC112638569	uncharacterized protein LOC112638569, partial	0	0	0	0	0	0	0	0	0	0	0	0	0	0	0	0	0	0	0	0	0	0	0	0
678	LOC112638570	uncharacterized protein LOC112638570	0	0	0	0	0	0	0	0	0	0	0	0	0	0	0	0	0	0	0	0	0	0	0	0
679	LOC112638573	NA	0	0	0	0	0	0	0	0	0	0	0	0	0	0	0	0	0	0	0	0	0	0	0	0
680	LOC112638574	NA	0	0	0	0	0	0	0	0	0	0	0	0	0	0	0	0	0	0	0	0	0	0	0	0
681	LOC112638575	ice-structuring glycoprotein-like	0	0	0	0	0	0	0	0	0	0	0	0	0	0	0	0	0	0	0	0	0	0	0	0
682	LOC112638576	uncharacterized protein LOC112638576	0	0	0	0	0	0	0	0	0	0	0	0	0	0	0	0	0	0	0	0	0	0	0	0
683	LOC112638582	uncharacterized protein LOC112638582	0	0	0	0	0	0	0	0	0	0	0	0	0	0	0	0	0	0	0	0	0	0	0	0
684	LOC112638583	uncharacterized protein LOC112638583	0	0	0	0	0	0	0	0	0	0	0	0	0	0	0	0	0	0	0	0	0	0	0	0
685	LOC112638584	NA	0	0	0	0	0	0	0	0	0	0	0	0	0	0	0	0	0	0	0	0	0	0	0	0
686	LOC112638585	NA	0	0	0	0	0	0	0	0	0	0	0	0	0	0	0	0	0	0	0	0	0	0	0	0
687	LOC112638588	uncharacterized protein LOC112638588, partial	0	0	0	0	0	0	0	0	0	0	0	0	0	0	0	0	0	0	0	0	0	0	0	0
688	LOC112638589	uncharacterized protein LOC112638589	0	0	0	0	0	0	0	0	0	0	0	0	0	0	0	0	0	0	0	0	0	0	0	0
689	LOC112638590	uncharacterized protein LOC112638590	0	0	0	0	0	0	0	0	0	0	0	0	0	0	0	0	0	0	0	0	0	0	0	0
690	LOC112638591	uncharacterized protein LOC112638591	0	0	0	0	0	0	0	0	0	0	0	0	0	0	0	0	0	0	0	0	0	0	0	0
691	LOC112638592	uncharacterized protein LOC112638592	0	0	0	0	0	0	0	0	0	0	0	0	0	0	0	0	0	0	0	0	0	0	0	0
692	LOC112638593	proline-rich extensin-like protein EPR1	0	0	0	0	0	0	0	0	0	0	0	0	0	0	0	0	0	0	0	0	0	0	0	0
693	LOC112638600	uncharacterized protein LOC112638600	0	0	0	0	0	0	0	0	0	0	0	0	0	0	0	0	0	0	0	0	0	0	0	0
694	LOC112638601	uncharacterized protein LOC112638601	0	0	0	0	0	0	0	0	0	0	0	0	0	0	0	0	0	0	0	0	0	0	0	0
695	LOC112638602	prostatic spermine-binding protein-like	0	0	0	0	0	0	0	0	0	0	0	0	0	0	0	0	0	0	0	0	0	0	0	0
696	LOC112638607	uncharacterized protein LOC112638607	0	0	0	0	0	0	0	0	0	0	0	0	0	0	0	0	0	0	0	0	0	0	0	0
697	LOC112638609	putative nuclease HARBI1	0	0	0	0	0	0	0	0	0	0	0	0	0	0	0	0	0	0	0	0	0	0	0	0
698	LOC112638613	SCAN domain-containing protein 3-like	0	0	0	0	0	0	0	0	0	0	0	0	0	0	0	0	0	0	0	0	0	0	0	0
699	LOC112638615	NA	0	0	0	0	0	0	0	0	0	0	0	0	0	0	0	0	0	0	0	0	0	0	0	0
700	LOC112638616	NA	0	0	0	0	0	0	0	0	0	0	0	0	0	0	0	0	0	0	0	0	0	0	0	0
701	LOC112638624	histone-lysine N-methyltransferase 2B-like	0	0	0	0	0	0	0	0	0	0	0	0	0	0	0	0	0	0	0	0	0	0	0	0
702	LOC112638625	uncharacterized protein LOC112638625	0	0	0	0	0	0	0	0	0	0	0	0	0	0	0	0	0	0	0	0	0	0	0	0
703	LOC112638627	uncharacterized protein LOC112638627, partial	0	0	0	0	0	0	0	0	0	0	0	0	0	0	0	0	0	0	0	0	0	0	0	0
704	LOC112638632	uncharacterized protein LOC112638632	0	0	0	0	0	0	0	0	0	0	0	0	0	0	0	0	0	0	0	0	0	0	0	0
705	LOC112638637	lipase 3-like	0	0	0	0	0	0	0	0	0	0	0	0	0	0	0	0	0	0	0	0	0	0	0	0
706	LOC112638640	KRAB-A domain-containing protein 2-like	0	0	0	0	0	0	0	0	0	0	0	0	0	0	0	0	0	0	0	0	0	0	0	0
707	LOC112638641	KRAB-A domain-containing protein 2-like	0	0	0	0	0	0	0	0	0	0	0	0	0	0	0	0	0	0	0	0	0	0	0	0
708	LOC112638642	uncharacterized protein LOC112638642	0	0	0	0	0	0	0	0	0	0	0	0	0	0	0	0	0	0	0	0	0	0	0	0
709	LOC112638645	histone-lysine N-methyltransferase SETMAR-like	0	0	0	0	0	0	0	0	0	0	0	0	0	0	0	0	0	0	0	0	0	0	0	0
710	LOC112638650	uncharacterized protein LOC112638650	0	0	0	0	0	0	0	0	0	0	0	0	0	0	0	0	0	0	0	0	0	0	0	0
711	LOC112638651	histone-lysine N-methyltransferase SETMAR-like	0	0	0	0	0	0	0	0	0	0	0	0	0	0	0	0	0	0	0	0	0	0	0	0
712	LOC112638659	NA	0	0	0	0	0	0	0	0	0	0	0	0	0	0	0	0	0	0	0	0	0	0	0	0
713	LOC112638663	uncharacterized protein LOC112638663	0	0	0	0	0	0	0	0	0	0	0	0	0	0	0	0	0	0	0	0	0	0	0	0
714	LOC112638665	NA	0	0	0	0	0	0	0	0	0	0	0	0	0	0	0	0	0	0	0	0	0	0	0	0
715	LOC112638666	lysosomal aspartic protease-like	0	0	0	0	0	0	0	0	0	0	0	0	0	0	0	0	0	0	0	0	0	0	0	0
716	LOC112638670	protein ANTAGONIST OF LIKE HETEROCHROMATIN PROTEIN 1-like	0	0	0	0	0	0	0	0	0	0	0	0	0	0	0	0	0	0	0	0	0	0	0	0
717	LOC112638671	uncharacterized protein LOC112638671	0	0	0	0	0	0	0	0	0	0	0	0	0	0	0	0	0	0	0	0	0	0	0	0
718	LOC112638673	uncharacterized protein LOC112638673	0	0	0	0	0	0	0	0	0	0	0	0	0	0	0	0	0	0	0	0	0	0	0	0
719	LOC112638674	uncharacterized protein LOC112638674	0	0	0	0	0	0	0	0	0	0	0	0	0	0	0	0	0	0	0	0	0	0	0	0
720	LOC112638675	uncharacterized protein LOC112638675	0	0	0	0	0	0	0	0	0	0	0	0	0	0	0	0	0	0	0	0	0	0	0	0
721	LOC112638676	uncharacterized protein LOC112638676	0	0	0	0	0	0	0	0	0	0	0	0	0	0	0	0	0	0	0	0	0	0	0	0
722	LOC112638678	uncharacterized protein LOC112638678	0	0	0	0	0	0	0	0	0	0	0	0	0	0	0	0	0	0	0	0	0	0	0	0
723	LOC112638681	NA	0	0	0	0	0	0	0	0	0	0	0	0	0	0	0	0	0	0	0	0	0	0	0	0
724	LOC112638690	NA	0	0	0	0	0	0	0	0	0	0	0	0	0	0	0	0	0	0	0	0	0	0	0	0
725	LOC112638692	NA	0	0	0	0	0	0	0	0	0	0	0	0	0	0	0	0	0	0	0	0	0	0	0	0
726	LOC112638693	NA	0	0	0	0	0	0	0	0	0	0	0	0	0	0	0	0	0	0	0	0	0	0	0	0
727	LOC112638704	uncharacterized protein LOC112638704, partial	0	0	0	0	0	0	0	0	0	0	0	0	0	0	0	0	0	0	0	0	0	0	0	0
728	LOC112638705	uncharacterized protein LOC112638705	0	0	0	0	0	0	0	0	0	0	0	0	0	0	0	0	0	0	0	0	0	0	0	0
729	LOC112638706	proline-rich extensin-like protein EPR1	0	0	0	0	0	0	0	0	0	0	0	0	0	0	0	0	0	0	0	0	0	0	0	0
730	LOC112638709	stromelysin-2-like	0	0	0	0	0	0	0	0	0	0	0	0	0	0	0	0	0	0	0	0	0	0	0	0
731	LOC112638711	uncharacterized protein LOC112638711	0	0	0	0	0	0	0	0	0	0	0	0	0	0	0	0	0	0	0	0	0	0	0	0
732	LOC112638712	uncharacterized protein LOC112638712	0	0	0	0	0	0	0	0	0	0	0	0	0	0	0	0	0	0	0	0	0	0	0	0
733	LOC112638713	uncharacterized protein LOC112638713	0	0	0	0	0	0	0	0	0	0	0	0	0	0	0	0	0	0	0	0	0	0	0	0
734	LOC112638714	uncharacterized protein LOC112638714	0	0	0	0	0	0	0	0	0	0	0	0	0	0	0	0	0	0	0	0	0	0	0	0
735	LOC112638715	uncharacterized protein LOC112638715	0	0	0	0	0	0	0	0	0	0	0	0	0	0	0	0	0	0	0	0	0	0	0	0
736	LOC112638716	uncharacterized protein LOC112638716	0	0	0	0	0	0	0	0	0	0	0	0	0	0	0	0	0	0	0	0	0	0	0	0
737	LOC112638718	NA	0	0	0	0	0	0	0	0	0	0	0	0	0	0	0	0	0	0	0	0	0	0	0	0
738	LOC112638719	histone-lysine N-methyltransferase SETMAR-like	0	0	0	0	0	0	0	0	0	0	0	0	0	0	0	0	0	0	0	0	0	0	0	0
739	LOC112638720	protein ANTAGONIST OF LIKE HETEROCHROMATIN PROTEIN 1-like	0	0	0	0	0	0	0	0	0	0	0	0	0	0	0	0	0	0	0	0	0	0	0	0
740	LOC112638721	uncharacterized protein LOC112638721	0	0	0	0	0	0	0	0	0	0	0	0	0	0	0	0	0	0	0	0	0	0	0	0
741	LOC112638724	uncharacterized protein LOC112638724	0	0	0	0	0	0	0	0	0	0	0	0	0	0	0	0	0	0	0	0	0	0	0	0
742	LOC112638725	uncharacterized protein LOC112638725	0	0	0	0	0	0	0	0	0	0	0	0	0	0	0	0	0	0	0	0	0	0	0	0
743	LOC112638729	protein GVQW3-like	0	0	0	0	0	0	0	0	0	0	0	0	0	0	0	0	0	0	0	0	0	0	0	0
744	LOC112638736	uncharacterized protein LOC112638736	0	0	0	0	0	0	0	0	0	0	0	0	0	0	0	0	0	0	0	0	0	0	0	0
745	LOC112638737	uncharacterized protein LOC112638737	0	0	0	0	0	0	0	0	0	0	0	0	0	0	0	0	0	0	0	0	0	0	0	0
746	LOC112638739	NA	0	0	0	0	0	0	0	0	0	0	0	0	0	0	0	0	0	0	0	0	0	0	0	0
747	LOC112638757	NA	0	0	0	0	0	0	0	0	0	0	0	0	0	0	0	0	0	0	0	0	0	0	0	0
748	LOC112638760	proline-rich extensin-like protein EPR1	0	0	0	0	0	0	0	0	0	0	0	0	0	0	0	0	0	0	0	0	0	0	0	0
749	LOC112638762	uncharacterized protein LOC112638762	0	0	0	0	0	0	0	0	0	0	0	0	0	0	0	0	0	0	0	0	0	0	0	0
750	LOC112638763	NA	0	0	0	0	0	0	0	0	0	0	0	0	0	0	0	0	0	0	0	0	0	0	0	0
751	LOC112638764	uncharacterized protein LOC112638764	0	0	0	0	0	0	0	0	0	0	0	0	0	0	0	0	0	0	0	0	0	0	0	0
752	LOC112638765	NA	0	0	0	0	0	0	0	0	0	0	0	0	0	0	0	0	0	0	0	0	0	0	0	0
753	LOC112638766	cytochrome P450 4C1-like isoform X1	0	0	0	0	0	0	0	0	0	0	0	0	0	0	0	0	0	0	0	0	0	0	0	0
754	LOC112638768	cytochrome P450 4C1-like isoform X1	0	0	0	0	0	0	0	0	0	0	0	0	0	0	0	0	0	0	0	0	0	0	0	0
755	LOC112638769	uncharacterized protein LOC112638769	0	0	0	0	0	0	0	0	0	0	0	0	0	0	0	0	0	0	0	0	0	0	0	0
756	LOC112638770	uncharacterized protein LOC112638770	0	0	0	0	0	0	0	0	0	0	0	0	0	0	0	0	0	0	0	0	0	0	0	0
757	LOC112638772	extensin-like	0	0	0	0	0	0	0	0	0	0	0	0	0	0	0	0	0	0	0	0	0	0	0	0
758	LOC112638773	cytochrome P450 4C1-like	0	0	0	0	0	0	0	0	0	0	0	0	0	0	0	0	0	0	0	0	0	0	0	0
759	LOC112638775	uncharacterized protein LOC112638775	0	0	0	0	0	0	0	0	0	0	0	0	0	0	0	0	0	0	0	0	0	0	0	0
760	LOC112638776	proteoglycan 4-like	0	0	0	0	0	0	0	0	0	0	0	0	0	0	0	0	0	0	0	0	0	0	0	0
761	LOC112638778	uncharacterized protein LOC112638778	0	0	0	0	0	0	0	0	0	0	0	0	0	0	0	0	0	0	0	0	0	0	0	0
762	LOC112638781	matrix metalloproteinase-24-like	0	0	0	0	0	0	0	0	0	0	0	0	0	0	0	0	0	0	0	0	0	0	0	0
763	LOC112638782	uncharacterized protein LOC112638782	0	0	0	0	0	0	0	0	0	0	0	0	0	0	0	0	0	0	0	0	0	0	0	0
764	LOC112638785	odorant receptor 13a-like	0	0	0	0	0	0	0	0	0	0	0	0	0	0	0	0	0	0	0	0	0	0	0	0
765	LOC112638789	protein ALP1-like	0	0	0	0	0	0	0	0	0	0	0	0	0	0	0	0	0	0	0	0	0	0	0	0
766	LOC112638794	NA	0	0	0	0	0	0	0	0	0	0	0	0	0	0	0	0	0	0	0	0	0	0	0	0
767	LOC112638808	NA	0	0	0	0	0	0	0	0	0	0	0	0	0	0	0	0	0	0	0	0	0	0	0	0
768	LOC112638810	uncharacterized protein LOC112638810	0	0	0	0	0	0	0	0	0	0	0	0	0	0	0	0	0	0	0	0	0	0	0	0
769	LOC112638811	uncharacterized protein LOC112638811	0	0	0	0	0	0	0	0	0	0	0	0	0	0	0	0	0	0	0	0	0	0	0	0
770	LOC112638812	uncharacterized protein LOC112638812	0	0	0	0	0	0	0	0	0	0	0	0	0	0	0	0	0	0	0	0	0	0	0	0
771	LOC112638813	NA	0	0	0	0	0	0	0	0	0	0	0	0	0	0	0	0	0	0	0	0	0	0	0	0
772	LOC112638814	proline-rich extensin-like protein EPR1	0	0	0	0	0	0	0	0	0	0	0	0	0	0	0	0	0	0	0	0	0	0	0	0
773	LOC112638817	uncharacterized protein LOC112638817	0	0	0	0	0	0	0	0	0	0	0	0	0	0	0	0	0	0	0	0	0	0	0	0
774	LOC112638819	uncharacterized protein LOC112638819	0	0	0	0	0	0	0	0	0	0	0	0	0	0	0	0	0	0	0	0	0	0	0	0
775	LOC112638821	uncharacterized protein LOC112638821	0	0	0	0	0	0	0	0	0	0	0	0	0	0	0	0	0	0	0	0	0	0	0	0
776	LOC112638832	NA	0	0	0	0	0	0	0	0	0	0	0	0	0	0	0	0	0	0	0	0	0	0	0	0
777	LOC112638833	aminopeptidase N-like isoform X1	0	0	0	0	0	0	0	0	0	0	0	0	0	0	0	0	0	0	0	0	0	0	0	0
778	LOC112638834	uncharacterized protein LOC112638834	0	0	0	0	0	0	0	0	0	0	0	0	0	0	0	0	0	0	0	0	0	0	0	0
779	LOC112638838	acyl-CoA synthetase family member 2, mitochondrial-like isoform X1	0	0	0	0	0	0	0	0	0	0	0	0	0	0	0	0	0	0	0	0	0	0	0	0
780	LOC112638840	pancreatic lipase-related protein 2-like	0	0	0	0	0	0	0	0	0	0	0	0	0	0	0	0	0	0	0	0	0	0	0	0
781	LOC112638843	histone-lysine N-methyltransferase SETMAR-like	0	0	0	0	0	0	0	0	0	0	0	0	0	0	0	0	0	0	0	0	0	0	0	0
782	LOC112638844	NA	0	0	0	0	0	0	0	0	0	0	0	0	0	0	0	0	0	0	0	0	0	0	0	0
783	LOC112638845	uncharacterized protein LOC112638845	0	0	0	0	0	0	0	0	0	0	0	0	0	0	0	0	0	0	0	0	0	0	0	0
784	LOC112638846	aminopeptidase M1-A-like	0	0	0	0	0	0	0	0	0	0	0	0	0	0	0	0	0	0	0	0	0	0	0	0
785	LOC112638848	aminopeptidase M1-A-like	0	0	0	0	0	0	0	0	0	0	0	0	0	0	0	0	0	0	0	0	0	0	0	0
786	LOC112638849	uncharacterized protein LOC112638849	0	0	0	0	0	0	0	0	0	0	0	0	0	0	0	0	0	0	0	0	0	0	0	0
787	LOC112638850	uncharacterized protein LOC112638850	0	0	0	0	0	0	0	0	0	0	0	0	0	0	0	0	0	0	0	0	0	0	0	0
788	LOC112638851	uncharacterized protein LOC112638851	0	0	0	0	0	0	0	0	0	0	0	0	0	0	0	0	0	0	0	0	0	0	0	0
789	LOC112638852	suppressor of Mek1-like	0	0	0	0	0	0	0	0	0	0	0	0	0	0	0	0	0	0	0	0	0	0	0	0
790	LOC112638854	NA	0	0	0	0	0	0	0	0	0	0	0	0	0	0	0	0	0	0	0	0	0	0	0	0
791	LOC112638870	proline-rich extensin-like protein EPR1	0	0	0	0	0	0	0	0	0	0	0	0	0	0	0	0	0	0	0	0	0	0	0	0
792	LOC112638871	uncharacterized protein LOC112638871	0	0	0	0	0	0	0	0	0	0	0	0	0	0	0	0	0	0	0	0	0	0	0	0
793	LOC112638873	glutenin, low molecular weight subunit-like	0	0	0	0	0	0	0	0	0	0	0	0	0	0	0	0	0	0	0	0	0	0	0	0
794	LOC112638874	putative mediator of RNA polymerase II transcription subunit 21	0	0	0	0	0	0	0	0	0	0	0	0	0	0	0	0	0	0	0	0	0	0	0	0
795	LOC112638875	uncharacterized protein LOC112638875	0	0	0	0	0	0	0	0	0	0	0	0	0	0	0	0	0	0	0	0	0	0	0	0
796	LOC112638876	LOW QUALITY PROTEIN: aminopeptidase Q-like	0	0	0	0	0	0	0	0	0	0	0	0	0	0	0	0	0	0	0	0	0	0	0	0
797	LOC112638878	proline-rich extensin-like protein EPR1	0	0	0	0	0	0	0	0	0	0	0	0	0	0	0	0	0	0	0	0	0	0	0	0
798	LOC112638879	uncharacterized protein LOC112638879	0	0	0	0	0	0	0	0	0	0	0	0	0	0	0	0	0	0	0	0	0	0	0	0
799	LOC112638883	uncharacterized protein LOC112638883	0	0	0	0	0	0	0	0	0	0	0	0	0	0	0	0	0	0	0	0	0	0	0	0
800	LOC112638884	uncharacterized protein LOC112638884	0	0	0	0	0	0	0	0	0	0	0	0	0	0	0	0	0	0	0	0	0	0	0	0
801	LOC112638885	NA	0	0	0	0	0	0	0	0	0	0	0	0	0	0	0	0	0	0	0	0	0	0	0	0
802	LOC112638886	proline-rich extensin-like protein EPR1	0	0	0	0	0	0	0	0	0	0	0	0	0	0	0	0	0	0	0	0	0	0	0	0
803	LOC112638892	NA	0	0	0	0	0	0	0	0	0	0	0	0	0	0	0	0	0	0	0	0	0	0	0	0
804	LOC112638894	uncharacterized protein LOC112638894	0	0	0	0	0	0	0	0	0	0	0	0	0	0	0	0	0	0	0	0	0	0	0	0
805	LOC112638908	uncharacterized protein LOC112638908	0	0	0	0	0	0	0	0	0	0	0	0	0	0	0	0	0	0	0	0	0	0	0	0
806	LOC112638912	uncharacterized protein LOC112638912	0	0	0	0	0	0	0	0	0	0	0	0	0	0	0	0	0	0	0	0	0	0	0	0
807	LOC112638918	uncharacterized protein LOC112638918	0	0	0	0	0	0	0	0	0	0	0	0	0	0	0	0	0	0	0	0	0	0	0	0
808	LOC112638921	NA	0	0	0	0	0	0	0	0	0	0	0	0	0	0	0	0	0	0	0	0	0	0	0	0
809	LOC112638922	histone-lysine N-methyltransferase SETMAR-like	0	0	0	0	0	0	0	0	0	0	0	0	0	0	0	0	0	0	0	0	0	0	0	0
810	LOC112638923	NA	0	0	0	0	0	0	0	0	0	0	0	0	0	0	0	0	0	0	0	0	0	0	0	0
811	LOC112638929	NA	0	0	0	0	0	0	0	0	0	0	0	0	0	0	0	0	0	0	0	0	0	0	0	0
812	LOC112638932	NA	0	0	0	0	0	0	0	0	0	0	0	0	0	0	0	0	0	0	0	0	0	0	0	0
813	LOC112638938	histone-lysine N-methyltransferase SETMAR-like	0	0	0	0	0	0	0	0	0	0	0	0	0	0	0	0	0	0	0	0	0	0	0	0
814	LOC112638940	uncharacterized protein LOC112638940	0	0	0	0	0	0	0	0	0	0	0	0	0	0	0	0	0	0	0	0	0	0	0	0
815	LOC112638942	uncharacterized protein LOC112638942	0	0	0	0	0	0	0	0	0	0	0	0	0	0	0	0	0	0	0	0	0	0	0	0
816	LOC112638944	stromelysin-3-like	0	0	0	0	0	0	0	0	0	0	0	0	0	0	0	0	0	0	0	0	0	0	0	0
817	LOC112638946	uncharacterized protein LOC112638946	0	0	0	0	0	0	0	0	0	0	0	0	0	0	0	0	0	0	0	0	0	0	0	0
818	LOC112638949	NA	0	0	0	0	0	0	0	0	0	0	0	0	0	0	0	0	0	0	0	0	0	0	0	0
819	LOC112638952	uncharacterized protein LOC112638952	0	0	0	0	0	0	0	0	0	0	0	0	0	0	0	0	0	0	0	0	0	0	0	0
820	LOC112638953	NA	0	0	0	0	0	0	0	0	0	0	0	0	0	0	0	0	0	0	0	0	0	0	0	0
821	LOC112638955	NA	0	0	0	0	0	0	0	0	0	0	0	0	0	0	0	0	0	0	0	0	0	0	0	0
822	LOC112638956	uncharacterized protein LOC112638956	0	0	0	0	0	0	0	0	0	0	0	0	0	0	0	0	0	0	0	0	0	0	0	0
823	LOC112638961	proline-rich extensin-like protein EPR1	0	0	0	0	0	0	0	0	0	0	0	0	0	0	0	0	0	0	0	0	0	0	0	0
824	LOC112638964	pollen-specific leucine-rich repeat extensin-like protein 3	0	0	0	0	0	0	0	0	0	0	0	0	0	0	0	0	0	0	0	0	0	0	0	0
825	LOC112638965	pollen-specific leucine-rich repeat extensin-like protein 3	0	0	0	0	0	0	0	0	0	0	0	0	0	0	0	0	0	0	0	0	0	0	0	0
826	LOC112638970	uncharacterized protein LOC112638970	0	0	0	0	0	0	0	0	0	0	0	0	0	0	0	0	0	0	0	0	0	0	0	0
827	LOC112638971	uncharacterized protein LOC112638971	0	0	0	0	0	0	0	0	0	0	0	0	0	0	0	0	0	0	0	0	0	0	0	0
828	LOC112638974	glutamyl aminopeptidase-like, partial	0	0	0	0	0	0	0	0	0	0	0	0	0	0	0	0	0	0	0	0	0	0	0	0
829	LOC112638977	aminopeptidase N-like	0	0	0	0	0	0	0	0	0	0	0	0	0	0	0	0	0	0	0	0	0	0	0	0
830	LOC112638978	uncharacterized protein LOC112638978	0	0	0	0	0	0	0	0	0	0	0	0	0	0	0	0	0	0	0	0	0	0	0	0
831	LOC112638979	NA	0	0	0	0	0	0	0	0	0	0	0	0	0	0	0	0	0	0	0	0	0	0	0	0
832	LOC112639001	proline-rich extensin-like protein EPR1	0	0	0	0	0	0	0	0	0	0	0	0	0	0	0	0	0	0	0	0	0	0	0	0
833	LOC112639002	proline-rich extensin-like protein EPR1	0	0	0	0	0	0	0	0	0	0	0	0	0	0	0	0	0	0	0	0	0	0	0	0
834	LOC112639003	uncharacterized protein LOC112639003, partial	0	0	0	0	0	0	0	0	0	0	0	0	0	0	0	0	0	0	0	0	0	0	0	0
835	LOC112639006	NA	0	0	0	0	0	0	0	0	0	0	0	0	0	0	0	0	0	0	0	0	0	0	0	0
836	LOC112639007	NA	0	0	0	0	0	0	0	0	0	0	0	0	0	0	0	0	0	0	0	0	0	0	0	0
837	LOC112639013	F-box only protein 21-like	0	0	0	0	0	0	0	0	0	0	0	0	0	0	0	0	0	0	0	0	0	0	0	0
838	LOC112639014	putative beta-hexosaminidase	0	0	0	0	0	0	0	0	0	0	0	0	0	0	0	0	0	0	0	0	0	0	0	0
839	LOC112639031	uncharacterized protein LOC112639031	0	0	0	0	0	0	0	0	0	0	0	0	0	0	0	0	0	0	0	0	0	0	0	0
840	LOC112639033	basic salivary proline-rich protein 2-like	0	0	0	0	0	0	0	0	0	0	0	0	0	0	0	0	0	0	0	0	0	0	0	0
841	LOC112639034	uncharacterized protein LOC112639034	0	0	0	0	0	0	0	0	0	0	0	0	0	0	0	0	0	0	0	0	0	0	0	0
842	LOC112639035	KRAB-A domain-containing protein 2-like	0	0	0	0	0	0	0	0	0	0	0	0	0	0	0	0	0	0	0	0	0	0	0	0
843	LOC112639036	submandibular gland secretory Glx-rich protein CB-like	0	0	0	0	0	0	0	0	0	0	0	0	0	0	0	0	0	0	0	0	0	0	0	0
844	LOC112639037	NA	0	0	0	0	0	0	0	0	0	0	0	0	0	0	0	0	0	0	0	0	0	0	0	0
845	LOC112639038	protein ALP1-like	0	0	0	0	0	0	0	0	0	0	0	0	0	0	0	0	0	0	0	0	0	0	0	0
846	LOC112639040	uncharacterized protein DDB_G0290803-like	0	0	0	0	0	0	0	0	0	0	0	0	0	0	0	0	0	0	0	0	0	0	0	0
847	LOC112639043	proline-rich extensin-like protein EPR1	0	0	0	0	0	0	0	0	0	0	0	0	0	0	0	0	0	0	0	0	0	0	0	0
848	LOC112639044	proline-rich extensin-like protein EPR1	0	0	0	0	0	0	0	0	0	0	0	0	0	0	0	0	0	0	0	0	0	0	0	0
849	LOC112639046	proline-rich extensin-like protein EPR1	0	0	0	0	0	0	0	0	0	0	0	0	0	0	0	0	0	0	0	0	0	0	0	0
850	LOC112639048	uncharacterized protein LOC112639048	0	0	0	0	0	0	0	0	0	0	0	0	0	0	0	0	0	0	0	0	0	0	0	0
851	LOC112639052	matrix metalloproteinase-24-like	0	0	0	0	0	0	0	0	0	0	0	0	0	0	0	0	0	0	0	0	0	0	0	0
852	LOC112639056	uncharacterized protein LOC112639056	0	0	0	0	0	0	0	0	0	0	0	0	0	0	0	0	0	0	0	0	0	0	0	0
853	LOC112639057	NA	0	0	0	0	0	0	0	0	0	0	0	0	0	0	0	0	0	0	0	0	0	0	0	0
854	LOC112639058	uncharacterized protein LOC112639058	0	0	0	0	0	0	0	0	0	0	0	0	0	0	0	0	0	0	0	0	0	0	0	0
855	LOC112639059	NA	0	0	0	0	0	0	0	0	0	0	0	0	0	0	0	0	0	0	0	0	0	0	0	0
856	LOC112639060	NA	0	0	0	0	0	0	0	0	0	0	0	0	0	0	0	0	0	0	0	0	0	0	0	0
857	LOC112639061	uncharacterized protein LOC112639061	0	0	0	0	0	0	0	0	0	0	0	0	0	0	0	0	0	0	0	0	0	0	0	0
858	LOC112639065	uncharacterized protein LOC112639065	0	0	0	0	0	0	0	0	0	0	0	0	0	0	0	0	0	0	0	0	0	0	0	0
859	LOC112639069	glutamyl aminopeptidase-like, partial	0	0	0	0	0	0	0	0	0	0	0	0	0	0	0	0	0	0	0	0	0	0	0	0
860	LOC112639070	aminopeptidase N-like	0	0	0	0	0	0	0	0	0	0	0	0	0	0	0	0	0	0	0	0	0	0	0	0
861	LOC112639071	glutamyl aminopeptidase-like	0	0	0	0	0	0	0	0	0	0	0	0	0	0	0	0	0	0	0	0	0	0	0	0
862	LOC112639072	proline-rich extensin-like protein EPR1	0	0	0	0	0	0	0	0	0	0	0	0	0	0	0	0	0	0	0	0	0	0	0	0
863	LOC112639075	NA	0	0	0	0	0	0	0	0	0	0	0	0	0	0	0	0	0	0	0	0	0	0	0	0
864	LOC112639078	histone-lysine N-methyltransferase, H3 lysine-79 specific-like	0	0	0	0	0	0	0	0	0	0	0	0	0	0	0	0	0	0	0	0	0	0	0	0
865	LOC112639080	TM2 domain-containing protein almondex-like	0	0	0	0	0	0	0	0	0	0	0	0	0	0	0	0	0	0	0	0	0	0	0	0
866	LOC112639083	NA	0	0	0	0	0	0	0	0	0	0	0	0	0	0	0	0	0	0	0	0	0	0	0	0
867	LOC112639092	proline-rich extensin-like protein EPR1	0	0	0	0	0	0	0	0	0	0	0	0	0	0	0	0	0	0	0	0	0	0	0	0
868	LOC112639093	NA	0	0	0	0	0	0	0	0	0	0	0	0	0	0	0	0	0	0	0	0	0	0	0	0
869	LOC112639094	uncharacterized protein LOC112639094	0	0	0	0	0	0	0	0	0	0	0	0	0	0	0	0	0	0	0	0	0	0	0	0
870	LOC112639095	histone-lysine N-methyltransferase SETMAR-like	0	0	0	0	0	0	0	0	0	0	0	0	0	0	0	0	0	0	0	0	0	0	0	0
871	LOC112639096	uncharacterized protein LOC112639096	0	0	0	0	0	0	0	0	0	0	0	0	0	0	0	0	0	0	0	0	0	0	0	0
872	LOC112639097	histone-lysine N-methyltransferase SETMAR-like	0	0	0	0	0	0	0	0	0	0	0	0	0	0	0	0	0	0	0	0	0	0	0	0
873	LOC112639098	proline-rich extensin-like protein EPR1	0	0	0	0	0	0	0	0	0	0	0	0	0	0	0	0	0	0	0	0	0	0	0	0
874	LOC112639101	uncharacterized protein LOC112639101	0	0	0	0	0	0	0	0	0	0	0	0	0	0	0	0	0	0	0	0	0	0	0	0
875	LOC112639102	NA	0	0	0	0	0	0	0	0	0	0	0	0	0	0	0	0	0	0	0	0	0	0	0	0
876	LOC112639104	ATP-dependent DNA helicase PIF1-like	0	0	0	0	0	0	0	0	0	0	0	0	0	0	0	0	0	0	0	0	0	0	0	0
877	LOC112639105	NA	0	0	0	0	0	0	0	0	0	0	0	0	0	0	0	0	0	0	0	0	0	0	0	0
878	LOC112639111	uncharacterized protein LOC112639111	0	0	0	0	0	0	0	0	0	0	0	0	0	0	0	0	0	0	0	0	0	0	0	0
879	LOC112639115	SCAN domain-containing protein 3-like	0	0	0	0	0	0	0	0	0	0	0	0	0	0	0	0	0	0	0	0	0	0	0	0
880	LOC112639116	uncharacterized protein LOC112639116	0	0	0	0	0	0	0	0	0	0	0	0	0	0	0	0	0	0	0	0	0	0	0	0
881	LOC112639120	NA	0	0	0	0	0	0	0	0	0	0	0	0	0	0	0	0	0	0	0	0	0	0	0	0
882	LOC112639125	NA	0	0	0	0	0	0	0	0	0	0	0	0	0	0	0	0	0	0	0	0	0	0	0	0
883	LOC112639130	uncharacterized protein LOC112639130	0	0	0	0	0	0	0	0	0	0	0	0	0	0	0	0	0	0	0	0	0	0	0	0
884	LOC112639131	ATP-dependent DNA helicase PIF1-like	0	0	0	0	0	0	0	0	0	0	0	0	0	0	0	0	0	0	0	0	0	0	0	0
885	LOC112639133	proline-rich extensin-like protein EPR1	0	0	0	0	0	0	0	0	0	0	0	0	0	0	0	0	0	0	0	0	0	0	0	0
886	LOC112639145	protein ALP1-like	0	0	0	0	0	0	0	0	0	0	0	0	0	0	0	0	0	0	0	0	0	0	0	0
887	LOC112639147	uncharacterized protein LOC112639147	0	0	0	0	0	0	0	0	0	0	0	0	0	0	0	0	0	0	0	0	0	0	0	0
888	LOC112639150	NA	0	0	0	0	0	0	0	0	0	0	0	0	0	0	0	0	0	0	0	0	0	0	0	0
889	LOC112639152	uncharacterized protein LOC112639152	0	0	0	0	0	0	0	0	0	0	0	0	0	0	0	0	0	0	0	0	0	0	0	0
890	LOC112639153	matrix metalloproteinase-24-like	0	0	0	0	0	0	0	0	0	0	0	0	0	0	0	0	0	0	0	0	0	0	0	0
891	LOC112639154	uncharacterized protein LOC112639154	0	0	0	0	0	0	0	0	0	0	0	0	0	0	0	0	0	0	0	0	0	0	0	0
892	LOC112639156	NA	0	0	0	0	0	0	0	0	0	0	0	0	0	0	0	0	0	0	0	0	0	0	0	0
893	LOC112639160	NA	0	0	0	0	0	0	0	0	0	0	0	0	0	0	0	0	0	0	0	0	0	0	0	0
894	LOC112639180	uncharacterized protein LOC112639180	0	0	0	0	0	0	0	0	0	0	0	0	0	0	0	0	0	0	0	0	0	0	0	0
895	LOC112639181	NA	0	0	0	0	0	0	0	0	0	0	0	0	0	0	0	0	0	0	0	0	0	0	0	0
896	LOC112639182	NA	0	0	0	0	0	0	0	0	0	0	0	0	0	0	0	0	0	0	0	0	0	0	0	0
897	LOC112639183	NA	0	0	0	0	0	0	0	0	0	0	0	0	0	0	0	0	0	0	0	0	0	0	0	0
898	LOC112639184	NA	0	0	0	0	0	0	0	0	0	0	0	0	0	0	0	0	0	0	0	0	0	0	0	0
899	LOC112639185	NA	0	0	0	0	0	0	0	0	0	0	0	0	0	0	0	0	0	0	0	0	0	0	0	0
900	LOC112639186	NA	0	0	0	0	0	0	0	0	0	0	0	0	0	0	0	0	0	0	0	0	0	0	0	0
901	LOC112639187	NA	0	0	0	0	0	0	0	0	0	0	0	0	0	0	0	0	0	0	0	0	0	0	0	0
902	LOC112639189	NA	0	0	0	0	0	0	0	0	0	0	0	0	0	0	0	0	0	0	0	0	0	0	0	0
903	LOC112639191	NA	0	0	0	0	0	0	0	0	0	0	0	0	0	0	0	0	0	0	0	0	0	0	0	0
904	LOC112639192	proline-rich extensin-like protein EPR1	0	0	0	0	0	0	0	0	0	0	0	0	0	0	0	0	0	0	0	0	0	0	0	0
905	LOC112639194	uncharacterized protein LOC112639194	0	0	0	0	0	0	0	0	0	0	0	0	0	0	0	0	0	0	0	0	0	0	0	0
906	LOC112639196	proline-rich extensin-like protein EPR1	0	0	0	0	0	0	0	0	0	0	0	0	0	0	0	0	0	0	0	0	0	0	0	0
907	LOC112639200	aminopeptidase N-like isoform X1	0	0	0	0	0	0	0	0	0	0	0	0	0	0	0	0	0	0	0	0	0	0	0	0
908	LOC112639201	mevalonate kinase-like	0	0	0	0	0	0	0	0	0	0	0	0	0	0	0	0	0	0	0	0	0	0	0	0
909	LOC112639211	NA	0	0	0	0	0	0	0	0	0	0	0	0	0	0	0	0	0	0	0	0	0	0	0	0
910	LOC112639214	NA	0	0	0	0	0	0	0	0	0	0	0	0	0	0	0	0	0	0	0	0	0	0	0	0
911	LOC112639219	NA	0	0	0	0	0	0	0	0	0	0	0	0	0	0	0	0	0	0	0	0	0	0	0	0
912	LOC112639220	uncharacterized protein LOC112639220	0	0	0	0	0	0	0	0	0	0	0	0	0	0	0	0	0	0	0	0	0	0	0	0
913	LOC112639222	uncharacterized protein LOC112639222	0	0	0	0	0	0	0	0	0	0	0	0	0	0	0	0	0	0	0	0	0	0	0	0
914	LOC112639223	proline-rich extensin-like protein EPR1	0	0	0	0	0	0	0	0	0	0	0	0	0	0	0	0	0	0	0	0	0	0	0	0
915	LOC112639224	proline-rich extensin-like protein EPR1	0	0	0	0	0	0	0	0	0	0	0	0	0	0	0	0	0	0	0	0	0	0	0	0
916	LOC112639230	NA	0	0	0	0	0	0	0	0	0	0	0	0	0	0	0	0	0	0	0	0	0	0	0	0
917	LOC112639240	NA	0	0	0	0	0	0	0	0	0	0	0	0	0	0	0	0	0	0	0	0	0	0	0	0
918	LOC112639241	stress response protein nst1-like	0	0	0	0	0	0	0	0	0	0	0	0	0	0	0	0	0	0	0	0	0	0	0	0
919	LOC112639245	lysosomal aspartic protease-like	0	0	0	0	0	0	0	0	0	0	0	0	0	0	0	0	0	0	0	0	0	0	0	0
920	LOC112639247	NA	0	0	0	0	0	0	0	0	0	0	0	0	0	0	0	0	0	0	0	0	0	0	0	0
921	LOC112639248	NA	0	0	0	0	0	0	0	0	0	0	0	0	0	0	0	0	0	0	0	0	0	0	0	0
922	LOC112639249	fatty acid synthase-like	0	0	0	0	0	0	0	0	0	0	0	0	0	0	0	0	0	0	0	0	0	0	0	0
923	LOC112639259	NA	0	0	0	0	0	0	0	0	0	0	0	0	0	0	0	0	0	0	0	0	0	0	0	0
924	LOC112639260	NA	0	0	0	0	0	0	0	0	0	0	0	0	0	0	0	0	0	0	0	0	0	0	0	0
925	LOC112639261	mevalonate kinase-like	0	0	0	0	0	0	0	0	0	0	0	0	0	0	0	0	0	0	0	0	0	0	0	0
926	LOC112639262	NA	0	0	0	0	0	0	0	0	0	0	0	0	0	0	0	0	0	0	0	0	0	0	0	0
927	LOC112639263	uncharacterized protein LOC112639263	0	0	0	0	0	0	0	0	0	0	0	0	0	0	0	0	0	0	0	0	0	0	0	0
928	LOC112639265	proline-rich extensin-like protein EPR1	0	0	0	0	0	0	0	0	0	0	0	0	0	0	0	0	0	0	0	0	0	0	0	0
929	LOC112639266	uncharacterized protein LOC112639266	0	0	0	0	0	0	0	0	0	0	0	0	0	0	0	0	0	0	0	0	0	0	0	0
930	LOC112639267	uncharacterized protein LOC112639267	0	0	0	0	0	0	0	0	0	0	0	0	0	0	0	0	0	0	0	0	0	0	0	0
931	LOC112639268	fatty acid synthase-like	0	0	0	0	0	0	0	0	0	0	0	0	0	0	0	0	0	0	0	0	0	0	0	0
932	LOC112639269	NA	0	0	0	0	0	0	0	0	0	0	0	0	0	0	0	0	0	0	0	0	0	0	0	0
933	LOC112639272	uncharacterized protein LOC112639272	0	0	0	0	0	0	0	0	0	0	0	0	0	0	0	0	0	0	0	0	0	0	0	0
934	LOC112639275	glutenin, low molecular weight subunit-like	0	0	0	0	0	0	0	0	0	0	0	0	0	0	0	0	0	0	0	0	0	0	0	0
935	LOC112639277	uncharacterized protein LOC112639277	0	0	0	0	0	0	0	0	0	0	0	0	0	0	0	0	0	0	0	0	0	0	0	0
936	LOC112639278	uncharacterized protein LOC112639278, partial	0	0	0	0	0	0	0	0	0	0	0	0	0	0	0	0	0	0	0	0	0	0	0	0
937	LOC112639280	NA	0	0	0	0	0	0	0	0	0	0	0	0	0	0	0	0	0	0	0	0	0	0	0	0
938	LOC112639282	uncharacterized protein LOC112639282	0	0	0	0	0	0	0	0	0	0	0	0	0	0	0	0	0	0	0	0	0	0	0	0
939	LOC112639283	uncharacterized protein LOC112639283	0	0	0	0	0	0	0	0	0	0	0	0	0	0	0	0	0	0	0	0	0	0	0	0
940	LOC112639284	aminopeptidase N-like	0	0	0	0	0	0	0	0	0	0	0	0	0	0	0	0	0	0	0	0	0	0	0	0
941	LOC112639290	uncharacterized protein LOC112639290	0	0	0	0	0	0	0	0	0	0	0	0	0	0	0	0	0	0	0	0	0	0	0	0
942	LOC112639292	aminopeptidase N-like	0	0	0	0	0	0	0	0	0	0	0	0	0	0	0	0	0	0	0	0	0	0	0	0
943	LOC112639294	uncharacterized protein LOC112639294	0	0	0	0	0	0	0	0	0	0	0	0	0	0	0	0	0	0	0	0	0	0	0	0
944	LOC112639295	KRAB-A domain-containing protein 2-like	0	0	0	0	0	0	0	0	0	0	0	0	0	0	0	0	0	0	0	0	0	0	0	0
945	LOC112639297	uncharacterized protein LOC112639297	0	0	0	0	0	0	0	0	0	0	0	0	0	0	0	0	0	0	0	0	0	0	0	0
946	LOC112639298	uncharacterized protein LOC112639298	0	0	0	0	0	0	0	0	0	0	0	0	0	0	0	0	0	0	0	0	0	0	0	0
947	LOC112639301	NA	0	0	0	0	0	0	0	0	0	0	0	0	0	0	0	0	0	0	0	0	0	0	0	0
948	LOC112639304	NA	0	0	0	0	0	0	0	0	0	0	0	0	0	0	0	0	0	0	0	0	0	0	0	0
949	LOC112639306	uncharacterized protein LOC112639306	0	0	0	0	0	0	0	0	0	0	0	0	0	0	0	0	0	0	0	0	0	0	0	0
950	LOC112639307	uncharacterized protein LOC112639307, partial	0	0	0	0	0	0	0	0	0	0	0	0	0	0	0	0	0	0	0	0	0	0	0	0
951	LOC112639308	NA	0	0	0	0	0	0	0	0	0	0	0	0	0	0	0	0	0	0	0	0	0	0	0	0
952	LOC112639309	acyl-CoA synthetase family member 2, mitochondrial-like	0	0	0	0	0	0	0	0	0	0	0	0	0	0	0	0	0	0	0	0	0	0	0	0
953	LOC112639310	NA	0	0	0	0	0	0	0	0	0	0	0	0	0	0	0	0	0	0	0	0	0	0	0	0
954	LOC112639311	uncharacterized protein LOC112639311	0	0	0	0	0	0	0	0	0	0	0	0	0	0	0	0	0	0	0	0	0	0	0	0
955	LOC112639312	cytochrome P450 4C1-like isoform X1	0	0	0	0	0	0	0	0	0	0	0	0	0	0	0	0	0	0	0	0	0	0	0	0
956	LOC112639316	uncharacterized protein LOC112639316	0	0	0	0	0	0	0	0	0	0	0	0	0	0	0	0	0	0	0	0	0	0	0	0
957	LOC112639317	protein NYNRIN-like	0	0	0	0	0	0	0	0	0	0	0	0	0	0	0	0	0	0	0	0	0	0	0	0
958	LOC112639321	NA	0	0	0	0	0	0	0	0	0	0	0	0	0	0	0	0	0	0	0	0	0	0	0	0
959	LOC112639322	uncharacterized protein LOC112639322	0	0	0	0	0	0	0	0	0	0	0	0	0	0	0	0	0	0	0	0	0	0	0	0
960	LOC112639323	uncharacterized protein LOC112639323	0	0	0	0	0	0	0	0	0	0	0	0	0	0	0	0	0	0	0	0	0	0	0	0
961	LOC112639324	uncharacterized protein LOC112639324	0	0	0	0	0	0	0	0	0	0	0	0	0	0	0	0	0	0	0	0	0	0	0	0
962	LOC112639325	uncharacterized protein LOC112639325	0	0	0	0	0	0	0	0	0	0	0	0	0	0	0	0	0	0	0	0	0	0	0	0
963	LOC112639326	uncharacterized protein LOC112639326	0	0	0	0	0	0	0	0	0	0	0	0	0	0	0	0	0	0	0	0	0	0	0	0
964	LOC112639327	putative nuclease HARBI1	0	0	0	0	0	0	0	0	0	0	0	0	0	0	0	0	0	0	0	0	0	0	0	0
965	LOC112639328	NA	0	0	0	0	0	0	0	0	0	0	0	0	0	0	0	0	0	0	0	0	0	0	0	0
966	LOC112639329	uncharacterized protein LOC112639329	0	0	0	0	0	0	0	0	0	0	0	0	0	0	0	0	0	0	0	0	0	0	0	0
967	LOC112639336	uncharacterized protein LOC112639336, partial	0	0	0	0	0	0	0	0	0	0	0	0	0	0	0	0	0	0	0	0	0	0	0	0
968	LOC112639337	cytochrome P450 4C1-like, partial	0	0	0	0	0	0	0	0	0	0	0	0	0	0	0	0	0	0	0	0	0	0	0	0
969	LOC112639338	proline-rich extensin-like protein EPR1	0	0	0	0	0	0	0	0	0	0	0	0	0	0	0	0	0	0	0	0	0	0	0	0
970	LOC112639339	uncharacterized protein LOC112639339	0	0	0	0	0	0	0	0	0	0	0	0	0	0	0	0	0	0	0	0	0	0	0	0
971	LOC112639341	putative mediator of RNA polymerase II transcription subunit 21	0	0	0	0	0	0	0	0	0	0	0	0	0	0	0	0	0	0	0	0	0	0	0	0
972	LOC112639346	NA	0	0	0	0	0	0	0	0	0	0	0	0	0	0	0	0	0	0	0	0	0	0	0	0
973	LOC112639347	NA	0	0	0	0	0	0	0	0	0	0	0	0	0	0	0	0	0	0	0	0	0	0	0	0
974	LOC112639348	uncharacterized protein LOC112639348	0	0	0	0	0	0	0	0	0	0	0	0	0	0	0	0	0	0	0	0	0	0	0	0
975	LOC112639349	progestin and adipoQ receptor family member 3-like, partial	0	0	0	0	0	0	0	0	0	0	0	0	0	0	0	0	0	0	0	0	0	0	0	0
976	LOC112639359	NA	0	0	0	0	0	0	0	0	0	0	0	0	0	0	0	0	0	0	0	0	0	0	0	0
977	LOC112639362	cyclin-dependent kinase inhibitor 1C-like	0	0	0	0	0	0	0	0	0	0	0	0	0	0	0	0	0	0	0	0	0	0	0	0
978	LOC112639363	NA	0	0	0	0	0	0	0	0	0	0	0	0	0	0	0	0	0	0	0	0	0	0	0	0
979	LOC112639367	NA	0	0	0	0	0	0	0	0	0	0	0	0	0	0	0	0	0	0	0	0	0	0	0	0
980	LOC112639377	histone H3-like centromeric protein A	0	0	0	0	0	0	0	0	0	0	0	0	0	0	0	0	0	0	0	0	0	0	0	0
981	LOC112639378	histone-lysine N-methyltransferase SETMAR-like	0	0	0	0	0	0	0	0	0	0	0	0	0	0	0	0	0	0	0	0	0	0	0	0
982	LOC112639379	protein GVQW3-like	0	0	0	0	0	0	0	0	0	0	0	0	0	0	0	0	0	0	0	0	0	0	0	0
983	LOC112639383	NA	0	0	0	0	0	0	0	0	0	0	0	0	0	0	0	0	0	0	0	0	0	0	0	0
984	LOC112639384	transient receptor potential-gamma protein-like	0	0	0	0	0	0	0	0	0	0	0	0	0	0	0	0	0	0	0	0	0	0	0	0
985	LOC112639386	NA	0	0	0	0	0	0	0	0	0	0	0	0	0	0	0	0	0	0	0	0	0	0	0	0
986	LOC112639388	proline-rich extensin-like protein EPR1	0	0	0	0	0	0	0	0	0	0	0	0	0	0	0	0	0	0	0	0	0	0	0	0
987	LOC112639389	proline-rich extensin-like protein EPR1	0	0	0	0	0	0	0	0	0	0	0	0	0	0	0	0	0	0	0	0	0	0	0	0
988	LOC112639390	uncharacterized protein LOC112639390	0	0	0	0	0	0	0	0	0	0	0	0	0	0	0	0	0	0	0	0	0	0	0	0
989	LOC112639392	uncharacterized protein LOC112639392	0	0	0	0	0	0	0	0	0	0	0	0	0	0	0	0	0	0	0	0	0	0	0	0
990	LOC112639393	uncharacterized protein LOC112639393	0	0	0	0	0	0	0	0	0	0	0	0	0	0	0	0	0	0	0	0	0	0	0	0
991	LOC112639394	NA	0	0	0	0	0	0	0	0	0	0	0	0	0	0	0	0	0	0	0	0	0	0	0	0
992	LOC112639405	glycine-rich RNA-binding protein blt801-like	0	0	0	0	0	0	0	0	0	0	0	0	0	0	0	0	0	0	0	0	0	0	0	0
993	LOC112639406	uncharacterized protein LOC112639406	0	0	0	0	0	0	0	0	0	0	0	0	0	0	0	0	0	0	0	0	0	0	0	0
994	LOC112639407	uncharacterized protein LOC112639407	0	0	0	0	0	0	0	0	0	0	0	0	0	0	0	0	0	0	0	0	0	0	0	0
995	LOC112639410	alpha-tocopherol transfer protein-like	0	0	0	0	0	0	0	0	0	0	0	0	0	0	0	0	0	0	0	0	0	0	0	0
996	LOC112639412	protein GVQW3-like	0	0	0	0	0	0	0	0	0	0	0	0	0	0	0	0	0	0	0	0	0	0	0	0
997	LOC112639416	NA	0	0	0	0	0	0	0	0	0	0	0	0	0	0	0	0	0	0	0	0	0	0	0	0
998	LOC112639417	NA	0	0	0	0	0	0	0	0	0	0	0	0	0	0	0	0	0	0	0	0	0	0	0	0
999	LOC112639418	NA	0	0	0	0	0	0	0	0	0	0	0	0	0	0	0	0	0	0	0	0	0	0	0	0
1000	LOC112639419	NA	0	0	0	0	0	0	0	0	0	0	0	0	0	0	0	0	0	0	0	0	0	0	0	0
1001	LOC112639421	uncharacterized protein LOC112639421	0	0	0	0	0	0	0	0	0	0	0	0	0	0	0	0	0	0	0	0	0	0	0	0
1002	LOC112639422	uncharacterized protein LOC112639422	0	0	0	0	0	0	0	0	0	0	0	0	0	0	0	0	0	0	0	0	0	0	0	0
1003	LOC112639424	LOW QUALITY PROTEIN: integrator complex subunit 12-like	0	0	0	0	0	0	0	0	0	0	0	0	0	0	0	0	0	0	0	0	0	0	0	0
1004	LOC112639434	NA	0	0	0	0	0	0	0	0	0	0	0	0	0	0	0	0	0	0	0	0	0	0	0	0
1005	LOC112639436	NA	0	0	0	0	0	0	0	0	0	0	0	0	0	0	0	0	0	0	0	0	0	0	0	0
1006	LOC112639438	NA	0	0	0	0	0	0	0	0	0	0	0	0	0	0	0	0	0	0	0	0	0	0	0	0
1007	LOC112639446	uncharacterized protein LOC112639446	0	0	0	0	0	0	0	0	0	0	0	0	0	0	0	0	0	0	0	0	0	0	0	0
1008	LOC112639447	uncharacterized protein LOC112639447, partial	0	0	0	0	0	0	0	0	0	0	0	0	0	0	0	0	0	0	0	0	0	0	0	0
1009	LOC112639454	NA	0	0	0	0	0	0	0	0	0	0	0	0	0	0	0	0	0	0	0	0	0	0	0	0
1010	LOC112639467	lysosomal aspartic protease-like	0	0	0	0	0	0	0	0	0	0	0	0	0	0	0	0	0	0	0	0	0	0	0	0
1011	LOC112639474	lysosomal aspartic protease-like isoform X2	0	0	0	0	0	0	0	0	0	0	0	0	0	0	0	0	0	0	0	0	0	0	0	0
1012	LOC112639479	lysosomal aspartic protease-like	0	0	0	0	0	0	0	0	0	0	0	0	0	0	0	0	0	0	0	0	0	0	0	0
1013	LOC112639495	NA	0	0	0	0	0	0	0	0	0	0	0	0	0	0	0	0	0	0	0	0	0	0	0	0
1014	LOC112639504	uncharacterized protein LOC112639504	0	0	0	0	0	0	0	0	0	0	0	0	0	0	0	0	0	0	0	0	0	0	0	0
1015	LOC112639518	NA	0	0	0	0	0	0	0	0	0	0	0	0	0	0	0	0	0	0	0	0	0	0	0	0
1016	LOC112639519	myb/SANT-like DNA-binding domain-containing protein 3	0	0	0	0	0	0	0	0	0	0	0	0	0	0	0	0	0	0	0	0	0	0	0	0
1017	LOC112639520	myb/SANT-like DNA-binding domain-containing protein 3	0	0	0	0	0	0	0	0	0	0	0	0	0	0	0	0	0	0	0	0	0	0	0	0
1018	LOC112639527	NA	0	0	0	0	0	0	0	0	0	0	0	0	0	0	0	0	0	0	0	0	0	0	0	0
1019	LOC112639531	uncharacterized protein LOC112639531	0	0	0	0	0	0	0	0	0	0	0	0	0	0	0	0	0	0	0	0	0	0	0	0
1020	LOC112639532	NA	0	0	0	0	0	0	0	0	0	0	0	0	0	0	0	0	0	0	0	0	0	0	0	0
1021	LOC112639534	uncharacterized protein LOC112639534	0	0	0	0	0	0	0	0	0	0	0	0	0	0	0	0	0	0	0	0	0	0	0	0
1022	LOC112639537	uncharacterized protein LOC112639537	0	0	0	0	0	0	0	0	0	0	0	0	0	0	0	0	0	0	0	0	0	0	0	0
1023	LOC112639538	integrator complex subunit 12-like	0	0	0	0	0	0	0	0	0	0	0	0	0	0	0	0	0	0	0	0	0	0	0	0
1024	LOC112639547	uncharacterized protein LOC112639547	0	0	0	0	0	0	0	0	0	0	0	0	0	0	0	0	0	0	0	0	0	0	0	0
1025	LOC112639550	uncharacterized protein K02A2.6-like	0	0	0	0	0	0	0	0	0	0	0	0	0	0	0	0	0	0	0	0	0	0	0	0
1026	LOC112639552	uncharacterized protein LOC112639552	0	0	0	0	0	0	0	0	0	0	0	0	0	0	0	0	0	0	0	0	0	0	0	0
1027	LOC112639554	uncharacterized protein LOC112639554	0	0	0	0	0	0	0	0	0	0	0	0	0	0	0	0	0	0	0	0	0	0	0	0
1028	LOC112639555	NA	0	0	0	0	0	0	0	0	0	0	0	0	0	0	0	0	0	0	0	0	0	0	0	0
1029	LOC112639559	uncharacterized protein LOC112639559	0	0	0	0	0	0	0	0	0	0	0	0	0	0	0	0	0	0	0	0	0	0	0	0
1030	LOC112639561	juvenile hormone acid O-methyltransferase-like	0	0	0	0	0	0	0	0	0	0	0	0	0	0	0	0	0	0	0	0	0	0	0	0
1031	LOC112639563	juvenile hormone acid O-methyltransferase-like	0	0	0	0	0	0	0	0	0	0	0	0	0	0	0	0	0	0	0	0	0	0	0	0
1032	LOC112639579	uncharacterized protein LOC112639579	0	0	0	0	0	0	0	0	0	0	0	0	0	0	0	0	0	0	0	0	0	0	0	0
1033	LOC112639601	histone-lysine N-methyltransferase SETMAR-like	0	0	0	0	0	0	0	0	0	0	0	0	0	0	0	0	0	0	0	0	0	0	0	0
1034	LOC112639622	NA	0	0	0	0	0	0	0	0	0	0	0	0	0	0	0	0	0	0	0	0	0	0	0	0
1035	LOC112639623	NA	0	0	0	0	0	0	0	0	0	0	0	0	0	0	0	0	0	0	0	0	0	0	0	0
1036	LOC112639639	uncharacterized protein LOC112639639	0	0	0	0	0	0	0	0	0	0	0	0	0	0	0	0	0	0	0	0	0	0	0	0
1037	LOC112639640	uncharacterized protein LOC112639640	0	0	0	0	0	0	0	0	0	0	0	0	0	0	0	0	0	0	0	0	0	0	0	0
1038	LOC112639648	NA	0	0	0	0	0	0	0	0	0	0	0	0	0	0	0	0	0	0	0	0	0	0	0	0
1039	LOC112639650	uncharacterized protein LOC112639650 isoform X1	0	0	0	0	0	0	0	0	0	0	0	0	0	0	0	0	0	0	0	0	0	0	0	0
1040	LOC112639656	uncharacterized protein LOC112639656 isoform X1	0	0	0	0	0	0	0	0	0	0	0	0	0	0	0	0	0	0	0	0	0	0	0	0
1041	LOC112639659	uncharacterized protein LOC112639659	0	0	0	0	0	0	0	0	0	0	0	0	0	0	0	0	0	0	0	0	0	0	0	0
1042	LOC112639662	NA	0	0	0	0	0	0	0	0	0	0	0	0	0	0	0	0	0	0	0	0	0	0	0	0
1043	LOC112639664	NA	0	0	0	0	0	0	0	0	0	0	0	0	0	0	0	0	0	0	0	0	0	0	0	0
1044	LOC112639669	NA	0	0	0	0	0	0	0	0	0	0	0	0	0	0	0	0	0	0	0	0	0	0	0	0
1045	LOC112639672	NA	0	0	0	0	0	0	0	0	0	0	0	0	0	0	0	0	0	0	0	0	0	0	0	0
1046	LOC112639676	uncharacterized protein LOC112639676	0	0	0	0	0	0	0	0	0	0	0	0	0	0	0	0	0	0	0	0	0	0	0	0
1047	LOC112639678	uncharacterized protein LOC112639678	0	0	0	0	0	0	0	0	0	0	0	0	0	0	0	0	0	0	0	0	0	0	0	0
1048	LOC112639684	uncharacterized protein LOC112639684	0	0	0	0	0	0	0	0	0	0	0	0	0	0	0	0	0	0	0	0	0	0	0	0
1049	LOC112639685	uncharacterized protein LOC112639685	0	0	0	0	0	0	0	0	0	0	0	0	0	0	0	0	0	0	0	0	0	0	0	0
1050	LOC112639689	uncharacterized protein LOC112639689	0	0	0	0	0	0	0	0	0	0	0	0	0	0	0	0	0	0	0	0	0	0	0	0
1051	LOC112639690	uncharacterized protein LOC112639690	0	0	0	0	0	0	0	0	0	0	0	0	0	0	0	0	0	0	0	0	0	0	0	0
1052	LOC112639695	NA	0	0	0	0	0	0	0	0	0	0	0	0	0	0	0	0	0	0	0	0	0	0	0	0
1053	LOC112639702	general transcription factor II-I repeat domain-containing protein 2-like	0	0	0	0	0	0	0	0	0	0	0	0	0	0	0	0	0	0	0	0	0	0	0	0
1054	LOC112639703	general transcription factor II-I repeat domain-containing protein 2-like	0	0	0	0	0	0	0	0	0	0	0	0	0	0	0	0	0	0	0	0	0	0	0	0
1055	LOC112639706	NA	0	0	0	0	0	0	0	0	0	0	0	0	0	0	0	0	0	0	0	0	0	0	0	0
1056	LOC112639707	NA	0	0	0	0	0	0	0	0	0	0	0	0	0	0	0	0	0	0	0	0	0	0	0	0
1057	LOC112639709	uncharacterized protein LOC112639709	0	0	0	0	0	0	0	0	0	0	0	0	0	0	0	0	0	0	0	0	0	0	0	0
1058	LOC112639710	uncharacterized protein LOC112639710	0	0	0	0	0	0	0	0	0	0	0	0	0	0	0	0	0	0	0	0	0	0	0	0
1059	LOC112639711	uncharacterized protein LOC112639711	0	0	0	0	0	0	0	0	0	0	0	0	0	0	0	0	0	0	0	0	0	0	0	0
1060	LOC112639717	putative mediator of RNA polymerase II transcription subunit 21	0	0	0	0	0	0	0	0	0	0	0	0	0	0	0	0	0	0	0	0	0	0	0	0
1061	LOC112639718	arabinogalactan protein 1-like	0	0	0	0	0	0	0	0	0	0	0	0	0	0	0	0	0	0	0	0	0	0	0	0
1062	LOC112639722	uncharacterized protein LOC112639722	0	0	0	0	0	0	0	0	0	0	0	0	0	0	0	0	0	0	0	0	0	0	0	0
1063	LOC112639730	NA	0	0	0	0	0	0	0	0	0	0	0	0	0	0	0	0	0	0	0	0	0	0	0	0
1064	LOC112639732	uncharacterized protein LOC112639732	0	0	0	0	0	0	0	0	0	0	0	0	0	0	0	0	0	0	0	0	0	0	0	0
1065	LOC112639733	uncharacterized protein LOC112639733	0	0	0	0	0	0	0	0	0	0	0	0	0	0	0	0	0	0	0	0	0	0	0	0
1066	LOC112639734	uncharacterized protein LOC112639734	0	0	0	0	0	0	0	0	0	0	0	0	0	0	0	0	0	0	0	0	0	0	0	0
1067	LOC112639735	uncharacterized protein LOC112639735	0	0	0	0	0	0	0	0	0	0	0	0	0	0	0	0	0	0	0	0	0	0	0	0
1068	LOC112639736	uncharacterized protein LOC112639736	0	0	0	0	0	0	0	0	0	0	0	0	0	0	0	0	0	0	0	0	0	0	0	0
1069	LOC112639737	uncharacterized protein LOC112639737	0	0	0	0	0	0	0	0	0	0	0	0	0	0	0	0	0	0	0	0	0	0	0	0
1070	LOC112639738	uncharacterized protein LOC112639738	0	0	0	0	0	0	0	0	0	0	0	0	0	0	0	0	0	0	0	0	0	0	0	0
1071	LOC112639759	F-box only protein 21-like	0	0	0	0	0	0	0	0	0	0	0	0	0	0	0	0	0	0	0	0	0	0	0	0
1072	LOC112639760	uncharacterized protein LOC112639760	0	0	0	0	0	0	0	0	0	0	0	0	0	0	0	0	0	0	0	0	0	0	0	0
1073	LOC112639761	F-box only protein 21-like	0	0	0	0	0	0	0	0	0	0	0	0	0	0	0	0	0	0	0	0	0	0	0	0
1074	LOC112639767	ester hydrolase C11orf54 homolog	0	0	0	0	0	0	0	0	0	0	0	0	0	0	0	0	0	0	0	0	0	0	0	0
1075	LOC112639778	NA	0	0	0	0	0	0	0	0	0	0	0	0	0	0	0	0	0	0	0	0	0	0	0	0
1076	LOC112639794	uncharacterized protein LOC112639794	0	0	0	0	0	0	0	0	0	0	0	0	0	0	0	0	0	0	0	0	0	0	0	0
1077	LOC112639795	uncharacterized protein LOC112639795	0	0	0	0	0	0	0	0	0	0	0	0	0	0	0	0	0	0	0	0	0	0	0	0
1078	LOC112639796	matrix metalloproteinase-24-like	0	0	0	0	0	0	0	0	0	0	0	0	0	0	0	0	0	0	0	0	0	0	0	0
1079	LOC112639797	protein ANTAGONIST OF LIKE HETEROCHROMATIN PROTEIN 1-like	0	0	0	0	0	0	0	0	0	0	0	0	0	0	0	0	0	0	0	0	0	0	0	0
1080	LOC112639812	uncharacterized protein LOC112639812	0	0	0	0	0	0	0	0	0	0	0	0	0	0	0	0	0	0	0	0	0	0	0	0
1081	LOC112639813	uncharacterized protein LOC112639813	0	0	0	0	0	0	0	0	0	0	0	0	0	0	0	0	0	0	0	0	0	0	0	0
1082	LOC112639814	uncharacterized protein LOC112639814	0	0	0	0	0	0	0	0	0	0	0	0	0	0	0	0	0	0	0	0	0	0	0	0
1083	LOC112639823	uncharacterized protein LOC112639823	0	0	0	0	0	0	0	0	0	0	0	0	0	0	0	0	0	0	0	0	0	0	0	0
1084	LOC112639824	histone-lysine N-methyltransferase SETMAR-like	0	0	0	0	0	0	0	0	0	0	0	0	0	0	0	0	0	0	0	0	0	0	0	0
1085	LOC112639825	uncharacterized protein LOC112639825	0	0	0	0	0	0	0	0	0	0	0	0	0	0	0	0	0	0	0	0	0	0	0	0
1086	LOC112639827	uncharacterized protein K02A2.6-like	0	0	0	0	0	0	0	0	0	0	0	0	0	0	0	0	0	0	0	0	0	0	0	0
1087	LOC112639828	uncharacterized protein LOC112639828	0	0	0	0	0	0	0	0	0	0	0	0	0	0	0	0	0	0	0	0	0	0	0	0
1088	LOC112639829	protein ALP1-like, partial	0	0	0	0	0	0	0	0	0	0	0	0	0	0	0	0	0	0	0	0	0	0	0	0
1089	LOC112639833	uncharacterized protein LOC112639833, partial	0	0	0	0	0	0	0	0	0	0	0	0	0	0	0	0	0	0	0	0	0	0	0	0
1090	LOC112639834	NA	0	0	0	0	0	0	0	0	0	0	0	0	0	0	0	0	0	0	0	0	0	0	0	0
1091	LOC112639835	NA	0	0	0	0	0	0	0	0	0	0	0	0	0	0	0	0	0	0	0	0	0	0	0	0
1092	LOC112639839	uncharacterized protein LOC112639839	0	0	0	0	0	0	0	0	0	0	0	0	0	0	0	0	0	0	0	0	0	0	0	0
1093	LOC112639841	uncharacterized protein LOC112639841	0	0	0	0	0	0	0	0	0	0	0	0	0	0	0	0	0	0	0	0	0	0	0	0
1094	LOC112639842	NA	0	0	0	0	0	0	0	0	0	0	0	0	0	0	0	0	0	0	0	0	0	0	0	0
1095	LOC112639843	NA	0	0	0	0	0	0	0	0	0	0	0	0	0	0	0	0	0	0	0	0	0	0	0	0
1096	LOC112639851	uncharacterized protein LOC112639851	0	0	0	0	0	0	0	0	0	0	0	0	0	0	0	0	0	0	0	0	0	0	0	0
1097	LOC112639854	uncharacterized protein LOC112639854	0	0	0	0	0	0	0	0	0	0	0	0	0	0	0	0	0	0	0	0	0	0	0	0
1098	LOC112639859	NA	0	0	0	0	0	0	0	0	0	0	0	0	0	0	0	0	0	0	0	0	0	0	0	0
1099	LOC112639861	uncharacterized protein LOC112639861	0	0	0	0	0	0	0	0	0	0	0	0	0	0	0	0	0	0	0	0	0	0	0	0
1100	LOC112639865	uncharacterized protein LOC112639865	0	0	0	0	0	0	0	0	0	0	0	0	0	0	0	0	0	0	0	0	0	0	0	0
1101	LOC112639866	uncharacterized protein LOC112639866	0	0	0	0	0	0	0	0	0	0	0	0	0	0	0	0	0	0	0	0	0	0	0	0
1102	LOC112639869	uncharacterized protein LOC112639869	0	0	0	0	0	0	0	0	0	0	0	0	0	0	0	0	0	0	0	0	0	0	0	0
1103	LOC112639875	uncharacterized protein LOC112639875	0	0	0	0	0	0	0	0	0	0	0	0	0	0	0	0	0	0	0	0	0	0	0	0
1104	LOC112639886	NA	0	0	0	0	0	0	0	0	0	0	0	0	0	0	0	0	0	0	0	0	0	0	0	0
1105	LOC112639896	uncharacterized protein LOC112639896	0	0	0	0	0	0	0	0	0	0	0	0	0	0	0	0	0	0	0	0	0	0	0	0
1106	LOC112639897	uncharacterized protein LOC112639897	0	0	0	0	0	0	0	0	0	0	0	0	0	0	0	0	0	0	0	0	0	0	0	0
1107	LOC112639904	uncharacterized protein LOC112639904	0	0	0	0	0	0	0	0	0	0	0	0	0	0	0	0	0	0	0	0	0	0	0	0
1108	LOC112639905	uncharacterized protein LOC112639905	0	0	0	0	0	0	0	0	0	0	0	0	0	0	0	0	0	0	0	0	0	0	0	0
1109	LOC112639914	NA	0	0	0	0	0	0	0	0	0	0	0	0	0	0	0	0	0	0	0	0	0	0	0	0
1110	LOC112639917	uncharacterized protein LOC112639917	0	0	0	0	0	0	0	0	0	0	0	0	0	0	0	0	0	0	0	0	0	0	0	0
1111	LOC112639919	uncharacterized protein LOC112639919	0	0	0	0	0	0	0	0	0	0	0	0	0	0	0	0	0	0	0	0	0	0	0	0
1112	LOC112639922	uncharacterized protein LOC112639922	0	0	0	0	0	0	0	0	0	0	0	0	0	0	0	0	0	0	0	0	0	0	0	0
1113	LOC112639931	aminopeptidase N-like	0	0	0	0	0	0	0	0	0	0	0	0	0	0	0	0	0	0	0	0	0	0	0	0
1114	LOC112639932	TM2 domain-containing protein almondex-like	0	0	0	0	0	0	0	0	0	0	0	0	0	0	0	0	0	0	0	0	0	0	0	0
1115	LOC112639944	NA	0	0	0	0	0	0	0	0	0	0	0	0	0	0	0	0	0	0	0	0	0	0	0	0
1116	LOC112639946	uncharacterized protein LOC112639946	0	0	0	0	0	0	0	0	0	0	0	0	0	0	0	0	0	0	0	0	0	0	0	0
1117	LOC112639947	uncharacterized protein LOC112639947	0	0	0	0	0	0	0	0	0	0	0	0	0	0	0	0	0	0	0	0	0	0	0	0
1118	LOC112639948	uncharacterized protein LOC112639948, partial	0	0	0	0	0	0	0	0	0	0	0	0	0	0	0	0	0	0	0	0	0	0	0	0
1119	LOC112639949	uncharacterized protein LOC112639949	0	0	0	0	0	0	0	0	0	0	0	0	0	0	0	0	0	0	0	0	0	0	0	0
1120	LOC112639951	fatty acid synthase-like	0	0	0	0	0	0	0	0	0	0	0	0	0	0	0	0	0	0	0	0	0	0	0	0
1121	LOC112639960	uncharacterized protein LOC112639960	0	0	0	0	0	0	0	0	0	0	0	0	0	0	0	0	0	0	0	0	0	0	0	0
1122	LOC112639961	uncharacterized protein LOC112639961	0	0	0	0	0	0	0	0	0	0	0	0	0	0	0	0	0	0	0	0	0	0	0	0
1123	LOC112639964	uncharacterized protein LOC112639964	0	0	0	0	0	0	0	0	0	0	0	0	0	0	0	0	0	0	0	0	0	0	0	0
1124	LOC112639965	uncharacterized protein LOC112639965	0	0	0	0	0	0	0	0	0	0	0	0	0	0	0	0	0	0	0	0	0	0	0	0
1125	LOC112639968	uncharacterized protein LOC112639968	0	0	0	0	0	0	0	0	0	0	0	0	0	0	0	0	0	0	0	0	0	0	0	0
1126	LOC112639970	uncharacterized protein LOC112639970	0	0	0	0	0	0	0	0	0	0	0	0	0	0	0	0	0	0	0	0	0	0	0	0
1127	LOC112639972	KRAB-A domain-containing protein 2-like	0	0	0	0	0	0	0	0	0	0	0	0	0	0	0	0	0	0	0	0	0	0	0	0
1128	LOC112639981	uncharacterized protein LOC112639981	0	0	0	0	0	0	0	0	0	0	0	0	0	0	0	0	0	0	0	0	0	0	0	0
1129	LOC112639983	uncharacterized protein LOC112639983	0	0	0	0	0	0	0	0	0	0	0	0	0	0	0	0	0	0	0	0	0	0	0	0
1130	LOC112639996	uncharacterized protein LOC112639996	0	0	0	0	0	0	0	0	0	0	0	0	0	0	0	0	0	0	0	0	0	0	0	0
1131	Makorin	NA	NA	NA	NA	NA	NA	NA	NA	NA	NA	NA	NA	NA	NA	NA	NA	NA	NA	NA	NA	NA	NA	NA	NA	NA
1132	Makorin-1	probable E3 ubiquitin-protein ligase makorin-1 isoform X1	NA	NA	NA	NA	NA	NA	NA	NA	NA	NA	NA	NA	NA	NA	NA	NA	NA	NA	NA	NA	NA	NA	NA	NA
1133	Titin	titin homolog	NA	NA	NA	NA	NA	NA	NA	NA	NA	NA	NA	NA	NA	NA	NA	NA	NA	NA	NA	NA	NA	NA	NA	NA
1134	Traa	pre-mRNA-splicing factor CWC25 isoform X1	NA	NA	NA	NA	NA	NA	NA	NA	NA	NA	NA	NA	NA	NA	NA	NA	NA	NA	NA	NA	NA	NA	NA	NA
1135	Trab	uncharacterized protein DDB_G0284459 isoform X1	NA	NA	NA	NA	NA	NA	NA	NA	NA	NA	NA	NA	NA	NA	NA	NA	NA	NA	NA	NA	NA	NA	NA	NA
Low Expression; genes lowly expressed in the brains of foragers and nurses (0 < FPKM < 1)
	gene_name	blast_annotation	X2F	X4F	X6F	X8F	X10F	X12F	X14F	X16F	X18F	X20F	X22F	X24F	X2N	X4N	X6N	X8N	X10N	X12N	X14N	X16N	X18N	X20N	X22N	X24N
1	LOC105247751	fatty acid synthase-like	0	0	0.0179613	0.0914797	0	0	0.0245704	0.0169424	0	0.0162954	0.0554729	0.146886	0.0729237	0	0.02027	0.0215854	0	0	0.0513056	0.0186577	0.0153398	0.031227	0	0.017409
2	LOC105247754	lysosomal aspartic protease-like	0.069085	0	0	0	0	0	0	0	0	0	0	0	0	0	0	0	0	0	0	0	0	0	0	0
3	LOC105247755	lysosomal aspartic protease-like isoform X1	0	0	0	0	0.080233	0	0	0	0	0	0	0	0	0	0	0	0	0	0.062004	0	0	0	0	0
4	LOC105247765	LOW QUALITY PROTEIN: proto-oncogene tyrosine-protein kinase ROS	0.418436	0.67661	0.435177	0.808749	0.221882	0.237188	0.425546	0.430384	0.448513	0.790773	0.274772	0.465034	0.792168	0.544876	0.882658	0.708422	0.690711	0.992867	0.718037	0.647711	0.571106	0.838804	0.707977	0.863783
5	LOC105247767	lysosomal aspartic protease	0	0.126458	0	0	0	0	0	0	0	0	0	0	0	0	0	0	0	0	0	0	0	0	0	0
6	LOC105247775	uncharacterized protein LOC105247775	0.147175	0.076362	0.134818	0.196622	0.141014	0.132748	0.139108	0.0643625	0.122053	0.12397	0.263589	0	0.412088	0.142276	0.224821	0.238674	0.283896	0.31522	0.324631	0.354024	0.0598518	0.0600017	0.208128	0.204062
7	LOC105247779	odorant receptor 46a	0	0.257935	0	0.0792172	0	0.109092	0	0	0.0900788	0.168595	0	0	0	0	0	0	0.0988511	0.257052	0.0927866	0	0	0	0	0
8	LOC105247781	odorant receptor 4-like isoform X1	0.136056	0.170893	0.125033	0.191125	0	0	0.0821768	0.108017	0	0	0.0813617	0	0	0	0	0.176959	0	0	0	0.235591	0	0	0.105836	0.10004
9	LOC105247783	uncharacterized protein LOC105247783	0.110786	0	0	0	0	0.110783	0.0662067	0	0	0	0.137161	0.0927219	0.11195	0	0	0	0	0	0.0906031	0	0	0	0	0
10	LOC105247801	solute carrier family 2, facilitated glucose transporter member 1 isoform X2	0.139942	0.16861	0.116458	0.175271	0.157885	0.234162	0.127413	0.116554	0.215189	0.123959	0.0509485	0.199594	0.0555502	0	0.205076	0.144706	0.251783	0	0.0570821	0.184927	0.223001	0	0.127967	0.210351
11	LOC105247807	NA	0.117122	0.122329	0.109714	0.120821	0.0565916	0.217643	0.229247	0.364952	0.447563	0.202136	0.171769	0.170149	0.390159	0.172127	0.120638	0.504802	0.171573	0.317724	0.26187	0.0572392	0.143479	0.0971899	0.110649	0.108663
12	LOC105247817	abnormal spindle-like microcephaly-associated protein homolog	0.238579	0.102437	0.0533079	0.701828	0.0467414	0.0971496	0.0802568	0.338385	0.101274	0.0572091	0.146115	0.0626923	0.0507952	0.156297	0.109892	0.254839	0.372336	0.169979	0.109051	0.178274	0.594164	0.220335	0.0625336	0.25986
13	LOC105247835	odorant receptor 46a-like	0.114453	0.52814	0	0.0825702	0.122363	0	0	0.282454	0.09416	0.266972	0.0749866	0.302278	0.341464	0.23696	0.124931	0.136621	0.103694	0.132755	0	0	0.081068	0.168831	0.0941932	0.180024
14	LOC105247837	putative odorant receptor 85d	0.484643	0.434099	0.115444	0.0876338	0.399114	0	0.073381	0.194079	0.0982595	0.182453	0	0.310624	0	0	0	0.15112	0	0.142517	0	0.551599	0.249533	0	0	0
15	LOC105247838	NA	0	0	0	0	0	0	0	0	0	0	0	0	0	0	0	0	0	0	0	0	0.134473	0	0	0
16	LOC105247850	acyl-CoA Delta(11) desaturase	0.0831271	0	0	0	0.0818116	0	0	0	0	0	0	0	0	0	0	0.0913515	0	0	0	0	0	0	0	0
17	LOC105247854	disrupted in renal carcinoma protein 2 homolog	0.492818	0.155803	0.578846	0.550288	0.571693	0.290903	0.204538	0.135934	0.261379	0	0.225284	0.298893	0	0	0.46013	0.154904	0.333651	0.168443	0.270943	0.296527	0	0.12992	0.576321	0.145638
18	LOC105247866	synaptic vesicle glycoprotein 2B	0	0.0532941	0	0.0345291	0.0996244	0	0	0.0404369	0	0	0	0	0	0	0	0.0551345	0	0.0547428	0	0	0	0.0368412	0	0
19	LOC105247867	uncharacterized protein LOC105247867	0.222081	0.249754	0.143358	0.13694	0.274117	0.262497	0.239514	0.334488	0.161948	0.186152	0.292124	0.318219	0.248569	0.22835	0.217288	0.249075	0.368158	0.205683	0.196834	0.348171	0.149628	0.229728	0.172735	0.363449
20	LOC105247868	homeobox protein engrailed isoform X2	0.58301	0.637491	0.779324	0.751973	0.74859	0.664875	0.638384	0.548465	0.84996	0.814949	0.799986	0.648245	0.703121	0.53337	0.663984	0.570544	0.812984	0.589415	0.861317	0.800013	0.668729	0.910033	0.510646	0.961994
21	LOC105247869	homeobox protein engrailed-1a-like	0.291934	0.0631224	0.318218	0.172879	0.116871	0.185744	0.110247	0.155666	0.204976	0.124776	0.174217	0.0889768	0.291607	0.164647	0.208846	0.156431	0.377579	0.217443	0.296358	0.0402853	0.156789	0.0398489	0.0897556	0.197585
22	LOC105247870	glutamate receptor 3.4	0	0	0.0546591	0.0807182	0.0594891	0.109603	0	0.100504	0	0	0.0409364	0	0.0561124	0	0	0	0	0	0	0.391964	0.0913818	0.138494	0.0529118	0.102535
23	LOC105247872	peroxidase isoform X2	0.233774	0.0728152	0	0.720626	0.16645	0.0339427	0.0260224	0.0353644	0.0984223	0.072767	0.0913982	0.276974	0.0321769	0.0353886	0.0742094	0.108386	0	0.0397164	0	0.104927	0.0685247	0.0320972	0.078502	0.0418075
24	LOC105247883	coiled-coil domain-containing protein 142	0.137823	0	0	0.0600841	0.0400799	0.0790283	0.0580007	0.0796726	0.0374386	0	0.0337466	0.0883038	0.040609	0	0.0436331	0.0885882	0.0921661	0	0.159223	0.0432745	0.0749749	0	0	0.133087
25	LOC105247884	tubulin alpha chain	0.484124	0.447495	0.463647	0.171275	0.411488	0.16152	0.612345	0.299849	0.219998	0.637772	0.478872	0.2053	0.385104	0.443725	0.471124	0.32953	0.774993	0.440803	0.348428	0.253046	0.591859	0.304259	0.339701	0.374017
26	LOC105247894	probable cytochrome P450 12a5, mitochondrial	0.184151	0	0	0.0422291	0.118854	0.0568892	0	0.0518738	0.251069	0	0.0423762	0	0	0.0598886	0.188395	0.133249	0.058592	0.0669182	0.052692	0.172776	0.188527	0	0.0545179	0.107608
27	LOC105247904	cytochrome P450 4V2	0.0692094	0.0853328	0.0679966	0.0497228	0	0.0698116	0	0	0	0.0543336	0	0	0	0.0766642	0	0	0.0591991	0	0.0609776	0	0	0.0518426	0.0596541	0
28	LOC105247907	UDP-glucuronosyltransferase 2B31	0.071721	0	0	0.0964078	0	0	0	0	0	0.0584198	0	0	0.066146	0.0691275	0.0733536	0.0788248	0.130749	0	0	0	0	0.0557645	0	0
29	LOC105247916	dynein heavy chain 2, axonemal	0.22896	0.213686	0.203115	0.173244	0.173943	0.248739	0.224854	0.286483	0.1676	0.270221	0.212981	0.222749	0.233272	0.355887	0.212331	0.382323	0.192075	0.292397	0.310159	0.28666	0.16932	0.195651	0.256496	0.194762
30	LOC105247926	NA	0	0.419745	0.265007	0.494708	0.254582	0.663961	0.283573	0.380363	0.363774	0.250605	0.529572	0.279655	0.267802	0.405779	0.139126	0.138091	0.619525	0.762821	0.630212	0.964285	0.577745	0.360544	0.266974	0.808475
31	LOC105247933	uncharacterized protein LOC105247933 isoform X1	0.0335546	0.0527068	0	0.0203659	0.0188911	0.0404451	0.0219378	0	0.0274114	0	0	0	0.080476	0.0850546	0.0222811	0	0.0594341	0.0299982	0.0587879	0.0957559	0.149826	0	0.034261	0.0888355
32	LOC105247934	dynein heavy chain 8, axonemal	0.0142387	0.0442336	0.0532427	0.0433962	0.0482384	0.0849696	0.0324594	0.0129071	0.0670513	0.0252772	0.0376567	0.0423945	0.0399663	0.0557211	0.0590681	0.0686812	0.0336571	0.0382697	0.0578538	0.0280147	0.0352618	0.0240102	0.0552004	0.0273477
33	LOC105247943	aminopeptidase N	0	0.0572197	0.0466045	0.0344904	0.105211	0	0.120152	0	0	0	0.0321869	0	0	0	0.0540769	0.179194	0.0424429	0.0562885	0	0	0.0351738	0.10854	0.0412063	0.0780778
34	LOC105247951	aminopeptidase N-like	0	0	0	0	0	0.0466248	0	0	0	0.0364111	0	0	0.04763	0	0	0.0592425	0.0400079	0	0	0	0	0	0	0
35	LOC105247953	histone-lysine N-methyltransferase SETMAR-like	0.133577	0	0	0	0.118878	0	0.0828061	0	0	0	0	0.124261	0	0.121434	0	0	0	0.136834	0	0.123437	0	0	0.120576	0.123088
36	LOC105247970	uncharacterized protein LOC105247970	0	0	0	0	0	0.0875342	0	0	0	0	0	0	0	0.0940232	0	0	0	0.103664	0	0	0.0773085	0.0784941	0	0
37	LOC105247972	putative fatty acyl-CoA reductase CG5065, partial	0.372916	0.241365	0.142267	0.259338	0.229485	0.139603	0.294865	0.0690213	0.0655061	0.132435	0.170777	0.298716	0.213029	0.223907	0.404631	0.254006	0.0714918	0.165068	0.206747	0.22481	0.124857	0.126395	0.218478	0.213515
38	LOC105247982	MDS1 and EVI1 complex locus protein EVI1-A-like	0.026048	0.0226157	0	0.0325475	0.0207083	0	0	0	0	0.024571	0	0	0.0220004	0.0450263	0	0.04553	0.112182	0	0	0.0258266	0.0236341	0	0	0
39	LOC105247984	lipase 3-like	0	0	0	0.0386641	0	0	0	0	0	0	0	0	0.0517145	0	0	0	0	0.0600256	0	0	0	0	0	0.0475997
40	LOC105247999	LOW QUALITY PROTEIN: gastrulation defective protein 1 homolog	0.0408764	0.0370633	0.110635	0.0766619	0.0682322	0.134442	0.108493	0	0.0345587	0.0387102	0.0330387	0.127907	0.0353238	0.0363036	0.0387425	0.0380563	0.0430227	0.159229	0.0756784	0.164291	0	0.0379431	0	0
41	LOC105248018	uncharacterized protein LOC105248018	0.213034	0	0	0	0	0	0.135906	0	0.51973	0.188397	0.159622	0	0.185416	0	0	0	0.219823	0.212749	0	0	0.536843	0.36375	0.206928	0.430154
42	LOC105248021	NA	0.37806	0.0940501	0	0.125662	0.256742	0.333389	0	0	0.462212	0.0799688	0.202318	0.354917	0.171627	0.535797	0.281405	0.379313	0.375054	0.490933	0.322536	0.176595	0.150311	0.306152	0.17322	0.265053
43	LOC105248042	LOW QUALITY PROTEIN: cytochrome P450 4C1	0	0	0	0	0	0	0	0	0	0	0	0	0	0	0	0	0	0	0.0623661	0	0	0	0	0
44	LOC105248056	homeobox protein Nkx-2.5	0.237015	0.154325	0.071892	0.152176	0.0685263	0.203663	0.202478	0.069955	0.0651486	0.410826	0.115972	0.0760043	0.143215	0	0	0.0776421	0	0	0.0697509	0.0763129	0.262365	0	0	0.0769678
45	LOC105248057	homeobox protein Nkx-2.5	0.292367	0.0707382	0.145954	0.0780105	0.130732	0.200023	0.246034	0	0.206592	0.0395139	0.0333556	0.128451	0.0348198	0.070645	0.0371286	0.176982	0.0447431	0.0393117	0.0369287	0.844303	0.224792	0.0752379	0.213655	0.0457093
46	LOC105248058	muscle-specific homeobox protein tinman	0.255584	0.226278	0.201354	0.189715	0.13379	0.140658	0.173954	0.145511	0.258901	0.176069	0.233925	0.21896	0.208663	0.0632539	0.266527	0.204269	0.284522	0.258861	0.254509	0.126073	0.260497	0.0967794	0.16318	0.287537
47	LOC105248129	cytochrome P450 4C1 isoform X1	0.212228	0.632975	0.0991191	0.819769	0.534507	0.320198	0.269095	0.320859	0.443737	0.479334	0.292197	0.444303	0.332624	0.424982	0.588147	0.926761	0.195601	0.174333	0.374215	0.453407	0.612555	0.283255	0.217568	0.261498
48	LOC105248132	tektin-1	0	0	0	0	0	0	0.0619717	0	0	0	0	0	0.0891507	0	0	0.308011	0.0892172	0	0	0.0937337	0.0794584	0	0	0.17841
49	LOC105248138	matrix metalloproteinase-24	0	0.0446763	0	0	0	0	0	0	0	0	0	0	0	0	0	0	0	0	0	0	0	0	0	0
50	LOC105248140	kynurenine/alpha-aminoadipate aminotransferase, mitochondrial	0.0712138	0.0732173	0.130248	0.193305	0.135005	0.25919	0.044668	0	0.525773	0.11814	0	0.0659193	0.46391	0	0.216151	0.89946	0.136177	0.0757584	0.0613651	0.133947	0.332647	0.169934	0.128722	0.0638788
51	LOC105248142	uncharacterized protein LOC105248142	0.351751	0.0506367	0.0446715	0.0683482	0	0.0897068	0.0308449	0.0413318	0	0.041072	0	0	0	0.0930019	0	0	0	0.0526936	0.0417805	0	0.0751087	0.03903	0.0437321	0
52	LOC105248144	uncharacterized protein LOC105248144 isoform X1	0.811774	0.313847	0.440686	0.380254	0.29446	0.435394	0.691644	0.496928	0.585566	0.295441	0.167148	0.220355	0.808461	0.515252	0.210631	0.854138	0.700257	0.92182	0.49077	0.320342	0.999188	0.473734	0.422718	0.206625
53	LOC105248145	box A-binding factor isoform X1	0.0461381	0.12923	0.164767	0.480429	0.3713	0.436067	0.610794	0.416938	0.554054	0.328205	0.277146	0.296136	0.216427	0.126458	0.189694	0.214909	0.223449	0.194328	0.213195	0.258188	0.318421	0.580205	0.290169	0.161366
54	LOC105248147	uncharacterized protein LOC105248147 isoform X1	0	0.0220894	0	0	0	0	0	0	0	0.0255532	0.0214162	0.0276803	0	0.0223648	0	0	0	0	0	0	0	0	0	0.0291532
55	LOC105248148	aspartic proteinase A3-like	0	0.0705176	0	0	0	0	0	0	0	0	0	0	0	0	0	0	0	0	0	0	0	0	0	0
56	LOC105248170	NA	0.103737	0.102142	0	0	0.0953357	0.0915392	0.135108	0.09341	0.0879892	0.0903136	0	0	0.0937867	0	0	0	0.206253	0.107702	0.0934478	0.10223	0	0	0	0
57	LOC105248171	uncharacterized protein LOC105248171	0.139346	0.399557	0.257025	0.163207	0.276966	0.176353	0.0859801	0.190911	0.415263	0.111136	0.311579	0	0.132582	0.183442	0.191585	0.152645	0.0435907	0.154592	0.155535	0.127128	0.066926	0.0698263	0.155356	0.0382733
58	LOC105248172	odorant receptor 4-like isoform X1	0.0959693	0.106047	0	0.0680199	0	0	0.0584439	0	0.233152	0	0.0626919	0	0	0	0.103616	0	0.0851191	0	0	0.0855707	0	0	0	0
59	LOC105248173	odorant receptor 13a-like	0	0.159138	0	0	0	0.0719083	0.0505448	0	0.0657455	0.0676713	0	0	0.0724455	0	0	0.160348	0	0	0	0	0.0623676	0.128671	0	0
60	LOC105248175	odorant receptor 67c-like isoform X2	0	0.115071	0	0.134577	0	0.0840659	0.0700407	0.0933255	0	0.0902879	0	0	0.104516	0.263534	0	0.116515	0.17978	0	0.0936326	0.10273	0	0.0868995	0	0
61	LOC105248176	odorant receptor 4-like isoform X2	0.0669513	0.265302	0.12235	0.351709	0.0624367	0.0602611	0.0429316	0	0.112453	0.0576756	0	0.123493	0.059468	0.063438	0	0	0	0.141047	0	0.127958	0.0531463	0.262367	0.0618235	0.0611514
62	LOC105248177	odorant receptor 4-like	0.284734	0	0.0652038	0.0483328	0.0671806	0	0	0.123717	0.0594682	0.0601123	0.0506045	0.336744	0.130707	0.136314	0	0.0729428	0	0.227467	0.123692	0.135035	0.110331	0.171355	0	0
63	LOC105248179	odorant receptor 22c-like isoform X1	0.0568733	0.0610956	0	0.039224	0	0	0	0	0	0.0464016	0	0	0.054343	0	0	0	0	0	0	0	0	0	0	0.0483171
64	LOC105248183	uncharacterized protein LOC105248183	0.654705	0.583434	0.481769	0.540679	0.546009	0.85108	0.691584	0.711139	0.508807	0.685553	0.517583	0.405988	0.324715	0.462439	0.488961	0.732307	0.254429	0.613664	0.526149	0.369531	0.46735	0.481541	0.271066	0.375264
65	LOC105248186	odorant receptor 4	0.251603	0.0857565	0.300623	0.404202	0.631445	0.30445	0.20311	0.203283	0.330777	0.399376	0.389768	0.296913	0.155087	0.15727	0.414229	0.432982	0.165461	0.448092	0.344688	0.526071	0	0	0.355823	0.429591
66	LOC105248189	uncharacterized protein LOC105248189	0	0.0965859	0.247003	0.0315929	0.268621	0.127538	0.138915	0.185322	0.146219	0.178166	0.119794	0.120487	0.170572	0.264569	0.184436	0.346331	0.475842	0.0999889	0.188164	0.164563	0.130763	0.101732	0.151752	0.295608
67	LOC105248192	odorant receptor 13a-like	0.524707	0.641706	0.821694	0.692041	0.594281	0.572609	0.36436	0.717923	0.418357	0.400395	0.820336	0.517789	0.429059	0.220478	0.760725	0.978357	0.502004	0.417274	0.427961	0.603737	0.469708	0.435833	0.664944	0.412444
68	LOC105248209	homeobox protein SIX2 isoform X1	0.216531	0.333279	0.19259	0.315998	0.226828	0.17954	0.308959	0.559744	0.236707	0.252617	0.4258	0.436602	0.22031	0.352225	0.401011	0.320828	0.182051	0.212686	0.239154	0.370472	0.276565	0.267974	0.295205	0.21016
69	LOC105248211	uncharacterized protein LOC105248211	0.134135	0.116352	0.240757	0.167898	0.439769	0.436251	0.0911353	0.131244	0.580538	0.273162	0.116134	0.739736	0	0.116819	0.126106	0.236937	0.430265	0.386739	0.125087	0	0	0.522082	0.150829	0.31984
70	LOC105248223	odorant receptor 4	0.100072	0	0	0	0.102822	0	0.060285	0.0801846	0.0805341	0	0.127991	0	0	0.205387	0.107989	0.113042	0	0.112473	0.0825377	0	0	0	0.0803031	0.0776665
71	LOC105248227	odorant receptor 4-like	0	0	0	0.0568525	0	0.0776643	0.100198	0	0	0	0.0549857	0	0.0783432	0	0.086862	0	0	0.091436	0	0	0	0.0615161	0	0
72	LOC105248228	odorant receptor 4-like	0	0	0	0	0	0	0	0	0	0	0	0	0.130154	0	0	0	0.117608	0	0	0	0	0	0	0.103052
73	LOC105248229	odorant receptor 4-like	0	0	0.185634	0	0	0.189573	0.252455	0	0	0	0	0	0.190572	0	0	0	0	0	0	0	0.308153	0	0	0.179169
74	LOC105248230	odorant receptor 22c-like	0.175428	0	0	0	0	0.0804884	0	0	0	0.0693579	0	0	0	0	0	0	0	0	0	0	0	0	0.0727733	0.0728422
75	LOC105248232	uncharacterized protein LOC105248232	0.0617998	0	0.0570594	0.0424909	0.089833	0.115177	0.0578811	0.0517457	0.07597	0.124493	0.125791	0.0559961	0.174904	0.121155	0.159118	0.0330601	0.0294517	0.268969	0.0523617	0.0859974	0.0459201	0.142466	0.106797	0.0518943
76	LOC105248233	odorant receptor 13a-like	0	0.223964	0.196579	0.147971	0	0	0.225532	0	0.0598036	0.236991	0.050318	0.133915	0.199301	0.0693928	0.147238	0.30957	0	0	0.0622314	0.067469	0.109065	0.113299	0	0
77	LOC105248234	odorant receptor 22c-like	0.0917359	0.34625	0.122821	0.277912	0.201747	0.202567	0.262917	0.194949	0.11217	0.305004	0.38561	0.255141	0.40767	0.288582	0.0867953	0.216165	0.144911	0.0944595	0.115565	0.254388	0.143061	0.0734128	0.203605	0.243213
78	LOC105248235	odorant receptor 13a-like	0.075999	0.0777426	0.0689617	0.107562	0.430855	0.142324	0.14243	0.123687	0.122039	0	0.05002	0	0.0709696	0.14434	0	0	0.155138	0	0.0620761	0.136754	0	0	0.0623907	0.0618481
79	LOC105248236	odorant receptor 4-like isoform X2	0	0.244474	0.0950155	0.239676	0.227994	0.10892	0.134595	0.265283	0.201376	0.0840187	0.140829	0.190938	0.107558	0.165198	0.115886	0.124726	0.0767903	0.253479	0.0911839	0.200335	0.0761187	0	0.0884844	0.0842844
80	LOC105248239	uncharacterized protein LOC105248239	0.109035	0.0583093	0.099755	0.0759443	0.106516	0.205081	0.167583	0.0892634	0.0882858	0	0.0717499	0.0962024	0.207177	0.107391	0.0559343	0.294365	0.0520724	0	0.0453701	0.0498876	0.0783336	0.0812662	0.0454995	0.0441607
81	LOC105248240	odorant receptor 82a-like	0.486735	0.57442	0.63908	0.787941	0.972174	0.489553	0.761118	0.154827	0.392409	0.511992	0.308161	0.165866	0.195687	0.817964	0.426981	0.599458	0.708277	0.808159	0.480858	0.877164	0.801292	0.276536	0.311262	0.519606
82	LOC105248241	odorant receptor 82a	0.501853	0.200116	0.230011	0.397537	0.24578	0.29592	0.115941	0.358996	0.354373	0.098868	0.24918	0.166299	0.356371	0.550257	0.577126	0.405117	0.546521	0.277621	0.363686	0.4001	0.226731	0.234737	0.1572	0.206073
83	LOC105248242	odorant receptor 4	0.339048	0.349735	0.310294	0.473075	0.671579	0.523427	0.0523288	0.306522	0.425262	0.601544	0.167999	0.224522	0.474563	0.487593	0.590516	0.531052	0.502579	0.184818	0.0698479	0.614736	0.547869	0.156349	0.836236	0.296486
84	LOC105248248	uncharacterized protein LOC105248248	0.145153	0.2316	0	0.193633	0.140466	0.197707	0.137107	0.063355	0.119712	0.305875	0.155434	0	0	0.0722002	0.0759791	0.159271	0.332745	0.233589	0.127678	0.0699358	0.0583091	0.0589179	0	0
85	LOC105248252	uncharacterized protein LOC105248252	0.176429	0.1231	0	0.199236	0.116671	0.0867979	0.042604	0	0.0792643	0	0	0	0.117653	0.0900548	0.187385	0	0	0	0	0.179901	0	0.0792782	0	0.0902384
86	LOC105248273	coiled-coil domain-containing protein 63	0.260337	0.18516	0.233839	0.161495	0.136129	0.034966	0.119277	0.171006	0.0748259	0	0.225797	0.144423	0.25743	0.0374318	0.0397517	0.111808	0.0943843	0.165228	0.204991	0.0447221	0.0430634	0.0428852	0.0991955	0.264767
87	LOC105248286	uncharacterized protein LOC105248286	0.351832	0.0942924	0	0.071819	0	0	0	0	0.202234	0	0.103021	0	0	0.0939834	0.10111	0	0.133031	0	0	0	0	0	0	0.146254
88	LOC105248287	histone-lysine N-methyltransferase SETMAR-like	0	0	0	0	0	0	0	0	0	0	0	0	0	0	0	0	0	0	0	0.161078	0	0	0	0
89	LOC105248288	uncharacterized protein LOC105248288	0	0	0	0	0	0	0	0	0	0	0	0	0	0	0	0.0658541	0	0	0	0	0	0	0	0
90	LOC105248290	uncharacterized protein LOC105248290	0.0677881	0	0	0	0	0	0	0	0	0	0	0	0	0	0	0	0	0	0	0	0	0	0	0
91	LOC105248313	uncharacterized protein LOC105248313	0	0	0	0	0	0	0	0	0	0	0	0	0.154315	0	0.0770361	0	0	0	0	0	0	0	0	0
92	LOC105248321	NA	0	0	0	0	0	0	0.0470037	0	0	0	0	0	0	0.0815749	0	0	0	0.180914	0.0650852	0	0.108333	0	0	0
93	LOC105248337	lysosomal aspartic protease	0	0	0	0	0	0	0.0596349	0	0	0	0	0	0	0	0.106495	0	0	0	0	0	0	0	0	0
94	LOC105248341	uncharacterized protein LOC105248341	0	0.135644	0.124838	0.0873071	0.12416	0	0	0.12822	0.117139	0	0.106981	0	0.124049	0	0	0	0	0	0	0	0	0.244767	0	0
95	LOC105248342	uncharacterized protein LOC105248342	0.252715	0	0.116418	0	0	0	0	0	0	0	0	0	0.120411	0	0	0	0	0	0	0	0	0	0	0
96	LOC105248367	radial spoke head protein 6 homolog A	0.104017	0.0299976	0.0632264	0.0438516	0	0	0.0249089	0	0.0635352	0.0368314	0	0.0404002	0.0295929	0	0.0324852	0.123091	0.0386067	0	0	0.149043	0	0.106746	0.0413165	0.0429193
97	LOC105248381	uncharacterized protein LOC105248381 isoform X2	0.100507	0.0270384	0.0714176	0.0857033	0.0505522	0.117257	0	0.0916999	0.0217641	0.0221858	0.113692	0.0750796	0.0480169	0.0755114	0.292643	0.0852555	0.141395	0.0553069	0.161264	0.200658	0.0624579	0.105963	0.0490402	0.166673
98	LOC105248382	uncharacterized protein LOC105248382	0.112753	0.0504934	0.0754119	0.0430904	0.0784589	0.0146347	0.0315791	0.0296657	0	0.0290198	0.0248257	0.0488691	0.0601183	0.0316898	0.0504783	0.0351799	0.0454157	0.138439	0.0444724	0.0482647	0.0135689	0.0414456	0.0160193	0.0789338
99	LOC105248389	odorant receptor 9a isoform X2	0	0	0	0	0	0	0	0	0	0	0	0	0	0	0	0	0	0	0	0	0	0	0	0.0809961
100	LOC105248390	odorant receptor 63a isoform X2	0	0	0	0	0	0	0	0	0	0	0	0	0	0	0	0	0	0	0	0	0	0	0	0.0778624
101	LOC105248402	odorant receptor 49b-like isoform X1	0	0	0	0	0	0	0	0	0	0	0	0	0	0	0	0	0.125078	0.175557	0	0	0	0	0	0
102	LOC105248404	uncharacterized protein LOC105248404	0	0.128305	0	0	0	0	0	0	0.0840583	0.075793	0	0	0	0	0	0	0	0	0.0858612	0.186907	0	0	0	0
103	LOC105248405	uncharacterized protein LOC105248405	0	0	0.0869539	0.3334	0.188008	0	0.0580184	0.0762647	0.0757701	0	0	0	0	0.0926349	0	0	0.0891344	0	0	0.0853455	0.0669496	0.0694589	0	0.224389
104	LOC105248409	uncharacterized protein LOC105248409	0.221231	0	0.215445	0	0.13187	0.235736	0	0.087032	0	0.0800512	0.0676586	0	0	0	0.128228	0.14955	0.0932264	0	0	0.100373	0.0715951	0	0	0
105	LOC105248411	uncharacterized protein LOC105248411	0.339043	0	0.0805643	0	0.0874834	0	0.0546971	0	0.0715783	0	0.0579026	0.154151	0.0843364	0.0861517	0	0.193123	0.0829386	0.292771	0.220035	0.0808936	0.127634	0.0651748	0	0
106	LOC105248414	uncharacterized protein LOC105248414	0.364059	0	0	0	0	0	0	0	0.134049	0	0	0	0	0	0	0.134105	0	0	0	0	0	0	0	0
107	LOC105248415	uncharacterized protein LOC105248415	0.136051	0.171404	0.116488	0.084002	0.15517	0.213567	0.220277	0.0609051	0.276877	0.126725	0.214629	0.274577	0.167429	0.112787	0.0594766	0.112588	0.446115	0	0.118672	0.192903	0	0.0607279	0.205321	0.0744809
108	LOC105248430	uncharacterized protein LOC105248430 isoform X1	0.490518	0.578976	0.490691	0.589512	0.662505	0.816069	0.704898	0.608054	0.529301	0.466554	0.363152	0.421617	0.362878	0.520506	0.41075	0.579535	0.658303	0.458192	0.345944	0.413308	0.579262	0.414688	0.518574	0.397593
109	LOC105248442	pickpocket protein 28	0.255909	0.123344	0.115177	0.214443	0	0.0566933	0.0811649	0.0550797	0.0528484	0	0.0461644	0.122205	0.113796	0.175479	0.0620537	0.0622827	0.129476	0.131549	0.109807	0.119464	0	0	0.292175	0.118358
110	LOC105248443	mitochondrial pyruvate carrier 2	0	0.460851	0	0	0.419814	0.417983	0	0	0.395871	0	0.714845	0	0.846169	0	0.444671	0	0.490399	0.49269	0.422851	0.451257	0.39335	0	0	0
111	LOC105248458	NA	0.0879918	0.192366	0.166201	0.181932	0.0878318	0.342169	0.0492343	0.383219	0.361481	0.139073	0.0597993	0.0813727	0.168708	0	0.276516	0	0.321439	0.194573	0.0743964	0.222272	0.3245	0	0.274128	0.225879
112	LOC105248476	trichohyalin-like	0	0	0	0.0561277	0	0	0	0	0	0.0903189	0.0774719	0	0	0	0.0891628	0	0.256504	0	0	0	0	0	0	0.104218
113	LOC105248485	ras-interacting protein RIP3-like isoform X1	0.0643448	0.0506532	0.0268676	0.0957399	0.0895953	0.171487	0.0804784	0.107822	0	0.112431	0.140285	0.121326	0.206023	0.10321	0.052053	0.072395	0	0.114313	0.102563	0.114931	0.0261557	0.26899	0	0.154456
114	LOC105248486	uncharacterized protein LOC105248486	0.0538249	0.0768221	0.0863482	0.120626	0.135413	0.0370034	0.129965	0	0.0403902	0.0469735	0.0389647	0	0.0792494	0.161336	0.0420464	0.107891	0.112704	0.0872792	0.0866406	0.0933897	0.213672	0.133318	0.14759	0.0526718
115	LOC105248487	uncharacterized protein LOC105248487	0.0893144	0.064466	0	0.0506401	0.0562938	0.0630786	0	0.0770325	0.0690061	0	0.137612	0	0.132846	0	0	0.0494077	0.100506	0.054644	0.147082	0.160294	0.0767219	0	0	0.0991132
116	LOC105248490	ataxin-2 homolog	0.0637625	0	0.0509135	0.0729242	0	0	0	0.152506	0.0463687	0	0	0	0	0.145827	0	0.04465	0.139218	0.106358	0	0	0	0	0	0
117	LOC105248492	extensin-2	0.214452	0.189166	0	0.203186	0.164616	0.170891	0.126985	0.167506	0	0.0861137	0.21507	0.0938884	0	0.0900301	0.185981	0.179145	0.665242	0.400123	0	0.0908436	0.633156	0.247445	0.0900025	0.0964137
118	LOC105248494	venom acid phosphatase Acph-1-like isoform X2	0.193331	0.549418	0.633836	0	0.404225	0.651301	0.304369	0.650437	0.161252	0.155983	0.329862	0.351183	0.376037	0.690687	0.315627	0.223073	0.26535	0.447513	0.333223	0.181958	0.358648	0.147408	0.250624	0.0819058
119	LOC105248499	nuclear receptor subfamily 2 group E member 1	0.286027	0.163174	0.0803934	0.370002	0.0732779	0	0.0573822	0.151191	0.214572	0.0790428	0.195366	0.170241	0.558573	0.159309	0.0816472	0	0.102133	0.090607	0.1503	0.163724	0.0718848	0	0.16402	0
120	LOC105248509	guanine deaminase-like	0.135793	0.0728933	0.126211	0.138339	0.266524	0.0630609	0	0.174322	0	0	0.189936	0.0631317	0.128718	0.0673289	0	0.301652	0	0	0	0.0643261	0.0525075	0	0.0617046	0.0601381
121	LOC105248513	guanine deaminase-like	0	0	0.131993	0.0481818	0	0.0655204	0.0451228	0.12284	0	0.119266	0	0	0.0673172	0.140873	0	0	0.066214	0.0770755	0	0.135524	0.055492	0.0570677	0	0
122	LOC105248514	LOW QUALITY PROTEIN: fatty acid synthase	0	0	0	0.0111724	0	0	0.0104686	0	0.0138174	0	0.0118856	0	0.0154963	0	0.0172065	0.0181848	0	0	0	0.0317581	0	0.0133841	0.0154552	0
123	LOC105248515	guanine deaminase-like	0.47048	0.185433	0.330559	0.280696	0.116287	0.108439	0.189135	0.157814	0.300152	0.154496	0.174908	0.402582	0.220707	0.0577176	0.247969	0.129375	0.111495	0	0.105775	0.229114	0.192577	0.0979834	0.225808	0.279309
124	LOC105248521	uncharacterized protein LOC105248521	0.199424	0.120251	0.121934	0.0969658	0.128542	0.114807	0.113567	0.165723	0.246546	0.0741803	0.0799523	0.10386	0.109065	0.138326	0.0926675	0.159169	0.0518066	0.078379	0.130457	0.186359	0.0299087	0.143269	0.137087	0.0965333
125	LOC105248528	uncharacterized protein LOC105248528	0.162937	0.174688	0	0.0549388	0.079256	0.299219	0	0.0691117	0.132437	0.0649049	0.110442	0.219531	0.0781135	0.0814063	0.337643	0	0	0.0887176	0.0706325	0	0.0634539	0.190472	0	0.139478
126	LOC105248540	juvenile hormone acid O-methyltransferase isoform X1	0.0968294	0	0.185439	0.466315	0	0.0919491	0	0	0	0.081021	0.0689502	0	0.284835	0.100352	0.105396	0.443896	0.650438	0.215829	0.119836	0.260769	0	0	0.892153	0.258983
127	LOC105248545	B9 domain-containing protein 1 isoform X1	0.188393	0.58362	0.246321	0.648326	0.384605	0.537061	0.393805	0.570735	0.526885	0.633375	0.408186	0.862442	0.318154	0.161841	0.579714	0.279631	0.411958	0.272167	0.3362	0.458883	0.422274	0.453501	0.388776	0.401285
128	LOC105248551	NA	0.0761803	0.0582862	0.0671447	0.0916081	0.1674	0.0571927	0	0.0812896	0.13884	0	0.0742927	0.0933365	0	0.0616995	0.132503	0	0	0.136202	0.0758037	0.164059	0	0.0835649	0.0955951	0.207967
129	LOC105248553	LOW QUALITY PROTEIN: serine/threonine-protein phosphatase 6 regulatory ankyrin repeat subunit A	0.0954982	0.091232	0.0386554	0.0183644	0.052103	0.0679338	0.0102271	0.114825	0.0503671	0.14039	0.0783531	0.0830021	0.130298	0.106679	0.162277	0.165831	0.0370271	0.0800741	0.136363	0.118379	0.058595	0.0901137	0.0168852	0.0189481
130	LOC105248554	pancreatic lipase-related protein 2	0.0767239	0	0	0	0	0	0.0473376	0	0	0	0	0.0725505	0	0	0	0.0712422	0	0	0	0	0	0	0	0
131	LOC105248567	uncharacterized protein LOC105248567	0.181402	0.157488	0	0	0	0	0	0	0	0	0	0	0	0	0	0	0	0	0	0	0	0	0	0
132	LOC105248568	uncharacterized protein LOC105248568	0.0832743	0	0	0	0	0	0	0	0	0	0	0	0	0	0	0	0	0	0.0704204	0	0	0	0	0
133	LOC105248570	uncharacterized protein LOC105248570	0.0367149	0.0324258	0.032975	0.0470066	0.0911171	0.0917116	0.0737874	0.0344631	0.156735	0.0348714	0.118565	0.0768275	0	0.0323621	0.0344595	0.0329209	0.0774136	0.0713699	0.100391	0.0730338	0.0328734	0	0.0758361	0
134	LOC105248590	putative nuclease HARBI1	0.133358	0.150225	0	0.0949844	0	0.129257	0.0835761	0	0.442318	0	0.239531	0.120939	0.131103	0.242673	0.142914	0	0.106067	0.303058	0.116119	0.126132	0	0	0	0
135	LOC105248599	uncharacterized protein LOC105248599	0.0771852	0	0.0405215	0.0306492	0	0.123223	0.0269495	0	0	0	0	0	0	0	0	0.0476707	0.0410575	0	0	0	0.031898	0	0	0
136	LOC105248622	collagen alpha-1(I) chain	0.496475	0.428963	0.427497	0.539306	0.477211	0.488258	0.458635	0.514582	0.441719	0.931439	0.560018	0.657806	0.646201	0.586625	0.59782	0.387926	0.61048	0.377277	0.574455	0.536544	0.632418	0.697631	0.979722	0.892931
137	LOC105248648	glutamate receptor ionotropic, kainate 2 isoform X1	0.548269	0.434124	0.370006	0.290896	0.494026	0.329094	0.195488	0.179863	0.160567	0.452672	0.239592	0.220069	0.308382	0.421742	0.303273	0.443297	0.540019	0.332683	0.149158	0.278762	0.336376	0.228548	0.279523	0.55717
138	LOC105248649	peritrophin-1	0	0	0.0865407	0.0611027	0.637179	0.480807	0.327783	0.279552	0.0839982	0.095415	0.242396	0.104706	0.0816202	0	0	0.086543	0	0.0930464	0	0	0	0.0913368	0	0
139	LOC105248652	flocculation protein FLO11	0.3998	0.294983	0.103684	0.19355	0.470008	0.467289	0.245749	0.459706	0.496009	0.0882217	0.334193	0.0988224	0.374799	0.549582	0.340158	0.352806	0	0.360712	0.423032	0.207878	0.206448	0.128399	0.190685	0.0468985
140	LOC105248662	histone H5	0	0	0	0	0	0	0	0	0	0	0	0	0	0	0	0.0632786	0	0	0	0	0	0.114591	0	0
141	LOC105248665	glutamyl aminopeptidase-like	0.0437551	0	0	0	0	0	0.0264391	0	0	0	0	0	0	0	0	0.0535505	0	0	0	0	0	0.0317503	0	0
142	LOC105248666	glutamyl aminopeptidase-like	0	0	0	0.0299598	0	0	0	0.0351776	0.0349773	0	0	0.0374976	0.042544	0	0.0471994	0	0	0	0	0	0	0	0.0719643	0
143	LOC105248667	short-chain dehydrogenase/reductase family 16C member 6	0.10588	0.204007	0.290819	0.070779	0	0.0934883	0.140126	0	0.0919226	0	0	0	0.282446	0	0.104996	0.106064	0.32224	0	0.0981391	0	0.094153	0.192479	0.550239	0.339549
144	LOC105248668	aminopeptidase N-like, partial	0.158513	0.0963735	0.0766436	0.341439	0.266448	0.317559	0.148294	0.19965	0.066202	0.123075	0.15691	0.0704447	0.323663	0.0855679	0.0899641	0.405489	0	0.28115	0	0.150879	0.116237	0.0593617	0.136691	0.063361
145	LOC105248669	thyrotropin-releasing hormone-degrading ectoenzyme-like, partial	0.521681	0.623318	0.595856	0.491683	0.774087	0.474377	0.448219	0.384317	0.790924	0.463519	0.367689	0.571139	0.529888	0.706983	0.448151	0.720071	0.190773	0.357184	0.275066	0.472784	0.304427	0.547465	0.477625	0.332762
146	LOC105248675	uncharacterized protein LOC105248675	0	0.13541	0.111065	0	0	0	0.0718023	0	0	0	0	0	0.116667	0	0	0	0.105574	0	0	0.108093	0.0838995	0	0	0
147	LOC105248698	uncharacterized protein LOC105248698	0	0	0	0	0	0	0	0	0	0	0	0.125128	0	0	0	0	0	0.112716	0	0	0	0	0	0
148	LOC105248700	facilitated trehalose transporter Tret1 isoform X2	0.348471	0.984089	0.223788	0.92094	0.596903	0.851548	0.363853	0.7128	0.580555	0.947333	0.5795	0.225862	0.155508	0.257012	0.448886	0.389398	0.161137	0.484553	0.214678	0.232955	0.398769	0	0.19869	0.423281
149	LOC105248702	protein ALP1-like	0	0.190932	0.0797937	0.0581159	0	0.0799015	0.157906	0.0722728	0	0	0	0.0773949	0.0824648	0.0862506	0	0.295138	0.0762564	0.188312	0.221764	0.0801215	0.064784	0.0657506	0	0.147217
150	LOC105248706	homeobox protein Hox-A1	0.281071	0.108394	0.346945	0.358688	0.35201	0.416776	0.411468	0.280181	0.539048	0.209067	0.595066	0.450418	0.330397	0.291964	0.415631	0.345131	0.161197	0.2438	0.425884	0.339415	0.121063	0.329607	0.369987	0.350553
151	LOC105248710	glucose dehydrogenase	0.145378	0	0.0872115	0.0319486	0.133377	0.0855875	0.0303782	0	0.0396926	0	0.0346078	0	0.0438868	0.0453051	0.0479928	0	0.0465326	0.0503307	0.0405179	0.0456943	0	0	0	0
152	LOC105248714	uncharacterized protein LOC105248714	0	0	0	0	0	0	0	0	0.0641028	0	0	0	0	0	0	0.110394	0	0	0	0	0	0	0	0.100178
153	LOC105248724	golgin subfamily A member 6-like protein 2	0.388764	0.343373	0.191233	0.252997	0.091977	0.306029	0.178019	0.317559	0.184875	0.204775	0.223368	0.342207	0.232856	0.244232	0.208257	0.261773	0.419148	0.516532	0.459683	0.0557406	0.411366	0.19951	0.299982	0.469605
154	LOC105248729	uncharacterized protein LOC105248729	0	0	0	0	0	0	0	0	0	0	0.0580799	0	0	0	0	0	0	0.0281589	0	0.0251104	0	0	0	0
155	LOC105248770	zinc finger protein 816	0	0	0	0	0	0.0886683	0.0621798	0	0.0804123	0	0.139937	0	0	0.095604	0.100411	0	0	0	0	0.188652	0	0.0800102	0	0
156	LOC105248785	uncharacterized protein LOC105248785 isoform X1	0.289235	0.400496	0.376527	0.364969	0.225385	0.354593	0.467274	0.311512	0.418107	0.364379	0.272418	0.497639	0.345102	0.30651	0.306586	0.60858	0.283899	0.237832	0.33148	0.417582	0.311132	0.331522	0.278469	0.216946
157	LOC105248786	NA	0	0	0.0407909	0.128218	0.063476	0.0639885	0	0	0.044472	0.0608379	0.106605	0.0654347	0.0347039	0.0357438	0.237426	0.0693541	0.0542028	0.0761286	0.204988	0.110425	0	0.118031	0.140476	0
158	LOC105248793	uncharacterized protein LOC105248793	0.0977855	0	0	0.138208	0.105431	0	0	0	0.0805069	0	0.064888	0	0	0.103237	0	0	0	0.113043	0	0	0.142369	0	0.0836767	0
159	LOC105248795	uncharacterized protein LOC105248795	0.439526	0.522237	0.657348	0.677677	0.784143	0.461434	0.630454	0.587955	0.551146	0.568083	0.776515	0.254504	0.71852	0.434517	0.26409	0.539853	0.48619	0.540621	0.292174	0.512615	0.651336	0.654357	0.252461	0.490186
160	LOC105248808	uncharacterized protein LOC105248808	0.366635	0.568722	0.218825	0.0809042	0.209593	0.318845	0.0803711	0.328382	0.606982	0.440917	0.369722	0	0.324801	0.218567	0.570081	0.343759	0.259041	0.124276	0.534584	0.234538	0.206935	0.106222	0.240638	0.248536
161	LOC105248810	putative vesicle-associated membrane protein 726 isoform X1	0.0969681	0.079566	0	0.0560915	0	0.246108	0.312151	0.0959476	0.229297	0	0.0832367	0.106526	0.0838179	0.233723	0	0.324051	0.425006	0.0966554	0.18417	0	0.550833	0.0941864	0.278334	0
162	LOC105248817	uncharacterized protein LOC105248817	0.220488	0.0797603	0.196955	0.257828	0.147983	0.147992	0.134785	0.0789511	0.146348	0.0803114	0.101877	0.132687	0.3418	0.309654	0.16355	0.200033	0.232022	0.216278	0.231501	0.0421492	0.149704	0.268628	0.172237	0.405701
163	LOC105248818	chymotrypsin-2 isoform X1	0.584376	0.150277	0.39991	0.0989598	0.37247	0.631961	0.422321	0.33981	0.23948	0.43814	0.605068	0.536396	0.49176	0.559034	0.664342	0.41426	0.652553	0.154992	0.478089	0.501155	0.409966	0.4237	0.777232	0.38166
164	LOC105248819	atherin-like	0	0	0	0	0	0	0	0	0	0	0	0	0	0	0	0	0	0	0	0	0.332921	0	0	0
165	LOC105248822	uncharacterized protein LOC105248822	0.0585742	0.0503329	0.202228	0.185451	0.13696	0.0951819	0.0749144	0.0507177	0.140601	0.0517901	0.0866855	0.226353	0.29308	0.0979203	0.257463	0	0.0632962	0.110524	0.148022	0.21575	0.241971	0.0993025	0.166007	0.0579084
166	LOC105248824	chymotrypsin-2	0	0.230602	0.417774	0.158455	0.105909	0.411619	0.072088	0.484741	0.464279	0.389813	0.404068	0.427145	0.954252	0.107654	0.112749	0.117104	0.716823	0.245247	0.390093	0.319551	0.269762	0.27927	0.104479	0.430921
167	LOC105248854	cadherin-23	0.167192	0.287623	0.260325	0.200639	0.2332	0.283631	0.257766	0.250416	0.139324	0.33092	0.244291	0.144562	0.214925	0.253968	0.134124	0.243008	0.0327553	0.246839	0.205722	0.192763	0.150328	0.221594	0.174556	0.204991
168	LOC105248859	uncharacterized protein LOC105248859	0.183268	0	0.161251	0.118426	0.319645	0	0.225396	0.152574	0.292304	0.303875	0.25591	0.168445	0.161112	0.165569	0	0.353369	0.179984	0	0.152914	0	0.142797	0	0	0
169	LOC105248875	mitochondrial sodium/calcium exchanger protein	0.114793	0.106304	0.200812	0.111332	0.0492521	0.195142	0.0361439	0.148662	0.0933948	0.0992022	0.0840469	0.0549994	0	0	0.106421	0.0538063	0.0587986	0.0574655	0	0.0534297	0.0923261	0.0953227	0.0539997	0.0551086
170	LOC105248878	cadherin-86C, partial	0.0962286	0.107131	0.519439	0.135789	0.540803	0.194828	0.0254313	0.0887418	0.0650895	0.0715355	0.244151	0.0395179	0.117808	0.0861601	0.12812	0.126642	0.278795	0.114394	0.104251	0.0568106	0.0510227	0.137896	0.138083	0.0406778
171	LOC105248905	NA	0.824747	0.825297	0.628645	0.328293	0.646938	0.746205	0.435772	0.536694	0.396952	0.175676	0.39636	0.261121	0.503274	0.452839	0.273354	0.494271	0.274354	0.364841	0.415865	0.454286	0.379883	0.39118	0.629117	0.126606
172	LOC105248920	uncharacterized protein LOC105248920	0.142023	0.280532	0.507355	0.285713	0.128136	0.380903	0.356995	0.120196	0.341871	0.467896	0.196793	0.130172	0.647348	0.26234	0	0	0.436523	0.594381	0.482682	0.132489	0.112278	0.341967	0.260231	0.258062
173	LOC105248924	farnesol dehydrogenase	0	0	0	0	0	0	0	0	0.0996585	0.190607	0	0	0	0	0	0	0.109186	0.13519	0	0	0	0	0	0
174	LOC105248926	protein G12	0	0	0	0	0	0	0	0	0	0	0.0961132	0	0	0	0	0.16427	0	0	0	0	0	0	0	0
175	LOC105248934	rhoGEF domain-containing protein gxcI	0.0653342	0	0	0	0	0.0600888	0	0	0	0	0	0	0	0	0	0	0.0619787	0	0	0	0	0	0	0
176	LOC105248935	NA	0.0817344	0.0761156	0	0.0521937	0.138571	0.0691411	0.108271	0.150517	0	0.0750441	0.191248	0	0.0724272	0	0.156836	0.0770592	0.167181	0	0.0739793	0.0812011	0.214891	0.145452	0.0834775	0.0843133
177	LOC105248946	inactive ubiquitin carboxyl-terminal hydrolase MINDY-4B isoform X1	0.389064	0.216423	0.339645	0.249776	0.445121	0.440626	0.115348	0.106823	0.350777	0.0520615	0.0872504	0.115142	0.35274	0.0583967	0.181746	0.187752	0.442889	0.194359	0.215893	0.174679	0.147004	0.150023	0.168972	0
178	LOC105248947	protocadherin Fat 4	0.718225	0.376284	0.665928	0.749194	0.52053	0.446279	0.532292	0.553492	0.330924	0.446953	0.820583	0.607771	0.228017	0.49413	0.35492	0.298918	0.551872	0.318287	0.399996	0.709903	0.540029	0.288506	0.409867	0.384493
179	LOC105248977	peptidyl-prolyl cis-trans isomerase	0.126064	0	0	0.0824148	0	0.108201	0	0	0	0	0	0	0	0	0	0.126223	0	0	0	0	0	0	0.125242	0
180	LOC105248983	uncharacterized protein LOC105248983	0.629204	0.243224	0.114468	0.335511	0.114799	0	0	0	0.220945	0	0.102402	0.13329	0	0	0	0	0.529999	0	0.118507	0.128742	0.116517	0.116909	0	0.270392
181	LOC105248984	uncharacterized protein LOC105248984	0	0	0.15222	0.114018	0.150655	0	0	0	0.13737	0.140618	0	0	0	0	0	0	0	0	0	0	0	0	0	0.150496
182	LOC105248985	coiled-coil domain-containing protein 1	0.0924311	0.0417673	0	0.117154	0.115788	0.0778023	0.032362	0.0455238	0.0404687	0.0455888	0.156032	0	0.0808911	0.0415528	0.0879675	0.0430498	0.049381	0	0	0.145195	0	0	0.0520677	0
183	LOC105249005	glucosylceramidase	0.619265	0.851267	0.569397	0.503415	0.261079	0.310168	0.439021	0.361793	0.516031	0.469867	0.448515	0.263074	0.508461	0.463786	0.561898	0.293475	0.457409	0.219578	0.364555	0.530011	0.222577	0.340056	0.392654	0.192596
184	LOC105249019	uncharacterized protein LOC105249019	0.077515	0.0776829	0.117239	0.274467	0.167809	0.413128	0.2297	0.135684	0.128772	0.134005	0.151327	0.0746408	0.140219	0.193928	0.0516434	0.425946	0.200212	0.188597	0.0905161	0.172416	0.208563	0.235272	0.0732695	0.146526
185	LOC105249024	odorant receptor 9a isoform X2	0.197897	0.0886201	0.347673	0	0.0827382	0.0857234	0	0.229517	0.145119	0.0850821	0.140773	0	0.17147	0.0857123	0.178815	0.159665	0.107793	0.0986667	0.162382	0	0.0777311	0	0.175452	0.0920354
186	LOC105249027	LOW QUALITY PROTEIN: cytochrome P450 4C1	0	0	0	0	0	0	0	0	0	0	0	0	0	0	0	0	0.32701	0	0	0	0	0	0	0
187	LOC105249063	myogenesis-regulating glycosidase-like	0.224065	0.828555	0.48873	0.329525	0.379771	0.237268	0.206712	0.233864	0.26502	0.189274	0.435708	0.573721	0.53175	0.345309	0.312026	0.518848	0.505297	0.608337	0.513457	0.203628	0.436817	0.543203	0.507735	0.580934
188	LOC105249072	cytochrome b5-related protein	0.156728	0.0713653	0.135588	0.203859	0	0.131407	0	0.0654234	0.123321	0.0662179	0.0554172	0	0	0.0678838	0	0.143347	0.163372	0.155231	0.0652018	0.213362	0.123202	0.0634238	0.142476	0.221813
189	LOC105249109	sterol O-acyltransferase 1	0	0	0	0.0561185	0	0	0.101912	0	0.0662056	0.0652934	0	0.0734566	0	0	0	0	0	0.0870468	0	0.0746868	0.1218	0	0	0
190	LOC105249112	uncharacterized protein LOC105249112, partial	0	0	0	0	0	0	0	0	0	0	0	0	0	0	0	0	0.127437	0	0	0	0.0536314	0	0	0
191	LOC105249113	guanine deaminase	0.0759595	0	0	0	0	0	0	0	0.06278	0	0	0	0	0	0	0	0	0	0	0	0	0	0	0
192	LOC105249118	laccase-15	0.103655	0.229851	0.0971163	0.505535	0.106461	0	0.320178	0.0862181	0	0.165006	0.069648	0.093303	0.199543	0	0.220063	0.120062	0	0.231783	0.0882475	0.193017	0.228302	0.789446	0.0893842	0
193	LOC105249176	NA	0.329686	0.193495	0.271766	0.300765	0.363956	0.181741	0.336514	0.0405424	0.260459	0.27533	0.274245	0.444931	0.224308	0.525621	0.52428	0.364994	0.457196	0.758999	0.593735	0.465079	0.229553	0.558207	0.301731	0.479834
194	LOC105249180	uncharacterized protein LOC105249180	0.0517105	0	0	0.0358743	0.0494743	0	0	0.0433066	0	0	0	0	0.0486585	0	0	0	0.0514654	0.056054	0	0	0	0.0402971	0	0.0443139
195	LOC105249185	uncharacterized protein LOC105249185	0	0.0919331	0.0409529	0.0615959	0.0436221	0.0833244	0	0	0.03704	0	0.0628582	0	0.167486	0	0.0454001	0.095691	0.0426144	0	0.0383609	0.0843818	0.0682758	0	0	0.115738
196	LOC105249200	interstitial collagenase	0.220526	0	0.563524	0.407733	0	0.523145	0.585802	0.195796	0.538412	0.208175	0.172444	0	0.353316	0.710151	0.182505	0.1646	0.246793	0.397572	0.185017	0.820419	0.18639	0.196832	0.639086	0.929573
197	LOC105249206	baculoviral IAP repeat-containing protein 3 isoform X1	0.514321	0.718677	0.457174	0.522121	0.661322	0.368741	0.344175	0.225932	0.556824	0.542792	0.118666	0.659507	0.675638	0.183072	0.191659	0.499255	0.624112	0.277763	0.41572	0.450346	0.606689	0.57609	0.585585	0.725757
198	LOC105249208	uncharacterized protein LOC105249208 isoform X2	0.161924	0.124148	0.109409	0.135998	0.083928	0.140236	0.242313	0.155426	0.14268	0.184221	0.222818	0.190894	0.366758	0.154113	0.297373	0.404887	0.155171	0.176084	0.217713	0.12894	0.178265	0.176506	0.106703	0.129378
199	LOC105249237	uncharacterized protein LOC105249237	0	0.446676	0	0.144652	0.42104	0.19244	0.251682	0	0	0	0	0	0	0.200925	0.208906	0	0	0	0	0.186597	0.301589	0	0	0
200	LOC105249240	chymotrypsin-2-like	0.13065	0.47882	0.573558	0.332236	0.217372	0.107096	0.327218	0.337239	0.105238	0.113733	0.380935	0	0	0.457589	0	0.119488	0.264354	0.253658	0.669454	0.243328	0.106958	0.10977	0.373333	0.38738
201	LOC105249249	transcription factor SUM-1	0.654113	0.515538	0.780416	0.414483	0.508235	0.386106	0.53383	0.490704	0.430772	0.572853	0.670889	0.512794	0.604688	0.721527	0.701461	0.597011	0.530786	0.629503	0.291504	0.839875	0.561534	0.726047	0.786141	0.682065
202	LOC105249257	odorant receptor 43a	0.105897	0.11563	0.097663	0.223904	0.533345	0	0.0647462	0.085686	0	0.0824448	0.0693238	0	0	0.103898	0.437007	0.118738	0	0.118068	0	0	0	0.07886	0.174804	0
203	LOC105249265	odorant receptor 43a isoform X1	0.165067	0.513458	0.0880132	0.162695	0.0912053	0.37575	0.357472	0	0.234724	0	0.283919	0.0757302	0	0	0.0952571	0.39647	0.193697	0.265469	0.244417	0	0.0745614	0	0.0854322	0.0872181
204	LOC105249268	odorant receptor 13a	0.149076	0.297837	0.402878	0.315282	0.980289	0.136142	0.550489	0.365625	0.11922	0.364885	0.609606	0.404118	0.548447	0	0.434572	0	0.594979	0.159908	0.491698	0.399824	0.325239	0.226846	0.124132	0.255176
205	LOC105249270	odorant receptor 43a	0.108822	0.132895	0	0.160211	0.124764	0.111036	0	0	0	0.0863374	0	0	0	0	0.247671	0.421676	0.192816	0	0.0947479	0	0.0792227	0	0	0.0873536
206	LOC105249272	odorant receptor 43a-like	0	0.173474	0.0777906	0.0587167	0.162199	0	0.0537766	0	0.070949	0.292614	0.122926	0	0	0.240298	0	0	0	0	0.0739009	0.239538	0	0	0.0773026	0
207	LOC105249300	zinc finger protein ZIC 4 isoform X1	0.0714236	0.11307	0.131985	0.258225	0.22131	0.105589	0.220077	0.121096	0.193377	0.0961071	0.0803491	0.206331	0.0823772	0.138925	0.0580567	0.211038	0	0.153948	0.147347	0.0319772	0.118801	0.091416	0.10226	0.0371794
208	LOC105249317	homeobox protein engrailed-1a	0.413585	0.219795	0.133715	0.11966	0	0.0747197	0.305214	0.279468	0.282749	0.23973	0.258336	0.193818	0.118171	0.15896	0.0841221	0.18252	0.19375	0.261416	0.205758	0.055563	0.407863	0.408242	0.463428	0.294279
209	LOC105249328	aminopeptidase N	0.200231	0.477103	0.382558	0.465485	0.324487	0.376029	0.220115	0.408732	0.491906	0.266425	0.103822	0.467092	0.472294	0.71193	0.345933	0.702854	0.509606	0.731051	0.491971	0.479675	0.40866	0.207898	0.349197	0.385086
210	LOC105249357	ejaculatory bulb-specific protein 3	0	0	0	0	0	0	0	0	0	0	0	0.243511	0	0	0	0	0.247422	0	0	0	0	0	0	0
211	LOC105249363	cilia- and flagella-associated protein 61	0.322477	0.497456	0.152411	0.248513	0.500093	0.309527	0.41267	0.453208	0.246293	0.380401	0.322449	0.368227	0.468641	0.162708	0.757365	0.817593	0.180497	0.47167	0.483864	0.496745	0.225545	0.386831	0.234551	0.255881
212	LOC105249367	dentin sialophosphoprotein	0.108843	0.256142	0	0.15042	0.117585	0.10521	0.136454	0.284821	0	0.176326	0	0.200622	0	0	0	0.272397	0.0946423	0	0	0.212542	0.0852427	0.0855768	0	0.0950828
213	LOC105249369	tetratricopeptide repeat protein 25 isoform X2	0	0	0.246109	0	0.252303	0.243759	0	0	0	0	0	0	0	0.258209	0	0	0	0	0	0.251292	0	0	0	0
214	LOC105249379	proto-oncogene tyrosine-protein kinase ROS-like isoform X1	0.0802612	0.0978548	0.0400092	0.0882228	0	0	0.0781404	0.105745	0.280056	0.0995967	0.0846946	0.0756116	0.16747	0.166453	0.0465408	0.203174	0.218608	0.143828	0.108338	0.118943	0.295711	0.126727	0.0360457	0.102854
215	LOC105249384	sodium-independent sulfate anion transporter isoform X1	0.274446	0.054058	0.0972189	0.167939	0.356648	0.441672	0.303355	0.12331	0.0885708	0.273252	0.191162	0.151934	0.0488383	0.100684	0	0.220133	0.106958	0.115209	0.208325	0.0998503	0.165224	0.0431256	0.0483912	0.0974611
216	LOC105249386	uncharacterized protein LOC105249386	0	0.0713299	0	0.186267	0	0.188651	0	0	0	0	0	0	0	0	0	0.0729818	0	0	0	0.127477	0.0512915	0	0	0.0590477
217	LOC105249388	uncharacterized protein LOC105249388	0	0	0	0	0	0	0	0.212147	0	0	0	0	0.531527	0	0	0.329157	0.233652	0	0	0	0	0	0.216012	0
218	LOC105249404	uncharacterized protein LOC105249404	0.237268	0.0642199	0.202398	0.0489234	0.1195	0.0624624	0.208969	0	0	0	0	0.163849	0.192128	0.128446	0.272624	0.255917	0.450786	0.291989	0.279218	0	0.437881	0	0.167457	0.268733
219	LOC105249405	trichohyalin	0.148483	0.10231	0.0955358	0.194424	0.0941879	0.0446387	0.136466	0.243864	0.13287	0.188775	0.162493	0.105044	0.141631	0.0993267	0.105461	0.267335	0.234833	0.105184	0.0959623	0.157862	0.13914	0.182531	0.161955	0.318321
220	LOC105249407	uncharacterized protein LOC105249407	0.311692	0.25767	0.0998005	0.232867	0.120357	0.4315	0.311341	0.246483	0.168507	0.152698	0.12859	0.0874299	0.214738	0.337778	0.11834	0.135027	0.179048	0	0.429187	0.281479	0.27552	0.287732	0.160398	0.0754937
221	LOC105249414	sodium/nucleoside cotransporter 1 isoform X2	0.313495	0.40496	0.467529	0.5751	0.245249	0.426373	0.288688	0.342866	0.278066	0.294813	0.213007	0.140769	0.51622	0.388765	0.356819	0.481297	0.414068	0.500838	0.302731	0.377939	0.232605	0.399901	0.339046	0.405067
222	LOC105249429	apyrase isoform X1	0.462093	0.228602	0.223107	0.576887	0.125817	0.175042	0.100479	0.422717	0.0853676	0.190228	0.404516	0.15684	0.130082	0.220659	0	0.369886	0.271397	0.0992784	0.365544	0.297349	0.228106	0.231105	0.213927	0.322068
223	LOC105249442	uncharacterized protein LOC105249442	0.200687	0.30286	0.299863	0.186102	0.531096	0.363857	0.408994	0.411387	0.395557	0.479455	0.221814	0.419645	0.498157	0.324811	0.280682	0.730672	0.0408777	0.526205	0.513356	0.198724	0.337353	0.347725	0.436614	0.199651
224	LOC105249444	larval serum protein 1 alpha chain	0	0.0387777	0	0.0271103	0.0345343	0	0.102978	0.0341257	0	0	0.0286602	0	0	0.0367216	0	0	0	0.0411879	0.0343025	0	0	0.0330654	0	0
225	LOC105249453	NA	0	0	0	0	0	0	0	0	0.466141	0	0.269176	0.29208	0.272164	0	0	0	0	0	0	0	0.297502	0.296727	0	0
226	LOC105249485	protein dopey homolog PFC0245c-like	0.0760552	0	0.0738093	0.052994	0.0416323	0	0.095355	0.0327138	0.0320942	0.0307386	0.078677	0	0	0	0.0433228	0.047844	0	0.131417	0	0.036818	0.0285965	0	0.101891	0.0643074
227	LOC105249490	uncharacterized protein PF11_0213 isoform X1	0.184446	0.308987	0.172647	0.512486	0.14407	0.190716	0.104365	0.0792866	0.146385	0.075505	0.0328178	0.185445	0.1065	0.110547	0.0723669	0.8708	0.303722	0.074496	0.0261073	0.34472	0.207261	0.0744043	0.0575787	0.183498
228	LOC105249491	uncharacterized protein LOC105249491	0.208565	0	0.18824	0.135605	0	0	0.131047	0.36428	0	0.180134	0	0	0.18622	0	0	0.202577	0	0.421274	0.366849	0	0	0.172359	0.198732	0
229	LOC105249512	uncharacterized protein LOC105249512	0.262498	0.23959	0.172293	0.257693	0.354466	0.22203	0.208646	0.306433	0.390556	0.363205	0.351962	0.339494	0.142471	0.34308	0.296998	0.359508	0.0349746	0.0651589	0.220252	0.242966	0.159018	0.244814	0.334242	0.125158
230	LOC105249513	uncharacterized protein LOC105249513	0.314749	0.268045	0.13611	0.392271	0.120866	0.126239	0.203093	0.547708	0.505828	0.565088	0.594412	0.46429	0.526403	0.266792	0.27655	0.79534	0.488818	0	0.134223	0.442695	0.132188	0.273653	0.151607	0
231	LOC105249525	relaxin receptor 1 isoform X1	0.128125	0.176053	0.229891	0.324741	0.162741	0.275134	0.133459	0.250927	0.173794	0.208939	0.293755	0.155742	0.516422	0.201644	0.379707	0.224629	0.168305	0.50671	0	0.354497	0.292657	0.133387	0.376043	0.298725
232	LOC105249529	aryl hydrocarbon receptor protein 1 isoform X1	0.192858	0.13844	0.448177	0.239977	0.501703	0.584298	0.353415	0.471059	0.333011	0.248443	0.527344	0.213768	0.21023	0.214019	0.0745981	0.238062	0.140894	0.202185	0.249004	0.41469	0.210176	0.107682	0.238078	0.134239
233	LOC105249556	NA	0	0	0	0.262293	0	0	0	0	0	0	0	0.311899	0	0.254953	0.233417	0	0	0	0	0	0	0.542756	0	0
234	LOC105249557	endocuticle structural glycoprotein SgAbd-4	0.0899132	0.129601	0	0.0830429	0	0	0.0562205	0.151952	0.277308	0.164475	0	0.176494	0.135391	0.0678222	0.0785873	0.059785	0.100726	0.148894	0	0.237391	0	0	0.170979	0
235	LOC105249560	uncharacterized protein LOC105249560	0.078263	0.0906789	0.152227	0.277538	0.168586	0.154512	0.0502804	0	0.134268	0.189867	0	0	0	0	0.263438	0.478083	0.140473	0	0	0	0.721614	0	0	0.066274
236	LOC105249562	endocuticle structural glycoprotein SgAbd-3	0.197905	0.110854	0	0.0685711	0	0.18859	0	0	0.0802117	0.0756286	0.0644186	0	0.0966539	0.10193	0	0.11548	0	0.110549	0	0.184837	0	0	0.0833377	0.0786164
237	LOC105249563	cuticle protein CP14.6	0	0	0.112219	0	0.418234	0.417386	0.162163	0.112819	0.41276	0.113946	0.19223	0.124957	0	0.225216	0.356374	0	0	0	0.111956	0	0.331656	0.22397	0.128882	0
238	LOC105249564	larval cuticle protein LCP-17	0.147042	0	0	0	0	0	0	0	0.119169	0.225048	0	0.121274	0	0.148193	0.379017	0.388139	0.384464	0	0.106422	0	0	0.106419	0	0.335693
239	LOC105249567	endocuticle structural glycoprotein SgAbd-8	0	0	0.168506	0.1214	0.106803	0	0	0	0.160775	0.600315	0	0.210349	0	0	0	0	0	0	0	0	0	0.191868	0.214849	0.250443
240	LOC105249582	sperm-associated antigen 1	0.298944	0.178967	0.491957	0.383582	0.223278	0.225397	0.281662	0.508118	0.241172	0.171715	0.44151	0.301568	0.29291	0.242058	0.290236	0.333396	0.243345	0.42529	0.45287	0.386095	0.22769	0.294202	0.487713	0.234079
241	LOC105249611	odorant receptor 43a	0.690278	0.624433	0.453592	0.478507	0.385352	0.547635	0.366176	0.49291	0.483244	0.161173	0.60795	0.180309	0.184653	0.287236	0.10116	0.318452	0.186265	0.642062	0.500621	0.181369	0.438262	0.303862	0.681705	0.0844115
242	LOC105249645	alpha-glucosidase	0.307222	0.442375	0.175217	0.225061	0.249316	0.416941	0.265426	0.231602	0.337568	0.235113	0.119635	0.257777	0.47471	0.132302	0.373862	0.136998	0.273435	0.196186	0.135486	0.148381	0.0448437	0.136232	0.0522155	0.159655
243	LOC105249668	uncharacterized protein LOC105249668 isoform X2	0.191965	0.18132	0.22002	0.159043	0.327282	0.135459	0.136513	0.205195	0.291411	0.210778	0.322038	0.271015	0.301051	0.197012	0.262369	0.303896	0.255519	0.198641	0.256053	0.28035	0.164296	0.223169	0.188424	0.24313
244	LOC105249684	odorant receptor coreceptor	0	0.251095	0.295976	0.334332	0.280313	0.189298	0.320501	0.241933	0.0908375	0.149578	0.12444	0.326778	0.0479954	0	0.154423	0.552551	0	0.110811	0.191394	0.104314	0.228608	0.18948	0.209754	0.055273
245	LOC105249693	probable citrate synthase 2, mitochondrial	0.281531	0.0665275	0	0.046801	0	0	0	0.0629208	0	0.063073	0.0534358	0	0	0	0.269484	0.0672162	0.214938	0	0.0619416	0	0	0.0600924	0	0
246	LOC105249694	uncharacterized protein LOC105249694	0.0940721	0	0.350132	0.384052	0	0	0.0600295	0	0.0774838	0.231737	0	0	0	0.0923294	0	0.405416	0	0.102096	0	0.0898124	0.148053	0.0749916	0	0.0830409
247	LOC105249695	uncharacterized protein LOC105249695	0	0	0	0.0372489	0	0.0976715	0	0	0	0	0	0	0	0	0	0	0.113319	0	0.0491059	0	0	0	0.0526841	0.0536634
248	LOC105249697	endoglucanase 10-like	0	0	0	0	0	0	0	0	0	0	0	0	0	0	0	0	0.0574308	0	0	0	0	0	0	0
249	LOC105249698	uncharacterized protein LOC105249698	0	0.0542049	0	0.147967	0	0.146019	0	0	0	0	0	0	0	0	0	0.110098	0.223767	0	0	0	0	0.0468994	0.0530809	0.162049
250	LOC105249699	gephyrin-like isoform X2	0.114387	0.29125	0.0368633	0.0775037	0.116329	0.052872	0.0502606	0.175684	0.245281	0.05105	0.217873	0.168086	0.1482	0.170374	0.181274	0.0863849	0.0519373	0.0845826	0.105451	0.11463	0.062862	0.0965247	0.183821	0.110308
251	LOC105249700	bromodomain-containing protein DDB_G0270170	0	0	0	0	0.143279	0	0.0952179	0	0.126251	0	0	0	0	0.145711	0	0	0	0	0	0.148151	0	0	0	0
252	LOC105249721	ankyrin repeat domain-containing protein 6	0.498927	0.0890021	0.272776	0.331054	0.208425	0.215031	0.241559	0.309394	0.120698	0.234947	0.0654363	0.218113	0.447933	0.176119	0.451185	0.482593	0.254677	0.224063	0.145412	0.113064	0.232744	0.419036	0.109743	0.206077
253	LOC105249735	collagen alpha-2(IV) chain isoform X2	0.00989272	0.0370801	0.0206804	0.00962787	0.0100245	0.0295776	0.0118189	0.0401838	0	0.0258162	0.0435919	0.0342217	0.0264669	0.0388765	0.0196655	0.0209909	0.0359233	0.0129458	0	0.0312478	0.0175461	0.0176306	0.0302212	0.0228066
254	LOC105249737	leucine-rich repeat-containing G-protein coupled receptor 6	0.74851	0.146875	0.132649	0.345187	0.196204	0.326058	0.139046	0.36947	0.412578	0.181088	0.352939	0.0663588	0.540142	0.343077	0.357261	0.291708	0.152573	0.380283	0.372142	0.0682995	0.171623	0.527978	0.33068	0.131553
255	LOC105249751	cytochrome P450 18a1	0.0373111	0	0	0	0.028062	0	0.0240011	0	0	0.0340567	0	0	0	0.0302645	0	0	0	0.0343754	0	0.0350077	0.0323964	0	0	0
256	LOC105249758	cytochrome P450 306a1	0.909311	0.191796	0.542623	0.943147	0.491075	0.752446	0.721652	0.356251	0.378531	0.7962	0.67345	0.884537	0.31326	0.499986	0.577472	0.388924	0.419323	0.515292	0.573351	0.814695	0.662018	0.297935	0.382747	0.581844
257	LOC105249804	zinc finger protein 628 isoform X1	0	0	0	0.0276111	0	0	0	0	0.0365514	0	0	0.0467417	0	0	0	0	0	0	0	0	0	0	0.0466296	0
258	LOC105249805	(11Z)-hexadec-11-enoyl-CoA conjugase	0	0.364824	0.43522	0.166897	0.222869	0.326614	0.223349	0.0994043	0.388008	0.198869	0.498614	0.110033	0	0.33859	0.474682	0.242001	0.241939	0.509123	0.200705	0.108704	0.0891419	0.0934547	0.103557	0.532034
259	LOC105249809	uncharacterized protein LOC105249809	0.1519	0.565894	0.34464	0.219086	0.175031	0.567162	0.217373	0.502506	0.210888	0.312529	0.332254	0.223279	0.156742	0.112366	0.0586335	0.332596	0.292765	0.484777	0.174305	0.710653	0.24985	0.258873	0.295786	0.198021
260	LOC105249816	matrix metalloproteinase-18	0	0.0519358	0.0617312	0	0	0.155332	0	0	0.129661	0.0852381	0	0.0895757	0	0.0550147	0.0600343	0.10705	0	0	0.0711542	0	0	0	0	0
261	LOC105249842	zinc metalloproteinase nas-13	0.111326	0.191155	0	0.20673	0.175458	0.35596	0.140957	0.098236	0.0904927	0.202433	0.085692	0.221896	0.182396	0.0930252	0.198436	0.471893	0.575938	0.103724	0.0967302	0.209591	0.0961023	0.489076	0.446662	0.702463
262	LOC105249845	salivary glue protein Sgs-3-like	0.440634	0	0.0785574	0.0561453	0	0.0737318	0	0.0746712	0.350277	0.0725295	0.0617865	0.162702	0.0780073	0	0	0.310893	0.185431	0.169386	0.147774	0.0821434	0	0.351731	0	0
263	LOC105249847	uncharacterized protein LOC105249847	0	0	0	0	0	0.232044	0	0	0	0	0	0	0	0	0.257592	0	0.236136	0	0.214556	0	0	0	0	0.213947
264	LOC105249848	NA	0.345749	0.211619	0.165099	0.124554	0	0.172574	0	0	0	0.255769	0	0	0.176579	0	0	0	0.304447	0.205571	0.144647	0.157868	0.475558	0	0	0.1302
265	LOC105249850	uncharacterized protein LOC105249850	0	0	0	0	0	0	0	0	0	0	0	0	0	0	0	0.291705	0	0	0	0	0	0	0	0
266	LOC105249851	homeobox protein SIX2 isoform X2	0.623585	0.343645	0.374214	0.466395	0.424925	0.601459	0.891172	0.438741	0.751208	0.444787	0.403689	0.528088	0.0826994	0.500815	0.388047	0.630406	0.351584	0.418993	0.356978	0.303097	0.377689	0.387726	0.214193	0.631621
267	LOC105249852	high choriolytic enzyme 1	0	0.234344	0	0.218859	0.214628	0.20127	0.133721	0.180951	0	0.0854927	0.219055	0	0.103321	0.322021	0.112605	0.121879	0	0.117667	0.0923382	0	0.16297	0.165552	0	0.0909744
268	LOC105249870	gustatory receptor for sugar taste 43a	0.15069	0.0754185	0.135021	0.100474	0	0	0.0460856	0	0.179542	0.0613531	0	0	0.136415	0.0704345	0.147383	0.0764992	0	0	0.188618	0.20626	0.170087	0.0587109	0	0.26629
269	LOC105249871	gustatory receptor for sugar taste 43a	0	0	0	0.0526922	0.0717708	0	0	0	0.0633726	0	0	0.145062	0	0.147138	0.0771623	0.0799414	0	0.0825265	0	0.0728598	0	0.12519	0.141663	0.0713932
270	LOC105249877	LOW QUALITY PROTEIN: putative fatty acyl-CoA reductase CG5065	0	0	0	0	0	0.0797843	0	0	0	0	0	0	0	0	0	0	0.0749849	0	0	0	0	0	0.141748	0
271	LOC105249889	mitogen-activated protein kinase 15 isoform X1	0.0522791	0	0	0.0281334	0.104448	0.0727151	0	0	0	0.0478463	0	0.0522159	0.0880226	0.0914457	0.0807305	0.2294	0.167757	0.0425764	0	0.0428391	0	0	0.0521413	0.217233
272	LOC105249897	NA	0.197295	0.219707	0.334552	0.498197	0.311814	0.367354	0.426296	0.429068	0.381483	0.583185	0.50786	0.458637	0.459275	0.433548	0.387141	0.450173	0.454582	0.455058	0.522572	0.724188	0.735552	0.577935	0.293337	0.586318
273	LOC105249903	NA	0.114772	0.0561478	0.0507869	0.233234	0.0526514	0.102434	0.140922	0.0950761	0.0458658	0.0470779	0.158457	0.262126	0.102716	0.0524271	0.110377	0.114205	0.0575693	0.060074	0.142244	0	0	0.0446887	0	0
274	LOC105249922	cytokine receptor-like isoform X1	0.147684	0.325663	0.274852	0.203037	0.444995	0.276792	0.242092	0.3649	0.319484	0.233923	0.230354	0.26377	0.331373	0.0992311	0.31144	0.334832	0	0.162293	0.250248	0.13607	0.10826	0.0372173	0.252806	0.0410393
275	LOC105249923	cytokine receptor-like	0.767519	0.467027	0.444471	0.588496	0.710891	0.578862	0.445623	0.480924	0.627991	0.346814	0.358525	0.521481	0.770222	0.523996	0.450744	0.637549	0.262967	0.364724	0.164217	0.268107	0.321863	0.405467	0.544337	0.121969
276	LOC105249928	peritrophin-1	0	0.239471	0.0798234	0.11162	0	0	0	0.168475	0.15093	0.253717	0.14379	0.0919666	0.152695	0.0782948	0.0834309	0.0813082	0.0983614	0	0	0	0.417068	0.166135	0.290851	0
277	LOC105249929	uncharacterized protein LOC105249929	0.191497	0.273695	0.174734	0.0630139	0.0840926	0.167002	0.189926	0	0.0817254	0.087242	0.148704	0	0.0856301	0	0.279451	0.0915787	0.195155	0.0967777	0.171991	0.187178	0.165249	0.166607	0.0948883	0.193624
278	LOC105249944	protein scarlet	0.369689	0.720832	0.338752	0.301482	0.304018	0.172638	0.304493	0.408572	0.400619	0.350057	0.377875	0.222717	0.116226	0.179333	0.504137	0.333542	0.35484	0.337711	0.41463	0.225188	0.501272	0.28212	0.420735	0.315189
279	LOC105249952	IQ and ubiquitin-like domain-containing protein	0	0	0	0	0	0	0	0.058929	0	0.0607448	0	0	0.0579975	0	0	0.0589721	0.1495	0.0661692	0	0.0629133	0	0.0579305	0	0
280	LOC105249965	E3 ubiquitin-protein ligase MARCH3	0	0	0.0942009	0	0.0929548	0	0.0681548	0	0	0	0	0	0	0	0.100109	0	0	0	0	0	0	0	0	0.106845
281	LOC105249981	uncharacterized protein LOC105249981	0.140385	0	0.0890691	0	0	0.0934187	0	0.0380302	0	0	0	0	0	0	0	0.115656	0.0826819	0	0	0	0	0	0.0382308	0.0364029
282	LOC105249983	odorant receptor Or1-like isoform X2	0	0.135874	0	0	0.126595	0	0	0.11721	0	0.111582	0	0	0.150337	0	0.163895	0.359886	0	0	0	0	0.0995543	0	0.114972	0
283	LOC105249984	odorant receptor 46a	0.123338	0.27718	0.229233	0	0.379169	0.238789	0.223007	0	0.0989229	0.186302	0	0.106069	0.120464	0.125072	0.130318	0	0	0.13998	0.101768	0.22148	0.0849465	0	0	0
284	LOC105249986	uncharacterized protein LOC105249986	0	0	0	0	0.071752	0	0	0	0	0	0	0	0	0	0	0	0.052555	0	0	0.0555221	0	0	0	0
285	LOC105249988	odorant receptor 46a	0	0	0	0	0.14718	0	0	0	0	0	0	0	0	0	0	0	0	0	0	0	0	0	0	0
286	LOC105249989	odorant receptor Or1-like	0	0	0.132788	0	0	0	0	0	0	0	0	0	0.141627	0	0	0	0	0	0	0	0	0	0	0
287	LOC105249997	aminopeptidase N	0.118816	0.142614	0.19184	0.11237	0.132093	0	0	0.0684331	0.0678191	0.0638898	0.0547055	0	0.0800287	0.214658	0.181068	0.150591	0.0690215	0.139508	0.211148	0.153653	0.238272	0.122471	0.106248	0.0660129
288	LOC105250003	uncharacterized protein LOC105250003	0.555241	0.534551	0.678655	0.41885	0.732055	0.549934	0.551592	0.348458	0.749677	0.521886	0.573152	0.464138	0.382964	0.518236	0.550129	0.343321	0.451776	0.324322	0.317264	0.416866	0.307892	0.57775	0.358866	0.351138
289	LOC105250008	aminopeptidase N	0.117311	0.0926021	0.264401	0.0828321	0.171431	0.231413	0.319311	0.167184	0.198573	0.0313372	0.106538	0.107005	0.0788314	0.0842691	0.132883	0.146555	0.0341795	0.136369	0.0344863	0.112951	0.117014	0.059901	0.069172	0.0324973
290	LOC105250009	general odorant-binding protein 19a-like	0.482225	0	0	0	0.44702	0.21634	0	0	0	0	0	0	0	0.224688	0	0	0.675554	0.505264	0.396911	0	0.355237	0	0	0
291	LOC105250035	MORN repeat-containing protein 5	0.0934024	0.173564	0.674772	0.358858	0.497107	0.545831	0.491194	0.798859	0.881126	0.81434	0.850508	0.49504	0.566898	0.587393	0.365216	0.182562	0.573358	0.372783	0.607605	0.188001	0.88204	0.607984	0.406247	0.213372
292	LOC105250037	facilitated trehalose transporter Tret1	0	0.102731	0	0	0.0954865	0	0.0573067	0.038383	0.0380797	0.0371691	0.187794	0	0.134357	0.0932626	0.196914	0	0.129733	0.0521096	0.0790365	0	0	0.105426	0	0.0388153
293	LOC105250046	histone-lysine N-methyltransferase SETMAR-like	0	0	0	0	0	0	0.11708	0	0	0	0	0	0.0798737	0	0	0.0856993	0.0937416	0	0.0804316	0	0	0	0	0
294	LOC105250072	uncharacterized protein LOC105250072	0	0.0375876	0	0	0	0	0	0	0	0	0	0	0	0	0	0	0	0	0	0	0	0	0	0
295	LOC105250095	fatty acid synthase-like	0.0322897	0.0619448	0.0288947	0.0106354	0.0573471	0.0140027	0.0304581	0.0139521	0.0262941	0.0700172	0.0469599	0.0463704	0.0285568	0	0.0155894	0.0468694	0	0.0164412	0	0.0451428	0.0259103	0.0266017	0	0.0154004
296	LOC105250109	uncharacterized protein LOC105250109	0.115296	0.105446	0.121275	0.18791	0.148088	0.221504	0.220093	0.123884	0.108589	0.0965947	0.119584	0.102622	0.125643	0.154435	0.154938	0.352908	0.0771956	0.124253	0.140667	0.175086	0.103085	0.126595	0.0925732	0.0792479
297	LOC105250117	proton-coupled amino acid transporter-like protein pathetic	0	0.135053	0	0.0914461	0.126653	0	0	0	0	0	0	0.121136	0.120539	0	0	0	0.260101	0.427274	0	0	0.102029	0.104257	0	0
298	LOC105250119	lysosomal aspartic protease isoform X1	0.0946346	0.211092	0.177443	0.264843	0.683704	0	0.411385	0.159336	0.312317	0.229021	0	0.0858992	0.36544	0.384298	0.201978	0.332157	0.0885167	0.106983	0.163802	0.268396	0.0714636	0.29269	0.334724	0.161463
299	LOC105250131	kelch-like protein 10	0.487487	0.254343	0.229779	0.407072	0.347164	0.378191	0.341913	0.288532	0.25262	0.347605	0.495624	0.444692	0.237721	0.342749	0.416272	0.243211	0.245902	0.26557	0.302045	0.326672	0.291827	0.33327	0.370504	0.45723
300	LOC105250137	NADH-ubiquinone oxidoreductase subunit 8	0	0	0	0	0	0	0	0	0	0	0	0	0	0	0	0	0	0	0	0	0	0	0.151066	0
301	LOC105250139	uncharacterized protein K02A2.6-like	0.0698542	0.143263	0.0658926	0.0304636	0.0669245	0.0624623	0.0778399	0.0223144	0.0821719	0.0217851	0.0562547	0.0489185	0.15055	0.0685234	0.0980313	0.126199	0.131476	0.0738669	0.0222009	0.0240709	0.062701	0.0632495	0.0749275	0.170684
302	LOC105250159	probable chitinase 2	0.208014	0.29308	0.319646	0.282046	0.0678474	0.25095	0.261081	0.0602686	0.0575051	0.0588401	0.100276	0.197706	0.129518	0.133709	0.28527	0	0.132184	0.225761	0.18359	0.198494	0.16853	0.169295	0.261798	0.259645
303	LOC105250160	uncharacterized protein LOC105250160 isoform X2	0.814025	0.211251	0.242191	0.338474	0.431437	0.373704	0.512202	0.501196	0.286891	0.617644	0.476683	0.416883	0.350322	0.206934	0.989591	0.353842	0.311052	0.358239	0.403511	0.384476	0.0461141	0.159844	0.35882	0.179906
304	LOC105250161	uncharacterized protein LOC105250161	0.111955	0	0.102958	0.0742012	0.102028	0.100249	0.217344	0	0.0944195	0	0.166831	0	0.206098	0.10659	0.224589	0.114195	0.435127	0.233942	0.40134	0.218951	0.0921423	0.188188	0.322814	0
305	LOC105250189	keratinocyte proline-rich protein	0.142461	0.440074	0.456408	0.508135	0.198577	0.105073	0.337842	0.114974	0	0.243392	0.300426	0.391255	0.219339	0.109796	0.11465	0.424716	0.924455	0.123189	0.226242	0.123079	0.224454	0.234539	0.389347	0.141156
306	LOC105250195	NA	0.212786	0.252144	0.158033	0	0.157752	0.140774	0.109234	0.0865925	0	0.25769	0.338289	0	0.0730336	0.0954258	0.158054	0	0.249897	0.257324	0.296339	0.244888	0.156269	0	0.272028	0.365118
307	LOC105250198	zinc finger protein 512B	0	0.0869585	0	0.139275	0	0	0	0.100689	0	0	0	0	0	0	0	0	0	0	0	0	0.0995228	0	0	0.268248
308	LOC105250199	uncharacterized protein LOC105250199	0.0933915	0.0413851	0	0.176065	0	0.0381325	0	0	0.0379042	0	0.035691	0.0464459	0	0	0.0424355	0.626349	0	0	0	0	0.0804287	0	0.0469032	0
309	LOC105250200	uncharacterized protein LOC105250200	0.233064	0.254701	0	0.162533	0	0	0	0	0	0	0	0	0.225127	0	0	0.262356	0	0	0	0	0.175582	0	0	0
310	LOC105250201	uncharacterized protein LOC105250201	0.128205	0.038891	0	0.0834544	0.105846	0.107221	0	0	0.0658928	0.0351367	0	0.0768898	0.0367264	0	0	0.0767763	0.0449896	0.0420452	0	0	0	0.0337578	0.0375828	0.0392574
311	LOC105250202	DNA ligase 1	0.115997	0	0.0568205	0	0	0	0	0	0	0	0	0.0571953	0	0	0	0	0	0	0.0547444	0	0	0	0.0590706	0
312	LOC105250210	thyrotropin-releasing hormone-degrading ectoenzyme-like	0.230736	0.339747	0.22425	0.22999	0.156417	0.184333	0.171814	0.038997	0.116105	0.10913	0.21682	0.16583	0.330195	0.151244	0.15871	0.420041	0.198696	0.163851	0.161624	0.131919	0.0679494	0.069373	0.160251	0.226029
313	LOC105250248	dynein regulatory complex subunit 5	0.154949	0	0.204063	0.049461	0.0643241	0	0.0501287	0.140935	0	0.145449	0.122973	0.0786909	0.199822	0.134458	0.214461	0.282217	0.16589	0.152112	0.0690624	0.0750783	0.278466	0.209095	0.0804413	0.254322
314	LOC105250257	glyoxylate reductase/hydroxypyruvate reductase	0.192625	0.0932295	0	0.0643191	0	0.0853418	0.0590498	0	0.0803703	0	0	0	0	0	0	0.279738	0	0.104263	0	0	0.144329	0	0	0.190823
315	LOC105250278	retinoid-inducible serine carboxypeptidase	0	0	0	0.10655	0	0	0	0	0	0	0	0	0.0739121	0	0.0802101	0	0.148522	0	0	0	0	0	0.0717721	0.139058
316	LOC105250279	uncharacterized protein LOC105250279	0.0315675	0.0249896	0.0270445	0.0186166	0.0234269	0.0703768	0.128988	0.0633609	0.0547401	0.0337087	0.143438	0.0724374	0.223262	0.125557	0.109916	0	0.0721201	0.169712	0.242659	0.0978707	0.0335053	0.265446	0.156403	0.170225
317	LOC105250280	uncharacterized protein LOC105250280	0.105803	0	0	0.0396165	0	0.0247306	0.0459005	0.0335916	0	0	0.030754	0	0.0262524	0	0.0285862	0	0	0	0.0318647	0	0	0	0.0425055	0
318	LOC105250284	NA	0.129332	0.0631639	0.0590181	0.171174	0.0592094	0	0.167795	0	0.109441	0.11325	0	0.0633953	0	0.239175	0.127677	0.0653248	0	0.133727	0.0576876	0.0629054	0.0540996	0	0.0628162	0
319	LOC105250297	forkhead box protein C2-A	0	0	0	0	0	0	0	0	0	0	0	0	0	0	0	0	0.117594	0	0	0	0	0	0	0
320	LOC105250323	putative uncharacterized protein DDB_G0282499	0.198195	0.237197	0.113188	0.0420016	0.0530433	0.0536716	0	0	0.102056	0.108063	0	0	0.168969	0.056625	0.0585257	0	0.20849	0.127195	0.107933	0	0	0.0526989	0	0.185379
321	LOC105250326	DNA ligase 1-like	0.277761	0.15979	0.215313	0.137473	0.0887098	0.0829341	0.0680585	0.102199	0.0594284	0	0.0285936	0.109112	0.089605	0.223809	0.102426	0.343933	0.890733	0.0652297	0.0663437	0	0.43125	0.09547	0.155635	0.33806
322	LOC105250330	keratin-associated protein 19-2-like	0	0	0	0	0	0	0	0	0	0	0	0	0	0	0.268007	0	0	0	0	0.262542	0.230691	0	0	0
323	LOC105250331	cytochrome P450 6k1 isoform X2	0	0	0	0	0	0.0679954	0	0	0	0	0	0	0	0	0	0.0785979	0	0	0	0	0	0	0	0
324	LOC105250332	cytochrome P450 6k1	0	0	0	0.0425948	0	0	0	0	0	0	0	0	0.0585263	0	0.0629464	0.0669297	0.373195	0.134789	0	0.118874	0.0497965	0	0.115261	0
325	LOC105250333	uncharacterized protein LOC105250333	0	0	0	0	0	0	0	0	0	0	0	0	0	0	0.100076	0	0	0	0	0	0	0	0	0
326	LOC105250338	uncharacterized protein LOC105250338	0.0343919	0	0	0	0.0292116	0	0	0	0	0	0	0.034806	0.0302584	0	0.0330805	0	0	0	0	0	0	0	0	0
327	LOC105250341	glucose dehydrogenase	0	0	0	0.0305171	0	0	0	0	0.0385179	0	0.0347899	0	0.124247	0.0425561	0	0.0931841	0.0455229	0.0477873	0	0	0	0	0	0
328	LOC105250342	glucose dehydrogenase	0.0805638	0.0405177	0.0368867	0.0268285	0.15189	0.0717087	0.0523236	0	0.0688356	0	0.0928347	0.0807449	0.0734698	0.0378842	0.0404854	0.0421428	0.0399369	0	0.0732866	0.0397085	0.0686043	0.0692405	0.120318	0.0401902
329	LOC105250352	uncharacterized protein LOC105250352	0.412857	0	0	0	0	0	0	0	0	0	0	0	0	0	0	0	0	0	0	0	0	0	0	0
330	LOC105250353	basic helix-loop-helix neural transcription factor TAP	0.0834704	0.0803169	0.0747107	0	0.146091	0.146625	0.157481	0.0697788	0.066844	0	0.172594	0	0.0756172	0.0761179	0	0.24127	0.169935	0.0858731	0	0.0768465	0.195579	0	0	0.148286
331	LOC105250355	NA	0.0619041	0	0	0.12873	0.121905	0	0	0	0	0	0	0	0	0	0	0.273391	0.179281	0.136058	0.0534858	0.0583374	0	0.0485329	0	0.0539445
332	LOC105250357	uncharacterized protein LOC105250357, partial	0.254459	0.203005	0.317406	0.292323	0.243497	0.373983	0.343912	0.271245	0.301661	0.266293	0.262132	0.285772	0.414833	0.435717	0.275278	0.548514	0.193381	0.370108	0.369855	0.384339	0.279771	0.461642	0.349699	0.325106
333	LOC105250365	NA	0	0.112761	0	0	0	0	0	0	0	0	0	0	0	0	0	0	0	0	0	0	0.0763249	0.0776096	0	0
334	LOC105250366	NA	0.040894	0	0	0.0518493	0	0.0334078	0.0252503	0	0	0.0345926	0.0574341	0	0	0.0353691	0.0738206	0.0351805	0	0	0	0.0738988	0.0321161	0.0330422	0.0369709	0
335	LOC105250400	uncharacterized protein LOC105250400	0.0885082	0.0680633	0.0243505	0.106628	0.123878	0.0443378	0.0557677	0	0.0690376	0.0269847	0.112195	0.0866692	0.0459381	0.046087	0	0.0655439	0.0332122	0	0.0486455	0.053068	0.0249303	0.0257629	0	0.0312691
336	LOC105250401	general odorant-binding protein 83a	0	0	0	0	0	0	0	0	0	0	0	0	0	0	0	0	0	0	0	0	0	0.248888	0	0
337	LOC105250413	NA	0.230548	0.440288	0	0.313435	0.207719	0.206996	0.071971	0.292403	0.375603	0.0964746	0.405322	0.107545	0.309905	0.104592	0.109832	0.221527	0	0.237911	0.386372	0.209331	0.263135	0.183395	0.101165	0.203707
338	LOC105250425	mucin-2	0.498614	0.248011	0.219145	0.0826709	0	0	0	0.100361	0	0	0	0	0.11133	0.226315	0.234336	0.124573	0.619496	0	0	0	0.0929144	0.0971104	0.108138	0
339	LOC105250426	uncharacterized protein LOC105250426 isoform X2	0.146632	0.17711	0.137638	0.143962	0.332706	0.298531	0.251055	0.103437	0.153383	0.117596	0.0635468	0.134357	0	0.0744435	0.038912	0.123461	0.0976388	0.0812346	0.126215	0.241645	0.134188	0.0837644	0.125972	0.0895859
340	LOC105250433	NA	0.405613	0.68864	0.177494	0	0.324296	0.164481	0.391108	0.361293	0.501843	0.186271	0.468146	0.203941	0.169167	0.17401	0.185026	0.174713	0	0.381828	0.178258	0.193822	0.51466	0.532203	0.200562	0.206043
341	LOC105250435	extensin-2	0.0585325	0	0.125696	0.134118	0.0723356	0.0748161	0.0170733	0	0.0214233	0	0.0173397	0.0229818	0.13315	0.0262791	0.156793	0.0862054	0.340772	0.0292024	0.0224047	0.049448	0.0591281	0	0	0
342	LOC105250437	uncharacterized protein LOC105250437	0.0619144	0.0653347	0.0585368	0.258909	0.0612794	0.116252	0.082257	0	0	0.0541532	0	0.182291	0	0	0	0.612152	0.061733	0	0.0569904	0.123962	0.154917	0	0	0.0573802
343	LOC105250442	cytochrome P450 6k1	0.122492	0.127192	0.16967	0.328796	0.176571	0.279593	0.157141	0.216008	0.258821	0.207173	0.0884688	0.175146	0.285256	0.355719	0.125024	0.198304	0.410349	0.198086	0.381524	0.297355	0.19801	0.40125	0.115368	0.278947
344	LOC105250453	cytochrome P450 4C1 isoform X1	0.0765468	0.148463	0	0.157631	0	0.143235	0.0482496	0	0.126648	0	0	0	0	0.230388	0	0.260751	0	0	0.0670585	0.199643	0	0.121226	0	0
345	LOC105250456	ES1 protein homolog, mitochondrial	0	0	0	0	0	0	0	0	0	0	0	0	0	0	0	0.173495	0	0	0.152758	0	0	0	0	0.166336
346	LOC105250474	uncharacterized protein LOC105250474	0	0	0.125399	0.185321	0.245629	0.487763	0.35992	0	0	0.485661	0	0.134944	0.250065	0	0.26815	0.271471	0.183146	0	0	0.265569	0.232479	0	0.403028	0.270075
347	LOC105250479	LOW QUALITY PROTEIN: gonadotropin-releasing hormone receptor	0.521132	0.369674	0.470044	0.424583	0.571835	0.518246	0.254293	0.250628	0.204356	0.324923	0.442597	0.543765	0.288549	0.147856	0.204586	0.315366	0.253502	0.440012	0.466417	0.41889	0.376819	0.427315	0.42935	0.300181
348	LOC105250498	uncharacterized protein LOC105250498	0.0304592	0.0398011	0	0.00974278	0.0124982	0.0252125	0.0312077	0.0145971	0.0131761	0	0.0252592	0	0	0	0.0139904	0.026897	0	0	0.0280468	0.0152905	0.0282648	0.014248	0	0.0168556
349	LOC105250499	UPF0602 protein C4orf47 homolog	0	0.308421	0.415101	0.0754073	0.0926487	0.0968221	0	0	0	0	0.0927855	0.119803	0.2029	0.202903	0	0.101115	0	0	0.104203	0.114399	0.106195	0.214795	0	0.127908
350	LOC105250509	glycine-rich cell wall structural protein	0	0	0	0	0	0	0	0	0	0	0	0	0	0	0	0.0656967	0	0	0.0893813	0	0	0	0	0
351	LOC105250514	glycine-rich cell wall structural protein-like isoform X1	0.0548705	0	0.0206508	0.0135844	0.0460164	0.0158185	0	0	0	0	0	0	0	0	0	0.0158528	0.180999	0	0	0.0290758	0	0	0	0
352	LOC105250535	myb-like protein X isoform X2	0.205566	0.102875	0.103957	0.287687	0.194122	0.135012	0.0396009	0.122901	0.103205	0.0590955	0.0524066	0	0.0488967	0.157306	0.113355	0.169642	0.481917	0.106835	0.175172	0.0634032	0.303283	0.231857	0.430556	0.420692
353	LOC105250542	probable cytochrome P450 6a13	0.0583588	0	0	0	0	0	0.0370693	0	0	0	0	0	0	0	0	0	0	0.0681179	0	0	0	0	0	0
354	LOC105250557	thyrotropin-releasing hormone-degrading ectoenzyme	0	0.0489061	0	0.0886029	0	0	0	0	0	0	0	0	0	0	0	0	0.0361326	0.0481541	0	0	0	0	0	0
355	LOC105250576	axonemal 84 kDa protein	0.223775	0.532402	0.554815	0.475936	0.763	0.763233	0.617079	0.629346	0.492331	0.300926	0.30645	0.563909	0.452478	0.727182	0.431635	0.504207	0.487896	0.47819	0.438785	0.381301	0.454466	0.402771	0.394127	0.539314
356	LOC105250582	uncharacterized protein LOC105250582 isoform X2	0.190057	0.454033	0.878248	0.162627	0.760166	0.442997	0.286533	0.286328	0.694156	0.166755	0.141988	0.123983	0	0	0.0649061	0.066886	0.120078	0	0.0574854	0.0626317	0.054078	0.0542339	0.0633118	0.061913
357	LOC105250592	solute carrier organic anion transporter family member 2A1	0.051611	0.0478385	0.0231817	0.0673244	0.0222768	0.0661376	0.0681435	0	0.0218482	0.0469483	0.0199636	0.0520624	0.0453449	0.0231548	0	0.0733015	0.0272874	0.0519673	0.0233017	0.0764021	0.0453616	0.0684508	0	0
358	LOC105250595	leucine-rich repeat-containing protein 40	0.663021	0.754778	0.582678	0.786932	0.907931	0.844289	0.775677	0.660783	0.434246	0.373162	0.476218	0.20861	0.576312	0.421715	0.531243	0.863438	0.858455	0.465039	0.433804	0.238541	0.769615	0.648315	0.475491	0.351918
359	LOC105250603	uncharacterized protein LOC105250603	0.13394	0.181222	0.119021	0.129971	0	0.112484	0	0.0599906	0.1106	0.0596422	0.203013	0.131716	0.174961	0.118114	0.0621935	0.0612379	0.0711554	0	0.236025	0.0648384	0.172026	0.057764	0.0657155	0.066976
360	LOC105250604	glyceraldehyde-3-phosphate dehydrogenase	0	0	0	0.0699697	0	0	0.0667393	0	0	0	0.0779278	0	0.191464	0.0980723	0.104071	0	0.207626	0	0.0925223	0	0	0	0	0
361	LOC105250620	collagen alpha-1(I) chain	0.549579	0.423735	0.536223	0.447113	0.331806	0.302609	0.546485	0.4852	0.382441	0.57357	0.468294	0.374134	0.60366	0.689315	0.624493	0.513622	0.689623	0.451607	0.705106	0.715908	0.73145	0.800105	0.608384	0.706461
362	LOC105250630	structural maintenance of chromosomes protein 1A	0.477715	0.856107	0.535	0.83135	0.605795	0.337392	0.413172	0.453047	0.263223	0.283328	0.435369	0.385491	0.557613	0.489925	0.830558	0.776991	0.623487	0.276761	0.307605	0.40321	0.342214	0.403682	0.499962	0.472464
363	LOC105250631	estradiol 17-beta-dehydrogenase 8 isoform X1	0.280526	0.144193	0.265414	0	0.136374	0	0	0	0	0	0.0624799	0	0	0.0879627	0.285472	0.450678	0.13649	0	0	0.131932	0	0.113082	0	0.385261
364	LOC105250634	NA	0.0876905	0	0.0804208	0	0	0	0	0	0.0709682	0.0719739	0.0607714	0	0	0.0846231	0	0	0	0.0952216	0	0.0811624	0.133167	0.204865	0.153007	0.0773495
365	LOC105250637	NA	0.227886	0.121082	0.0786503	0.0292587	0.0378824	0	0.0860335	0	0.0736084	0	0.0334422	0	0.0762792	0	0	0.0410723	0.144043	0	0.0777961	0	0.0373069	0.0383234	0.086228	0.0447419
366	LOC105250733	uncharacterized aarF domain-containing protein kinase 2	0.184177	0.195178	0.199317	0.11722	0.0719893	0.112621	0.0889059	0.081058	0.223849	0.0416477	0.139334	0.135738	0.232056	0.155399	0.081063	0.152758	0.248938	0.0875813	0.233969	0.0853864	0.191523	0.0396537	0.1762	0.233808
367	LOC105250735	caspase-1	0.0372249	0.0998149	0.0327696	0.118906	0.0326992	0.124477	0.186451	0.0321694	0.0612476	0.0649895	0.0269222	0.0360118	0.129767	0.200071	0.0694869	0.172312	0.179777	0.143944	0.0636892	0.0696552	0	0.460891	0.139852	0.0696603
368	LOC105250741	uncharacterized protein LOC105250741	0.150441	0	0	0	0	0	0	0	0	0	0	0	0	0	0	0	0	0	0	0	0	0	0	0
369	LOC105250759	cadherin-related tumor suppressor	0.0863687	0.109036	0.126055	0.103488	0.155593	0.117887	0.116176	0.123757	0.135312	0.122096	0.156315	0.19598	0.150045	0.138524	0.186509	0.154058	0.0518262	0.133005	0.135559	0.115576	0.0920758	0.143864	0.144491	0.104368
370	LOC105250768	mevalonate kinase-like	0	0	0.102548	0	0.116477	0	0	0	0	0.0837206	0	0	0	0	0	0	0	0	0	0	0	0	0	0
371	LOC105250771	larval serum protein 1 alpha chain	0.081938	0.0367598	0	0.0261098	0	0.0338175	0.0252489	0	0	0.033868	0	0	0	0.035064	0.0362199	0	0.0434419	0.0393624	0.0671038	0.0730416	0.0316456	0.0658596	0	0.0379252
372	LOC105250781	aminopeptidase N-like	0	0	0	0.0286853	0	0	0	0	0	0	0	0	0	0	0	0.0509435	0	0	0	0	0.0298093	0	0	0
373	LOC105250784	uncharacterized protein LOC105250784 isoform X2	0.252839	0.0858302	0.151407	0.166405	0.188773	0.257089	0.148074	0.202975	0.158706	0.133381	0.201255	0.173319	0.0915253	0.152735	0.171284	0.367555	0.119088	0.13978	0.291946	0.386012	0.232854	0.189229	0.283303	0.371115
374	LOC105250792	laccase-1 isoform X1	0.32661	0.209019	0.165436	0.384911	0.385928	0.197789	0.435327	0.418913	0.386798	0.379634	0.357028	0.232944	0.159588	0.392742	0.417474	0.505365	0.433239	0.326126	0.287752	0.359247	0.320302	0.24427	0.604824	0.381171
375	LOC105250855	putative fatty acyl-CoA reductase CG5065 isoform X1	0.0816043	0	0	0	0	0	0	0	0	0	0	0	0	0	0	0	0	0.090646	0	0	0	0.0654338	0	0.0726966
376	LOC105250880	leucine-rich repeat-containing protein 38-like	0.683286	0.41664	0.495241	0.682208	0.152147	0.638424	0.672262	0.576437	0.153539	0.586777	0.490775	0.276233	0.807268	0.402778	0.50286	0.412136	0.426449	0.278461	0.403334	0.175664	0.313009	0.810776	0.180386	0.375687
377	LOC105250889	uncharacterized protein LOC105250889 isoform X1	0.550121	0.582327	0.421578	0.318554	0.216474	0.219513	0.540888	0.32174	0.32968	0.622599	0.535283	0.955939	0.31472	0.671119	0.7877	0.615588	0.68096	0.472751	0.213805	0.811129	0.200352	0.598302	0.542242	0.925823
378	LOC105250890	NA	0.248514	0.467326	0.324681	0.269595	0.339422	0.181951	0.255401	0.219511	0.209134	0.126606	0.251301	0.333218	0.140015	0.386062	0.205032	0.216764	0.240336	0.161284	0.309686	0.0966233	0.160624	0.286351	0.234618	0.316933
379	LOC105250901	peritrophin-48	0.0956134	0	0.0418816	0.112619	0.0754376	0.0752274	0.095063	0.319801	0.123452	0.045012	0.11761	0.19952	0.118875	0.0412112	0.175745	0.084528	0.140956	0.0874454	0.0888272	0.0477086	0.0435655	0.0435486	0.102885	0
380	LOC105250925	protein PIH1D3	0.179451	0.285513	0.308253	0.108013	0.261601	0.278163	0	0.173249	0.307387	0	0	0	0	0.289562	0.1552	0	0.385918	0.32162	0.326263	0.349776	0.169231	0.175771	0	0
381	LOC105250963	probable cytochrome P450 12a5, mitochondrial	0.662469	0.783121	0.50674	0.747081	0.658125	0.615614	0.51921	0.755101	0.880457	0.785074	0.32974	0.382818	0.230631	0.660499	0.44165	0.536629	0.602455	0.395223	0.613714	0.333581	0.582288	0.461325	0.938693	0.678797
382	LOC105250973	cytochrome c1, heme protein, mitochondrial isoform X2	0.300273	0.0419273	0.154998	0.171874	0.0941413	0.167729	0.133347	0.0624225	0.118137	0.131413	0.113065	0.0516245	0.0889759	0.14411	0.198695	0.127423	0.269657	0.252521	0	0	0.131234	0.0649364	0.0756469	0.057379
383	LOC105250983	mucin-3A isoform X1	0.244649	0.142064	0.124076	0.219092	0.179186	0.115372	0.145425	0.172702	0.16608	0.153521	0.199527	0.229187	0.128941	0.122897	0.129376	0.144262	0.0313648	0.0385655	0.222152	0.107654	0.157937	0.0968625	0.100634	0.162834
384	LOC105250989	protein escargot	0.148641	0.0383583	0.24769	0.148589	0.169011	0.187595	0.185637	0.166555	0.342332	0.219682	0.400053	0.235672	0.431155	0.156962	0.521786	0.287313	0.218986	0.259587	0.24061	0.394401	0.121619	0.716292	0.184086	0.152747
385	LOC105251014	NA	0	0	0	0.210629	0.139993	0	0	0	0	0.154544	0	0	0	0.300853	0.160007	0	0.167234	0	0	0	0.313848	0	0	0
386	LOC105251048	odorant receptor 9a	0	0	0.274554	0.0694696	0.100641	0	0	0	0	0	0	0.0901619	0	0	0.103584	0.112916	0	0	0.0849949	0	0	0	0	0.0829768
387	LOC105251049	odorant receptor 13a-like	0	0	0.0786683	0	0	0	0.0518532	0	0	0	0	0.074563	0	0	0	0	0	0	0	0	0	0	0	0
388	LOC105251050	trypsin-1	0	0.0751123	0	0	0	0.0665544	0.0926737	0	0	0	0	0	0	0	0	0.0774218	0.0698733	0	0	0	0.174525	0	0	0.0691937
389	LOC105251052	NA	0.108474	0.10522	0	0	0	0	0	0	0	0.101805	0	0	0	0	0	0	0	0	0	0.108366	0	0	0	0.113259
390	LOC105251056	trypsin 3A1	0	0	0	0.047101	0	0	0.0463822	0.0633154	0	0	0	0	0.0626981	0.0643803	0.0677118	0.197457	0	0	0	0	0	0	0	0
391	LOC105251057	soluble guanylate cyclase 89Da	0.390559	0.306589	0.544564	0.333379	0.283751	0.585541	0.434923	0.0850844	0.408835	0.248427	0.351177	0.233018	0.503586	0.381737	0.505858	0.576015	0.371014	0.317709	0.429802	0.234627	0.423113	0.553087	0.543326	0.398772
392	LOC105251058	NA	0	0	0	0	0	0.0780824	0	0	0	0	0	0.0727513	0	0	0.0880194	0.0954684	0	0	0	0	0.0598692	0	0	0
393	LOC105251099	NA	0.146959	0	0	0	0	0	0	0	0	0.118154	0.100276	0.132571	0	0	0	0	0.134034	0	0	0	0.22051	0.112404	0.128707	0
394	LOC105251100	proto-oncogene tyrosine-protein kinase ROS-like	0.157118	0.179761	0.0899585	0.220721	0.0998956	0.245372	0.178022	0.107804	0.2118	0.307068	0.195804	0.145333	0.279797	0.526724	0.276128	0.337746	0.334066	0.14326	0.412453	0.150135	0.211677	0.170632	0.222245	0.18585
395	LOC105251102	proto-oncogene tyrosine-protein kinase ROS isoform X1	0.451762	0.502565	0.257104	0.931299	0.851497	0.866028	0.804367	0.924657	0.40907	0.556806	0.429927	0.516124	0.674328	0.433382	0.753711	0.94724	0.571474	0.443638	0.907401	0.730011	0.557327	0.431399	0.410507	0.531352
396	LOC105251107	fatty acyl-CoA reductase 1-like isoform X1	0.0795681	0.155431	0.29598	0.297729	0.156862	0.0735187	0.101507	0.124861	0.0666622	0.203836	0.0574073	0	0.374219	0.0781468	0.0831147	0	0	0.17243	0.25161	0.0758319	0	0	0.130362	0.127844
397	LOC105251116	aminopeptidase N-like	0.0425637	0	0	0.0302722	0	0	0	0	0	0	0	0	0.0431227	0	0	0	0	0	0	0.0405087	0	0	0.0368135	0
398	LOC105251122	cytochrome b-c1 complex subunit Rieske, mitochondrial	0.279065	0.543261	0	0.648079	0	0	0.264803	0.120051	0	0	0.199874	0	0	0.259153	0.1355	0.137404	0.13563	0	0.120689	0.520609	0.33094	0.113029	0.255129	0.128626
399	LOC105251125	facilitated trehalose transporter Tret1-2 homolog	0.0425116	0.0828612	0	0	0.0772393	0.111719	0.0272908	0	0	0.0368666	0.0624242	0	0.0765913	0.0395642	0.041776	0.127921	0.0417942	0	0.0752624	0.0817077	0.0349311	0	0.121764	0.16075
400	LOC105251126	facilitated trehalose transporter Tret1-2 homolog isoform X1	0	0	0	0.0505353	0	0	0	0	0	0	0	0	0	0	0	0.0392283	0	0.0797286	0.0324329	0	0	0	0	0
401	LOC105251127	facilitated trehalose transporter Tret1	0	0.0907428	0.0426219	0.465157	0	0	0.0303444	0.0420125	0	0	0	0.091812	0	0	0	0.697634	0.0473145	0.0482955	0.0833943	0.0453867	0.117656	0.0795087	0.0454928	0
402	LOC105251128	uncharacterized protein LOC105251128	0.0266103	0	0.0482415	0.0352672	0.072632	0.0233587	0	0.0233168	0.110297	0	0.0194133	0.0254403	0.0240451	0	0.0262513	0.026614	0	0	0.0464721	0	0	0.0219957	0	0
403	LOC105251130	uncharacterized protein LOC105251130	0.313941	0.262585	0.241774	0.256867	0.267198	0.220349	0.229599	0.223733	0.373624	0.394166	0.22178	0.286402	0.373726	0.29201	0.308493	0.233676	0.423705	0.259565	0.403116	0.270772	0.412016	0.255094	0.364427	0.383433
404	LOC105251131	cytochrome P450 307a1	0.347449	0.354029	0.653793	0.404835	0.527826	0.851371	0.580705	0.508228	0.681719	0.357931	0.58519	0.393053	0.492246	0.567027	0.437343	0.80333	0.290587	0.585418	0.675291	0.712349	0.596057	0.525774	0.422885	0.407805
405	LOC105251135	uncharacterized protein LOC105251135	0.146684	0.158221	0.0840682	0.270386	0.280261	0.303733	0.128655	0.213297	0.197965	0.323931	0.346973	0.149355	0.198141	0.200535	0.16727	0.0764322	0.174478	0.0880461	0.336383	0.185874	0.131547	0.304238	0.144873	0.158566
406	LOC105251136	aminopeptidase N-like	0.125574	0.149431	0.0813855	0.177879	0.417838	0.248797	0.29072	0.252655	0.178684	0.169218	0.20181	0.115696	0.253996	0.407998	0.334896	0.158952	0.181671	0.244577	0.223477	0.121817	0.156943	0.45129	0.186133	0.174441
407	LOC105251137	lymphocyte expansion molecule	0	0.0934885	0.0870305	0	0.0856424	0	0	0.0869517	0.0808239	0	0	0	0.0866234	0	0.0932953	0	0.195058	0.196376	0.0864652	0.189309	0.0837824	0.083614	0.0974819	0
408	LOC105251138	facilitated trehalose transporter Tret1	0	0	0	0	0.0511418	0.0504293	0.0383214	0.0526792	0.0492267	0.104318	0	0.115544	0	0.0526164	0	0.111921	0.0614846	0.118823	0	0	0.0495395	0.100712	0	0.0574824
409	LOC105251140	facilitated trehalose transporter Tret1-2 homolog	0	0	0	0.0388914	0	0	0.0361271	0	0	0	0	0	0	0	0	0	0	0	0	0	0	0	0	0
410	LOC105251141	facilitated trehalose transporter Tret1	0.107345	0	0	0	0	0	0	0	0	0	0	0.0511668	0	0	0	0.0541948	0.0527521	0	0	0	0	0	0	0
411	LOC105251145	serine proteinase stubble	0.0880092	0.0864173	0.110995	0.0667196	0.0308719	0.101294	0.0427675	0	0.0522082	0.0201024	0	0.0650695	0	0.0176504	0.0545072	0.016619	0.0745708	0.0195573	0.0741094	0.020337	0	0.0194149	0	0.069365
412	LOC105251146	uncharacterized protein LOC105251146 isoform X1	0.0951168	0.117083	0.12698	0.092254	0.0918664	0.14688	0.12785	0.0338265	0.0605569	0.125109	0.0506158	0.0384471	0.0895962	0.104699	0.0901555	0.0989219	0.0756023	0.135907	0.194311	0.101628	0.11467	0.157296	0.131181	0.0945086
413	LOC105251157	uncharacterized protein LOC105251157 isoform X1	0.17064	0.251336	0.111236	0.196322	0.0454906	0.112416	0.132013	0.138689	0.0386613	0.0756284	0.124033	0.128278	0.115024	0.324376	0.119536	0.130516	0.115476	0.0262573	0.080764	0.0869867	0.0708039	0.0896359	0.0411509	0.0601533
414	LOC105251159	facilitated trehalose transporter Tret1	0.144313	0	0	0	0.0675934	0	0	0	0	0	0	0.126607	0.0655189	0.135019	0.0710065	0	0.137858	0	0.117656	0	0	0	0	0
415	LOC105251164	NA	0.202223	0.148288	0.257412	0.473642	0.213814	0.321856	0.235217	0.22574	0.181781	0.0986314	0.0851016	0.253728	0.564052	0.44566	0.377377	0.208943	0.419714	0.346979	0.245414	0.179895	0.283901	0.0547667	0.188608	0.219355
416	LOC105251166	homeobox protein Hox-B2a	0.631031	0	0	0.10275	0	0	0	0	0	0	0	0	0	0	0.147445	0	0.164613	0	0	0.148336	0	0.132067	0.148808	0.156827
417	LOC105251171	glycine-rich protein 5-like isoform X9	0.107263	0	0	0.281232	0	0.366553	0	0.129076	0	0	0	0	0.15789	0	0	0.439956	0.390622	0	0.205353	0	0.430236	0	0.167965	0.184863
418	LOC105251182	uncharacterized protein LOC105251182	0.232557	0	0	0	0.715655	0.330218	0	0.0941867	0.1845	0	0	0	0.227902	0.11851	0.122843	0	0.105376	0.262136	0	0.106643	0	0	0	0.0948825
419	LOC105251185	probable cytochrome P450 6a14	0	0	0	0	0	0	0	0.0531834	0	0.0515152	0	0	0	0	0	0	0.058452	0	0	0	0	0	0	0
420	LOC105251201	protein glass	0.564598	0.471401	0.475014	0.634741	0.513242	0.677362	0.35033	0.64102	0.630458	0.715384	0.592031	0.572367	0.335116	0.551729	0.55051	0.618267	0.712897	0.517124	0.536571	0.578916	0.544496	0.560291	0.665795	0.929304
421	LOC105251204	myb-like protein U	0.739788	0.482872	0.564101	0.411532	0.417203	0.519934	0.30114	0.463336	0.436868	0.475883	0.494393	0.38273	0.48269	0.260183	0.39237	0.400243	0.189432	0.320749	0.513853	0.446858	0.356477	0.25594	0.639671	0.315839
422	LOC105251272	forkhead box protein E1	0	0.0914595	0	0.0243316	0	0.0603999	0	0	0	0	0.0318032	0.0816869	0	0	0	0.0288519	0.0485176	0	0	0.523476	0.0711545	0	0	0
423	LOC105251290	UDP-glucuronosyltransferase 1-3-like	0.0561862	0.0553635	0.149808	0.111888	0.100391	0.0986612	0	0.136972	0	0.18054	0	0.0500859	0.0504582	0	0	0.0549359	0.0541694	0	0.0460116	0.0501037	0	0	0	0
424	LOC105251292	uncharacterized protein LOC105251292	0.252439	0.296831	0.203574	0.571344	0.485047	0.143606	0.222143	0.276647	0.237631	0.18691	0.13569	0.300493	0.175967	0.15314	0.323793	0.204064	0.269013	0.373508	0.250533	0.121356	0.151167	0.206026	0.325989	0.202036
425	LOC105251310	histidine-rich glycoprotein	0.419291	0.385365	0.691243	0.683666	0.304158	0.371663	0.261154	0.491982	0.449831	0.0869183	0.725101	0.333341	0.289093	0.145473	0.37329	0.189521	0.278445	0.499249	0.176196	0.645961	0.261324	0.382274	0.3276	0.400804
426	LOC105251314	sushi, von Willebrand factor type A, EGF and pentraxin domain-containing protein 1 isoform X2	0.242321	0.225259	0.28354	0.305902	0.286857	0.452584	0.325369	0.281389	0.314779	0.267117	0.386384	0.384751	0.343979	0.279137	0.326659	0.462496	0.244068	0.252035	0.247356	0.345909	0.224662	0.361935	0.312593	0.350763
427	LOC105251316	serine protease nudel isoform X3	0	0.0139686	0.02691	0	0	0.0256151	0	0.0133754	0	0.0134735	0	0	0.0132058	0.0270869	0	0.0140559	0	0	0	0	0.0125988	0	0	0
428	LOC105251324	uncharacterized protein LOC105251324 isoform X1	0.488659	0.590234	0.653371	0.277183	0.373471	0.278806	0.159587	0.611726	0.635926	0.0734461	0.433857	0.423528	0.300647	0.794263	0.78217	0.652649	0.692345	0.0819673	0.745571	0.627085	0.419194	0.424122	0.782	0.179089
429	LOC105251367	cytochrome P450 6k1	0.0630957	0	0	0.375649	0	0.0554813	0	0	0	0.0543905	0	0.0601275	0.057442	0	0	0.0632761	0	0	0	0.0607222	0	0.0524915	0	0.0595457
430	LOC105251375	putative inorganic phosphate cotransporter	0.220448	0.0793738	0.121677	0.949982	0.18967	0.221772	0.20671	0.0420425	0.611886	0.0430289	0.253715	0.329953	0.306676	0.15924	0.168926	0.618859	0.321703	0.435976	0.369115	0.356241	0.916831	0.572969	0.324339	0.0963222
431	LOC105251395	chymotrypsin-1-like	0	0.222007	0	0.0801815	0.29796	0	0.0754557	0	0.0963071	0.207463	0.0861338	0	0.105178	0.106088	0.11096	0.107938	0	0.119851	0	0.33058	0.190094	0.297384	0.329718	0.230444
432	LOC105251397	uncharacterized protein LOC105251397	0	0	0	0.104842	0	0.142894	0	0.113414	0	0.105855	0	0	0	0	0	0	0.133665	0	0	0	0.100193	0.412626	0.115379	0
433	LOC105251442	carbohydrate sulfotransferase 11	0.214112	0.289639	0.28608	0.786056	0.263133	0.404565	0.105627	0.145552	0.134312	0.0486947	0.1643	0.42749	0.0926333	0.18964	0.198472	0.907328	0.449199	0.261917	0.0469344	0.154542	0.272478	0.372499	0.210029	0.215895
434	LOC105251503	zinc finger MYM-type protein 5-like	0.204747	0	0	0	0	0	0	0	0	0	0	0.185851	0	0	0	0	0	0	0	0	0	0.156472	0	0
435	LOC105251504	serine protease inhibitor dipetalogastin-like	0.0757314	0.327907	0.130619	0.192853	0.0603185	0.0615206	0.375184	0.128609	0.119702	0.0674451	0.16848	0.293277	0.126232	0.320236	0.338548	0.257775	0.157234	0.142488	0.125826	0.136757	0.245374	0.0636674	0.352606	0.304601
436	LOC105251505	membrane metallo-endopeptidase-like 1	0	0.112198	0.0466813	0	0.0515691	0.0466375	0.0613241	0	0.0410119	0	0	0	0.0481801	0.0517137	0	0.0590807	0.0831892	0	0.0429985	0	0	0	0	0
437	LOC105251509	forkhead box protein L2 isoform X4	0.474775	0.837922	0.440316	0.560891	0.484467	0.354917	0.672637	0.868593	0.660807	0.461254	0.699163	0.522173	0.601204	0.418212	0.289003	0.71299	0.241375	0.578679	0.744834	0.606179	0.789496	0.814291	0.581515	0.571607
438	LOC105251516	cholesterol 7-desaturase	0.294974	0.368307	0.374267	0.37064	0.456583	0.707242	0.519038	0.619473	0.811633	0.592329	0.670427	0.370109	0.443665	0.608514	0.468815	0.61084	0.367745	0.412319	0.653431	0.488103	0.469224	0.608632	0.402809	0.561701
439	LOC105251522	laccase-1	0.0475894	0.0482062	0.0431926	0	0	0.0427684	0	0	0	0.0398929	0	0	0.0434743	0.0900796	0	0	0.046218	0	0.0403085	0	0	0.0378373	0	0
440	LOC105251523	NA	0.321986	0.184295	0.0914768	0.269707	0.332667	0.172505	0.26541	0.17905	0.165329	0.0905877	0.378509	0.198012	0.269689	0.27078	0.188143	0.183363	0	0	0.0893933	0.389765	0.176046	0.0889024	0	0.209548
441	LOC105251530	laccase-1	0	0.138115	0.115942	0.305922	0	0.0595005	0	0	0.0507271	0	0	0.0555408	0.241177	0	0.0655597	0.282526	0.233269	0	0.0524998	0.0572571	0.135527	0	0	0.0517412
442	LOC105251550	V-type proton ATPase subunit D	0.173178	0.471454	0.154832	0.113218	0.295499	0.44561	0	0.485141	0.446695	0.328317	0.277316	0	0.30242	0.307638	0	0.160921	0.186519	0.174436	0.157347	0	0.156562	0	0.18066	0
443	LOC105251573	uncharacterized protein LOC105251573 isoform X1	0.104171	0.2103	0.121794	0.220432	0.11119	0.2006	0.0913847	0.344987	0.143921	0.224267	0.108156	0.0351169	0.176474	0.149395	0.219999	0.120723	0	0.0670227	0.152326	0.167725	0.0908247	0.154515	0.104642	0.0720219
444	LOC105251593	nose resistant to fluoxetine protein 6 isoform X2	0.245245	0.209108	0.122057	0.107133	0.143956	0.0945017	0.0698251	0.0714132	0.134379	0.0704374	0.139041	0.182439	0.121763	0.17433	0.0782555	0.159298	0.194293	0.083562	0.0947052	0.233968	0.15626	0.067983	0.0515158	0.128544
445	LOC105251596	NA	0	0	0	0	0	0.551803	0	0	0	0	0	0	0.283349	0.291851	0	0.642584	0	0.327894	0	0	0	0	0.269841	0
446	LOC105251597	uncharacterized protein LOC105251597	0.311651	0.247017	0.40339	0	0.45464	0.204528	0	0.268759	0.524929	0.253325	0.216024	0	0.317341	0.1117	0.352368	0.259787	0	0.361908	0.276801	0.301353	0.159031	0.484085	0.185791	0.0888246
447	LOC105251599	juvenile hormone acid O-methyltransferase-like	0	0	0	0	0	0	0	0	0	0	0	0	0	0	0	0	0	0	0	0	0	0	0.090979	0
448	LOC105251602	uncharacterized protein LOC105251602 isoform X1	0	0	0	0	0	0	0	0	0	0	0.186697	0	0	0	0	0	0	0	0	0	0	0	0.121041	0
449	LOC105251608	probable G-protein coupled receptor Mth-like 10	0.210173	0	0	0.101685	0.0792185	0	0	0.116462	0.0585956	0.271512	0	0.0621775	0	0	0.0794908	0	0	0	0	0	0	0	0	0
450	LOC105251609	uncharacterized protein LOC105251609	0	0	0	0	0	0	0	0	0.181611	0	0.0829212	0.108591	0	0	0	0	0	0	0	0	0	0	0.109379	0
451	LOC105251615	glycine, alanine and asparagine-rich protein isoform X2	0	0.0785356	0	0	0.0248495	0	0.0228987	0.0698595	0	0.0366665	0	0	0	0	0	0	0	0	0.0302996	0.0711298	0.0375666	0	0	0
452	LOC105251660	serine protease 52	0.567494	0.32349	0.42881	0.431491	0.369648	0.214413	0.192935	0.192098	0.0629238	0.439825	0.525551	0.490721	0.290019	0.149302	0.156465	0.0823307	0.310526	0.253642	0.196841	0.357693	0.34624	0.120543	0.202891	0.337091
453	LOC105251663	uncharacterized protein LOC105251663 isoform X1	0.137941	0.106654	0.219034	0.127137	0.127935	0.164329	0.144283	0.144538	0.137872	0.0976338	0.122522	0.0536019	0.169204	0.103362	0.0353539	0.224795	0.139878	0.0757711	0.207869	0.174531	0.178669	0.108388	0.102599	0.143305
454	LOC105251664	peritrophin-1	0	0	0	0	0	0	0	0	0	0	0	0.547537	0	0	0	0	0	0	0	0	0	0	0	0
455	LOC105251670	transmembrane protease serine 9	0.156697	0	0.0712059	0.0536083	0.076461	0.0715592	0.0479213	0.129751	0.189363	0	0	0.141988	0	0.0754171	0.0793132	0	0.0730862	0	0.0658822	0.0717576	0.058377	0	0.068608	0.137033
456	LOC105251706	X-linked retinitis pigmentosa GTPase regulator	0.129296	0.085871	0.145308	0.179239	0.13175	0.131611	0.130001	0.155627	0.138856	0.0951047	0.135281	0.0346252	0.304279	0.0856686	0.151833	0.320198	0.392671	0.154867	0.090449	0.130741	0.0609441	0.0610176	0.141735	0.221585
457	LOC105251717	uncharacterized protein LOC105251717 isoform X2	0.447075	0.263054	0.393273	0.291969	0.278932	0.224055	0.229785	0.116646	0.182322	0.236782	0.0974501	0.264109	0.186216	0.16366	0.183306	0.36237	0.0670177	0.100942	0.155058	0.227051	0.227044	0.316737	0.18632	0.339953
458	LOC105251721	NA	0	0.0150829	0.0282525	0.0209845	0.0140786	0.0274905	0.00998975	0.0137825	0	0	0	0	0.0139556	0.0143554	0	0.0152084	0.0629415	0.0160776	0	0	0	0.026196	0	0.0151918
459	LOC105251726	putative odorant receptor 71a isoform X3	0	0	0	0	0	0	0	0	0.169449	0.0885867	0	0	0	0.119849	0.125311	0	0	0	0.0964448	0.090794	0	0.0843246	0	0
460	LOC105251728	uncharacterized protein LOC105251728 isoform X4	0	0	0	0	0	0	0.0701503	0.093865	0	0	0.0750424	0	0	0	0	0	0	0	0	0	0.0809625	0	0	0
461	LOC105251731	NA	0	0	0	0	0	0	0	0	0	0	0	0	0	0	0	0	0.311566	0	0	0	0	0	0	0
462	LOC105251745	kinesin-like protein KIF19	0.0369304	0.0931798	0.066216	0.0922895	0.0855818	0.0292862	0.123923	0.0328766	0.0947507	0.0347209	0.058288	0.299026	0.0312501	0.0618766	0.0647368	0.0629071	0.121215	0.215002	0	0.145141	0.130912	0.135031	0.0755255	0.0406467
463	LOC105251762	NA	0.512944	0	0	0	0	0.437075	0	0	0	0	0	0	0	0	0	0.552975	0.507065	0	0	0	0	0	0	0
464	LOC105251795	protein odd-skipped	0.0883812	0.403322	0.433599	0.157468	0.660723	0.459283	0.437885	0.219548	0.331243	0.393277	0.32388	0.586403	0.615472	0.611096	0.421146	0.57733	0.302087	0.531796	0.565627	0.464819	0.145378	0.378623	0.249909	0.649773
465	LOC105251796	protein sister of odd and bowel	0.0411081	0.0836224	0.129926	0.142533	0.0248503	0.0576164	0.181752	0	0.18567	0.113363	0.0623721	0.0796622	0.180978	0.0293955	0	0.0770413	0.154766	0.0666941	0.0325995	0.071195	0.0700939	0.0362716	0.155965	0.178037
466	LOC105251797	protein drumstick isoform X1	0.0150076	0.0457361	0.0488251	0.0345614	0.0285699	0.0293603	0.0246496	0	0.0390173	0.0172851	0.0292918	0.0653884	0.0612893	0.0312083	0.0394448	0.122933	0.137848	0.0408386	0.0166145	0.0456158	0.0565201	0	0.0554104	0.0753739
467	LOC105251802	potassium voltage-gated channel protein Shaw	0.172255	0.152475	0.347706	0.335489	0.466463	0.335012	0.294643	0.396526	0.32472	0.352513	0.212139	0.386689	0.147063	0.146929	0.306996	0.404733	0.186661	0.168061	0.292203	0.959249	0.19004	0.194335	0.271211	0.337116
468	LOC105251809	inositol monophosphatase 1	0.259769	0.118033	0.287198	0.123201	0.271793	0.376066	0.209273	0.118772	0.108017	0.362364	0.40921	0	0.166718	0.285954	0.241868	0.0597581	0	0.190357	0.116159	0.251082	0	0.116089	0.0670277	0.0698885
469	LOC105251833	histone-lysine N-methyltransferase, H3 lysine-79 specific	0.592667	0.487611	0.296585	0.72847	0.293134	0.601899	0.524741	0.652948	0.401874	0.606139	0.418991	0.527172	0.544761	0.553521	0.448497	0.368777	0.820262	0.202636	0.444983	0.427471	0.618447	0.656649	0.633992	0.957662
470	LOC105251854	probable cytochrome P450 301a1, mitochondrial	0.390833	0.260248	0.296667	0.735226	0.238028	0.192997	0.177809	0.193258	0.181747	0	0.16466	0.214774	0.788119	0.199589	0.468683	0.310367	0.517375	0.560568	0.285735	0.364226	0.134547	0.232388	0.364269	0.216076
471	LOC105251861	heart- and neural crest derivatives-expressed protein 1	0	0	0	0	0.0524425	0.0535627	0.0830498	0	0	0	0	0.124227	0.11254	0	0	0	0	0	0	0	0	0	0	0
472	LOC105251866	proton channel OtopLc	0.655195	0.365724	0.924767	0.474822	0.636108	0.435726	0.667274	0.543875	0.485267	0.825504	0.753267	0.778094	0.619359	0.699701	0.799244	0.578572	0.579162	0.653715	0.767348	0.764363	0.546694	0.797975	0.865613	0.444773
473	LOC105251903	nose resistant to fluoxetine protein 6-like	0	0.20382	0.0358345	0.106856	0.112696	0.216669	0.0243678	0.032844	0.127761	0.0957933	0.0538316	0.0717087	0.0730476	0.151352	0.158644	0.166139	0.148596	0.042178	0.132881	0.181456	0.0294118	0.060856	0.136716	0.100751
474	LOC105251989	trypsin-1 isoform X1	0	0	0	0	0	0	0	0	0	0	0	0	0	0	0	0	0.0788038	0	0	0	0	0	0	0
475	LOC105251990	vitamin K-dependent protein C-like	0.437542	0	0	0.0765234	0.337707	0.416986	0.741161	0.182812	0	0	0.0737171	0.0982061	0	0	0	0	0	0	0	0	0	0.166492	0	0.0923729
476	LOC105251991	glycerate kinase	0	0.106566	0.0711503	0.251044	0.0996977	0	0.133042	0.113213	0.0340694	0	0	0.12543	0.171606	0.0352748	0.112257	0.109213	0.0409848	0.0388412	0	0.0396988	0.108312	0.0727856	0.0419576	0
477	LOC105251998	skin secretory protein xP2	0	0	0	0	0	0	0	0	0	0	0.0526905	0	0	0	0	0.115582	0	0	0.0594447	0	0	0	0	0
478	LOC105252001	chymotrypsinogen 2 isoform X3	0	0	0	0.0584839	0.0736049	0	0.056613	0	0	0	0	0	0	0	0	0	0	0	0	0	0	0	0	0
479	LOC105252016	LOW QUALITY PROTEIN: dynein regulatory complex protein 9	0.19952	0.249765	0.233001	0.157095	0.0380219	0.237285	0.156702	0.117871	0.0497335	0.302282	0.291695	0.0695311	0.0405924	0.282126	0.0933595	0.173979	0.162565	0.0953717	0.192701	0.115316	0.37734	0.217221	0.19276	0.328463
480	LOC105252022	proto-oncogene tyrosine-protein kinase ROS-like	0.179081	0.409343	0.229281	0.438466	0.126353	0.319243	0.209688	0.312338	0.27958	0.395659	0.231281	0.281138	0.2359	0.0937518	0.0987843	0.393568	0.319677	0.271416	0.0529283	0.376475	0.27433	0.259361	0.161947	0.205721
481	LOC105252028	elongation of very long chain fatty acids protein 7 isoform X1	0	0.399426	0	0.494318	0	0.154169	0.0966876	0	0.139145	0	0.108753	0	0	0.175989	0	0	0.308375	0	0	0.15489	0	0.493699	0.137948	0
482	LOC105252035	NA	0	0	0	0	0	0	0.148085	0.199292	0	0	0	0.20874	0	0	0	0	0	0	0	0	0.175794	0.35549	0	0.383267
483	LOC105252040	pancreatic triacylglycerol lipase	0.236772	0.422925	0.0735135	0.154932	0.305191	0.296179	0.544361	0.351987	0.282083	0.198479	0.270287	0.263346	0.2414	0.285323	0.26785	0.219312	0.507819	0.155444	0.416804	0.329613	0.186253	0.264837	0.17201	0.400541
484	LOC105252084	gephyrin-like isoform X1	0.186891	0.219232	0.179853	0.25736	0.134797	0.12005	0.196458	0.163653	0.265117	0.102518	0.395799	0.29198	0.311193	0.066659	0.281727	0.463941	0.477057	0.212714	0.0559039	0	0.239994	0.195902	0.113823	0.323266
485	LOC105252085	uncharacterized protein KIAA1211 homolog	0.341697	0.261477	0.310273	0.572524	0.283265	0.368159	0.226045	0.290897	0.233501	0.43554	0.325959	0.26614	0.118102	0.361661	0.348394	0.269862	0.52022	0.306727	0.315061	0.17166	0.374479	0.242665	0.435094	0.723181
486	LOC105252089	uncharacterized protein LOC105252089	0	0	0.0236615	0.0170069	0	0	0.0487065	0	0.0215156	0.0220845	0.0753867	0	0	0	0.0263539	0	0.0472651	0	0	0.148734	0	0.0210794	0	0.0239384
487	LOC105252096	two pore potassium channel protein sup-9	0	0	0.0506912	0	0	0	0.0377582	0	0.0482733	0	0	0	0	0	0	0.100516	0	0	0	0	0.101369	0.0526167	0.0593718	0
488	LOC105252120	phospholipase B1, membrane-associated	0.0759468	0.0734751	0	0.0498406	0.0678708	0	0.143772	0	0	0	0	0	0.135576	0.0694948	0	0	0.0754449	0.0783307	0	0	0.122101	0	0	0.0705712
489	LOC105252130	uncharacterized protein LOC105252130 isoform X1	0	0.132126	0	0.0693694	0	0	0.0758316	0.102686	0.164826	0	0	0.0903245	0.116099	0	0	0.272069	0	0.134124	0	0.0932403	0	0.0763031	0.259003	0.103165
490	LOC105252131	carbonic anhydrase 2	0	0	0	0.134839	0.184077	0	0.194917	0.26719	0.0837786	0.0892853	0.225749	0.0991997	0.461439	0.189969	0.299613	0.102451	0.302326	0.210622	0.71572	0.291747	0.419272	0.428156	0.0972627	0.396183
491	LOC105252133	aminopeptidase N isoform X1	0.0421034	0	0	0	0	0	0	0	0	0	0	0	0.042501	0	0	0	0.0733875	0	0	0	0	0	0	0
492	LOC105252136	uncharacterized protein LOC105252136	0.222723	0.225049	0.0410764	0.240647	0.167162	0.0808896	0.116504	0.0800011	0.151503	0.155813	0.0662113	0.0868525	0.0414469	0.127922	0.179588	0.0465291	0.0889533	0.237811	0.199397	0.0436779	0.0372652	0.0751252	0.12882	0.213967
493	LOC105252151	dynein heavy chain 7, axonemal	0.153952	0.109578	0.155346	0.103588	0.215031	0.133848	0.20819	0.150425	0.137971	0.139094	0.198886	0.174711	0.14467	0.153217	0.126451	0.158598	0.115453	0.037549	0.147382	0.124371	0.0992874	0.127568	0.106918	0.151102
494	LOC105252159	lysosomal aspartic protease-like	0	0	0	0	0.0904531	0	0	0.0695175	0	0.0663697	0	0.074941	0	0.0881017	0.0920532	0.102019	0.0780865	0	0.144221	0	0	0	0	0
495	LOC105252160	lysosomal aspartic protease-like	0.157706	0.184429	0	0	0.0869579	0.0783002	0	0	0	0	0	0.0721275	0.078419	0.0822078	0.087185	0	0.0717664	0.0920633	0	0	0	0.060056	0	0
496	LOC105252170	sporozoite surface protein 2-like	0	0.161696	0	0	0	0	0.372028	0	0	0	0	0	0	0.176368	0.356661	0.200306	0	0	0	0	0	0	0	0
497	LOC105252171	dehydrogenase/reductase SDR family member 7	0.0810413	0	0	0	0	0	0	0	0	0	0	0	0	0	0	0	0	0	0	0	0	0	0	0
498	LOC105252176	uncharacterized protein LOC105252176	0.0962338	0.0952296	0.0886529	0.127329	0.0877363	0.0848409	0	0	0.0808072	0.171143	0.0727138	0	0.0880367	0	0.0950651	0	0.0952656	0.0999343	0	0	0.0821792	0	0.0951464	0.0950332
499	LOC105252177	protein ANTAGONIST OF LIKE HETEROCHROMATIN PROTEIN 1-like	0.319233	0.475027	0.242841	0.28453	0.542852	0.378564	0.340978	0.285938	0.35758	0.473921	0.602121	0.367274	0.386807	0.550132	0.159343	0.382012	0.36488	0.38992	0.475942	0.825827	0.352365	0.493703	0.512835	0.208278
500	LOC105252196	NA	0.095092	0.0908707	0.0871273	0.125475	0.170604	0	0.0628228	0	0	0.088561	0.149813	0	0.170345	0.176562	0.28205	0.187527	0.282013	0	0.261248	0	0	0.33859	0	0.098355
501	LOC105252197	uncharacterized protein LOC105252197 isoform X2	0.238917	0.0529827	0.074388	0.0940768	0.0807906	0.0511687	0.135838	0.118942	0.0834453	0.0828299	0.20979	0.0449035	0.123781	0.0583703	0.055764	0.0867221	0.0735767	0.138815	0.019057	0.0623587	0.0196061	0.0600933	0.112247	0.193945
502	LOC105252198	protein SON-like	0	0.131108	0.0410351	0.0573006	0.039208	0.0766435	0	0.079494	0.0735822	0.157985	0.066877	0	0.0407131	0	0.0449902	0	0.0446423	0	0.0392876	0.043198	0.0761821	0.076334	0.0439549	0.04472
503	LOC105252220	LOW QUALITY PROTEIN: GS homeobox 1	0	0	0	0.0512747	0	0.0659828	0	0	0	0	0	0	0	0	0	0	0.0911375	0.0778681	0	0	0	0	0	0
504	LOC105252229	odorant receptor 83a	0.294243	0.209225	0.182505	0.134754	0.196254	0	0.122276	0.251262	0.0810468	0.0806497	0.068236	0.0906918	0.0927054	0.192685	0.102745	0.108396	0	0.107413	0.169454	0.0925548	0.0760209	0	0.0886358	0
505	LOC105252236	uncharacterized protein LOC105252236	0.125661	0.108438	0.112978	0.14475	0.221994	0.186137	0.120853	0.145381	0.151475	0.172808	0.125958	0.134213	0.238093	0.108944	0.160638	0.152859	0.140885	0.461045	0.0697561	0.127066	0.166232	0.238213	0.135011	0.198646
506	LOC105252238	NA	0.269182	0.15356	0.16237	0.222524	0.28959	0.0730068	0.310286	0.446237	0.475144	0.361532	0.232961	0.0996175	0.379095	0.235296	0.0843645	0.318241	0.19513	0.343738	0.436113	0.188172	0.089275	0.176999	0.102752	0.105782
507	LOC105252246	odorant receptor 4-like	0.603301	0.513864	0	0.17034	0.711356	0.113904	0.648129	0.385417	0.476577	0.19046	0.237889	0.422174	0.227642	0.352947	0.370996	0.514266	0	0.263913	0.585206	0.213037	0.251366	0.0887316	0.0980054	0.197451
508	LOC105252251	odorant receptor 82a	0.677821	0.099301	0.267232	0.0658051	0.464048	0.354788	0.183342	0.166593	0.240659	0.486625	0.274051	0.0905406	0.359835	0.466248	0.590955	0.204013	0.463192	0.519574	0.250559	0.18251	0.374428	0.232147	0.261568	0.256163
509	LOC105252256	odorant receptor 63a	0.0884194	0.0916216	0.163039	0.0614694	0.086048	0.0817235	0.224321	0.152544	0.0737302	0.0754982	0.0635275	0.0844606	0	0	0.0899302	0	0	0	0	0	0	0	0.0787543	0
510	LOC105252258	uncharacterized protein LOC105252258	0	0	0.151229	0	0.0771576	0.0754872	0.0531705	0	0.138179	0	0.0597164	0	0	0	0	0	0	0	0.0723578	0.157686	0.196245	0	0	0
511	LOC105252259	odorant receptor 49a-like	0.088502	0	0	0.0602119	0	0.0793528	0	0	0.0712264	0	0	0	0	0	0	0.177749	0	0	0	0	0	0.0691193	0	0
512	LOC105252262	odorant receptor Or2	0.187671	0	0	0.0649471	0.177346	0	0	0	0	0	0	0	0	0	0.186398	0	0	0	0	0	0	0	0	0
513	LOC105252263	odorant receptor 43a	0	0	0.0786993	0.118179	0.0829976	0	0	0.0697329	0.0687547	0.13438	0	0	0	0.16642	0	0	0	0.0934244	0.0714933	0.0781513	0.0629148	0	0.0726558	0
514	LOC105252264	uncharacterized protein LOC105252264	0	0	0	0.0692251	0	0	0	0.0850733	0	0	0.0701461	0	0.0939915	0	0	0	0	0	0	0	0.0763187	0	0	0
515	LOC105252265	odorant receptor 4-like	0	0	0	0	0	0	0	0	0	0	0.0841224	0	0	0	0	0	0	0	0	0	0	0	0	0
516	LOC105252266	uncharacterized protein LOC105252266	0.14199	0	0	0	0	0	0	0	0.11822	0	0	0	0	0	0	0	0.54389	0	0	0.134093	0	0	0	0
517	LOC105252267	NA	0.102608	0.341599	0.09479	0.0724918	0.314923	0	0.12501	0.0839972	0	0.161298	0	0.0905333	0.197566	0.102095	0.107827	0.23295	0	0	0.0856321	0.0930959	0.0740717	0.229553	0.171727	0.0844822
518	LOC105252268	odorant receptor 13a-like	0.690903	0.240224	0.139535	0.417398	0.589894	0.62747	0.470849	0.382086	0.308991	0.248145	0.470813	0.138744	0.499348	0.735837	0.541829	0.246036	0.218412	0.24764	0.388953	0.703694	0.516289	0.472209	0.467455	0.330321
519	LOC105252269	odorant receptor 4	0.094888	0.113519	0	0.209289	0.315735	0.0952933	0.230561	0.23058	0.154691	0.144535	0.305979	0.0822758	0.287595	0.299988	0.312763	0.354789	0.0846148	0.225115	0	0	0	0.272505	0.0759888	0.219186
520	LOC105252270	odorant receptor 4	0.0899939	0	0.170365	0.129933	0.29863	0	0.0546787	0	0.0739357	0.213448	0.180685	0	0.268116	0.0939807	0.197566	0.333674	0.0791183	0.210343	0.153098	0.16409	0.127696	0.0663854	0.0746562	0.146599
521	LOC105252271	odorant receptor 4	0.115487	0.137659	0.110404	0	0.192273	0.173772	0.070866	0.0477236	0	0.180516	0.0764885	0.0515065	0.0578886	0	0.128436	0.646541	0.152479	0.136839	0.393926	0.15967	0.0815988	0.042549	0.0960999	0.0917491
522	LOC105252274	uncharacterized protein LOC105252274	0	0	0	0	0	0	0	0	0.113958	0	0	0	0	0.145131	0	0	0	0	0	0	0.0986312	0	0	0
523	LOC105252275	odorant receptor 13a-like isoform X1	0	0	0	0	0.0921929	0	0	0	0	0	0.121468	0	0.0871486	0	0.0910337	0.199625	0	0.100657	0	0	0	0	0	0
524	LOC105252277	odorant receptor 13a	0.102928	0.10721	0.188817	0	0.0997062	0	0.0641806	0	0.167723	0.0843877	0.0709334	0	0	0	0.104602	0	0	0.223978	0.0876474	0.190451	0	0	0	0
525	LOC105252278	putative odorant receptor 92a	0	0	0.0715157	0	0	0.138406	0	0.140323	0	0.068198	0	0.0764506	0	0.0731289	0.0781651	0.079144	0.0795734	0.0818877	0	0.0761439	0	0.0659546	0	0
526	LOC105252279	uncharacterized protein LOC105252279	0	0.088096	0	0	0	0	0	0	0	0	0	0	0.0786848	0.163044	0	0	0	0	0	0	0.0681162	0	0.0792612	0
527	LOC105252282	gustatory receptor for sugar taste 43a	0.0660714	0	0	0.089123	0	0	0	0.0553635	0	0	0	0	0.0608909	0.0630311	0	0.0700546	0.0643084	0	0	0	0	0	0	0
528	LOC105252292	NA	0.359546	0.539412	0.451893	0.110752	0.372458	0.282507	0.118912	0	0.146323	0.336679	0.280378	0	0.142049	0.715434	0.731465	0.127752	0.204391	0.32041	0.151805	0.167619	0.304578	0.161005	0.529696	0.376853
529	LOC105252299	cilia- and flagella-associated protein 43	0.0353567	0	0.0616659	0.0110751	0.0540021	0.0283319	0	0.0331048	0.0295225	0.0172161	0.0290224	0.0186713	0	0.0439574	0.0154624	0.0143935	0	0	0.0471755	0.0345717	0.0326338	0.0331094	0.0186325	0.0199949
530	LOC105252310	protein takeout	0	0.0795413	0.205074	0.669662	0	0.0702296	0.233579	0	0.183635	0.178866	0.201635	0.201727	0.0708524	0.147076	0	0.0817252	0.206395	0.163133	0.189699	0.0694101	0.110583	0	0.128629	0.123694
531	LOC105252311	protein takeout	0	0.0591361	0	0.0403027	0	0	0	0	0.0532444	0	0.049642	0	0	0	0	0	0	0	0	0	0.0554495	0	0	0.0658022
532	LOC105252316	uncharacterized protein LOC105252316	0	0	0	0.0852487	0	0	0	0	0	0	0	0	0	0	0	0	0.125842	0	0	0	0	0	0	0
533	LOC105252319	uncharacterized protein LOC105252319 isoform X3	0.0716962	0.339817	0.0521059	0.719326	0.0635276	0.137409	0.137829	0.0141772	0.115031	0.125649	0.0239014	0.340469	0.0128985	0.0265409	0.0567024	0.694347	0.015123	0.0146877	0.0274947	0.676068	0.219253	0.134089	0.0475318	0.0314562
534	LOC105252320	kynurenine 3-monooxygenase isoform X2	0	0	0.0756006	0.445641	0	0.0737014	0	0	0	0	0	0.0848334	0	0	0	0	0	0	0.0747589	0	0	0	0.247441	0
535	LOC105252327	growth/differentiation factor 8	0.30851	0.206158	0.0737014	0.159983	0.139397	0.0873435	0.0940903	0.167182	0.190122	0.0740023	0.0939584	0.102318	0.178858	0.275346	0.232067	0.283755	0.0420565	0.122827	0.291607	0.297605	0.173308	0.159208	0.180896	0.201351
536	LOC105252328	NA	0	0	0	0	0	0	0.0691055	0	0	0	0.0773105	0	0	0	0.106954	0	0	0	0	0	0.0867717	0	0	0
537	LOC105252365	caspase-1	0.257447	0	0.157311	0.170618	0.158204	0.075917	0.160675	0.146269	0.138377	0	0	0	0	0.163804	0.08598	0.176689	0.0829375	0.179344	0.146301	0	0.203189	0.274896	0.155935	0
538	LOC105252381	uncharacterized protein LOC105252381	0.121413	0.0474138	0.0226998	0.0948738	0	0.0213337	0.0332295	0.0233943	0.0213165	0.0229416	0.0196711	0.0254936	0.0666806	0	0.0490171	0	0	0.0500391	0.0228867	0.0501942	0.0673591	0.0446177	0.0259924	0.0257646
539	LOC105252382	peritrophin-48-like	0	0	0	0	0	0	0.14431	0	0	0	0	0	0	0	0	0	0	0	0	0	0	0	0	0
540	LOC105252383	uncharacterized protein LOC105252383	0.108401	0	0.0719538	0.0527899	0.0456036	0.0457185	0.0519468	0.0467106	0.109731	0.0701103	0.0196871	0.0514912	0.0236743	0.0721839	0.100529	0.0756569	0.256103	0.134604	0.163114	0.0767787	0.0443869	0.045212	0.0255424	0.129774
541	LOC105252385	monocarboxylate transporter 9 isoform X1	0	0	0	0.0378078	0	0	0	0	0	0	0	0	0	0	0	0	0.0539842	0	0	0	0	0	0	0
542	LOC105252387	monocarboxylate transporter 9	0.055489	0	0	0.037835	0	0	0	0	0	0	0	0	0	0	0	0.116431	0	0	0	0	0	0	0	0
543	LOC105252390	achaete-scute complex protein T3	0.132103	0.0477141	0	0.0377255	0	0.0465688	0.0411605	0	0	0	0	0	0.0485586	0	0	0	0	0	0	0	0	0	0.134243	0
544	LOC105252392	protein yellow	0.566328	0.468115	0.332007	0.451935	0.162113	0.426946	0.277838	0.270952	0.305563	0.216513	0.365913	0.479158	0.601821	0.610069	0.175869	0.0591689	0.33293	0.569794	0.214953	0.234416	0.207139	0.369238	0.238271	0.677662
545	LOC105252400	NA	0	0	0	0.048458	0	0	0	0	0	0	0	0	0	0	0	0	0	0	0	0	0	0	0	0
546	LOC105252401	NA	0	0	0	0	0	0	0	0	0.0741963	0	0	0	0.0743118	0	0	0	0.0959072	0	0	0	0	0	0	0
547	LOC105252403	NA	0	0	0	0	0	0	0	0	0	0	0	0	0	0	0.209135	0	0.209774	0	0	0	0	0	0.190475	0.188137
548	LOC105252405	homeotic protein ultrabithorax	0.0745902	0.159372	0.130348	0.104137	0.123005	0.100762	0.10437	0.070606	0.159552	0.130422	0.0941344	0.0810363	0.134315	0.137966	0.0809254	0.182735	0.248927	0.234057	0.108271	0.110119	0.112943	0.123908	0.176208	0.0841807
549	LOC105252406	NA	0	0	0.104982	0.0722006	0	0.188752	0	0.114957	0	0	0	0	0	0	0.216189	0	0	0	0	0	0	0	0.130946	0
550	LOC105252407	homeotic protein antennapedia	0.114574	0.136999	0.29282	0.228276	0.524313	0.705371	0.544254	0.118199	0.353564	0.286464	0.288459	0.453513	0.175252	0.0892192	0.185864	0.357641	0.672854	0.273674	0.170332	0.237408	0.32304	0.0719135	0.0771656	0.135055
551	LOC105252408	pre-rRNA-processing protein ESF2-like	0.335298	0.249083	0.462653	0.119927	0.243726	0.222158	0.177814	0.0792938	0.304865	0.154233	0.475535	0.488921	0.389766	0.203037	0.289388	0.28769	0.624261	0.112162	0.361145	0.467423	0.469071	0.21305	0.414817	0.580626
552	LOC105252415	cytochrome P450 4g15	0	0	0.0545241	0.0396422	0.0601896	0.109411	0.0364431	0.0500602	0	0.046979	0.0401896	0.106867	0	0	0.0620975	0.136769	0	0.12964	0	0	0.0447806	0.0904735	0	0.0494765
553	LOC105252416	uncharacterized protein LOC105252416	0.307153	0.292704	0	0	0	0	0	0	0	0	0	0	0.277363	0	0	0	0	0	0	0	0	0	0	0
554	LOC105252418	homeobox protein abdominal-A homolog isoform X1	0.024672	0.0153535	0	0	0	0	0	0	0	0	0.0184318	0	0.0167881	0.0165447	0.0168511	0.0139386	0.0890464	0	0	0	0.0204088	0	0	0
555	LOC105252419	homeobox protein abdominal-A homolog isoform X2	0	0	0	0	0	0.013271	0	0	0	0	0	0	0.0139972	0	0.0150161	0.0130203	0	0	0	0	0.0190786	0	0	0.0243355
556	LOC105252420	homeobox protein HB1	0	0	0	0	0	0	0.0459817	0	0	0.060267	0	0.0670108	0	0	0	0	0	0	0	0	0	0	0	0
557	LOC105252424	lipase 1	0	0.0880045	0	0.235737	0	0	0.0518989	0	0.0678053	0.0682951	0.0573561	0	0	0	0	0.179165	0	0.183028	0	0	0	0	0	0
558	LOC105252425	lipase 3	0.0977021	0.0536169	0	0.446342	0.148538	0.464485	0.598728	0.558649	0.0791038	0.0384464	0.12983	0.0431874	0.0469904	0.244183	0	0.99113	0.137002	0	0.0409081	0	0.0707281	0.145888	0.0408123	0
559	LOC105252426	uncharacterized protein LOC105252426	0	0.115063	0.0518233	0.0365602	0.107978	0.168478	0.0359928	0.0509397	0.0959877	0	0.0422689	0.110957	0.103482	0.0547907	0.291604	0	0.0495396	0.118075	0.0509213	0.165786	0.183372	0	0.180236	0.0530877
560	LOC105252428	toll-like receptor Tollo	0.0989562	0.0810778	0	0.0193869	0.0214388	0.0236717	0.031569	0.0144956	0.0257773	0.0478616	0.0395769	0	0.0245341	0.0122156	0.0127464	0.0331517	0.0583535	0.0137741	0.0683199	0.0148184	0	0.0300231	0.0489823	0
561	LOC105252429	trichohyalin	0.206482	0.14307	0.285337	0.140707	0.0541261	0.11769	0.125196	0.141364	0.0378109	0.0520198	0.0447384	0	0.124816	0.0946127	0.068203	0.0860615	0.103927	0	0.0423191	0.0464303	0.104753	0.152183	0.059495	0.135627
562	LOC105252453	cilia- and flagella-associated protein 251	0.644372	0.490988	0.44064	0.299366	0.300356	0.401852	0.357052	0.518399	0.563666	0.438497	0.284851	0.45241	0.667995	0.49844	0.240944	0.49931	0.626973	0.510972	0.485952	0.455841	0.56723	0.421378	0.403865	0.436402
563	LOC105252485	thyrotropin-releasing hormone-degrading ectoenzyme-like	0.147303	0.0872993	0	0	0	0.0364971	0.0230769	0	0.0311122	0	0	0	0	0.0786844	0	0	0	0.0428572	0	0	0.0272164	0	0	0.091731
564	LOC105252488	uncharacterized protein LOC105252488	0	0	0	0	0.1417	0	0	0	0	0	0	0	0	0	0	0	0.170113	0	0	0	0	0	0	0
565	LOC105252490	thyrotropin-releasing hormone-degrading ectoenzyme-like isoform X1	0.0602522	0.0726297	0	0	0	0.0772761	0	0	0	0	0	0	0.0609257	0.0646304	0.0685438	0.230056	0.419868	0.211888	0	0	0	0	0.0529293	0
566	LOC105252491	aminopeptidase N-like	0.329599	0.168377	0.271657	0	0	0.141234	0.0295024	0.0400156	0	0	0	0	0.141968	0.0503353	0.105895	0.118581	0.0828603	0.0551746	0.0411351	0	0	0	0	0.116349
567	LOC105252492	aminopeptidase N	0	0	0	0.032268	0	0.0899227	0	0	0	0	0	0	0	0	0	0.114544	0.198082	0.105841	0	0	0.0340725	0	0.0806558	0.0767043
568	LOC105252493	aminopeptidase N-like	0.0339923	0	0.0332718	0	0.0383289	0	0.0214223	0	0	0	0	0	0	0	0	0	0.144399	0	0	0	0.0254454	0.0260289	0	0
569	LOC105252496	villin-1 isoform X2	0.394312	0.329842	0.366457	0.196367	0.249595	0.191236	0.293439	0.228635	0.236132	0.245746	0.363162	0.165279	0.155081	0.208561	0.162653	0.126675	0.216541	0.147854	0.283312	0.184674	0.321119	0.292829	0.11884	0.325629
570	LOC105252539	kynurenine--oxoglutarate transaminase 3 isoform X1	0	0	0	0.0765997	0	0	0	0.0962955	0	0.0465319	0.07874	0	0.0530835	0	0	0.0623063	0	0.12297	0	0.0531794	0	0.0890129	0	0
571	LOC105252548	ras-related protein Rab-34 isoform X1	0.213437	0.288436	0.281269	0.624394	0.245512	0.353259	0.132551	0.166997	0.172212	0.464318	0.389007	0.507531	0.275515	0.43158	0.298579	0.476877	0.318877	0.103649	0.181781	0	0	0.318697	0.178834	0.203323
572	LOC105252556	dentin sialophosphoprotein	0.340113	0.152233	0.256973	0.136986	0.136088	0	0.126014	0.0569887	0.055289	0.0544374	0.138188	0.122642	0.331528	0.211423	0.146547	0.234756	0.241783	0.149175	0.175388	0.128513	0.205499	0.0525222	0	0.116797
573	LOC105252610	probable tubulin polyglutamylase TTLL2	0.224086	0.368739	0.0505762	0.109136	0.0985241	0.191643	0.110148	0.0512702	0.0951424	0.101632	0.17269	0.112298	0.197788	0.409971	0.326827	0.268767	0.226635	0.283029	0.202882	0.109712	0.0483795	0.146937	0.337254	0.11338
574	LOC105252656	L-asparaginase	0.312568	0.0973613	0.0677197	0.436427	0.0914219	0.0309494	0.101449	0.21278	0.258721	0.0368538	0.0620475	0.160036	0.288327	0.227715	0.0347422	0.325893	0.168523	0.109172	0.137746	0.224929	0.377099	0.279913	0.0393649	0.208227
575	LOC105252660	NA	0.239622	0.405796	0	0	0.125102	0.116165	0.155688	0.213162	0	0	0.258334	0.228811	0	0	0	0.142157	0	0	0.108661	0.118977	0.283616	0.387641	0	0.105259
576	LOC105252665	LOW QUALITY PROTEIN: probable transport protein YPL264C	0.134184	0.288611	0.653898	0.202838	0.692093	0.749838	0.252239	0.21987	0.762225	0.423056	0.274098	0.120631	0.386189	0.906899	0.428027	0.929947	0.279642	0.157046	0.795899	0	0.60196	0	0.338105	0.791057
577	LOC105252667	NA	0	0	0	0.659422	0	0	0	0.658186	0	0	0	0	0	0	0	0	0.856217	0	0	0	0	0.606884	0	0
578	LOC105252670	high affinity nerve growth factor receptor isoform X1	0.619242	0.303992	0.464945	0.784276	0.274461	0.240287	0.365343	0.208327	0.626064	0.337754	0.359056	0.160197	0.450074	0.125949	0.401908	0.487847	0.397276	0.317709	0.328518	0.45022	0.603169	0.611954	0.107739	0.286134
579	LOC105252682	uncharacterized protein LOC105252682	0.425828	0.267174	0.824928	0.312825	0.494634	0.646752	0.128224	0	0.520322	0.158945	0.269057	0.359524	0.662546	0.693531	0.243993	0.837409	0.370332	0	0.178511	0.386486	0.585981	0	0.170501	0.323987
580	LOC105252683	uncharacterized protein LOC105252683, partial	0.316648	0	0	0	0	0	0	0	0	0	0	0	0	0.335694	0	0	0	0	0	0	0	0	0	0
581	LOC105252684	uncharacterized protein LOC105252684	0.112283	0	0	0.0831444	0.130784	0	0.0686518	0.0907162	0	0	0.136957	0	0.11665	0.246537	0	0	0.0963721	0	0	0.196652	0.076083	0.079703	0	0
582	LOC105252686	aminopeptidase N	0.0407435	0	0	0	0	0.0396879	0.0252053	0	0	0	0	0.0364835	0	0	0	0.0987853	0.107988	0	0.0350548	0	0	0	0	0.0332298
583	LOC105252688	endochitinase	0	0.131792	0.0883119	0.192261	0.0393138	0.163764	0.163006	0	0.121851	0.0449445	0.0757051	0	0.128444	0.0860683	0.0896346	0.130886	0.257562	0.0969143	0.0877772	0.220763	0.261844	0.349891	0.301262	0.105967
584	LOC105252704	ice-structuring glycoprotein	0.0963519	0	0	0	0	0	0	0	0	0	0	0	0	0	0	0	0.113767	0	0	0	0	0	0	0.117919
585	LOC105252713	uncharacterized protein LOC105252713	0.335014	0.377681	0.516725	0.389204	0.218083	0.723885	0.570621	0.323021	0.231676	0.319049	0.335552	0.574326	0.521193	0.532171	0.278894	0.478738	0.0960945	0.399759	0.363789	0.354218	0.446696	0.418997	0.512659	0.25919
586	LOC105252748	odorant receptor 85c-like isoform X1	0	0.115493	0	0.0671658	0	0.180909	0.0593747	0	0	0.0849727	0.0633561	0	0.103597	0.0932072	0	0	0.203689	0.211818	0	0	0.0703308	0.0731062	0	0
587	LOC105252749	uncharacterized protein LOC105252749 isoform X1	0	0.14164	0.122264	0	0	0	0	0	0	0	0	0.252283	0	0	0	0	0	0	0.11711	0	0.106245	0	0.124992	0
588	LOC105252764	NA	0	0	0	0.310508	0	0	0	0	0	0	0	0	0.139621	0	0	0	0.75688	0.31097	0.301985	0	0	0	0	0
589	LOC105252788	putative nuclease HARBI1	0	0	0	0	0	0	0	0	0	0	0	0	0	0.0982017	0	0	0.0994015	0	0	0	0	0	0	0
590	LOC105252796	LOW QUALITY PROTEIN: cytochrome P450 4c3, partial	0.132952	0	0	0.454375	0.127134	0	0.0812749	0.111275	0	0	0	0.121605	0	0	0.135659	0.140229	0	0	0	0	0	0.103644	0	0
591	LOC105252813	putative odorant receptor 71a	0.117096	0	0	0.0837736	0	0	0.21124	0.184273	0	0	0	0	0	0	0	0	0.22749	0.128815	0	0.102265	0	0	0	0
592	LOC105252815	phospholipase A1 member A	0.934782	0.35331	0.230829	0.292168	0.318021	0.23271	0.308319	0.340389	0.467906	0.265391	0.326723	0.519547	0.314955	0.244169	0.341349	0.358149	0.565161	0.364907	0.13857	0.152167	0.24531	0.378707	0.351253	0.283126
593	LOC105252821	uncharacterized protein LOC105252821	0.0628665	0	0.296664	0.167021	0.236468	0.28369	0.33642	0.239594	0.0552316	0	0.20066	0.0654089	0.2927	0.184286	0.130814	0.129733	0.0589763	0.198139	0.0583165	0.254283	0.164792	0.0557337	0	0.127544
594	LOC105252827	interaptin-like	0.118209	0.126838	0.115648	0.0797608	0	0.385562	0.243027	0.115582	0.636732	0.16632	0	0.124569	0.115761	0.0610492	0	0.133354	0.111254	0.0646801	0.0570348	0.0626216	0.161504	0.267229	0.0625552	0.061332
595	LOC105252836	S-phase kinase-associated protein 1 isoform X2	0	0.156594	0	0	0	0	0	0.146051	0	0.288309	0.12251	0.153293	0	0	0.153233	0.161731	0.314981	0	0	0	0	0	0.323033	0
596	LOC105252840	protein bride of sevenless isoform X1	0.508357	0.48228	0.0989578	0.922047	0.417793	0.25911	0.46618	0.355496	0.34631	0.143909	0.383249	0.529954	0.366073	0.388266	0.408908	0.353651	0.263907	0.130365	0.353592	0.211744	0.2757	0.34616	0.244842	0.420381
597	LOC105252852	uncharacterized protein LOC105252852 isoform X2	0.101116	0.20869	0.169836	0.0683306	0.265965	0.0928274	0.130139	0	0.170355	0.171896	0.194074	0.193135	0.190216	0.0900922	0	0.19807	0.256042	0.21735	0	0.0883376	0.0809567	0.0826849	0.0943136	0.0913193
598	LOC105252858	lipase 1	0.103461	0	0.0947925	0.0717146	0	0	0	0	0	0	0	0	0	0.0999161	0.105181	0	0	0.224333	0	0	0	0.079315	0	0
599	LOC105252870	UDP-glucuronosyltransferase 2B31-like	0.143439	0.15294	0	0.0975285	0	0	0.087786	0	0	0.115793	0.0490351	0.19469	0	0.139005	0	0.238366	0.264541	0	0.0609343	0.0663482	0.218148	0.110969	0.316376	0
600	LOC105252875	lysosomal aspartic protease	0.125071	0	0	0	0	0	0	0	0	0	0	0	0.0629003	0	0	0.0775992	0	0	0	0	0	0	0	0
601	LOC105252898	odorant receptor 4	0	0.0980241	0	0	0.0908882	0.0809758	0	0.244478	0.126296	0.0568433	0.0957761	0	0.080815	0	0	0.305001	0.0661482	0.0943769	0.127495	0	0	0	0.0593618	0
602	LOC105252899	mucin-5AC	0.0942042	0.0192922	0.0611078	0.0577412	0.0346728	0.0554232	0.0310966	0.0424291	0.0382679	0.021721	0.0182967	0.0473796	0.0778055	0.039211	0.0407595	0.075528	0.129575	0.0647738	0.0411645	0.112675	0.0831955	0.105451	0.0710842	0.0498258
603	LOC105252921	maltase 1-like	0.128483	0	0	0	0	0	0	0	0	0	0	0	0.0599739	0	0	0.278051	0	0.0689924	0.167001	0.0607396	0.101332	0.103012	0	0.0586738
604	LOC105252941	probable cytochrome P450 4aa1 isoform X2	0.981643	0.260642	0.533625	0.741366	0.488494	0.550067	0.520418	0.644981	0.519682	0.662279	0.169496	0.624327	0.497472	0.376032	0.245147	0.738646	0.548724	0.645405	0.626068	0.631292	0.997785	0.336407	0.708736	0.846265
605	LOC105252951	transcriptional regulator prz1	0.263158	0.143474	0.0843111	0.0813088	0.0253263	0.0521504	0.120493	0.0271489	0.126291	0	0.046346	0.0302643	0.109748	0.111446	0.20238	0.224918	0.034086	0.0920924	0.0270576	0.14748	0.0523036	0.214692	0.0901569	0.0947812
606	LOC105252970	2-acylglycerol O-acyltransferase 2-B	0	0	0	0	0	0	0	0	0	0.0587355	0	0	0	0	0	0	0	0	0	0	0	0	0	0
607	LOC105253043	uncharacterized protein LOC105253043	0	0	0	0	0	0	0	0	0	0	0	0	0.176737	0	0	0	0	0	0	0	0	0	0.0873913	0
608	LOC105253049	uncharacterized protein LOC105253049 isoform X1	0.846306	0.766866	0.683242	0.785081	0.77329	0.721866	0.791211	0.62978	0.839231	0.658043	0.839101	0.911667	0.965304	0.676849	0.659647	0.527103	0.736011	0.822296	0.514689	0.398429	0.528993	0.804407	0.710673	0.444653
609	LOC105253077	NA	0	0	0	0	0	0	0	0	0	0	0	0	0	0.302238	0	0	0	0	0	0	0	0	0	0
610	LOC105253086	sperm flagellar protein 2	0.139246	0.113611	0.129958	0.121544	0.0633287	0.102568	0.047184	0.0667992	0.0811848	0.0435586	0.0186532	0	0.12839	0.0442	0.0698882	0.117842	0.370206	0.144758	0.0435343	0.0716744	0.105524	0.126844	0.122965	0.195487
611	LOC105253087	uncharacterized protein LOC105253087	0.0782576	0	0	0	0	0	0	0	0	0	0.0537619	0	0	0	0	0.101066	0	0.0923	0	0	0	0	0	0
612	LOC105253088	uncharacterized protein LOC105253088	0	0	0	0	0	0	0	0	0	0	0	0	0.109408	0	0	0	0	0	0	0	0	0	0	0
613	LOC105253090	luciferin 4-monooxygenase isoform X1	0.171596	0	0.0544592	0.0691043	0	0	0.0772076	0	0.102136	0.0524515	0	0	0.108562	0.0567953	0	0	0	0	0	0.0590221	0	0	0.0585061	0.113927
614	LOC105253094	cytochrome P450 4C1-like isoform X2	0.0615823	0	0	0.183836	0	0.117796	0	0.0920052	0	0	0	0	0	0	0.0675905	0.935262	0.0544419	0	0	0	0.163648	0.167615	0	0
615	LOC105253095	peroxisomal N(1)-acetyl-spermine/spermidine oxidase-like	0	0.054682	0	0	0	0.0526936	0	0	0.0546908	0.193918	0.054216	0	0	0	0.0580812	0	0	0.0622833	0	0	0.0596749	0	0.069499	0.1523
616	LOC105253098	aminopeptidase N-like	0.0547039	0	0.0527883	0.0388252	0	0.0544964	0.0341524	0.0462852	0	0.0432651	0.0367561	0.0985703	0.0554584	0	0	0	0.0474981	0.0639111	0	0	0	0	0	0
617	LOC105253102	slit homolog 1 protein	0.262272	0.179941	0.172449	0.214855	0	0.111373	0.248346	0.0559623	0.104729	0.112987	0.141439	0.184462	0.344481	0.058151	0.0601727	0.476768	0.275396	0.261962	0.0547882	0.060279	0.313559	0.107429	0.0599844	0.438337
618	LOC105253111	protein scarlet	0	0.0463087	0.140488	0.0718316	0.130277	0.0905862	0.0344731	0.0459808	0.0432105	0	0.0796054	0.0520939	0.182233	0.135945	0.0475981	0	0	0.104912	0.0900689	0.0980739	0.130593	0.0906135	0.0990723	0.212554
619	LOC105253113	dual oxidase maturation factor 1	0.804629	0.827247	0.666781	0.528972	0.137035	0.178232	0.406194	0.447209	0.731931	0.430178	0.53776	0.395294	0.208219	0.290827	0.265903	0.511024	0.36278	0	0.21051	0.307189	0.198279	0.138248	0.151764	0.789974
620	LOC105253146	aminopeptidase N-like	0.168489	0.353448	0.0406539	0.0598829	0.14048	0.126098	0.156794	0.10616	0.0352872	0.133205	0.112877	0.113731	0.085238	0.0455149	0.143479	0.211983	0.0720249	0.0491113	0.0729633	0.119338	0.152202	0.126184	0	0.0680945
621	LOC105253149	RCC1 and BTB domain-containing protein 1	0.107412	0	0.104457	0.0755949	0.0397788	0.0353576	0	0.0642078	0.124974	0.0302148	0	0.034488	0	0	0.040744	0	0.221546	0.125919	0.0328333	0.0712532	0	0.0288879	0.0731593	0
622	LOC105253191	multidrug resistance-associated protein 4	0.191351	0.213433	0.173069	0.767083	0.176789	0.127425	0.164719	0.0823385	0.136799	0.0816823	0.120081	0.113036	0.259612	0.246531	0.0474761	0.414266	0.278144	0.174579	0.247614	0.247097	0.113416	0.698649	0.508116	0.178504
623	LOC105253200	nuclear RNA export factor 1	0.359564	0.520356	0.816108	0.801877	0.551453	0.591731	0.284487	0.382761	0.240519	0.463736	0.472172	0.571411	0.68237	0.509805	0.726213	0.531209	0.410948	0.505071	0.66277	0.615247	0.513567	0.770884	0.702333	0.766777
624	LOC105253256	protein regulator of cytokinesis 1	0.376889	0.326697	0.624644	0.512427	0.605317	0.510242	0.589228	0.40166	0.401664	0.593991	0.135699	0.528304	0.341195	0.316685	0.590601	0.466037	0.244239	0.89997	0.59093	0.685328	0.683674	0.304346	0.933672	0.446405
625	LOC105253315	uncharacterized protein LOC105253315 isoform X1	0	0	0	0.197453	0	0	0	0.268461	0	0	0	0	0	0	0	0	0	0	0	0	0	0	0	0
626	LOC105253316	tetra-peptide repeat homeobox protein 1	0.200168	0	0.150069	0.232308	0	0.140307	0.117197	0	0	0	0.137573	0	0.141334	0.973849	0.142951	0.124824	0	0	0.296377	0.161029	0.149199	0.161339	0.172118	0.196241
627	LOC105253325	cubilin	0.0436579	0.0168618	0.0309438	0.0399849	0.0461246	0.0600147	0.0321797	0.0146194	0.0278619	0.0220602	0.0246378	0.0568567	0.0385106	0.0318135	0.0336321	0.0507159	0.0428356	0.0618195	0.0146291	0.0397716	0.0338542	0.0139931	0.0315999	0.0162139
628	LOC105253329	NA	0	0	0	0	0.138617	0.0643546	0	0.0636538	0	0	0.106453	0	0.06581	0.0687569	0	0	0.0668897	0	0	0	0.118796	0	0.0695978	0.136734
629	LOC105253342	retinol dehydrogenase 11	0	0	0	0.165948	0.117403	0	0.0774214	0	0	0	0	0	0.113942	0	0	0.131055	0	0.131889	0	0.117088	0	0	0	0.112032
630	LOC105253344	retinol dehydrogenase 11	0.102057	0.108744	0	0	0.100882	0.0952936	0.131736	0.181615	0.0868561	0	0.0747048	0	0.196079	0	0	0.113348	0	0	0	0	0	0.3358	0	0.280263
631	LOC105253379	uncharacterized protein LOC105253379	0.296483	0.137223	0	0.0973844	0.251194	0.127006	0	0	0.11619	0.480307	0.302181	0.132354	0	0	0	0	0	0	0	0	0.115885	0	0	0.131934
632	LOC105253383	LOW QUALITY PROTEIN: beta-catenin-like protein 1	0	0	0	0.0339668	0	0	0	0	0.0450276	0	0	0	0	0	0	0	0	0	0	0	0	0.0917636	0	0
633	LOC105253385	G-protein coupled receptor Mth2-like isoform X1	0	0	0.0756423	0.115173	0.399906	0.0770571	0.0514515	0	0	0	0.114389	0	0	0.238578	0	0	0	0.0900466	0.0700582	0	0	0.194197	0	0
634	LOC105253397	uncharacterized protein LOC105253397	0.0839913	0.159852	0.0776427	0.109411	0.149643	0.146148	0	0	0.0736352	0	0.205419	0	0.0762335	0.155827	0.165887	0	0.176444	0.172371	0	0	0.0782931	0	0	0.179905
635	LOC105253405	uncharacterized protein LOC105253405	0.0653368	0.0625598	0.05809	0	0	0	0	0	0	0.056778	0	0	0.0572319	0	0.0626946	0.0641937	0.12835	0	0	0	0.107689	0.0552131	0	0.127245
636	LOC105253407	uncharacterized protein LOC105253407	0.320143	0.267208	0.196962	0.284392	0.147868	0.38307	0.435839	0.191659	0.0899578	0.0935394	0.119566	0.202023	0.245946	0.146373	0.0534286	0.576339	0.263588	0.112043	0.0951696	0.155708	0.265803	0.180398	0	0
637	LOC105253410	salivary glue protein Sgs-3-like	0	0	0	0	0	0	0	0	0	0.138697	0	0	0	0	0.0910129	0	0	0	0	0	0	0	0	0
638	LOC105253413	NA	0	0.245211	0	0.176238	0	0	0	0.247563	0.22659	0	0	0	0	0	0	0	0.585471	0.270089	0.242385	0.538006	0.240866	0.242661	0	0
639	LOC105253416	estradiol 17-beta-dehydrogenase 8-like	0.46153	0.618985	0.275109	0.104094	0.435816	0	0	0.260541	0	0	0	0.428584	0	0	0	0.160299	0	0.163567	0	0	0	0.620679	0	0.143584
640	LOC105253435	protein Skeletor, isoforms B/C	0.324127	0.245445	0.130541	0.379396	0.160293	0.157017	0.0929465	0.158983	0.149608	0.189295	0.266555	0.0350802	0.161868	0.199457	0.38524	0.213048	0.182282	0.221566	0.158034	0.103352	0.268079	0.151788	0.172801	0.38309
641	LOC105253437	sulfotransferase family cytosolic 1B member 1	0.0643256	0.0620424	0.120175	0.170732	0.0585745	0.170889	0.0885634	0.125138	0.0570178	0	0.106394	0.0692704	0.0581457	0.239748	0.128566	0.191747	0.0651083	0.332837	0.242325	0.132325	0	0	0.0683366	0.27369
642	LOC105253439	protein Skeletor, isoforms B/C isoform X2	0.240887	0.105331	0.122738	0.17745	0.119801	0.0997402	0.0924162	0.0446849	0.334724	0.0883023	0.0619019	0.11197	0.220706	0.117649	0.254464	0.653431	0.316286	0.205269	0.0274743	0.148416	0.207209	0.321973	0.111264	0.13526
643	LOC105253450	homeobox protein abdominal-B	0.327358	0.0911574	0.0614422	0.334816	0.269609	0.196518	0.151436	0.233617	0.218188	0.242394	0.225268	0.164081	0.118438	0.14932	0.219613	0.203524	0.151801	0.19763	0.116287	0.190194	0.0555719	0.143992	0.0950387	0.170517
644	LOC105253458	NA	0.188421	0.159993	0.402926	0.0655187	0.540955	0.13577	0.208637	0.203733	0.517364	0.421477	0.164498	0.0870858	0.231838	0.390592	0.204787	0.38953	0.339964	0.426095	0.290467	0.452121	0.397838	0.404346	0.297906	0.326658
645	LOC105253477	heat shock factor protein 2	0.343733	0.50018	0.304465	0.644518	0.269567	0.138739	0.115924	0.821436	0.510443	0.335713	0.71383	0.0911487	0.360768	0.731007	0.386907	0.5801	0.187937	0.567918	0.628321	0.341703	0.566103	0.56356	0.369225	0.0965076
646	LOC105253478	uncharacterized protein LOC105253478 isoform X1	0.370182	0.213876	0.29879	0.448911	0.533162	0.41245	0.432132	0.269152	0.312111	0.34657	0.562616	0.4756	0.254571	0.209115	0.329646	0.309865	0.263196	0.380592	0.471788	0.365994	0.131673	0.429722	0.427485	0.427668
647	LOC105253492	odorant receptor 63a-like isoform X2	0.221074	0.419279	0.139392	0.159046	0.469055	0.144729	0.137011	0.0613049	0.550197	0.117649	0.298626	0.33392	0.362478	0.378812	0.239993	0.259848	0.0667218	0.169577	0.50447	0.136864	0.0532437	0.166193	0.436966	0.0605741
648	LOC105253501	uncharacterized protein LOC105253501	0.0876683	0	0	0	0	0	0	0	0	0	0	0	0	0	0	0	0	0	0	0	0	0	0	0
649	LOC105253505	NA	0	0	0	0.10971	0	0	0	0	0	0	0	0	0	0	0	0	0	0	0	0	0	0	0	0
650	LOC105253507	protein lava lamp-like	0	0	0	0	0.013767	0	0	0	0	0	0	0	0	0	0	0	0	0	0	0	0	0	0	0
651	LOC105253516	protein GVQW3	0.255346	0.311103	0.0795111	0.436916	0.333687	0.199189	0.326773	0.337493	0.325433	0.145427	0.278412	0.327792	0.199933	0.166484	0.131862	0.415823	0.0792314	0.138885	0.151332	0.163318	0.267558	0.311031	0.156727	0.153386
652	LOC105253523	fatty acyl-CoA reductase 1-like isoform X1	0	0	0	0	0	0.0712356	0	0	0	0	0	0	0	0	0	0	0	0	0	0	0	0	0	0
653	LOC105253539	NA	0	0	0	0	0	0	0	0	0.200457	0.198225	0	0.441559	0	0	0	0	0	0.277991	0	0	0.359761	0	0	0
654	LOC105253541	insulin-like growth factor-binding protein complex acid labile subunit	0.305035	0.0865364	0.173733	0.19716	0.159618	0	0.261087	0.172641	0.0802753	0.177368	0	0.192131	0.0854272	0.338172	0.262567	0.427619	0.343004	0.294405	0.252062	0.279254	0.417088	0.258273	0.283561	0.197773
655	LOC105253547	uncharacterized protein LOC105253547	0	0	0	0	0	0	0	0	0.0337236	0	0	0	0	0	0	0	0	0	0	0	0	0	0	0
656	LOC105253557	uncharacterized protein LOC105253557 isoform X4	0.0752099	0.0823425	0.107295	0.105016	0.0749312	0.0716655	0.024281	0.12997	0.224214	0.0304795	0.0774916	0.0687999	0.0372162	0.152466	0.0786553	0	0.0731523	0	0.0330248	0.0732123	0.0296348	0.0297237	0	0
657	LOC105253580	odorant receptor 13a isoform X2	0	0	0	0	0	0	0	0	0	0	0	0	0	0	0	0.13187	0.100325	0.125652	0	0	0	0	0	0
658	LOC105253584	NA	0	0	0.144176	0.111846	0.320004	0.154262	0.0966459	0.124669	0.12676	0	0.0978035	0	0.306575	0	0.159746	0.352947	0	0.892967	0	0.560763	0.106667	0.447374	0	0.113942
659	LOC105253586	NA	0.28008	0.275896	0.274649	0.585958	0.309041	0.18419	0.240499	0.207925	0.201601	0.270724	0.132899	0.396739	0.284544	0.457529	0.213531	0.177177	0.161168	0.21701	0.213373	0.232707	0.259229	0.148832	0.173762	0.244251
660	LOC105253629	innexin inx7	0.349501	0.13985	0.160789	0.247227	0.217759	0.0417028	0.13559	0	0.250606	0.0701365	0.148419	0.119036	0.29044	0.0852495	0.134186	0.143179	0.125517	0.0485599	0.0735249	0.160942	0.191434	0.266771	0.186066	0.0363902
661	LOC105253640	short-chain dehydrogenase/reductase family 16C member 6-like	0.277104	0	0.263343	0.323436	0.290041	0.354714	0.286461	0.0773397	0.378414	0.14774	0.125737	0.0834168	0.182433	0.190846	0.301571	0	0.082502	0.208762	0.238695	0.260758	0.415088	0.211402	0.160279	0.155906
662	LOC105253645	innexin shaking-B isoform X2	0.11342	0.303394	0.166739	0.105959	0.0835386	0.258237	0.0271998	0.0674872	0.140931	0.099471	0.089163	0.234643	0.0788092	0.0794232	0.0834661	0.150893	0.0815944	0.180268	0.0643696	0.201564	0.0560073	0.0382194	0.127513	0.167818
663	LOC105253673	histone-lysine N-methyltransferase SETMAR-like	0	0	0	0	0	0	0	0	0	0	0.0676434	0	0	0	0.0910844	0	0	0	0.0805884	0	0	0	0	0
664	LOC105253674	craniofacial development protein 2	0	0	0	0	0	0	0	0	0	0	0	0	0	0	0.0348161	0	0	0.0356079	0	0	0	0	0	0
665	LOC105253681	H2.0-like homeobox protein	0	0	0	0	0.180955	0	0	0	0	0.153721	0.129449	0	0.180536	0	0	0	0	0	0.160388	0	0.143531	0.147367	0.165223	0
666	LOC105253701	uncharacterized protein LOC105253701	0.377283	0.774389	0	0	0	0	0.232167	0.317604	0	0	0	0	0	0	0	0.399221	0	0.789485	0.322031	0.354598	0.298231	0.296574	0	0.682856
667	LOC105253708	unconventional myosin-Va	0.0455218	0.0265682	0.0403701	0.00958859	0.0246257	0	0.0199884	0.0561729	0.0253161	0.0429423	0.0363313	0.0469906	0.0129213	0	0.0279557	0.147419	0.0160355	0.0440002	0.0682241	0.044659	0.0136458	0.0138258	0.0158118	0.0330095
668	LOC105253717	LOW QUALITY PROTEIN: transient receptor potential channel pyrexia	0.079765	0.0370263	0.0701246	0.0260269	0.135983	0.102322	0.0747609	0.0681888	0	0.103895	0.145227	0	0.0692176	0.106474	0.0374553	0	0.119211	0.0793844	0.0678769	0.0367594	0.0313933	0.098983	0	0.0764326
669	LOC105253718	aminopeptidase Q	0.0429901	0.0505318	0.0829354	0.091995	0	0	0.0543047	0	0	0	0.0297596	0	0.0430755	0.0453944	0.0480012	0.0532748	0.0765046	0.0498893	0	0	0.0649303	0.0331366	0.0760821	0.072347
670	LOC105253719	glutamyl aminopeptidase	0	0	0	0	0	0	0	0	0	0	0	0	0	0	0	0.103366	0.149032	0	0	0	0	0	0	0.0694394
671	LOC105253729	uncharacterized protein LOC105253729	0.340981	0.243711	0.501845	0.254472	0.393182	0.283926	0.524747	0.616205	0.421724	0.407521	0.34915	0.598577	0.479705	0.433377	0.261754	0.68275	0.789388	0.199807	0.396031	0.434403	0.203532	0.468594	0.392683	0.474091
672	LOC105253756	sodium-independent sulfate anion transporter	0.165106	0	0.149983	0.343601	0.15932	0	0.0666981	0.0444271	0	0.0431771	0	0.144684	0.0517362	0.106406	0.0554255	0.174929	0.103919	0.179043	0.0905624	0.0492826	0.0394715	0.0820442	0.0457736	0.181931
673	LOC105253769	pupal cuticle protein Edg-84A	0	0.0736924	0	0.0633332	0	0	0.0724272	0	0	0	0.0920015	0	0	0.0797266	0	0	0	0	0	0.100935	0.103275	0	0	0
674	LOC105253783	NA	0	0	0.164879	0	0	0	0	0.0741901	0	0	0	0	0.0851252	0	0	0.0963052	0.181442	0	0	0	0	0	0.0766277	0.223839
675	LOC105253800	protein atonal	0.226398	0.39417	0.347523	0.307102	0.330074	0.636199	0.414046	0.447619	0.33206	0.254573	0.284659	0.414186	0.329404	0.73702	0.423045	0.73591	0.307175	0.452971	0.429993	0.852201	0.237529	0.203411	0.720973	0.486815
676	LOC105253809	uncharacterized protein LOC105253809	0.104334	0.529534	0.810949	0.45933	0.319252	0.421773	0.41472	0.0941355	0.343271	0.289381	0.325909	0.315612	0.609903	0.174493	0.090762	0.172704	0.469516	0.195737	0.180182	0.395729	0.361478	0.185867	0.206453	0.436254
677	LOC105253811	urea transporter 2 isoform X1	0.146532	0	0.110926	0.0997363	0.117099	0.265448	0.164067	0.0572486	0.296542	0.0585245	0.20691	0.130324	0.354166	0.272825	0.0714654	0.0757908	0.428727	0.264022	0.23045	0	0.239473	0.268135	0.210017	0.104196
678	LOC105253819	uncharacterized protein LOC105253819	0.422295	0.618489	0.504447	0.534685	0.116112	0.403331	0.669361	0.476612	0.121068	0.626494	0.533431	0.151876	0.240941	0.367164	0.393007	0.633347	0.457554	0.408048	0.653275	0.500873	0.606377	0.267406	0.460375	0.645598
679	LOC105253825	NA	0.225274	0.187344	0.202746	0.140534	0.270225	0	0.232944	0.340431	0.100385	0.23648	0.10108	0.130184	0.0927938	0	0.208019	0.388998	0	0	0	0	0.221311	0	0	0.136077
680	LOC105253855	homeobox protein HMX2	0.0751601	0.319175	0.19473	0.046047	0.175176	0.0592685	0.0972556	0.204452	0.182951	0.139452	0.176172	0	0.124267	0.0631944	0.133632	0.190869	0	0.0701407	0.330051	0.0717367	0.0671791	0	0	0.080785
681	LOC105253868	uncharacterized protein LOC105253868 isoform X1	0	0	0	0.630937	0	0	0	0	0	0	0	0	0	0	0	0	0	0.178374	0.124631	0.272141	0	0	0	0
682	LOC105253875	LOW QUALITY PROTEIN: aminopeptidase N	0	0	0	0	0	0	0	0	0	0	0	0	0	0.0370166	0	0	0.0663559	0.121524	0	0	0.0281866	0	0	0
683	LOC105253876	uncharacterized protein LOC105253876	0.0912883	0.11177	0.0879904	0.0666578	0.103814	0	0	0	0	0	0	0	0	0	0	0	0.0799753	0	0	0	0	0	0	0
684	LOC105253877	putative aminopeptidase-2	0.0135274	0	0	0	0	0	0.00840227	0.0114387	0	0	0	0	0	0.0136443	0	0	0	0	0	0	0	0	0	0
685	LOC105253878	uncharacterized protein LOC105253878	0.282926	0.127943	0	0	0	0	0	0	0	0	0	0	0	0	0	0.126936	0	0	0	0	0	0.117879	0	0
686	LOC105253880	puromycin-sensitive aminopeptidase-like protein, partial	0.142841	0.0552291	0.0451354	0.0672803	0.152254	0.0463258	0	0	0.0393815	0	0.0638113	0.0426418	0	0	0.0521718	0.0574143	0.126588	0	0.0408232	0.044607	0.0346821	0.0357086	0	0
687	LOC105253910	aminopeptidase M1	0	0	0	0	0	0	0	0	0	0	0	0	0.0792702	0	0	0.0963638	0.0746263	0.0942044	0	0	0	0	0.0741153	0
688	LOC105253921	uncharacterized protein LOC105253921	0.309332	0.263685	0.353191	0.326771	0.239643	0.444812	0.399582	0.383934	0.437637	0.238524	0.591738	0.378135	0.41918	0.13875	0.286497	0.251588	0.375866	0.466286	0.41559	0.510093	0.39085	0.286508	0.252061	0.216053
689	LOC105253942	transient receptor potential channel pyrexia isoform X2	0.299185	0.161158	0.157321	0.429403	0.217459	0.462464	0.482019	0.34403	0.201275	0.202611	0.398141	0.282367	0.174367	0.409365	0.300199	0.253016	0.080312	0.39491	0.192523	0.140265	0.219312	0.355018	0.287555	0.074717
690	LOC105253945	putative fatty acyl-CoA reductase CG5065	0	0	0	0.0449207	0.0634999	0	0.0417075	0	0	0	0	0	0	0	0	0.070231	0	0	0	0	0	0	0	0
691	LOC105253950	uncharacterized protein LOC105253950	0	0	0.317535	0	0.365509	0	0.100831	0.131833	0	0.123448	0.104493	0.141563	0	0.354006	0.183596	0	0	0.197782	0	0.150063	0	0.117468	0.129988	0.123471
692	LOC105253952	odorant receptor 49a-like	0	0	0	0	0.223338	0	0	0	0	0	0	0	0	0	0.211567	0	0.157328	0.233884	0	0	0.114247	0	0	0
693	LOC105253955	protein PTHB1	0.172848	0.276259	0.14591	0.213079	0.0761538	0.0270471	0.0890552	0.0611416	0.0276267	0.0321701	0.0538826	0.0347428	0.0556761	0.0555629	0	0.296872	0.195941	0.0629037	0.0880174	0.0640697	0.0299619	0.0616846	0.0342049	0.148437
694	LOC105253964	uncharacterized protein LOC105253964	0.113566	0.0610921	0.0263339	0.0590608	0	0.0266937	0.0177326	0	0.0233929	0.0461501	0.0390279	0	0	0	0.0296569	0	0.0535708	0.0626278	0	0	0	0	0	0.0485413
695	LOC105253965	protein ANTAGONIST OF LIKE HETEROCHROMATIN PROTEIN 1-like	0	0	0	0	0	0	0	0	0	0	0	0	0	0.14641	0	0	0	0	0	0	0	0	0	0
696	LOC105253967	prion-like-(Q/N-rich) domain-bearing protein 25 isoform X2	0.427719	0.906705	0.487828	0.478505	0.134991	0.621445	0.433436	0.511588	0.58265	0.36921	0.583933	0.470496	0.413483	0.330758	0.101183	0.487684	0.281494	0.482694	0.0993188	0.539141	0.246311	0.249992	0.458135	0.774215
697	LOC105253988	LOW QUALITY PROTEIN: coagulation factor IX	0	0.0331108	0.136896	0.0973917	0.0302123	0.0313876	0.0261209	0	0.0972792	0	0.0636604	0	0.0328017	0	0.034543	0.0662467	0.132067	0.0370055	0	0	0.145705	0.0366781	0	0
698	LOC105253993	uncharacterized protein LOC105253993	0	0	0	0	0	0	0	0	0	0	0	0	0	0.0765026	0	0.31839	0.167315	0.250367	0	0.0830295	0.0736823	0	0.085565	0
699	LOC105253998	probable G-protein coupled receptor Mth-like 10	0	0	0	0.0963019	0.0737071	0	0	0	0	0.0524908	0	0	0	0	0	0.165409	0.115727	0	0	0	0	0.0492789	0	0.0523897
700	LOC105254029	NA	0.41162	0	0.435825	0.0907052	0.606069	0.529378	0.182432	0	0.0592387	0.194777	0.165851	0.0717542	0.120484	0	0	0.0657966	0.142678	0	0	0.0679875	0.0605398	0	0	0.287312
701	LOC105254034	cadherin-89D isoform X3	0.371137	0.408513	0.33858	0.727272	0.20489	0.232832	0.45938	0.219497	0.29691	0.770239	0.98226	0.459938	0.267911	0.240344	0.346447	0.355081	0.171743	0.266908	0.318822	0.567166	0.644067	0.406159	0.227127	0.309811
702	LOC105254044	modular serine protease-like	0	0	0	0	0	0	0.0299603	0.0413269	0	0	0	0	0	0	0.0457482	0	0	0	0	0	0	0	0	0
703	LOC105254046	uncharacterized protein LOC105254046	0.0988583	0.201854	0.273664	0.0665126	0	0	0.18948	0.0851484	0.0820962	0.08111	0.0689483	0.0916049	0.18445	0.0957921	0.100128	0.514461	0	0	0	0.0947921	0.153887	0.157592	0	0
704	LOC105254057	uncharacterized protein LOC105254057	0.0407888	0	0	0.112897	0	0	0	0.0341186	0	0	0	0.037424	0.0762724	0	0.0417251	0.262337	0.11739	0.0886242	0.0345434	0	0	0	0	0.0350341
705	LOC105254067	uncharacterized protein LOC105254067 isoform X3	0.116216	0.0947424	0.173468	0.126085	0.215614	0.226394	0.0958251	0.148573	0.204692	0.157966	0.278898	0.254489	0.128524	0.173422	0.0947563	0.207328	0.199032	0.186447	0.117601	0.268107	0.190173	0.140657	0.276785	0.237989
706	LOC105254070	titin homolog isoform X2	0.181636	0.133292	0.137876	0.191772	0.1555	0.139629	0.124305	0.0965709	0.0852296	0.113411	0.0922241	0.0668555	0.208145	0.126798	0.162679	0.277748	0.815509	0.239679	0.114829	0.104606	0.169723	0.120068	0.160338	0.23544
707	LOC105254101	uncharacterized protein LOC105254101	0	0.52129	0	0	0	0	0	0	0	0	0	0	0	0	0	0	0	0	0	0	0	0	0	0
708	LOC105254108	NA	0	0.159905	0.128266	0.0939576	0.14548	0	0.244418	0.109073	0.216975	0.511825	0.432128	0.349282	0.270055	0.143089	0.149871	0.332795	0	0.155058	0	0.123758	0.188282	0.0973568	0.110547	0.104174
709	LOC105254118	scavenger receptor class B member 1 isoform X2	0.213238	0.366281	0.486049	0.426292	0.340666	0.611071	0.411858	0.430099	0.222696	0.560435	0.316555	0.362533	0.482704	0.495175	0.526619	0.485339	0.807935	0.16769	0.568106	0.413451	0.444281	0.581899	0.618871	0.361167
710	LOC105254123	lysosomal aspartic protease-like	0.0980273	0	0	0.0665144	0	0	0	0.0793824	0	0	0	0.0862454	0	0	0.102168	0.113037	0.0893036	0	0	0	0.0714472	0	0	0
711	LOC105254125	lysosomal aspartic protease-like isoform X1	0.206103	0.258333	0	0.164579	0.118523	0.111844	0.0706529	0	0.0929868	0.0891998	0.0746862	0	0.112859	0	0	0.133609	0.217103	0.116475	0	0	0	0	0.0968515	0.0932635
712	LOC105254126	lysosomal aspartic protease-like	0.249988	0.644769	0.153567	0.116668	0	0.158996	0.102056	0	0.135195	0.0648006	0.109529	0.0736184	0	0	0	0.0969233	0.155294	0	0.0703355	0	0.121576	0.125183	0	0.0682936
713	LOC105254128	uncharacterized protein LOC105254128	0.165775	0.0556121	0.101034	0.0741228	0.051352	0.0494327	0.140652	0.0487507	0.0460675	0.0964114	0.0407431	0.0535125	0.151822	0.156499	0.0552535	0.114073	0.158638	0.115839	0.097313	0	0.0892317	0.183237	0.208643	0.105735
714	LOC105254132	lipase 3	0	0	0	0	0	0	0	0	0	0	0	0	0.089503	0	0	0.417265	0.0927981	0	0	0	0	0	0	0
715	LOC105254136	probable DNA-directed RNA polymerases I and III subunit RPAC2	0.702366	0	0	0.474743	0	0	0.460799	0	0.586081	0	0	0.679626	0.64269	0	0	0	0.716981	0	0.617669	0.669295	0	0	0	0.667988
716	LOC105254182	WD repeat-containing protein 63	0	0.020818	0	0	0	0.0195368	0	0	0	0	0	0	0	0	0	0.0211649	0.0258773	0	0	0.0241127	0	0	0	0
717	LOC105254183	odorant receptor 85c	0.334471	0.278899	0.358623	0.484342	0.32504	0.544847	0.266207	0.358612	0.398658	0.594951	0.369926	0.563282	0.417553	0.697532	0.510564	0.344476	0.472389	0.716329	0.628633	0.383383	0.275217	0.922716	0.312638	0.414185
718	LOC105254185	uncharacterized protein LOC105254185	0.0444107	0	0	0	0	0	0	0	0	0	0	0	0	0	0	0	0	0	0	0	0	0	0	0
719	LOC105254194	probable cytochrome P450 6a13	0.126477	0.134316	0.235493	0.146339	0.266657	0.198319	0.200763	0.134913	0.244056	0.129167	0.0897591	0.290668	0.180469	0.311348	0.196943	0.1394	0.296884	0.404158	0.229167	0.25001	0.161363	0.203565	0.274181	0.283531
720	LOC105254196	pro-resilin	0.911868	0.596092	0.490817	0.560332	0.0955476	0.411425	0.361619	0.537275	0.65381	0.109863	0.830384	0.240079	0.478189	0.592333	0.27515	0.31293	0.808365	0.298968	0.105665	0.115396	0.704406	0.316456	0.407546	0.367715
721	LOC105254212	uncharacterized protein LOC105254212	0.324842	0.163786	0.301868	0.436318	0.227111	0.43617	0.376146	0.520568	0.279938	0.0723167	0.248172	0.489396	0.375149	0.386927	0.329092	0.337905	0.641609	0.600363	0.593474	0.242786	0.617939	0.417785	0.55984	0.395322
722	LOC105254215	ras-responsive element-binding protein 1 isoform X1	0.0912787	0.0441349	0.0803935	0.244912	0.142266	0.104203	0.175947	0.0932498	0.0534385	0.037107	0.0919367	0.13394	0.0765499	0.0637403	0.0348411	0.151659	0.0145183	0.0731752	0.115246	0.0628278	0.0818706	0.107078	0.0805799	0.0144673
723	LOC105254218	protein expanded	0	0.102092	0.187699	0.277985	0.0910899	0.0451197	0.128385	0.127435	0.204541	0.0424297	0.0353614	0.327318	0.235716	0.240391	0.0997694	0.255772	0.212833	0.159462	0.0864169	0.189862	0.238305	0.122538	0	0.235602
724	LOC105254219	POU domain protein 2 isoform X2	0.421483	0.441923	0.416758	0.506216	0.608695	0.551897	0.776464	0.758834	0.672616	0.548653	0.747361	0.722259	0.718639	0.817497	0.626793	0.500564	0.158204	0.710558	0.645794	0.631095	0.29963	0.483493	0.468393	0.501194
725	LOC105254236	bestrophin-4	0.255969	0.137375	0.13264	0.31425	0.319795	0.168349	0.225909	0.136805	0.238826	0.136921	0.0577024	0.240876	0.276633	0.315476	0.139139	0.317293	0.187202	0.275901	0.0963556	0.207442	0.387299	0.230818	0.148596	0.227462
726	LOC105254237	phospholipid scramblase 4	0.186427	0.115354	0.224529	0.163838	0.26832	0.106201	0.0805423	0.280244	0.0519448	0	0.0956306	0.12475	0.164223	0.0561819	0.178765	0.172734	0.254833	0.0623129	0.109436	0.119162	0.10548	0.161308	0.182019	0
727	LOC105254238	uncharacterized protein LOC105254238 isoform X2	0.0556681	0.292753	0	0.769011	0.165808	0	0	0	0.580429	0	0	0.0500428	0.208417	0.054035	0	0.853126	0	0	0.0936894	0.194055	0.419244	0.321066	0.253194	0.0470518
728	LOC105254240	NA	0	0	0	0	0.139633	0	0	0	0.106642	0	0	0	0	0	0	0	0	0	0	0	0.0975218	0	0	0
729	LOC105254251	fatty acid synthase-like	0	0	0.0130763	0.0286845	0.0138626	0	0	0.0250727	0	0.0244527	0.0207979	0.0136816	0	0.0137945	0	0.0617151	0.0265064	0	0	0.0136702	0	0	0	0.0398156
730	LOC105254257	dynein heavy chain 10, axonemal	0.194609	0.101682	0.0304547	0.0542162	0.135737	0.0801705	0.064423	0.255159	0.0527118	0.134549	0.136939	0.253534	0.0343426	0.0598168	0.0844995	0.0360305	0.0491457	0.0444766	0.0671583	0.0622153	0.0208383	0.0575952	0.0421231	0.0124519
731	LOC105254262	fatty acid synthase-like	0.0134869	0	0.0125818	0	0	0.0124672	0.00865839	0	0.0114754	0	0	0.0131776	0.0126911	0.0132809	0	0	0	0	0	0.013149	0	0.022389	0.0129312	0.0127392
732	LOC105254266	uncharacterized protein LOC105254266	0.145103	0	0	0	0	0	0	0	0	0	0	0	0	0	0	0	0	0	0	0	0	0	0	0
733	LOC105254277	uncharacterized protein LOC105254277	0	0	0	0.0615812	0	0	0	0	0	0	0	0	0	0.0453403	0.048133	0	0.0774822	0.0497664	0.0383158	0	0.0322625	0	0	0
734	LOC105254278	odorant receptor 13a-like isoform X1	0	0.129655	0	0	0.15082	0.14088	0	0.121772	0	0	0	0	0	0.147848	0	0	0.142871	0	0	0	0	0	0	0.125983
735	LOC105254279	odorant receptor 13a-like	0	0.204832	0.0875108	0.0656264	0.0951843	0.178581	0.117757	0	0.156751	0.0778741	0.065664	0.0872784	0.0898665	0	0	0	0	0	0	0	0.0707283	0	0	0
736	LOC105254282	odorant receptor 13a-like isoform X1	0.307378	0.215539	0.353147	0.198746	0	0	0.063252	0.321363	0	0.0782962	0	0	0.478992	0	0.296241	0.329335	0.480143	0	0.173245	0.0944024	0.284934	0.296882	0.265597	0.087326
737	LOC105254286	uncharacterized protein LOC105254286	0	0.421095	0.0941455	0	0.19497	0.0904378	0	0	0	0.0897463	0	0	0.0940687	0.0986939	0	0	0.0963716	0	0.186232	0.102207	0.0887324	0.0880431	0	0
738	LOC105254287	laccase-1	0	0	0	0	0	0	0	0	0.0805194	0	0	0.0880715	0	0	0	0	0.0884581	0.110141	0	0	0	0.222684	0.0844536	0
739	LOC105254329	uncharacterized protein LOC105254329	0	0	0	0	0	0	0	0	0	0	0	0	0	0	0	0	0	0.0553417	0	0	0	0	0	0
740	LOC105254349	RING finger protein nhl-1	0	0.198246	0	0.134319	0.0364274	0	0.0279797	0.120599	0	0.0814729	0	0.0888357	0.149693	0.153843	0.122988	0	0.0869319	0.0841396	0.0784641	0	0	0.0781037	0.181925	0.0473634
741	LOC105254350	uncharacterized protein LOC105254350	0.0209157	0	0	0	0	0	0	0	0	0	0	0	0	0	0	0	0	0	0	0	0	0	0	0
742	LOC105254352	LOW QUALITY PROTEIN: uncharacterized protein LOC105254352	0.283842	0.160821	0.167953	0.326056	0.112235	0.138285	0.289101	0.120041	0.0590342	0.0571399	0.193768	0.581673	0.174137	0	0.0385285	0.293822	0.19124	0.648454	0.61179	0.366865	0.235302	0.569918	0.276469	0.0887093
743	LOC105254362	acid-sensing ion channel 1B-like	0.379564	0	0	0.260071	0	0	0	0.303669	0	0	0	0.330804	0	0	0	0	0	0	0	0	0.279596	0	0	0
744	LOC105254379	troponin C-like	0	0.137723	0.136547	0	0.123527	0	0	0	0	0	0	0.166068	0	0.133856	0	0.139669	0.316792	0.14354	0	0.157859	0	0	0	0
745	LOC105254387	uncharacterized protein LOC105254387	0.0217405	0	0	0	0	0	0	0	0	0	0	0	0	0.0208558	0	0	0	0	0	0	0	0	0	0
746	LOC105254398	nose resistant to fluoxetine protein 6-like	0.0640601	0.255228	0.0629316	0.0972928	0.0794192	0.069013	0.117015	0.102702	0.106799	0	0.0800609	0	0.0686428	0.0729149	0	0.180477	0	0.161878	0.0544626	0	0.0428329	0.13377	0	0.0461284
747	LOC105254416	aromatic-L-amino-acid decarboxylase-like, partial	0	0	0	0	0.109485	0	0.0672084	0	0	0	0.0736193	0	0	0	0	0	0	0	0	0	0	0	0	0
748	LOC105254420	odorant receptor 46a-like isoform X2	0	0	0	0	0	0	0	0	0	0	0	0	0	0	0	0	0	0	0.187299	0	0	0	0	0
749	LOC105254421	odorant receptor 46a-like	0	0	0.135578	0	0	0.142111	0	0	0	0	0.0907806	0	0	0	0	0	0	0	0	0.129178	0	0	0	0
750	LOC105254434	uncharacterized protein LOC105254434	0	0	0.0746756	0	0	0	0.0508057	0	0	0	0	0	0	0	0	0.170636	0	0.0864867	0	0	0.0627641	0	0	0
751	LOC105254436	uncharacterized protein LOC105254436	0	0	0	0.070486	0	0	0	0	0	0	0	0	0	0	0	0	0	0	0	0	0	0	0	0
752	LOC105254460	protein mesh isoform X2	0.373991	0.413083	0.325614	0.223063	0.279646	0.395375	0.234088	0.299089	0.142818	0.219388	0.163313	0.169959	0.451349	0.337212	0.205254	0.22475	0.439109	0.344405	0.373675	0.296576	0.408506	0.404428	0.418081	0.355787
753	LOC105254470	potassium/sodium hyperpolarization-activated cyclic nucleotide-gated channel 1	0	0	0	0	0	0	0	0	0	0	0	0	0	0	0	0.0840691	0	0	0	0	0	0	0	0
754	LOC105254503	cyclin-dependent kinase-like 4	0.720777	0.518045	0.951337	0.891989	0.829313	0.727328	0.906319	0.546627	0.694418	0.198541	0.587067	0.601509	0.742873	0.549513	0.843664	0.73879	0.876226	0.796483	0.685303	0.748878	0.851323	0.761538	0.862385	0.495646
755	LOC105254511	uncharacterized protein LOC105254511	0.0826768	0	0	0.176052	0	0.161419	0.0495744	0	0	0.063414	0	0	0	0	0	0.291635	0	0	0	0	0.0573326	0	0	0
756	LOC105254524	uncharacterized protein LOC105254524 isoform X2	0.120651	0	0	0	0.0541566	0.158164	0	0	0	0	0	0	0	0.0565234	0.0587781	0.0609246	0.0586789	0.0619393	0	0.110061	0	0.0472404	0	0.163373
757	LOC105254537	uncharacterized protein LOC105254537	0.086204	0.0746666	0	0.0270911	0.0659765	0.0700327	0.027846	0	0	0	0	0.083298	0.073458	0	0	0.0359055	0	0	0	0.0403551	0.0358538	0.0366771	0.041138	0.0860788
758	LOC105254542	serine/arginine repetitive matrix protein 1	0.958479	0.15154	0.0901865	0.215933	0.35137	0.344453	0.672282	0.662015	0.138405	0.549003	0.567099	0.58042	0.442576	0.367401	0.345926	0.258881	0.385081	0.26718	0.507452	0.383397	0.928456	0.0584684	0.535325	0.773718
759	LOC105254544	uncharacterized protein LOC105254544	0	0	0	0	0	0	0	0	0	0	0	0	0	0	0	0.100289	0	0.11612	0	0	0	0	0	0
760	LOC105254545	uncharacterized protein LOC105254545	0	0	0	0.0245823	0.0793726	0.0300872	0.0513684	0	0.0308247	0.0736362	0.0302409	0	0	0	0.0316231	0.0569885	0	0.0352381	0.0655517	0.035886	0	0.0356379	0.0385962	0.0439554
761	LOC105254557	adult-specific cuticular protein ACP-22	0.113113	0.507985	0.497094	0.213521	0.0933513	0.184106	0.284972	0.0989371	0.0915568	0.101175	0.341898	0.223044	0.28627	0.291872	0.314689	0.102415	0.234482	0.218041	0.198082	0.42575	0.0961886	0.291959	0	0.921408
762	LOC105254559	uncharacterized protein LOC105254559	0.0921616	0.0960108	0.0852548	0.186551	0	0	0.117834	0.0815008	0.0772347	0.157688	0	0	0	0.0894201	0.189236	0	0.089535	0	0.0817886	0	0	0	0.263293	0.259989
763	LOC105254616	uncharacterized protein DDB_G0271670	0.0603896	0	0.101781	0.0373578	0	0.0971597	0	0.0459571	0.0873464	0.047186	0.117256	0.0519302	0.050612	0	0	0.102993	0	0.0562882	0	0	0	0	0.0507867	0
764	LOC105254618	uncharacterized protein LOC105254618	0	0	0	0	0.109979	0.110358	0	0	0	0	0	0	0	0	0	0.119034	0.131827	0	0.105798	0	0	0	0	0
765	LOC105254620	uncharacterized protein LOC105254620	0	0	0	0.153356	0	0	0	0	0	0	0	0	0	0	0	0	0	0	0.113835	0	0	0	0	0
766	LOC105254622	uncharacterized protein LOC105254622	0.086535	0.071519	0	0	0	0	0	0	0	0	0	0	0	0	0	0.146033	0.101286	0.0815946	0	0	0	0	0	0.0921502
767	LOC105254623	uncharacterized protein LOC105254623	0	0	0	0	0.0466323	0.0988372	0	0	0	0	0	0	0	0	0	0.0497394	0.128764	0.0573149	0	0	0	0	0	0
768	LOC105254624	uncharacterized protein LOC105254624	0.187256	0	0	0.0583628	0	0	0.0603052	0	0.0756489	0	0	0	0	0	0	0	0	0	0	0.17766	0.0803163	0	0	0
769	LOC105254625	uncharacterized protein LOC105254625	0	0	0	0	0	0.0673418	0	0	0	0	0	0	0	0	0	0	0	0	0	0	0	0	0	0
770	LOC105254626	uncharacterized protein LOC105254626	0	0.158738	0.0518377	0	0	0.0489719	0	0.0534099	0.0492715	0	0	0	0	0	0	0	0.0620767	0.0577754	0.0525678	0.0574341	0.0512345	0	0	0.059476
771	LOC105254657	guanine deaminase	0.447173	0.312343	0.135807	0.199173	0.215063	0.0671228	0.0932223	0.191966	0.365844	0	0.31664	0.0695743	0.138815	0	0.151351	0.404272	0.350452	0.556657	0.258869	0.421787	0.354471	0.12026	0.137594	0.136362
772	LOC105254658	protein lava lamp-like, partial	0.022344	0.0385802	0	0.0138595	0.0179235	0.00909242	0.0159182	0	0	0.0236415	0.0203695	0.0128724	0	0.0195307	0.0104166	0.0298173	0	0.0322256	0.0660447	0.012077	0	0.034866	0.0273573	0.0430552
773	LOC105254667	tyrosine aminotransferase	0.239627	0.114451	0.161326	0.320883	0.157859	0.211058	0.0765725	0	0.0982259	0.0512679	0.0432357	0	0	0.164541	0.057442	0.286357	0.186771	0	0.0513875	0.281142	0.143292	0.491735	0.0549834	0.222169
774	LOC105254673	NA	0	0	0	0	0	0.0515379	0	0.0521906	0.048849	0	0	0.0569312	0.0530059	0	0	0.0613906	0.05387	0	0	0.0565079	0	0	0.0563814	0
775	LOC105254674	probable G-protein coupled receptor Mth-like 10	0	0	0	0.165716	0	0	0	0	0	0	0	0	0	0	0	0.0945147	0.066367	0	0	0	0.106028	0	0	0
776	LOC105254694	lactase-phlorizin hydrolase	0	0	0.117804	0.17428	0.260787	0	0.0393066	0.107767	0.104968	0.0518992	0.0441222	0.117008	0.181714	0.0634018	0.336505	0.291741	0.114463	0.070359	0.10979	0.712357	0.193989	0.294874	0.0566508	0.111052
777	LOC105254696	sodium channel protein Nach isoform X1	0.19939	0.219605	0	0.0465474	0.203287	0.125844	0.12663	0.0574366	0.391711	0	0.09318	0.309891	0.128708	0.200473	0.141033	0.0756471	0.125221	0.148317	0.233953	0	0.15329	0.05255	0.11967	0.225273
778	LOC105254719	NA	0.228125	0.151397	0.0991955	0.111499	0.0908422	0.239038	0.107047	0.0976662	0.134753	0.0473252	0	0.103889	0.0491157	0.0492853	0	0.0486156	0	0.165599	0.0463783	0.0509231	0.0436342	0.0451344	0.098325	0.0515642
779	LOC105254720	NA	0.200278	0.122038	0.115619	0.233	0	0.222329	0.252111	0.351602	0	0.115042	0.143275	0.128275	0.1134	0.117794	0	0.126775	0	0.240288	0.231631	0	0.109455	0.111004	0.384	0
780	LOC105254721	cell death specification protein 2 isoform X1	0.446263	0.763677	0.234787	0.190909	0.338618	0	0.0815728	0.31455	0.414416	0.317614	0.225357	0.117436	0.239083	0.121596	0.124899	8.79e-06	0.263806	0.154199	0.216893	0	0.0990264	0.40693	0.226402	0.225367
781	LOC105254723	uncharacterized protein LOC105254723	0.308477	0.27516	0.318122	0.0776878	0.151454	0.451065	0.267292	0.318834	0.295831	0.385858	0.092522	0.180922	0.154313	0.369633	0.168738	0.331503	0.189836	0.059332	0.105937	0.286556	0	0.26382	0.0606348	0.0633427
782	LOC105254727	alpha-glucosidase	0.0529965	0	0.0932299	0.0343408	0	0.0891219	0.0339955	0	0.172323	0	0	0	0	0	0	0	0	0	0.0910813	0	0	0.0452141	0	0
783	LOC105254728	alpha-glucosidase	0.0532979	0	0	0.102005	0.0433736	0	0	0.0469544	0.0432019	0.0474493	0	0	0	0	0	0	0	0	0.0457986	0	0.0446052	0.0458712	0	0
784	LOC105254739	NA	0.139901	0	0	0.0465923	0	0	0.0895625	0	0	0	0	0	0	0	0	0	0	0.0721713	0	0	0	0.0580712	0	0
785	LOC105254741	probable serine/threonine-protein kinase clkA	0.226549	0.077063	0.136771	0.306425	0.0712124	0.271306	0.140271	0.318121	0	0.185937	0.0528348	0	0.138363	0.143904	0	0	0.0729621	0.159581	0.128229	0	0.173244	0.0592369	0.134029	0.13398
786	LOC105254754	LOW QUALITY PROTEIN: uncharacterized protein LOC105254754	0.094271	0	0	0	0	0	0	0	0	0	0	0	0	0	0	0	0	0	0	0.0469868	0	0	0	0
787	LOC105254764	uncharacterized protein LOC105254764	0.679418	0.995617	0.42246	0.154092	0.450055	0.421375	0.279261	0.558403	0.182295	0.346861	0.14726	0.194677	0.220544	0.918446	0.483951	0.761792	0	0.499575	0.19129	0.636767	0.511099	0.339596	0.194109	0.55132
788	LOC105254771	myb-like protein AA	0.232918	0	0.0689846	0	0	0	0.0486635	0	0	0	0	0	0	0	0	0	0	0	0	0	0	0	0	0
789	LOC105254772	uncharacterized protein LOC105254772	0	0	0	0	0.0630245	0.0317507	0	0	0	0	0	0	0.0326691	0	0	0	0	0	0	0	0	0	0	0
790	LOC105254777	LOW QUALITY PROTEIN: cell wall protein AWA1	0.0686701	0.0628068	0	0	0.113071	0	0	0.104417	0.0512518	0	0	0	0	0.0582426	0	0.0614401	0	0	0	0	0	0.0509136	0	0
791	LOC105254785	cuticle protein 19	0	0.453736	0	0	0	0	0	0	0	0	0	0	0	0.434106	0	0	0	0	0.42429	0	0	0	0	0
792	LOC105254798	uncharacterized protein LOC105254798	0.0867034	0.209566	0.0730995	0.0525219	0.0625391	0.268701	0.0564922	0.153826	0.140236	0.155257	0.263219	0	0.279979	0.0703843	0.145322	0	0.195458	0.0785882	0.0747055	0.163592	0	0.152907	0	0.179802
793	LOC105254800	uncharacterized protein LOC105254800 isoform X1	0.870416	0.462856	0.375405	0.41713	0.370959	0.211793	0.434547	0.241621	0.55285	0.33444	0.402803	0.434203	0.361097	0.424513	0.239765	0.714405	0.229708	0.178961	0.311849	0.661433	0.637764	0.205029	0.19956	0.341069
794	LOC105254801	potassium channel subfamily K member 18	0.644526	0.479379	0.323747	0.151723	0.35738	0.719064	0.303831	0.862799	0.646149	0.980559	0.775129	0.986705	0.789212	0.249062	0.949292	0.286177	0.148626	0.337348	0.46659	0.63451	0.375333	0.951776	0.362215	0.156512
795	LOC105254802	uncharacterized protein LOC105254802	0	0.0272174	0	0.0179346	0	0	0	0	0	0	0	0	0	0	0	0	0.0253889	0	0	0	0	0	0	0
796	LOC105254804	uncharacterized protein LOC105254804	0	0	0	0	0.0527488	0	0	0	0	0	0.0330937	0	0	0.051564	0.0541232	0	0.0455378	0.0573789	0.0424912	0	0	0	0.0419452	0
797	LOC105254814	odorant receptor 30a-like isoform X2	0.128337	0	0	0	0	0	0	0	0	0	0	0	0	0	0	0.154904	0.127732	0	0	0.124248	0	0	0.103025	0.11551
798	LOC105254815	NA	0.125837	0.478362	0.167105	0.163084	0.225756	0.275109	0.268204	0.0545344	0.0519188	0	0.265786	0.119216	0.0520705	0.233598	0.120039	0.0627149	0.286309	0.125376	0	0.117967	0.239643	0.152276	0.174162	0.0580774
799	LOC105254817	protein ALP1-like	0	0	0	0	0.0716555	0	0	0	0	0	0	0	0	0	0	0	0.0691448	0	0	0	0	0	0	0
800	LOC105254821	putative odorant receptor 85d	0.226327	0.547443	0.213489	0	0.250547	0	0.4041	0	0	0.328548	0	0.187338	0.229889	0.477516	0.247346	0	0	0.803839	0.185234	0.202849	0.306573	0	0.1786	0
801	LOC105254822	glycine-rich cell wall structural protein	0.0609428	0.0957943	0	0.0303315	0.0934083	0.0694955	0.0405049	0.124982	0.0988549	0	0.0651741	0	0.10965	0.0733279	0.0409266	0.0623341	0	0.0414965	0.0554349	0.0583705	0.14799	0.297807	0.170514	0
802	LOC105254824	zinc metalloproteinase nas-4 isoform X1	0.076228	0	0	0	0.0625727	0	0	0.0677513	0	0.0685329	0	0	0	0	0	0.06768	0	0	0.0666347	0	0.128719	0.0659279	0.0743266	0
803	LOC105254825	glucose dehydrogenase	0.713732	0.536807	0.752624	0.811516	0.52792	0.659802	0.556241	0.651009	0.588183	0.517356	0.43385	0.597118	0.836123	0.576523	0.583521	0.745651	0.335326	0.399725	0.53651	0.64781	0.961717	0.835159	0.696032	0.733986
804	LOC105254826	uncharacterized protein LOC105254826	0.0441408	0	0.0407321	0.0295612	0	0	0	0	0	0.0381781	0	0.0428653	0	0	0	0	0	0	0	0.042497	0	0	0	0
805	LOC105254827	endoglucanase 10	0.0564585	0	0	0	0	0.0477934	0	0	0	0	0	0	0	0	0	0	0.113445	0	0	0	0.0469615	0	0	0
806	LOC105254891	venom acid phosphatase Acph-1	0	0	0	0.0755054	0.156366	0.0507694	0.0358808	0.0484923	0	0	0.119482	0.0526684	0	0	0	0.0583701	0.054613	0.0596008	0.0486988	0.0531869	0	0.0448256	0.05078	0.0495519
807	LOC105254893	4-coumarate--CoA ligase-like 7	0.239566	0	0.0571824	0.0419881	0	0.115646	0.114412	0.10499	0.0511116	0	0	0	0.117756	0	0.0657339	0.287142	0.327235	0.20445	0.107414	0.116793	0.0463762	0	0.0547444	0.104448
808	LOC105254900	NA	0.506095	0.434389	0.421456	0.461692	0.329832	0.274136	0.392603	0.73388	0.459804	0.647737	0.679489	0.694718	0.471426	0.473356	0.74577	0.350037	0.342008	0.471699	0.612611	0.728135	0.922301	0.591269	0.807942	0.843096
809	LOC105254906	NA	0.220243	0.101174	0.269666	0.21205	0.0314276	0.0941646	0.0759305	0.143596	0.0643895	0.0712284	0.0609235	0	0.0983282	0.200709	0.106146	0.242305	0.152667	0.14708	0.13849	0.113895	0.0691577	0.20714	0.0399415	0.120913
810	LOC105254947	LOW QUALITY PROTEIN: facilitated trehalose transporter Tret1	0	0.182988	0.0768162	0.178326	0.169473	0.0795015	0.0504649	0.134081	0.199878	0.0652758	0.0546615	0	0.159615	0.329766	0	0.093614	0	0.0932216	0.0691165	0.0750774	0.0593403	0	0.0685326	0.135912
811	LOC105254989	LOW QUALITY PROTEIN: fatty acyl-CoA reductase 1	0	0	0	0	0	0	0	0	0	0	0	0	0	0	0	0	0	0	0	0	0	0	0.0664457	0
812	LOC105255009	protein gooseberry isoform X2	0	0	0	0	0	0.0581674	0	0	0	0	0.0358033	0	0	0	0.495786	0	0	0	0	0.0796137	0	0.0412186	0	0
813	LOC105255017	proto-oncogene tyrosine-protein kinase ROS-like	0.05964	0.0340314	0.0851601	0.104593	0.0629837	0.057942	0	0.0768499	0.100333	0.0488002	0.0414817	0.166237	0.0880232	0.21729	0.228377	0.106337	0.212408	0.203492	0.0522661	0.142405	0.0450101	0.139407	0.0531186	0.0766093
814	LOC105255019	uncharacterized protein LOC105255019	0.147132	0.484323	0.562669	0.795292	0.297954	0.825399	0.479824	0.535771	0.125992	0	0.321883	0.427452	0.429981	0.747953	0	0.856954	0	0.325868	0.408489	0.741452	0.62177	0.496759	0.58318	0.682392
815	LOC105255025	protein gooseberry-neuro	0	0	0	0.0301026	0	0	0	0	0	0	0	0	0	0	0.203225	0	0.0630137	0.0869458	0	0	0	0	0	0
816	LOC105255029	NA	0.56589	0	0	0.18882	0	0.254944	0.17214	0	0.226062	0	0	0.503699	0.532104	0.274832	0.284257	0	0	0	0	0	0.426255	0	0	0.25055
817	LOC105255040	pickpocket protein 19	0	0.2049	0.0509167	0	0.0466003	0.0968657	0.0371935	0.0502424	0.14076	0.10261	0.0430083	0.112123	0.050035	0.0498724	0.103836	0.200539	0.129781	0.0565846	0.148154	0.215763	0.095781	0	0.0548776	0.115527
818	LOC105255045	thyrotropin-releasing hormone-degrading ectoenzyme-like	0.394234	0.521589	0.533666	0.502441	0.3043	0.275776	0.123057	0.231986	0.399526	0.185499	0.210342	0.318024	0.238755	0.342114	0.178813	0.248998	0.439862	0.13853	0.309617	0.150182	0.170158	0.353331	0.270053	0.0941363
819	LOC105255049	transmembrane protease serine 9	0.27404	0.152138	0.224701	0.159852	0.0475043	0.0993244	0.132301	0.0630663	0.055655	0.0685887	0.0577287	0.0732141	0	0.259836	0.0558171	0.101368	0	0	0.180751	0	0.190221	0.129874	0.22146	0.163707
820	LOC105255060	neuropeptides capa receptor	0.150755	0	0.202997	0	0	0.130311	0.0959343	0.0652942	0	0.129741	0.0543849	0.215953	0.133545	0.0679587	0	0	0	0	0	0	0	0	0	0
821	LOC105255095	feline leukemia virus subgroup C receptor-related protein 2-like	0.0631778	0.262102	0.0579077	0.0856735	0.122765	0.11489	0.27963	0.110163	0.211468	0.269082	0.136787	0.180051	0.0583876	0.181455	0.128993	0.203259	0.182591	0.408272	0.111307	0.660818	0.503161	0.101956	0.293931	0.115925
822	LOC105255096	uncharacterized protein LOC105255096	0.244289	0	0	0.309405	0.373147	0	0.307559	0	0	0.205629	0.347706	0	0.209158	0.208316	0.427007	0	0.531658	0	0.408577	0.223129	0.197398	0.202564	0.440494	0.471217
823	LOC105255098	valacyclovir hydrolase	0	0	0	0.0693537	0	0.183913	0	0	0	0	0	0.0999062	0	0	0	0	0	0	0	0	0	0	0	0
824	LOC105255112	lysosomal aspartic protease-like	0	0.0738283	0	0.0467804	0	0	0	0.0531148	0.10709	0	0.0846711	0	0.0630405	0	0.286818	0	0.170581	0	0	0	0	0	0	0
825	LOC105255113	lysosomal aspartic protease	0.058695	0.134038	0.0553635	0	0	0	0	0.048375	0.048649	0	0.0387345	0	0.0578684	0	0	0	0	0	0	0	0	0.0432753	0	0
826	LOC105255115	uncharacterized protein LOC105255115	0.0641001	0.0723611	0.0902065	0.0225412	0.0677011	0.124067	0	0.0803654	0.0265866	0.0255393	0.0215938	0.0289438	0.0311393	0	0	0	0	0	0	0	0.0235973	0.0242867	0	0
827	LOC105255116	flocculation protein FLO11	0.117694	0	0	0	0	0	0.0371537	0	0	0	0	0	0.0569961	0	0	0	0.0536425	0	0	0	0	0.0461158	0	0
828	LOC105255121	putative odorant receptor 85d	0	0	0.237075	0	0	0	0	0	0	0	0.0805915	0.216702	0	0	0	0	0	0	0.208924	0	0	0	0	0.09691
829	LOC105255135	probable cytochrome P450 12b2, mitochondrial	0.460518	0.138579	0.315689	0.383281	0.171349	0.152821	0.260779	0.269677	0.334479	0.365329	0.152474	0.198823	0.195378	0.279598	0.251684	0.32073	0.210898	0.453617	0.303793	0.378616	0.372306	0.426032	0.520482	0.302746
830	LOC105255137	probable cytochrome P450 12a5, mitochondrial	0.098659	0.0485564	0.0446814	0.0334458	0	0	0	0	0	0	0	0	0.0900635	0	0.0480098	0	0.0498198	0.102602	0.0421199	0.0459512	0	0	0	0
831	LOC105255141	uncharacterized protein LOC105255141	0.243325	0.311473	0.057406	0.15271	0.193236	0.149417	0.168736	0.224191	0.149846	0.18948	0.259827	0.269825	0.179025	0.124684	0.131202	0.214128	0.027643	0.0695812	0.153252	0.111395	0.12794	0.111654	0.0992101	0.191338
832	LOC105255143	uncharacterized protein LOC105255143	0.133561	0	0.167353	0.0319964	0.184951	0.0434482	0.0274146	0.145831	0.182066	0.070231	0.118005	0.277308	0	0.0905779	0.0472307	0.0510967	0	0.101265	0	0.0405094	0.0313648	0.0657439	0.0364006	0.0356526
833	LOC105255145	uncharacterized protein LOC105255145	0.171677	0.197047	0.16084	0	0.545363	0.336509	0.138206	0.137531	0.184216	0.219252	0.257268	0.148538	0.281866	0.117332	0.0612821	0.335883	0.0515019	0	0	0.0512462	0.0783565	0.1231	0.136811	0.0445219
834	LOC105255146	uncharacterized protein LOC105255146	0.674996	0.161495	0.129077	0.195517	0.587298	0.26888	0	0.971232	0	0.505498	0.511987	0.115141	0	0	0	0.165492	0.118953	0.157382	0.223976	0.122157	0.0921825	0	0	0.20286
835	LOC105255148	uncharacterized protein LOC105255148	0	0.0117611	0	0	0	0	0	0	0.00772732	0	0	0	0	0	0.00663214	0	0	0	0	0	0	0.0104896	0	0.0291873
836	LOC105255149	uncharacterized protein LOC105255149	0.0572418	0	0	0	0.0259875	0	0	0	0	0	0	0	0	0	0	0	0	0	0	0	0	0	0	0
837	LOC105255161	cytochrome P450 4C1-like isoform X1	0	0	0	0	0	0	0	0	0	0	0	0	0	0	0	0	0.0436161	0	0.0497664	0	0	0	0	0
838	LOC105255167	uncharacterized protein LOC105255167	0	0	0.0237635	0	0	0	0	0	0	0	0	0	0	0	0	0	0	0	0	0	0	0	0	0
839	LOC105255173	lysosomal aspartic protease	0.0614378	0	0	0	0	0	0	0	0	0	0	0	0	0	0	0	0.0529928	0	0	0	0	0	0	0
840	LOC105255179	acyl-CoA synthetase family member 2, mitochondrial isoform X2	0.308125	0.100038	0.221752	0.793002	0.186289	0.259041	0.0624073	0.0457471	0.0816389	0.136185	0.0385947	0.189481	0.396902	0.377077	0.194369	0.69558	0.393754	0.35696	0.129469	0.197219	0.322718	0.572704	0.149872	0.152335
841	LOC105255183	esterase E4	0.287378	0.319067	0.573351	0.277555	0.444996	0.341145	0.54503	0.421973	0.161921	0.202021	0.247761	0.259119	0.210181	0.202089	0.344791	0.341071	0.872935	0.498948	0.422156	0.150816	0.372735	0.369216	0.192872	0.204959
842	LOC105255211	protein grainyhead isoform X1	0.220616	0.149525	0.160926	0.234835	0.148784	0.142475	0.230337	0.169295	0.102132	0.138819	0.0831955	0.0966014	0.123823	0.109445	0.115079	0.291723	0.157751	0.0924515	0.154508	0.0787549	0.253869	0.103108	0.177053	0.234274
843	LOC105255212	serine proteinase stubble	0.506698	0.350841	0.346974	0.479565	0.401505	0.619069	0.609824	0.615988	0.488779	0.585602	0.38058	0.593769	0.423102	0.4679	0.402947	0.4378	0.64966	0.386351	0.38963	0.661234	0.724864	0.349362	0.639365	0.566592
844	LOC105255231	acetylcholine receptor subunit alpha-like 2	0.179341	0	0	0.181953	0.169533	0.0811194	0.220765	0.0742566	0	0.21759	0	0.0812857	0.0819474	0.084986	0.179762	0.281226	0	0.0951795	0.151224	0.164364	0	0.0694464	0	0.155259
845	LOC105255234	uncharacterized protein LOC105255234	0	0.151923	0	0.0492484	0	0.0664197	0.0500838	0	0	0	0	0	0	0.0728973	0.0770709	0.0792942	0.217601	0.0784981	0	0.0763074	0	0	0.0767957	0
846	LOC105255252	NPC intracellular cholesterol transporter 1 homolog 1b	0.58534	0.315957	0.717211	0.594744	0.506826	0.45399	0.484791	0.426988	0.507563	0.365851	0.382197	0.291187	0.509054	0.237762	0.500882	0.35548	0.606432	0.532081	0.52724	0.374792	0.420622	0.638199	0.350297	0.428388
847	LOC105255256	hydrocephalus-inducing protein homolog	0	0	0	0	0	0.0612543	0.0415601	0	0	0	0.0450015	0	0	0.0661227	0.0691955	0	0.0597647	0	0	0.0631678	0.0506258	0	0.0587512	0.0552749
848	LOC105255259	adenylate cyclase type 10	0.158903	0.284546	0.275714	0.307051	0.206717	0.251337	0.20339	0.229166	0.283586	0.328637	0.366881	0.404891	0.276626	0.286707	0.344468	0.52256	0.304198	0.295213	0.370451	0.307662	0.324169	0.248006	0.415531	0.226858
849	LOC105255269	guanine deaminase	0.223581	0	0.140666	0.204704	0.0752749	0.0696531	0	0	0.125954	0	0.0548058	0	0.142583	0.148328	0.0789291	0	0.0702806	0	0.0666689	0.0723586	0	0.123757	0	0
850	LOC105255270	guanine deaminase-like	0.0754164	0	0.0706524	0.0511651	0	0.209132	0.289255	0.0666166	0.126322	0.193108	0.109752	0.0722207	0.143901	0.224702	0.0793527	0.43015	0	0.497002	0.0673666	0	0.185399	0.186876	0.215882	0
851	LOC105255273	histone-lysine N-methyltransferase SETMAR-like	0	0	0	0	0	0	0	0	0	0	0	0	0	0	0	0	0	0	0	0	0	0	0.128422	0
852	LOC105255276	palmitoleoyl-protein carboxylesterase NOTUM isoform X1	0.531288	0.400151	0.42	0.441364	0.435206	0.482602	0.605781	0.531365	0.49473	0.786589	0.42308	0.655792	0.724824	0.490132	0.451731	0.452585	0.351488	0.746762	0.488076	0.690245	0.480168	0.481648	0.641406	0.491647
853	LOC105255297	RCC1 and BTB domain-containing protein 1	0	0	0	0	0.148203	0.139091	0	0	0	0	0	0	0	0	0	0	0	0	0	0	0	0	0	0
854	LOC105255319	uncharacterized protein LOC105255319	0.320783	0.206954	0.238098	0.187711	0.172687	0.17261	0.120446	0.212774	0.210313	0.254018	0.232713	0.188753	0.239344	0.138642	0.205098	0.124762	0.189635	0.111605	0.200052	0.169523	0.331446	0.242554	0.213486	0.148458
855	LOC105255321	dynein beta chain, ciliary	0.0359528	0.0153605	0.0157897	0.00373529	0.0379067	0.0192606	0.0199141	0.0168277	0.00503869	0	0.00488573	0.0125582	0.0300264	0	0.02164	0.0256787	0.0389718	0.0283348	0.0162486	0.0117838	0.0331425	0.0111201	0	0.0133907
856	LOC105255344	uncharacterized protein LOC105255344	0.344851	0.193396	0.394692	0.2159	0.264913	0.0460759	0.222911	0.203757	0.0467826	0.261261	0.219747	0.170485	0.142833	0	0.100701	0.0476266	0.190966	0.268766	0.197704	0.16126	0.0986181	0.100883	0.340404	0.359488
857	LOC105255372	probable 39S ribosomal protein L24, mitochondrial	0	0.110742	0	0	0	0	0	0	0	0	0	0	0	0	0	0	0	0	0	0	0	0	0	0
858	LOC105255376	venom acid phosphatase Acph-1-like isoform X1	0	0	0.0994241	0.0748872	0	0	0	0	0	0	0	0	0	0	0	0	0	0.11848	0	0	0	0	0	0
859	LOC105255377	venom acid phosphatase Acph-1-like	0	0.110216	0	0	0	0.0949433	0	0	0	0	0	0.0845572	0.0957962	0	0	0.112716	0.0897983	0	0	0.088357	0.1374	0.0708847	0.0790516	0.1544
860	LOC105255390	NA	0	0	0	0	0	0	0.0629832	0	0	0	0	0	0	0	0	0	0.0951694	0	0	0	0	0	0	0
861	LOC105255394	homeobox protein Hmx	0.356156	0.420961	0.507944	0.507431	0.284584	0.416535	0.757144	0.434657	0.489373	0.523944	0.537017	0.542194	0.416022	0.26537	0.434773	0.336341	0.407674	0.317896	0.521678	0.361954	0.513235	0.678467	0.633706	0.652698
[truncated: 1,779 more rows]

## Sheet: no_OR_low_exp_enrichedGOs
	No Expression; genes unexpressed in the brains of foragers and nurses (FPKM = 0)
	GO	GO_desc	over_under	adj_pVal	sam_freq	back_freq	n_GO_DEG	n_DEG	n_GO	n_all_genes	pVal	gene_name
1	no_annot	NA	over	2.16551e-119	0.77709	0.45131	882	1135	6234	13813	6.36916e-121	NA
2	GO:0015074	DNA integration	over	1.26433e-27	0.04141	0.00623	47	1135	86	13813	7.43722e-29	LOC105248410, LOC105249969, LOC105250519, LOC105250779, LOC105251003, LOC112637097, LOC112637190, LOC112637218, LOC112637319, LOC112637419, LOC112637432, LOC112637532, LOC112637665, LOC112637813, LOC112637858, LOC112637884, LOC112637885, LOC112637936, LOC112637939, LOC112637948, LOC112637985, LOC112637998, LOC112638071, LOC112638088, LOC112638098, LOC112638099, LOC112638119, LOC112638218, LOC1126…
3	GO:0031012	extracellular matrix	over	1.05467e-11	0.01762	0.00275	20	1135	38	13813	1.24079e-12	LOC105255868, LOC112637426, LOC112637712, LOC112637852, LOC112637860, LOC112637926, LOC112637937, LOC112638031, LOC112638167, LOC112638360, LOC112638384, LOC112638467, LOC112638481, LOC112638564, LOC112638709, LOC112638781, LOC112638944, LOC112639052, LOC112639153, LOC112639796
4	GO:0000166	nucleotide binding	over	1.72059e-09	0.01322	0.00195	15	1135	27	13813	3.03633e-10	LOC105258641, LOC112637116, LOC112637117, LOC112637856, LOC112637944, LOC112638214, LOC112638216, LOC112638268, LOC112638322, LOC112638480, LOC112638810, LOC112638940, LOC112638946, LOC112639875, LOC112639960
5	GO:0003887	DNA-directed DNA polymerase activity	over	3.1417e-08	0.01322	0.00232	15	1135	32	13813	6.46822e-09	LOC105258641, LOC112637116, LOC112637117, LOC112637856, LOC112637944, LOC112638214, LOC112638216, LOC112638268, LOC112638322, LOC112638480, LOC112638810, LOC112638940, LOC112638946, LOC112639875, LOC112639960
6	GO:0004222	metalloendopeptidase activity	over	3.11508e-06	0.01762	0.00528	20	1135	73	13813	8.2458e-07	LOC105255868, LOC112637426, LOC112637712, LOC112637852, LOC112637860, LOC112637926, LOC112637937, LOC112638031, LOC112638167, LOC112638360, LOC112638384, LOC112638467, LOC112638481, LOC112638564, LOC112638709, LOC112638781, LOC112638944, LOC112639052, LOC112639153, LOC112639796
7	GO:0006260	DNA replication	over	6.06843e-06	0.01322	0.00333	15	1135	46	13813	1.78483e-06	LOC105258641, LOC112637116, LOC112637117, LOC112637856, LOC112637944, LOC112638214, LOC112638216, LOC112638268, LOC112638322, LOC112638480, LOC112638810, LOC112638940, LOC112638946, LOC112639875, LOC112639960
8	GO:0000723	telomere maintenance	over	3.54309e-05	0.00705	0.00116	8	1135	16	13813	1.32258e-05	LOC112638261, LOC112638327, LOC112638371, LOC112638477, LOC112639104, LOC112639131, LOC112639220, LOC112639917
9	GO:0004190	aspartic-type endopeptidase activity	over	0.000219283	0.01498	0.00557	17	1135	77	13813	9.67423e-05	LOC105247753, LOC105248149, LOC105248997, LOC105255172, LOC105256040, LOC105257919, LOC105258678, LOC112637054, LOC112637953, LOC112637958, LOC112638139, LOC112638152, LOC112638666, LOC112639245, LOC112639467, LOC112639474, LOC112639479
10	GO:0003678	DNA helicase activity	over	0.000290186	0.00705	0.00152	8	1135	21	13813	0.000136558	LOC112638261, LOC112638327, LOC112638371, LOC112638477, LOC112639104, LOC112639131, LOC112639220, LOC112639917
11	GO:0006508	proteolysis	over	0.00171978	0.0326	0.01991	37	1135	275	13813	0.000910474	LOC105247753, LOC105248149, LOC105248997, LOC105255172, LOC105255868, LOC105256040, LOC105257919, LOC105258678, LOC112637054, LOC112637426, LOC112637712, LOC112637852, LOC112637860, LOC112637926, LOC112637937, LOC112637953, LOC112637958, LOC112638031, LOC112638139, LOC112638152, LOC112638167, LOC112638360, LOC112638384, LOC112638467, LOC112638481, LOC112638564, LOC112638666, LOC112638709, LOC1126…
12	GO:0008270	zinc ion binding	over	0.00619146	0.03789	0.02621	43	1135	362	13813	0.00345993	LOC105249377, LOC105251736, LOC105255868, LOC112637123, LOC112637352, LOC112637426, LOC112637584, LOC112637599, LOC112637712, LOC112637852, LOC112637860, LOC112637905, LOC112637906, LOC112637926, LOC112637937, LOC112638031, LOC112638147, LOC112638167, LOC112638360, LOC112638384, LOC112638467, LOC112638481, LOC112638504, LOC112638520, LOC112638564, LOC112638709, LOC112638781, LOC112638846, LOC1126…
13	GO:0005179	hormone activity	over	0.0107825	0.00441	0.00116	5	1135	16	13813	0.00634264	LOC105252710, LOC105255165, LOC112638377, LOC112638381, LOC112638382
14	GO:0006915	apoptotic process	over	0.0169786	0.00441	0.0013	5	1135	18	13813	0.0104868	LOC109610436, LOC112637951, LOC112638834, LOC112639519, LOC112639520
15	GO:0008237	metallopeptidase activity	over	0.0274005	0.01322	0.00796	15	1135	110	13813	0.0177297	LOC105249377, LOC112637123, LOC112637352, LOC112637599, LOC112637905, LOC112637906, LOC112638520, LOC112638846, LOC112638848, LOC112638876, LOC112638974, LOC112638977, LOC112639071, LOC112639284, LOC112639292
16	GO:0006281	DNA repair	over	0.0548954	0.00705	0.00384	8	1135	53	13813	0.0387497	LOC112638261, LOC112638327, LOC112638371, LOC112638477, LOC112639104, LOC112639131, LOC112639220, LOC112639917
17	GO:0003677	DNA binding	over	0.0649224	0.02731	0.0236	31	1135	326	13813	0.0534655	LOC105250779, LOC105258641, LOC112637079, LOC112637116, LOC112637117, LOC112637276, LOC112637338, LOC112637339, LOC112637340, LOC112637856, LOC112637871, LOC112637872, LOC112637944, LOC112638085, LOC112638214, LOC112638216, LOC112638268, LOC112638322, LOC112638480, LOC112638810, LOC112638940, LOC112638946, LOC112639272, LOC112639307, LOC112639323, LOC112639377, LOC112639759, LOC112639760, LOC1126…
18	GO:0020037	heme binding	over	0.114341	0.0141	0.01339	16	1135	185	13813	0.102181	LOC105252386, LOC105255552, LOC105258432, LOC112637175, LOC112637240, LOC112637241, LOC112637242, LOC112637243, LOC112637633, LOC112637867, LOC112637868, LOC112638766, LOC112638768, LOC112638773, LOC112639312, LOC112639337
19	GO:0016705	oxidoreductase activity, acting on paired donors, with incorporation or reduction of molecular oxygen	over	0.114341	0.01322	0.01245	15	1135	172	13813	0.104859	LOC105255552, LOC105258432, LOC112637175, LOC112637240, LOC112637241, LOC112637242, LOC112637243, LOC112637633, LOC112637867, LOC112637868, LOC112638766, LOC112638768, LOC112638773, LOC112639312, LOC112639337
20	GO:0003700	DNA-binding transcription factor activity	over	0.115606	0.01145	0.01071	13	1135	148	13813	0.112206	LOC105250892, LOC105255763, LOC105258041, LOC112637708, LOC112637799, LOC112637819, LOC112638166, LOC112638369, LOC112638373, LOC112638719, LOC112638843, LOC112639095, LOC112639378
21	GO:0005524	ATP binding	under	1.68348e-13	0.00441	0.03851	5	1135	532	13813	1.48542e-14	LOC105252027, LOC105252752, LOC112637321, LOC112639201, LOC112639261
22	GO:0016021	integral component of membrane	under	9.20512e-11	0.00617	0.03584	7	1135	495	13813	1.35369e-11	LOC105251155, LOC105255510, LOC105255627, LOC105257921, LOC112637181, LOC112638347, LOC112639349
23	GO:0016020	membrane	under	3.04217e-06	0.02291	0.04995	26	1135	690	13813	7.15805e-07	LOC105247778, LOC105248387, LOC105249982, LOC105249985, LOC105251727, LOC105252281, LOC105255781, LOC105255908, LOC105256824, LOC105259523, LOC109610392, LOC109610412, LOC109610505, LOC112637257, LOC112637308, LOC112638049, LOC112638070, LOC112638080, LOC112638279, LOC112638785, LOC112639282, LOC112639650, LOC112639656, LOC112639659, LOC112639946, LOC112639947
24	GO:0055085	transmembrane transport	under	3.10181e-05	0.00441	0.01882	5	1135	260	13813	1.00353e-05	LOC105251155, LOC105255510, LOC105255627, LOC105257921, LOC112637181
25	GO:0003676	nucleic acid binding	under	3.54309e-05	0.01145	0.02961	13	1135	409	13813	1.35471e-05	LOC105251736, LOC105255124, LOC112637449, LOC112637584, LOC112637812, LOC112638147, LOC112638304, LOC112638504, LOC112638601, LOC112638849, LOC112638883, LOC112639222, LOC112639981
26	GO:0005634	nucleus	under	0.000106981	0.00529	0.01868	6	1135	258	13813	4.4051e-05	LOC109610436, LOC112637951, LOC112638834, LOC112639519, LOC112639520, LOC112639767
27	GO:0055114	oxidation-reduction process	under	0.000377679	0.0141	0.02961	16	1135	409	13813	0.00018884	LOC105255552, LOC105258432, LOC112637175, LOC112637240, LOC112637241, LOC112637242, LOC112637243, LOC112637633, LOC112637847, LOC112637867, LOC112637868, LOC112638766, LOC112638768, LOC112638773, LOC112639312, LOC112639337
28	GO:0005549	odorant binding	under	0.0426312	0.02291	0.02961	26	1135	409	13813	0.0288387	LOC105247778, LOC105248387, LOC105249982, LOC105249985, LOC105251727, LOC105252281, LOC105255781, LOC105255908, LOC105256824, LOC105259523, LOC109610392, LOC109610412, LOC109610505, LOC112637257, LOC112637308, LOC112638049, LOC112638070, LOC112638080, LOC112638279, LOC112638785, LOC112639282, LOC112639650, LOC112639656, LOC112639659, LOC112639946, LOC112639947
29	GO:0004984	olfactory receptor activity	under	0.055123	0.02291	0.02816	26	1135	389	13813	0.0421529	LOC105247778, LOC105248387, LOC105249982, LOC105249985, LOC105251727, LOC105252281, LOC105255781, LOC105255908, LOC105256824, LOC105259523, LOC109610392, LOC109610412, LOC109610505, LOC112637257, LOC112637308, LOC112638049, LOC112638070, LOC112638080, LOC112638279, LOC112638785, LOC112639282, LOC112639650, LOC112639656, LOC112639659, LOC112639946, LOC112639947
30	GO:0007608	sensory perception of smell	under	0.055123	0.02291	0.02816	26	1135	389	13813	0.0421529	LOC105247778, LOC105248387, LOC105249982, LOC105249985, LOC105251727, LOC105252281, LOC105255781, LOC105255908, LOC105256824, LOC105259523, LOC109610392, LOC109610412, LOC109610505, LOC112637257, LOC112637308, LOC112638049, LOC112638070, LOC112638080, LOC112638279, LOC112638785, LOC112639282, LOC112639650, LOC112639656, LOC112639659, LOC112639946, LOC112639947
31	GO:0006355	regulation of transcription, DNA-templated	under	0.0570767	0.01233	0.01701	14	1135	235	13813	0.0453256	LOC105250892, LOC105255763, LOC105258041, LOC105259520, LOC112637708, LOC112637799, LOC112637819, LOC112638166, LOC112638369, LOC112638373, LOC112638719, LOC112638843, LOC112639095, LOC112639378
32	GO:0022857	transmembrane transporter activity	under	0.114341	0.00441	0.00666	5	1135	92	13813	0.105996	LOC105251155, LOC105255510, LOC105255627, LOC105257921, LOC112637181
33	GO:0005506	iron ion binding	under	0.114341	0.01322	0.01325	15	1135	183	13813	0.107615	LOC105255552, LOC105258432, LOC112637175, LOC112637240, LOC112637241, LOC112637242, LOC112637243, LOC112637633, LOC112637867, LOC112637868, LOC112638766, LOC112638768, LOC112638773, LOC112639312, LOC112639337
34	GO:0005576	extracellular region	under	0.154277	0.00529	0.00615	6	1135	85	13813	0.154277	LOC105252710, LOC105255165, LOC105256825, LOC112638377, LOC112638381, LOC112638382
	Low Expression; genes lowly expressed in the brains of foragers and nurses (0 < FPKM < 1)
	GO	GO_desc	over_under	adj_pVal	sam_freq	back_freq	n_GO_DEG	n_DEG	n_GO	n_all_genes	pVal	gene_name
1	GO:0004984	olfactory receptor activity	over	8.07984e-187	0.12727	0.02816	336	2640	389	13813	2.12627e-188	LOC105247779, LOC105247781, LOC105247783, LOC105247835, LOC105247837, LOC105248171, LOC105248172, LOC105248173, LOC105248175, LOC105248176, LOC105248177, LOC105248179, LOC105248183, LOC105248186, LOC105248189, LOC105248192, LOC105248223, LOC105248227, LOC105248228, LOC105248229, LOC105248230, LOC105248232, LOC105248233, LOC105248234, LOC105248235, LOC105248236, LOC105248239, LOC105248240, LOC1052…
2	GO:0007608	sensory perception of smell	over	8.07984e-187	0.12727	0.02816	336	2640	389	13813	2.12627e-188	LOC105247779, LOC105247781, LOC105247783, LOC105247835, LOC105247837, LOC105248171, LOC105248172, LOC105248173, LOC105248175, LOC105248176, LOC105248177, LOC105248179, LOC105248183, LOC105248186, LOC105248189, LOC105248192, LOC105248223, LOC105248227, LOC105248228, LOC105248229, LOC105248230, LOC105248232, LOC105248233, LOC105248234, LOC105248235, LOC105248236, LOC105248239, LOC105248240, LOC1052…
3	GO:0005549	odorant binding	over	4.682e-178	0.12879	0.02961	340	2640	409	13813	1.84816e-179	LOC105247779, LOC105247781, LOC105247783, LOC105247835, LOC105247837, LOC105248171, LOC105248172, LOC105248173, LOC105248175, LOC105248176, LOC105248177, LOC105248179, LOC105248183, LOC105248186, LOC105248189, LOC105248192, LOC105248223, LOC105248227, LOC105248228, LOC105248229, LOC105248230, LOC105248232, LOC105248233, LOC105248234, LOC105248235, LOC105248236, LOC105248239, LOC105248240, LOC1052…
4	GO:0016020	membrane	over	4.05875e-97	0.14091	0.04995	372	2640	690	13813	2.13619e-98	LOC105247779, LOC105247781, LOC105247783, LOC105247835, LOC105247837, LOC105247870, LOC105248171, LOC105248172, LOC105248173, LOC105248175, LOC105248176, LOC105248177, LOC105248179, LOC105248183, LOC105248186, LOC105248189, LOC105248192, LOC105248223, LOC105248227, LOC105248228, LOC105248229, LOC105248230, LOC105248232, LOC105248233, LOC105248234, LOC105248235, LOC105248236, LOC105248239, LOC1052…
5	GO:0008237	metallopeptidase activity	over	3.11193e-33	0.0303	0.00796	80	2640	110	13813	2.04732e-34	LOC105247943, LOC105247951, LOC105248665, LOC105248666, LOC105248668, LOC105248669, LOC105249328, LOC105249997, LOC105250008, LOC105250210, LOC105250557, LOC105250781, LOC105251116, LOC105251136, LOC105252133, LOC105252485, LOC105252490, LOC105252491, LOC105252492, LOC105252493, LOC105252686, LOC105253098, LOC105253146, LOC105253718, LOC105253719, LOC105253875, LOC105253877, LOC105253880, LOC1052…
6	GO:0006508	proteolysis	over	3.28303e-16	0.04242	0.01991	112	2640	275	13813	3.45582e-17	LOC105247754, LOC105247755, LOC105247767, LOC105248138, LOC105248148, LOC105248337, LOC105248818, LOC105248824, LOC105249200, LOC105249240, LOC105249816, LOC105249842, LOC105249852, LOC105250119, LOC105250278, LOC105250735, LOC105251050, LOC105251056, LOC105251145, LOC105251146, LOC105251316, LOC105251395, LOC105251505, LOC105251660, LOC105251670, LOC105251989, LOC105251990, LOC105252001, LOC1052…
7	GO:0004190	aspartic-type endopeptidase activity	over	4.04409e-15	0.0178	0.00557	47	2640	77	13813	4.78905e-16	LOC105247754, LOC105247755, LOC105247767, LOC105248148, LOC105248337, LOC105250119, LOC105252159, LOC105252160, LOC105252875, LOC105254123, LOC105254125, LOC105254126, LOC105255112, LOC105255113, LOC105255115, LOC105255173, LOC105255526, LOC105255527, LOC105255863, LOC105256303, LOC105256508, LOC105257479, LOC105257692, LOC105257830, LOC105258344, LOC105258491, LOC105259409, LOC112637482, LOC1126…
8	GO:0008270	zinc ion binding	over	1.66557e-11	0.04697	0.02621	124	2640	362	13813	2.19154e-12	LOC105247943, LOC105247951, LOC105248138, LOC105248145, LOC105248147, LOC105248288, LOC105248499, LOC105248509, LOC105248513, LOC105248515, LOC105248665, LOC105248666, LOC105248668, LOC105248669, LOC105249113, LOC105249200, LOC105249328, LOC105249816, LOC105249965, LOC105249997, LOC105250008, LOC105250210, LOC105250557, LOC105250781, LOC105251116, LOC105251136, LOC105252131, LOC105252133, LOC1052…
9	no_annot	NA	over	4.46782e-10	0.50568	0.45131	1335	2640	6234	13813	6.46657e-11	NA
10	GO:0050909	sensory perception of taste	over	5.46782e-08	0.0072	0.00195	19	2640	27	13813	8.63341e-09	LOC105248675, LOC105249870, LOC105249871, LOC105252282, LOC105257533, LOC105258691, LOC105258842, LOC109609797, LOC109609834, LOC109609835, LOC109610598, LOC112637290, LOC112637720, LOC112638446, LOC112638448, LOC112638449, LOC112638450, LOC112638984, LOC112639979
11	GO:0004252	serine-type endopeptidase activity	over	1.75885e-07	0.01402	0.00586	37	2640	81	13813	3.23999e-08	LOC105248818, LOC105248824, LOC105249240, LOC105251050, LOC105251056, LOC105251145, LOC105251146, LOC105251316, LOC105251395, LOC105251660, LOC105251670, LOC105251989, LOC105251990, LOC105252001, LOC105253988, LOC105254044, LOC105255049, LOC105255212, LOC105255493, LOC105255495, LOC105256151, LOC105256335, LOC105256502, LOC105256535, LOC105256910, LOC105257239, LOC105257277, LOC105257558, LOC1052…
12	GO:0015074	DNA integration	over	3.10606e-06	0.01364	0.00623	36	2640	86	13813	6.53907e-07	LOC105248313, LOC105250139, LOC105253405, LOC105254266, LOC105254329, LOC105254436, LOC105255771, LOC105256474, LOC105258697, LOC112637135, LOC112637318, LOC112637441, LOC112637448, LOC112637528, LOC112637533, LOC112637671, LOC112637800, LOC112637817, LOC112637891, LOC112637938, LOC112638202, LOC112638266, LOC112638587, LOC112638614, LOC112638911, LOC112638914, LOC112639218, LOC112639586, LOC1126…
13	GO:0080019	fatty-acyl-CoA reductase (alcohol-forming) activity	over	1.21524e-05	0.00682	0.00232	18	2640	32	13813	2.7183e-06	LOC105247972, LOC105249877, LOC105250855, LOC105251107, LOC105253523, LOC105253945, LOC105254352, LOC105254989, LOC105256749, LOC105258394, LOC105258493, LOC105259137, LOC112637141, LOC112637499, LOC112637500, LOC112637566, LOC112638092, LOC112639314
14	GO:0006030	chitin metabolic process	over	4.40111e-05	0.00833	0.0034	22	2640	47	13813	1.10028e-05	LOC105248622, LOC105248649, LOC105249928, LOC105250901, LOC105250983, LOC105251157, LOC105251664, LOC105252382, LOC105252688, LOC105254070, LOC105256899, LOC105258157, LOC105258569, LOC105259148, LOC105259150, LOC105259152, LOC105259153, LOC105259155, LOC105259222, LOC112637375, LOC112639026, LOC112639892
15	GO:0008061	chitin binding	over	4.40111e-05	0.00833	0.0034	22	2640	47	13813	1.10028e-05	LOC105248622, LOC105248649, LOC105249928, LOC105250901, LOC105250983, LOC105251157, LOC105251664, LOC105252382, LOC105252688, LOC105254070, LOC105256899, LOC105258157, LOC105258569, LOC105259148, LOC105259150, LOC105259152, LOC105259153, LOC105259155, LOC105259222, LOC112637375, LOC112639026, LOC112639892
16	GO:0006629	lipid metabolic process	over	9.98296e-05	0.00985	0.00456	26	2640	63	13813	2.75845e-05	LOC105247850, LOC105247984, LOC105248142, LOC105249072, LOC105249805, LOC105252424, LOC105252858, LOC105254132, LOC105255602, LOC105255749, LOC105256342, LOC105256915, LOC105256916, LOC105256917, LOC105258343, LOC105258348, LOC105258349, LOC105259202, LOC105259408, LOC109610142, LOC109610596, LOC112638142, LOC112638226, LOC112638374, LOC112638635, LOC112638661
17	GO:0016758	transferase activity, transferring hexosyl groups	over	0.000127321	0.0053	0.00181	14	2640	25	13813	3.6856e-05	LOC105247907, LOC105251290, LOC105252870, LOC105255889, LOC105256170, LOC105258008, LOC105258339, LOC105258380, LOC105258431, LOC112637369, LOC112638090, LOC112638484, LOC112639231, LOC112639232
18	GO:0042302	structural constituent of cuticle	over	0.00035163	0.0072	0.00311	19	2640	43	13813	0.000106414	LOC105248485, LOC105248486, LOC105248487, LOC105248492, LOC105249557, LOC105249562, LOC105249563, LOC105249564, LOC105249567, LOC105253769, LOC105254196, LOC105254557, LOC105254764, LOC105254785, LOC105255487, LOC105255618, LOC105256716, LOC105258756, LOC105259232
19	GO:0016705	oxidoreductase activity, acting on paired donors, with incorporation or reduction of molecular oxygen	over	0.000434619	0.0197	0.01245	52	2640	172	13813	0.000137312	LOC105247894, LOC105247904, LOC105248042, LOC105248129, LOC105249027, LOC105249751, LOC105249758, LOC105250331, LOC105250332, LOC105250442, LOC105250453, LOC105250542, LOC105250963, LOC105251131, LOC105251185, LOC105251367, LOC105251854, LOC105252415, LOC105252796, LOC105252941, LOC105253094, LOC105254194, LOC105255135, LOC105255137, LOC105255161, LOC105255550, LOC105257228, LOC105258679, LOC1096…
20	GO:0006147	guanine catabolic process	over	0.000434619	0.00303	0.0008	8	2640	11	13813	0.000154404	LOC105248509, LOC105248513, LOC105248515, LOC105249113, LOC105254657, LOC105255269, LOC105255270, LOC109609707
21	GO:0008892	guanine deaminase activity	over	0.000434619	0.00303	0.0008	8	2640	11	13813	0.000154404	LOC105248509, LOC105248513, LOC105248515, LOC105249113, LOC105254657, LOC105255269, LOC105255270, LOC109609707
22	GO:0032324	molybdopterin cofactor biosynthetic process	over	0.000434619	0.00303	0.0008	8	2640	11	13813	0.000154404	LOC105249699, LOC105252084, LOC105255513, LOC105258393, LOC105258797, LOC105258802, LOC105258803, LOC112639881
23	GO:0005272	sodium channel activity	over	0.000592337	0.00265	0.00065	7	2640	9	13813	0.000218229	LOC105248442, LOC105254362, LOC105254696, LOC105255040, LOC109610130, LOC112638759, LOC112639874
24	GO:0020037	heme binding	over	0.000682504	0.02045	0.01339	54	2640	185	13813	0.000260429	LOC105247894, LOC105247904, LOC105248042, LOC105248129, LOC105249027, LOC105249751, LOC105249758, LOC105250331, LOC105250332, LOC105250442, LOC105250453, LOC105250542, LOC105250963, LOC105250973, LOC105251057, LOC105251131, LOC105251185, LOC105251367, LOC105251854, LOC105252415, LOC105252796, LOC105252941, LOC105253094, LOC105254194, LOC105255135, LOC105255137, LOC105255161, LOC105255550, LOC1052…
25	GO:0005576	extracellular region	over	0.00109676	0.01098	0.00615	29	2640	85	13813	0.000432933	LOC105248622, LOC105248649, LOC105249928, LOC105250901, LOC105250983, LOC105251157, LOC105251664, LOC105252382, LOC105252688, LOC105254070, LOC105256899, LOC105258157, LOC105258569, LOC105258973, LOC105259148, LOC105259150, LOC105259152, LOC105259153, LOC105259155, LOC105259222, LOC112637375, LOC112637902, LOC112637903, LOC112638354, LOC112638378, LOC112638379, LOC112639026, LOC112639387, LOC1126…
26	GO:0005506	iron ion binding	over	0.00144289	0.0197	0.01325	52	2640	183	13813	0.000607531	LOC105247894, LOC105247904, LOC105248042, LOC105248129, LOC105249027, LOC105249751, LOC105249758, LOC105250331, LOC105250332, LOC105250442, LOC105250453, LOC105250542, LOC105250963, LOC105251131, LOC105251185, LOC105251367, LOC105251854, LOC105252415, LOC105252796, LOC105252941, LOC105253094, LOC105254194, LOC105255135, LOC105255137, LOC105255161, LOC105255550, LOC105257228, LOC105258679, LOC1096…
27	GO:0031012	extracellular matrix	over	0.001504	0.00606	0.00275	16	2640	38	13813	0.000653051	LOC105248138, LOC105249200, LOC105249816, LOC112637157, LOC112637513, LOC112637515, LOC112637849, LOC112637946, LOC112638288, LOC112638315, LOC112638473, LOC112638506, LOC112638820, LOC112639129, LOC112639258, LOC112639731
28	GO:0016717	oxidoreductase activity, acting on paired donors, with oxidation of a pair of donors resulting in the reduction of molecular oxygen to two molecules of water	over	0.00332948	0.00303	0.00101	8	2640	14	13813	0.0014895	LOC105247850, LOC105248142, LOC105249805, LOC105256915, LOC105256916, LOC105256917, LOC109610596, LOC112638374
29	GO:0016788	hydrolase activity, acting on ester bonds	over	0.00692161	0.00379	0.00159	10	2640	22	13813	0.00327866	LOC105247751, LOC105248514, LOC105254251, LOC105254262, LOC105256048, LOC105256223, LOC105257505, LOC105259561, LOC112637349, LOC112637552
30	GO:0055114	oxidation-reduction process	over	0.0108296	0.03598	0.02961	95	2640	409	13813	0.0052723	LOC105247850, LOC105247894, LOC105247904, LOC105248042, LOC105248129, LOC105248142, LOC105248710, LOC105249027, LOC105249118, LOC105249751, LOC105249758, LOC105249805, LOC105250095, LOC105250137, LOC105250257, LOC105250331, LOC105250332, LOC105250341, LOC105250342, LOC105250442, LOC105250453, LOC105250542, LOC105250604, LOC105250792, LOC105250963, LOC105251122, LOC105251131, LOC105251185, LOC1052…
31	GO:0006814	sodium ion transport	over	0.0198214	0.00265	0.00109	7	2640	15	13813	0.0109539	LOC105248442, LOC105254362, LOC105254696, LOC105255040, LOC109610130, LOC112638759, LOC112639874
32	GO:0030286	dynein complex	over	0.0198214	0.00265	0.00109	7	2640	15	13813	0.0109539	LOC105247916, LOC105247934, LOC105252151, LOC105254257, LOC105255321, LOC105257099, LOC105257532
33	GO:0004222	metalloendopeptidase activity	over	0.0249272	0.00795	0.00528	21	2640	73	13813	0.0141036	LOC105248138, LOC105249200, LOC105249816, LOC105249842, LOC105249852, LOC105251505, LOC105254824, LOC105257771, LOC112637157, LOC112637513, LOC112637515, LOC112637849, LOC112637946, LOC112638288, LOC112638315, LOC112638473, LOC112638506, LOC112638820, LOC112639129, LOC112639258, LOC112639731
34	GO:0009058	biosynthetic process	over	0.0295545	0.0053	0.00319	14	2640	44	13813	0.0171105	LOC105247751, LOC105248140, LOC105248514, LOC105252539, LOC105254251, LOC105254262, LOC105254667, LOC105256048, LOC105256223, LOC105257505, LOC105259561, LOC112637349, LOC112637552, LOC112638491
35	GO:0016747	transferase activity, transferring acyl groups other than amino-acyl groups	over	0.0296331	0.00303	0.00145	8	2640	20	13813	0.0175459	LOC105251593, LOC105251903, LOC105252970, LOC105254398, LOC105256336, LOC105259236, LOC112637907, LOC112638352
36	GO:0003993	acid phosphatase activity	over	0.0358122	0.00265	0.00123	7	2640	17	13813	0.0216758	LOC105248494, LOC105254891, LOC105255376, LOC105255377, LOC105258152, LOC105258155, LOC105258210
37	GO:0016614	oxidoreductase activity, acting on CH-OH group of donors	over	0.0368663	0.00303	0.00152	8	2640	21	13813	0.0229349	LOC105248710, LOC105250341, LOC105250342, LOC105254825, LOC105255567, LOC105259106, LOC112637235, LOC112638700
38	GO:0004553	hydrolase activity, hydrolyzing O-glycosyl compounds	over	0.0368663	0.00341	0.00181	9	2640	25	13813	0.023284	LOC105249063, LOC105249695, LOC105249697, LOC105249698, LOC105254694, LOC105254827, LOC105257509, LOC105257949, LOC112639508
39	GO:0005179	hormone activity	over	0.0696685	0.00227	0.00116	6	2640	16	13813	0.0467512	LOC112637902, LOC112637903, LOC112638354, LOC112638378, LOC112638379, LOC112639387
40	GO:0022857	transmembrane transporter activity	over	0.0728684	0.00833	0.00666	22	2640	92	13813	0.0508161	LOC105247801, LOC105247866, LOC105248700, LOC105250037, LOC105251125, LOC105251126, LOC105251127, LOC105251128, LOC105251138, LOC105251140, LOC105251141, LOC105251159, LOC105254947, LOC105255591, LOC105255684, LOC105255766, LOC105258107, LOC105259034, LOC109609917, LOC112637028, LOC112638731, LOC112639288
41	GO:0005975	carbohydrate metabolic process	over	0.0786274	0.00833	0.00681	22	2640	94	13813	0.0569014	LOC105249063, LOC105249645, LOC105249695, LOC105249697, LOC105249698, LOC105250159, LOC105250983, LOC105252688, LOC105252921, LOC105254694, LOC105254727, LOC105254728, LOC105254827, LOC105257509, LOC105257948, LOC105257949, LOC105258092, LOC105258157, LOC105258230, LOC109609893, LOC112637473, LOC112639508
42	GO:0000166	nucleotide binding	over	0.0936074	0.00303	0.00195	8	2640	27	13813	0.0702151	LOC112637159, LOC112637930, LOC112638002, LOC112638265, LOC112638818, LOC112639099, LOC112639391, LOC112639903
43	GO:0043565	sequence-specific DNA binding	over	0.0936074	0.00606	0.00485	16	2640	67	13813	0.0714372	LOC105248145, LOC105248147, LOC105248499, LOC105250297, LOC105251272, LOC105251509, LOC105253477, LOC105254721, LOC105255319, LOC105255716, LOC105255717, LOC105255721, LOC105258496, LOC105259334, LOC112637030, LOC112637729
44	GO:0003777	microtubule motor activity	over	0.109802	0.00379	0.00282	10	2640	39	13813	0.0881307	LOC105247916, LOC105247934, LOC105251745, LOC105252151, LOC105254257, LOC105255321, LOC105257099, LOC105257532, LOC105257786, LOC109610440
45	GO:0005507	copper ion binding	over	0.110747	0.00189	0.00109	5	2640	15	13813	0.0918036	LOC105249118, LOC105250792, LOC105251522, LOC105251530, LOC105254287
46	GO:0007018	microtubule-based movement	over	0.120336	0.00341	0.00261	9	2640	36	13813	0.104396	LOC105247916, LOC105247934, LOC105251745, LOC105252151, LOC105254257, LOC105255321, LOC105257099, LOC105257532, LOC109610440
47	GO:0000723	telomere maintenance	over	0.120336	0.00189	0.00116	5	2640	16	13813	0.108032	LOC105249112, LOC105254802, LOC112637334, LOC112638349, LOC112639340
48	GO:0007156	homophilic cell adhesion via plasma membrane adhesion molecules	over	0.120336	0.00189	0.00116	5	2640	16	13813	0.108032	LOC105248854, LOC105248878, LOC105248947, LOC105250759, LOC105254034
49	GO:0016616	oxidoreductase activity, acting on the CH-OH group of donors, NAD or NADP as acceptor	over	0.120336	0.00189	0.00116	5	2640	16	13813	0.108032	LOC105250257, LOC105256799, LOC105256807, LOC105257093, LOC112638916
50	GO:0003887	DNA-directed DNA polymerase activity	over	0.125202	0.00303	0.00232	8	2640	32	13813	0.115318	LOC112637159, LOC112637930, LOC112638002, LOC112638265, LOC112638818, LOC112639099, LOC112639391, LOC112639903
51	GO:0050660	flavin adenine dinucleotide binding	over	0.156389	0.00303	0.00275	8	2640	38	13813	0.150283	LOC105248710, LOC105250341, LOC105250342, LOC105254825, LOC105255567, LOC105259106, LOC112637235, LOC112638700
52	GO:0052689	carboxylic ester hydrolase activity	over	0.156389	0.00189	0.00138	5	2640	19	13813	0.152273	LOC105248554, LOC105252040, LOC105252815, LOC105255690, LOC112639879
53	GO:0003678	DNA helicase activity	over	0.176716	0.00189	0.00152	5	2640	21	13813	0.174391	LOC105249112, LOC105254802, LOC112637334, LOC112638349, LOC112639340
54	GO:0005515	protein binding	under	3.75924e-24	0.02879	0.07102	76	2640	981	13813	2.96782e-25	LOC105247765, LOC105247817, LOC105247999, LOC105248248, LOC105248381, LOC105248382, LOC105248553, LOC105248795, LOC105249379, LOC105249525, LOC105249582, LOC105249737, LOC105249923, LOC105250131, LOC105250248, LOC105250595, LOC105250630, LOC105250880, LOC105251100, LOC105251102, LOC105251314, LOC105251316, LOC105251504, LOC105252016, LOC105252022, LOC105252089, LOC105252428, LOC105252453, LOC1052…
55	GO:0005524	ATP binding	under	7.39092e-18	0.01212	0.03851	32	2640	532	13813	6.80743e-19	LOC105247916, LOC105247934, LOC105249490, LOC105249889, LOC105249944, LOC105250630, LOC105250768, LOC105251745, LOC105252151, LOC105253111, LOC105253191, LOC105253708, LOC105254257, LOC105254503, LOC105255321, LOC105255722, LOC105256362, LOC105256679, LOC105256829, LOC105256936, LOC105257099, LOC105257532, LOC105257680, LOC105257681, LOC105257786, LOC105257923, LOC109610308, LOC112637326, LOC1126…
56	GO:0005634	nucleus	under	9.16762e-08	0.00682	0.01868	18	2640	258	13813	1.56815e-08	LOC105248499, LOC105248662, LOC105249249, LOC105250889, LOC105253200, LOC105253477, LOC105254721, LOC105255484, LOC105255716, LOC105255717, LOC105255721, LOC105258496, LOC105259334, LOC112637272, LOC112637733, LOC112638856, LOC112639766, LOC112639768
57	GO:0003676	nucleic acid binding	under	1.50685e-06	0.01591	0.02961	42	2640	409	13813	2.97404e-07	LOC105247982, LOC105248288, LOC105248770, LOC105249300, LOC105249804, LOC105250989, LOC105251182, LOC105251201, LOC105251663, LOC105251795, LOC105251796, LOC105251797, LOC105252426, LOC105252951, LOC105253921, LOC105254215, LOC105255019, LOC105255148, LOC105255598, LOC105255686, LOC105257211, LOC105257737, LOC105257805, LOC105258074, LOC105258360, LOC105258747, LOC109610141, LOC112637199, LOC1126…
58	GO:0006468	protein phosphorylation	under	8.21539e-05	0.01136	0.02078	30	2640	287	13813	2.16194e-05	LOC105247765, LOC105249490, LOC105249889, LOC105251100, LOC105251102, LOC105252022, LOC105252670, LOC105254503, LOC105255017, LOC105255722, LOC105256936, LOC105257681, LOC109610571, LOC112637150, LOC112637540, LOC112637740, LOC112637828, LOC112637887, LOC112637962, LOC112638091, LOC112638114, LOC112638225, LOC112638422, LOC112638536, LOC112639005, LOC112639008, LOC112639229, LOC112639602, LOC1126…
59	GO:0004672	protein kinase activity	under	0.00144289	0.01098	0.01781	29	2640	246	13813	0.000605523	LOC105247765, LOC105249889, LOC105251100, LOC105251102, LOC105252022, LOC105252670, LOC105254503, LOC105255017, LOC105255722, LOC105256936, LOC105257681, LOC109610571, LOC112637150, LOC112637540, LOC112637740, LOC112637828, LOC112637887, LOC112637962, LOC112638091, LOC112638114, LOC112638225, LOC112638422, LOC112638536, LOC112639005, LOC112639008, LOC112639229, LOC112639602, LOC112639603, LOC1126…
60	GO:0016021	integral component of membrane	under	0.00384461	0.02765	0.03584	73	2640	495	13813	0.00177054	LOC105247801, LOC105247866, LOC105248252, LOC105248675, LOC105248700, LOC105248810, LOC105248875, LOC105249384, LOC105249525, LOC105249870, LOC105249871, LOC105250037, LOC105250479, LOC105251125, LOC105251126, LOC105251127, LOC105251128, LOC105251138, LOC105251140, LOC105251141, LOC105251159, LOC105251442, LOC105252028, LOC105252282, LOC105252665, LOC105252840, LOC105253113, LOC105253191, LOC1052…
61	GO:0006355	regulation of transcription, DNA-templated	under	0.0120846	0.01212	0.01701	32	2640	235	13813	0.00604231	LOC105248145, LOC105248147, LOC105248499, LOC105249249, LOC105249529, LOC105250046, LOC105250297, LOC105250353, LOC105251272, LOC105251509, LOC105253477, LOC105254219, LOC105255009, LOC105255025, LOC105255319, LOC105255484, LOC105255716, LOC105255717, LOC105255721, LOC105258496, LOC105258585, LOC105258850, LOC105259334, LOC112637030, LOC112637297, LOC112637403, LOC112637882, LOC112638171, LOC1126…
62	GO:0016491	oxidoreductase activity	under	0.0138277	0.00227	0.00514	6	2640	71	13813	0.0070958	LOC105249118, LOC105250792, LOC105251516, LOC105251522, LOC105251530, LOC105253095
63	GO:0007186	G protein-coupled receptor signaling pathway	under	0.0155435	0.00417	0.00746	11	2640	103	13813	0.00818079	LOC105249525, LOC105250479, LOC105252840, LOC105253385, LOC105255060, LOC105255447, LOC105257591, LOC105258291, LOC109609962, LOC109610085, LOC112638223
64	GO:0006281	DNA repair	under	0.0427744	0.00189	0.00384	5	2640	53	13813	0.0275782	LOC105249112, LOC105254802, LOC112637334, LOC112638349, LOC112639340
65	GO:0003677	DNA binding	under	0.0593641	0.02121	0.0236	56	2640	326	13813	0.0390554	LOC105247868, LOC105247869, LOC105248056, LOC105248057, LOC105248058, LOC105248209, LOC105248662, LOC105248706, LOC105249249, LOC105249317, LOC105249851, LOC105251166, LOC105252220, LOC105252390, LOC105252405, LOC105252407, LOC105252418, LOC105252419, LOC105252420, LOC105253405, LOC105253450, LOC105253681, LOC105253855, LOC105254219, LOC105255009, LOC105255025, LOC105255394, LOC105256269, LOC1052…
66	GO:0055085	transmembrane transport	under	0.072299	0.01705	0.01882	45	2640	260	13813	0.0494677	LOC105247801, LOC105247854, LOC105247866, LOC105248553, LOC105248700, LOC105248875, LOC105249384, LOC105250037, LOC105250592, LOC105251125, LOC105251126, LOC105251127, LOC105251128, LOC105251138, LOC105251140, LOC105251141, LOC105251159, LOC105251375, LOC105251802, LOC105252385, LOC105252387, LOC105253191, LOC105253717, LOC105253756, LOC105253942, LOC105254947, LOC105255095, LOC105255591, LOC1052…
67	GO:0006357	regulation of transcription by RNA polymerase II	under	0.074253	0.00189	0.0034	5	2640	47	13813	0.0527587	LOC105252390, LOC105254721, LOC105255211, LOC105258205, LOC112638529
68	GO:0005509	calcium ion binding	under	0.0865849	0.00682	0.00833	18	2640	115	13813	0.0637994	LOC105248854, LOC105248878, LOC105248947, LOC105249668, LOC105250109, LOC105250357, LOC105250759, LOC105251314, LOC105251324, LOC105253325, LOC105254034, LOC105254379, LOC105257212, LOC105257838, LOC105258224, LOC105259429, LOC112639087, LOC112639599
69	GO:0003700	DNA-binding transcription factor activity	under	0.105616	0.01023	0.01071	27	2640	148	13813	0.0819912	LOC105248145, LOC105248147, LOC105248499, LOC105250046, LOC105250297, LOC105251272, LOC105251509, LOC105253477, LOC105254219, LOC105254721, LOC105255211, LOC105255319, LOC105255394, LOC105255484, LOC105255716, LOC105255717, LOC105255721, LOC105258496, LOC105259334, LOC112637030, LOC112637297, LOC112637403, LOC112637882, LOC112638171, LOC112638329, LOC112638507, LOC112639725
70	GO:0030170	pyridoxal phosphate binding	under	0.107192	0.00189	0.00304	5	2640	42	13813	0.0846256	LOC105248140, LOC105252539, LOC105254416, LOC105254667, LOC112638491
71	GO:0003824	catalytic activity	under	0.110114	0.00606	0.00695	16	2640	96	13813	0.0898302	LOC105249645, LOC105252921, LOC105253090, LOC105254727, LOC105254728, LOC105254893, LOC105255179, LOC105257345, LOC105257948, LOC105259368, LOC105259375, LOC109609893, LOC109610043, LOC112637171, LOC112637473, LOC112639578
72	GO:0004930	G protein-coupled receptor activity	under	0.120336	0.00682	0.00709	18	2640	98	13813	0.102088	LOC105249525, LOC105250479, LOC105251608, LOC105252840, LOC105253385, LOC105253998, LOC105254674, LOC105255060, LOC105255447, LOC105257591, LOC105257825, LOC105257827, LOC105258291, LOC109609962, LOC109610085, LOC112637730, LOC112638223, LOC112639940
73	GO:0046983	protein dimerization activity	under	0.120336	0.00492	0.0055	13	2640	76	13813	0.109252	LOC105249249, LOC105249529, LOC105250353, LOC105251717, LOC105251861, LOC105252390, LOC105253800, LOC105254136, LOC105257601, LOC105258165, LOC105259521, LOC112637049, LOC112639840
74	GO:0005887	integral component of plasma membrane	under	0.12998	0.00417	0.00463	11	2640	64	13813	0.121429	LOC105247854, LOC105251375, LOC105252385, LOC105252387, LOC105255095, LOC105255809, LOC105255886, LOC105256902, LOC105258519, LOC112637093, LOC112637971
75	GO:0006260	DNA replication	under	0.155116	0.00303	0.00333	8	2640	46	13813	0.146952	LOC112637159, LOC112637930, LOC112638002, LOC112638265, LOC112638818, LOC112639099, LOC112639391, LOC112639903
76	GO:0000786	nucleosome	under	0.190867	0.00189	0.00203	5	2640	28	13813	0.190867	LOC105248662, LOC105256269, LOC112637272, LOC112637733, LOC112638856

## Sheet: uniquely_exp_genes
	genes expressed ONLY in forager brains (FPKM >= 1)
	gene_name	blast_annotation	X2F	X4F	X6F	X8F	X10F	X12F	X14F	X16F	X18F	X20F	X22F	X24F	X2N	X4N	X6N	X8N	X10N	X12N	X14N	X16N	X18N	X20N	X22N	X24N
1	LOC105247855	homeobox protein rough	0.933492	0.572434	0.973883	0.768262	0.615142	1.02146	0.905565	0.938702	0.332664	0.711709	0.878484	0.909474	0.755774	0.58795	0.610902	0.358465	0.559218	0.655854	0.719159	0.392759	0.823467	0.380001	0.711099	0.757978
2	LOC105247935	uncharacterized protein LOC105247935	0.385475	0.392573	0.282822	1.17947	0.581491	0.764833	0.432945	0.426267	0.517703	0.344977	0.400687	0.228712	0.19884	0.289247	0.257108	0.751065	0.430332	0.123669	0.0962114	0.418788	0.516237	0.252828	0.28111	0.153986
3	LOC105248039	uncharacterized protein LOC105248039	1.30988	0.482302	0.800777	0.998768	1.93411	1.07697	0.540069	0.738469	0.598574	0.579185	1.68545	0.262332	0.415152	0.721549	0.459349	0.676232	0.401904	0.161158	0.379577	0.549273	0.448491	0.786248	0.130241	0.874229
4	LOC105248191	NA	2.22e-05	0.319154	0.267926	0	0.499723	0.10821	0	0.920886	1.17759	0.496627	0	0	0.288543	3.47e-05	0.612303	0.652179	0.302654	0.331301	0	0.000272618	0.257695	0.130831	0.0527315	0.464497
5	LOC105248395	putative nuclease HARBI1	0.501841	0.438575	0.710914	0.795327	0.559103	0.898157	0.921842	0.4353	1.00938	0.628384	0.640149	0.518743	0.68031	0.709444	0.58655	0.973999	0.324565	0.7782	0.883473	0.916195	0.390584	0.599966	0.595266	0.534089
6	LOC105248483	NA	0.675159	0.439893	0.494598	0.453328	0.860345	1.26733	0.518424	0.492821	0.553416	0.856535	1.12838	0.655839	0.0552793	0	0.202392	0.0806372	0.038115	0.0614459	0.0296374	0.0976414	0.212456	0.0923098	0.10362	0.0368119
7	LOC105248534	uncharacterized protein LOC105248534	0.396373	0.911869	0.868625	1.13712	1.00868	1.23388	0.717802	0.759902	0.414665	0.656951	0.495096	0.650657	0.578595	0.60839	0.505318	0.802767	0.630446	0.654758	0.600721	0.874306	0.62991	0.521868	0.346781	0.466716
8	LOC105248535	protein 60A	0.568789	0.390844	0.675715	1.03725	0.873341	0.621903	0.758248	0.794592	0.612115	0.770327	0.626762	0.844084	0.973112	0.659772	0.64023	0.930038	0.238403	0.611497	0.627998	0.717122	0.913172	0.689372	0.491905	0.67223
9	LOC105248544	trehalase	0.60539	0.34659	0.669516	0.539714	0.564819	1.20247	0.559722	0.607662	0.406875	0.608697	0.51777	0.36629	0.25869	0.343052	0.333075	0.346149	0.160895	0.23529	0.323131	0.353257	0.395449	0.427747	0.334327	0.402238
10	LOC105248711	glucose dehydrogenase	0.768905	1.08118	0.692292	0.618978	1.05671	0.936046	0.884256	0.622702	0.887246	0.702049	1.05495	0.780324	0.43811	0.538764	0.399947	0.801682	0.406479	0.230023	0.20626	0.223216	0.236766	0.399956	0.466016	0.280205
11	LOC105249147	uncharacterized protein LOC105249147	0.739707	0.551783	0.82116	1.13947	0.715463	0.896805	0.93154	0.837722	0.649066	0.720333	1.10254	0.778176	0.737886	0.850266	0.672999	0.887396	0.510688	0.553732	0.606243	0.717641	0.64535	0.817835	0.782698	0.724425
12	LOC105249236	uncharacterized protein LOC105249236	0.776262	0.284161	0.970502	0.175983	1.82341	1.65986	0.16195	0.664003	0.212232	0.209207	0.716672	0.235148	0.246829	0.257615	0	0.300046	0.246464	0	0.225864	0	0	0	0.481205	0
13	LOC105249250	uncharacterized protein LOC105249250	0.954017	0.682503	1.8046	0.785563	2.08223	1.40075	0.966539	0.683478	1.08779	1.11852	1.30555	0.734986	0.382708	0.28551	0.420142	0.194588	0.262601	0.252895	0.0983678	0.269707	0.261391	0.310393	0.101449	0.48999
14	LOC105249256	chymotrypsin-2-like	0.654449	0.42236	0.682444	0.51146	1.19295	1.15972	0.274914	1.30754	0.535843	0.652844	1.10093	0.311523	0.290786	0.501307	0.317408	0	0.212124	0.452394	0.187775	0	0.341441	0.355042	0.198772	0.200478
15	LOC105249327	protein grindelwald	0.316538	0.119426	0.171593	0.455774	0.667896	1.10102	0.448122	0.398519	0.210846	0.172911	0.485799	0.127214	0.281013	0.173814	0.368064	0.723881	0.2473	0.319304	0.334146	0.12154	0.263544	0.272529	0.123474	0.256155
16	LOC105249554	1-phosphatidylinositol 4,5-bisphosphate phosphodiesterase	0.360519	0.446122	0.4109	7.7686	0.45506	0.310298	0.367361	0.224194	0.287802	0.634421	0.412104	0.249971	0.260012	0.289171	0.356754	0.551646	0.518023	0.195169	0.24109	0.263374	0.322473	0.444352	0.229876	0.415343
17	LOC105250012	NA	1.02098	0.199626	0.46154	0.367491	0.433602	0.487214	0.740169	0.70124	0.378605	0.281194	0.360705	0.307693	0.444324	0.326591	0.697004	0.274835	0.686732	0	0.476146	0.372198	0.620623	0.615729	0.401181	0.245189
18	LOC105250196	T-box transcription factor TBX10	0.812935	0.6111	1.04683	0.5183	0.859216	0.743745	0.816827	0.696844	0.806042	0.579275	0.734469	0.646666	0.691436	0.569174	0.825839	0.366205	0.519976	0.680025	0.732928	0.61667	0.506086	0.608638	0.441329	0.614428
19	LOC105250259	serum response factor homolog A-like	0.834133	0.459629	0.889475	0.614721	1.90612	0.814154	0.308625	0.142544	0.259168	0.436562	0.364441	0.158722	0.428878	0.592451	0.315267	0.153564	0.493895	0.31833	0.427718	0.154977	0.410651	0.279463	0.64704	0.335506
20	LOC105250968	uncharacterized protein LOC105250968 isoform X2	0.479587	0.458214	0.30517	1.9619	0.520579	0.505021	0.45446	0.426464	0.200908	0.218872	0.502081	0.537183	0.409525	0.386173	0.375242	0.282712	0.566869	0.279141	0.450446	0.432881	0.176556	0.182786	0.377265	0.368728
21	LOC105250980	uncharacterized protein LOC105250980	0.65362	0.780628	0.873058	0.878506	0.934464	0.861869	0.672329	0.832058	0.86295	1.16041	1.40989	0.932259	0.836805	0.79653	0.711294	0.682583	0.523793	0.644671	0.954126	0.826244	0.859907	0.979616	0.905657	0.628089
22	LOC105251038	NA	1.47003	2.07248	0.378384	4.3172	0.339745	0	0.595915	0.173692	0.842941	0.385585	0.281886	0.560148	0.387272	0	0.571422	0.460785	0.123444	0.670103	0.0592253	0.771918	0.104423	0.478432	0.181618	0.293226
23	LOC105251163	homeotic protein deformed	0.410825	0.297584	0.507613	1.13831	0.427975	0.550127	0.531069	0.522407	0.881735	0.553441	0.773142	0.56689	0.640107	0.671179	0.507322	0.980659	0.182943	0.527299	0.738698	0.388072	0.524512	0.53293	0.917958	0.406317
24	LOC105251301	chromatin modification-related protein eaf-1-like	0.597696	0.173559	0.296941	0.405413	0.679942	1.84652	1.29457	1.15259	0.224985	0	0.167754	0.0882785	0.126163	0.0425933	0	0.0414539	0.0518016	0.0467927	0	0	0.0376082	0.3524	0.0862263	0
25	LOC105251309	transient-receptor-potential-like protein	0.403327	0.500885	0.664789	4.48163	0.461502	0.504727	0.484153	0.709566	0.47177	0.492575	0.54755	0.638691	0.783606	0.835901	0.579333	0.762701	0.346426	0.49687	0.285641	0.624169	0.596069	0.628208	0.760739	0.533025
26	LOC105251440	protein inscuteable homolog	3.87661	1.23066	5.83823	1.71897	4.67316	7.10791	3.36753	3.17438	1.37913	2.05989	6.70229	2.46069	0.79015	0.638642	0.75796	0.875343	0.725039	0.657234	0.555292	0.603685	0.7064	0.890842	0.715654	0.572004
27	LOC105251454	A disintegrin and metalloproteinase with thrombospondin motifs 1	0.389372	0.972712	0.264901	1.03927	0.62401	0.780142	0.525406	0.672942	0.399956	0.415593	0.352084	0.926737	0.930152	0.547626	0.622115	0.791187	0.958524	0.55869	0.714452	0.506025	0.972319	0.757316	0.679579	0.592862
28	LOC105251506	aquaporin AQPcic	0.0443619	0	0.0387461	1.76746	0.311963	0.154624	0.0535867	0	0.0694578	0.072582	0.0604112	0.0797297	0.19509	0.0398148	0.124864	0.92748	0.346771	0.135187	0.107997	0.156058	0.322484	0.203361	0.0373897	0.116121
29	LOC105251735	uncharacterized protein LOC105251735	0.0474687	0.183087	0.0380292	2.98766	0.285134	0.0340629	2.0308	0.038721	0.0703218	0.203918	0.0344704	0.0878539	0.145538	0.109471	0	0.105358	0.106417	0.202863	0.038187	0.0419086	0	0.0806838	0	0.101304
30	LOC105251828	NA	0.545201	0.567992	0.455441	1.55464	0.750596	1.02069	0.432579	0.891286	0.773057	0.606596	0.979947	0.812692	0.452322	0.842426	0.645197	0.488784	0.555777	0.25312	0.499661	0.403148	0.618597	0.532312	0.556374	0.408223
31	LOC105252002	transmembrane protease serine 9	0.605774	0.17866	0.256223	0.382315	0.727235	1.02501	1.00414	0.623706	0.371523	0.187572	0.319047	0.10523	0.469042	0.703797	0.289802	0.434849	0.360814	0.121507	0.291494	0.209593	0.172967	0.621414	0.204644	0.404223
32	LOC105252244	odorant receptor 4-like	0.839275	1.05827	0.332054	0.261942	0.372869	0.352121	0.431731	0.859773	0.478586	0.46408	0.46273	0.622082	0.116054	0.239456	0.755367	0.539868	0.328536	0.27215	0	0.318741	0.243112	0.515559	0.377803	0.373358
33	LOC105252294	uncharacterized protein LOC105252294 isoform X2	0.627685	0.537077	0.617301	0.621082	0.541114	0.699789	0.944437	0.760334	0.892818	1.11794	1.12871	1.03795	0.793736	0.772233	0.840535	0.673114	0.259343	0.623437	0.814894	0.814269	0.587504	0.871012	0.649613	0.66189
34	LOC105252295	zinc finger protein 835 isoform X1	0.495202	0.190362	0.374817	0.534653	0.840103	1.01516	1.04242	0.520159	0.236605	0.151369	0.170031	0.264414	0.173664	0.297059	0.466054	0.454433	0.274924	0.267184	0.104752	0.135403	0.186183	0.674812	0.323083	0.159709
35	LOC105252343	NA	0	0	0	0.489093	2.62792	0.619414	0.476314	0	0	0	0	0	0	0	0	0.716604	0.933047	0.740466	0.689513	0	0	0	0	0
36	LOC105252460	uncharacterized protein LOC105252460	34.5673	6.72575	72.7136	0.925279	187.97	160.288	23.3751	37.2997	3.34197	2.54843	89.7471	2.08533	0.0668868	0.345683	0.360351	0.0736948	0.145707	0.152631	0.123554	0.20324	0	0	0.39174	0.263174
37	LOC105252674	cathepsin L1 isoform X1	0.562169	0.348854	0.768013	0.656097	0.929502	0.817675	0.733767	0.890251	0.891333	1.43394	0.964875	0.711409	0.487777	0.766994	0.627598	0.577851	0.342724	0.615436	0.75231	0.382895	0.341023	0.621484	0.280703	0.656798
38	LOC105252797	cytochrome P450 4c3	1.09278	0.417806	0.122879	0.368755	0.626283	0	0.0849159	0.339699	0.660084	0	0.186811	0.123366	0.125921	0.389164	0.26839	0.281885	0.266732	0.287796	0.115567	0.252672	0.103478	0.42594	0.11971	0.237821
39	LOC105252828	uncharacterized protein LOC105252828	0	0	0.544384	1.23514	0	0	0	0	0.486559	0	0	0	0	0	0	0	0	0	0	0.554471	0	0	0	0
40	LOC105252901	uncharacterized protein LOC105252901	2.40504	1.70819	2.18724	1.89236	3.23076	3.40944	1.6611	1.35458	0.592617	1.35026	3.10534	0.6879	0.143012	0.359773	0.414888	0.321391	0.191968	0.483631	0.148788	0.195742	0.297414	0.724842	0.509298	0.545195
41	LOC105253037	uncharacterized protein LOC105253037	0.0541826	0	0.101659	3.26188	0.155116	0.146107	0.143445	0.15166	0.0940335	0.197409	0.0423069	0.0551098	0.151807	0	0.111937	0.0584269	0.0521823	0.0577097	0.0502526	0.054899	0.141971	0.14301	0	0
42	LOC105253058	protein hunchback-like	0.432189	0.40338	0.311523	0.25613	0.276495	0.653729	0.394201	0.207677	0.0791085	0.280329	1.0138	0.584254	0.18075	0.0473283	0.248479	0.367749	0.0446149	0.205527	0.0840168	0.184262	0.264897	0.0773076	0.0443837	0.258392
43	LOC105253310	NA	0.210482	0	1.38481	0.115524	0.399228	0	0.595948	0.652316	0	1.1933	1.01847	0.514729	0.451029	0.310545	0.499318	0.142389	0.23806	0.341961	0.198833	0.643684	0.437307	0.686438	0.259625	0.284419
44	LOC105253495	T-box protein 2 isoform X1	1.04124	0.535882	0.214792	0.352517	0.491906	0.484038	0.401681	0.544702	0.516807	0.473845	0.733997	0.859827	0.538665	0.493271	0.0773918	0.15213	0.400513	0	0.28059	0.3727	0.254065	0.38704	0.0729962	0.371203
45	LOC105253802	uncharacterized protein LOC105253802	0.365586	0.511472	0.318455	0.394835	0.408683	0.498103	1.04406	0.46529	0.806547	0.824699	0.871541	0.359322	0.301186	0.328385	0.265469	0.490176	0.211646	0.26694	0.22669	0.286566	0.377547	0.343218	0.283654	0.427084
46	LOC105254045	transferrin	0.195724	0	0.178593	0.133192	0.465595	1.16172	0.803629	0.888853	0.0404976	0.0412344	0.139446	0.046081	0	0.046776	0	0.0512925	0	0.0523988	0	0.0464161	0	0.0394202	0	0
47	LOC105254062	dynein assembly factor with WDR repeat domains 1	0.77183	0.789798	0.673403	0.344453	1.05401	0.580651	1.01179	0.991481	0.922398	0.597803	0.891517	0.802979	0.795706	0.887198	0.793538	0.508617	0.617237	0.304307	0.850005	0.500228	0.561458	0.637292	0.796446	0.667286
48	LOC105254137	fork head domain-containing protein crocodile	0.511418	0.511981	0.561314	0.608232	0.509171	0.866919	0.822712	0.962017	0.857724	1.05226	0.934889	0.834696	0.865728	0.728118	0.559747	0.659167	0.413476	0.82206	0.617412	0.694761	0.600617	0.874935	0.633843	0.626166
49	LOC105254156	proline-rich protein HaeIII subfamily 1	0.65616	0.414484	0.336684	0.587394	0.731553	0.28845	0.993561	0.580647	1.37694	0.635581	0.530799	0.455416	0.449839	0.605624	0.773681	0.637043	0.513968	0.165207	0.182246	0.397868	0.975328	0.831507	0.688369	0.506174
50	LOC105254258	uncharacterized protein LOC105254258	0.907858	0.525611	0.454814	0.574366	0.496728	0.507936	0.732594	0.735557	0.530563	0.554495	0.702295	1.04718	0.292457	0.177054	0.368902	0.182043	0.142429	0.284997	0.0778386	0.256898	0.152012	0.134954	0.130715	0.176813
51	LOC105254491	mantle protein-like	2.19156	0.802671	0.327842	0.782117	0.428431	0.609139	0.395806	0.574493	0.834435	1.62989	0.787238	0.383135	0.629092	0.436452	0.237258	0.713464	0.763511	0.606338	0.679585	0.487017	0.770984	0.33327	0.646616	0.533162
52	LOC105254534	NA	0.615766	0	0	0.240291	0.136213	0.280774	0.324182	0	1.06611	0.309246	0.533632	0.338718	0.139991	0	0.372699	0.280088	0.225663	0.160891	0	0	0.421185	0.519553	0.302957	0
53	LOC105254672	uncharacterized protein LOC105254672	0.0403927	0.0861377	0.149039	0.273142	0.427524	1.60208	0.81834	0.594171	0.0646683	0.126199	0.160167	0.142482	0	0.120294	0	0.0875389	0.0372841	0.217703	0	0	0.0297443	0.33509	0.0344345	0
54	LOC105254783	sodium/hydrogen exchanger 9B1-like isoform X3	1.17598	0.521379	0.42874	0.278532	0.435826	0.681858	0.24783	0.340299	0.451799	0.518619	0.559536	0.314288	0.738945	0.607825	0.235063	0.374468	0.612052	0.466575	0.28432	0.392232	0.463582	0.284666	0.629482	0.549839
55	LOC105255163	NA	1.43902	0.985663	0.647758	0.861188	1.10376	1.72674	1.59073	1.29795	0.565649	1.42806	0.995735	0.356042	0.383238	0.593778	0.622189	0.332698	0.574549	0.56105	0.167099	0.271635	0.426754	0.525106	0.248532	0.412981
56	LOC105255164	NA	0.620009	1.13819	0.723155	1.29262	0.785798	1.23645	0.903445	1.34896	1.3345	1.31793	1.04522	0	0.49916	0.858447	0.09009	0.386914	0.0831839	0.291965	0.145802	0.396581	0.0632124	0.393991	0.36755	0.14604
57	LOC105255289	peptidoglycan-recognition protein SC2	0.0980282	0.0830229	0.166793	3.0014	0.304784	0.0786938	0.0624597	0.257358	0.236635	0.0879136	0.222255	0	0	0	0.170268	0.249387	0.21052	0	0	0	0.247649	0	0.0953866	0
58	LOC105255312	serine protease snake	0.109437	0.220697	0.467973	1.40104	0.490871	0.724723	0.429383	0.800826	0.314415	0.365485	0.881208	0.454859	0.176727	0.134272	0.283752	0.527721	0.243344	0.200042	0.24085	0.157682	0.645812	0.604126	0.170744	0.0606246
59	LOC105255317	delta-latroinsectotoxin-Lt1a	0.424176	0.548251	0.467318	0	0.75182	0.703166	0.473038	1.0374	0.181092	0.579251	0.977868	0.257533	0.24588	0.295351	0.364006	0	0	0	0	0.194964	0.138172	0.331106	0	0
60	LOC105255337	receptor-type tyrosine-protein phosphatase delta	0.578894	0.204099	0.244103	0.577651	0.482023	1.47809	1.35023	0.772931	0.233365	0.266876	0.297467	0.0785395	0.107685	0.303587	0.134793	0.401188	0.0940768	0.157574	0.101411	0.189242	0.144332	0.429224	0.10722	0.0457716
61	LOC105255452	NA	1.14674	0.182801	0.567955	0.315482	1.37637	0.884545	0.358416	0	0.3658	0.678936	1.35059	0.772109	0.15102	0	0.169395	0	0.123119	0	0	0	0	0	0.124012	0.116491
62	LOC105255496	uncharacterized protein LOC105255496	0.791049	0.840749	0.886126	0.677932	0.732509	1.08822	0.7771	0.501813	0.89939	0.839801	0.861431	0.700242	0.775085	0.99527	0.887197	0.706706	0.309158	0.951067	0.896348	0.747528	0.673602	0.609845	0.548396	0.541026
63	LOC105255551	NA	0.95016	0.258417	1.10775	0.387288	1.6089	1.05076	0.831095	1.05625	0.388473	0.444905	1.17825	0.784934	0.305979	0.0797895	0.0836175	0.268239	0.072883	0.263892	0.0673877	0.36788	0.117409	0.120463	0.0679117	0.132711
64	LOC105255648	uncharacterized protein LOC105255648	0.0826942	0.240215	0.336165	1.2747	0.391418	0.178159	0.263392	0.0735879	0.260712	0.243769	0.470732	0.683122	0.556786	0.984116	0.197214	0.46944	0.582271	0.419863	0.352194	0.533596	0.534205	0.546087	0.602421	0.892744
65	LOC105255674	uncharacterized protein LOC105255674	0.734695	0.27536	0.34337	1.0007	1.72428	1.43641	1.50639	0.844363	0.22398	0.531283	0.941577	0.383079	0.142592	0.212285	0.444534	0.680188	0.163087	0.159618	0.0798227	0.30682	0.129565	0.346231	0.0979069	0.105111
66	LOC105255775	uncharacterized protein LOC105255775	0.599821	0.530514	0.783141	0.53974	0.778919	1.14455	0.887877	0.819158	0.610159	0.515846	0.818691	0.544696	0.601214	0.580725	0.467272	0.474547	0.567649	0.494383	0.808637	0.412381	0.65613	0.439044	0.672708	0.731409
67	LOC105255810	mothers against decapentaplegic homolog 6	0.742069	0.646343	0.499602	0.652959	0.756173	0.930065	0.882412	1.00477	1.24945	1.2335	1.46159	1.66229	0.522925	0.874953	0.720703	0.824508	0.636661	0.61153	0.818947	0.852396	0.534519	0.942053	0.772335	0.554806
68	LOC105255883	zinc finger BED domain-containing protein 4-like	1.19142	0.461893	0.263024	0.475214	0.780531	0.32473	0.438245	0.48324	0.0576341	0.17273	0.341511	0.257382	0.476583	0.427336	0.745473	0.162285	0.384057	0.154344	0.491566	0.604903	0.275708	0.166668	0.321956	0.0623143
69	LOC105256199	sialin	0.0862784	0.112034	0.0368029	1.49361	0.0694682	0.105452	0.0532472	0.0361996	0.0681381	0.0746251	0.0623588	0.0407798	0.0358768	0.0363721	0.0383435	0.223409	0.135542	0.16532	0.0358269	0	0.310078	0.0356096	0.158437	0
70	LOC105256265	histone H3	0.848226	0	0.494667	0.76542	1.93078	1.48652	0.883798	0.709493	0	0.470952	0.989355	0	0	0	0.259727	0.261262	0	0.575939	0	0	0.21859	0	0.24908	0
71	LOC105256674	uncharacterized protein LOC105256674	0.931018	0.476522	0.267224	0.348682	1.35224	0.884475	0.275024	0.732374	0.332063	0.320008	0.379887	0.307588	0.143826	0.218916	0.214686	0.207253	0.419534	0.233803	0.168297	0.538188	0.231411	0.835618	0.149633	0.254119
72	LOC105256765	larval cuticle protein A2B	0.44972	0.154403	0.266084	1.06232	0.353268	0.151792	0.213497	0	0.0872769	0.224564	0.278816	0.235784	0.237681	0.560889	0.0858597	0.299693	0.398941	0.180416	0.473133	0	0.312267	0.536058	0.360992	0.137566
73	LOC105256804	bestrophin-3	0.523259	0.238999	1.41871	0.70175	1.34878	2.31021	1.04697	1.34113	0.334277	0.470285	0.983541	0.78925	0.172954	0.131553	0.21063	0.23521	0.0609715	0.147854	0.238653	0.129417	0.316767	0.149862	0.112198	0.0909299
74	LOC105256858	sodium-dependent nutrient amino acid transporter 1	0.625199	0.225853	0.425241	1.40378	2.01499	1.16364	2.17956	1.43821	0.312444	0.534191	1.10282	0.545404	0.295031	0.299396	0.499075	0.910492	0.150313	0.391559	0.327609	0.444849	0.687127	0.197089	0.310148	0.313415
75	LOC105257097	NA	1.27845	1.11843	2.44174	1.07252	1.85483	0.965491	1.66714	1.66195	1.31292	1.17972	1.80352	0.813038	0.703363	0.283048	0.49352	0.721171	0.27872	0.341165	0.616129	0.69048	0.503398	0.706751	0.523648	0.525675
76	LOC105257118	histone H2B	0.194199	0.15992	0.84341	0.837706	1.79586	1.064	0.49663	1.04363	0.15758	0.355986	1.64885	0.384281	0.158935	0	0.175328	0.323841	0	0	0	0	0	0	0.39056	0
77	LOC105257119	histone H4	4.68601	1.14013	3.35589	1.00163	7.19654	4.81438	2.11842	4.50612	1.03947	2.3009	6.53176	1.71005	0	0.286321	0.626553	0.44272	0	0.651343	0.160746	0.523048	0.998149	0	0	0.207384
78	LOC105257121	histone H1E	2.39887	0.167418	0.727812	0.493578	0.826864	0.70094	1.11114	1.08041	0.922384	0.926084	0.329418	1.51995	0.186036	0.5608	0.192843	0.398246	0.152027	0.30259	0.559453	0.121635	0.247978	0.755683	0.278904	0.479661
79	LOC105257125	uncharacterized protein LOC105257125	0.241016	0.677073	0.841906	0.476382	0.620668	1.22028	0.740044	0.402451	0.191195	0	0	0.445601	0.208489	0.211606	0.681524	0.44218	0.964419	0.704297	0.39527	0	0.367761	0.384479	0.427265	0.441589
80	LOC105257320	uncharacterized protein LOC105257320	0	0.984383	0.0920135	0	1.00496	0.771736	0	0.902988	1.22479	0	0.216295	0	0.185646	0	0	0	0.538912	0	0.0364707	0	0.316673	0	0	0.519843
81	LOC105257425	queuosine salvage protein	0.695064	0.587257	1.13253	0.351273	0.658747	0.582866	0.550647	0.503869	0.330215	0.789621	0.738685	0.62575	0.692422	0.735198	0.775394	0.74242	0.945897	0.919043	0.687229	0.28044	0.51292	0.673196	0.515711	0.412119
82	LOC105257545	uncharacterized protein LOC105257545	0.525808	0.272784	0	3.34864	0.0857403	0.240679	0.227607	0.238285	0.301426	0.0770122	0	0.173864	0.246678	0.175089	0	0.755984	0.160659	0.374905	0	0.607245	0.721783	0	0	0.0825094
83	LOC105257649	UDP-glucuronosyltransferase 2B7	0.221666	0.143127	0.125353	1.42103	0.134281	0.041558	0.085391	0.195568	0.150798	0	0.0964135	0.0424299	0.0846889	0.0882238	0.140533	0.894654	0.248746	0.34324	0.0794079	0.172024	0.211946	0.144206	0.0411271	0.160402
84	LOC105257790	myosin-IIIb isoform X2	0.456567	0.345701	0.317895	1.45352	0.411207	0.353492	0.428308	0.40041	0.350593	0.377451	0.403099	0.539996	0.41668	0.373138	0.461036	0.324357	0.300729	0.331896	0.347816	0.440767	0.247028	0.321956	0.253672	0.426657
85	LOC105257943	endocuticle structural glycoprotein SgAbd-8	0	0.319772	0	1.33187	0	0	0.132436	0.178782	0	0.38206	0	0.204358	0	0	0	0.303196	0.234446	0	0	0.37916	0	0	0	0
86	LOC105258063	uronyl 2-sulfotransferase	0.70019	1.25809	0.544029	0.494167	0.702845	0.671526	0.528356	0.501681	0.882791	0.668414	0.490271	0.756331	0.562466	0.691918	0.961805	0.260992	0.683874	0.654316	0.508829	0.448765	0.364726	0.185021	0.945688	0.608725
87	LOC105258197	uncharacterized protein LOC105258197	0.255054	0	0.447829	0.321085	2.02477	0.409967	0	0.975063	0.434706	0	0.64876	0.551167	0	0	0.463661	0.437625	0.839413	0.238813	0.69752	0.511204	0.48434	0.483276	0.55323	0.297546
88	LOC105258290	uncharacterized protein LOC105258290	1.38875	0.635976	1.23298	0.300231	0.966864	0.588772	0.4525	0.821525	0.381172	0.206153	0.34629	0.226086	0.203359	0.205541	0	0	0.489445	0.231525	0.812306	0	0.197229	0	0.458236	0.697238
89	LOC105258459	uncharacterized protein LOC105258459	0.338652	0.660515	0.304349	0	1.1849	0	0	0.595619	0.276383	0.294466	0.250482	0.650131	0.305335	0	0.655155	0.335503	0.338375	0	0.593706	0.32164	0	0.283553	0	0
90	LOC105258621	WD repeat-containing protein on Y chromosome isoform X2	0.449191	0.862255	0.565909	1.02076	0.650533	0.413234	0.841145	0.894683	1.17709	0.579445	0.654923	0.616658	0.551641	0.793157	0.492276	0.746305	0.668206	0.512312	0.625059	0.588058	0.358909	0.587423	0.697858	0.870423
91	LOC105258663	pro-resilin isoform X1	1.01093	0.22552	0.35462	0.251014	0.279869	0.227909	0.317485	0.401911	0.308565	0.278564	0.324845	0.357662	0.156994	0.280449	0.301384	0.0727182	0.500623	0.178367	0.191178	0.307177	0.404283	0.477584	0.296416	0.330463
92	LOC105258827	NA	0	0	0	0	0	1.81968	0	0	0	0	1.22918	0.823437	0.935079	0	0	0	0	0	0	0.886692	0	0	0.802943	0
93	LOC105258853	uncharacterized protein LOC105258853 isoform X1	6.86022	0.424615	15.7791	0.61604	28.7002	6.98788	3.05964	4.69617	0.596615	1.19482	9.08661	1.07349	0.262457	0.33858	0.54739	0.353611	0.454501	0.637259	0.163255	0.221032	0	0.16091	0	0.563741
94	LOC105258945	histone H2A	1.44742	0.382101	0.610336	1.02845	0.8881	0.37651	0.475126	1.33517	0.399522	1.18107	0.798633	0	0.766721	0.193854	0.412802	0	0.528587	0.218904	0.215007	0.467517	0.216742	0	0.514947	0.830107
95	LOC105258953	histone H3	1.03399	0.278056	0.290523	0	0	0	0.433208	0.86272	0	0	0.245762	0	0.283326	0	0	0.794662	0	0	0	0	0.265102	0.282845	0	0
96	LOC105258967	histone H2A	0.901104	0.366829	0.771763	0.424883	1.69648	0.728915	0.588334	0.202261	0	1.29439	1.2546	0	0	0.559639	0	0.180205	0.245767	0	0.193659	0.212538	0.192448	0.202343	0	0.245969
97	LOC105258971	neither inactivation nor afterpotential protein C	0.188838	0.249643	0.289181	1.6989	0.214771	0.262864	0.237897	0.347419	0.197455	0.164469	0.421403	0.287428	0.193723	0.313871	0.350495	0.242843	0.220516	0.0980612	0.178951	0.289369	0.144831	0.252873	0.188489	0.209839
98	LOC105258980	integrin beta-PS	1.17	0.382765	1.69444	0.913971	2.59791	4.63669	1.86327	2.68493	0.371238	0.0964515	1.43396	0.21059	0.173747	0.147401	0.12458	0.38181	0.219621	0.0656573	0.151369	0.0988943	0.0599404	0.493088	0.0347528	0
99	LOC105259171	uncharacterized protein LOC105259171 isoform X2	1.37806	0	0	0	0	0	0	0	0	0	0	1.29304	0	0	0	0	0	0	0	0	0	0	0	0
100	LOC105259242	arylsulfatase B	0.452566	0	0	3.06522	0	0.0514847	0.104974	0	0.0458869	0	0	0.103243	0.942446	0.0547371	0.11535	0.767785	0.311685	0.796818	0.0957355	0.26092	0.32726	0.598656	0.0995664	0.304195
101	LOC105259497	uncharacterized protein LOC105259497	0.303648	0.656819	0.427568	0.636745	0.773425	0.563727	0.669511	1.20675	0.384008	0.656935	0.111143	0.436137	0.433414	0.744784	0.647664	0.855716	0	0.336332	0.135331	0.291461	0.250518	0.124518	0.430542	0.145082
102	LOC105259499	homeotic protein empty spiracles isoform X2	1.20461	0.641801	0.629797	0.884081	0.651588	0.641284	0.788962	0.627947	0.664402	0.610055	0.648751	0.838034	0.846527	0.734195	0.631446	0.465246	0.765466	0.566	0.810465	0.610345	0.684364	0.588729	0.636697	0.566256
103	LOC109609780	uncharacterized protein LOC109609780	0.718785	0.463421	0.680858	0.578191	0.604804	1.02711	0.635711	0.584179	0.523524	0.371905	0.469228	0.559031	0.794589	0.749646	0.698466	0.571785	0.288167	0.739915	0.267715	0.582719	0.391317	0.05805	0.259776	0.251691
104	LOC109609799	NA	1.52748	0.280774	0	0.359707	1.05436	0.484647	0.311253	0.608938	0.20401	0.573489	0.483243	0.214307	0.731698	0.251808	0.264099	0.584654	0.719179	0.28911	0.208862	0	0.357948	0	0	0.387249
105	LOC109609801	NA	1.27536	1.41131	0.582953	0.444729	0	0	0.764749	0.503234	0.999102	0	0	0	0	0.62118	0.654893	0	0	0	0.519695	0	0	0	0.50655	0
106	LOC109609895	toll-like receptor 3	0.370185	0.966883	0.730951	1.16493	1.12355	0.681054	0.951201	1.26769	0.534227	0.755985	0.697698	0.862835	0.990776	0.961126	0.554445	0.645298	0.840624	0.572812	0.703997	0.85615	0.757688	0.581754	0.444031	0.684693
107	LOC109610177	NA	1.29856	0	0	0	0	0	0	0	0	0	0	0	0	0	0	0	0	0	0	0	0	0	0	0
108	LOC109610227	zinc carboxypeptidase-like	0.928162	0.362955	1.10201	0.507125	0.327493	0.309195	0.212669	0.586441	0.493863	0.490284	0.717184	0.236875	0.640436	0.58937	0.44125	0.371881	0.546666	0.36486	0.521738	0.323655	0.198797	0.337907	0.234009	0.458261
109	LOC109610280	odorant receptor 13a-like isoform X3	0.945927	0.74147	0.683495	0.533784	0.933447	1.11026	1.02736	0.73528	0.449632	0.83437	0.598329	0.618598	0.91154	0.548085	0.771783	0.694723	0.604944	0.952095	0.825456	0.510821	0.396622	0.169827	0.486533	0.445667
110	LOC109610329	NA	0.36817	0	0.707719	0.26168	1.11495	0	0.500193	0.346234	0	0	0	0	0.724206	0.369126	0.390424	0	0.758784	0	0	0.758364	0	0	0	0.358743
111	LOC109610510	uncharacterized protein LOC109610510	0.676828	0	0	0.498936	1.17113	0.343007	0	0	0	0	0.421614	0.284503	0.699205	0	0	0.44516	0	0.825225	0	0.30739	0.232666	0	0	0.252646
112	LOC109610557	NA	0.809894	0	0	0.215058	1.10743	0.235297	0.227805	0	0.195719	0.286748	0.363556	0.415643	0.34426	0	0.277059	0.199161	0.347969	0.232769	0.154202	0.0435647	0	0	0.155749	0
113	LOC112637053	probable allantoicase	0.672472	0.682365	0.758841	0.555194	1.02404	1.78656	0.995604	1.23145	0.619815	1.13354	0.908677	0.634763	0.761461	0.552297	0.756971	0.705907	0.243589	0.438405	0.589191	0.716592	0.472373	0.409399	0.23639	0.314771
114	LOC112637063	uncharacterized MFS-type transporter C09D4.1-like	0.634601	1.15121	0.55134	0.963003	0.448224	0.437821	0.607531	0.713472	0.686929	0.459385	0.340448	0.732963	0.387746	0.621528	0.475885	0.79335	0.251103	0.515904	0.61875	0.839715	0.515939	0.437713	0.54022	0.774118
115	LOC112637329	NA	0.613941	0	0	0	1.29343	0	0	0.492393	0.483547	0	0	0	0	0	0	0	0	0	0	0	0	0	0	0
116	LOC112637412	NA	212.645	0	0	0	0	0	0	0	0	0	0	0	0	0	0	0	0	0	0	0	0	0	0	0
117	LOC112637418	uncharacterized protein LOC112637418	0	0	1.23772	0	0	0	0	0	0	0	0	0	0	0	0	0	0.654861	0.738954	0	0	0	0	0	0
118	LOC112637421	NA	22.8836	0.563552	0.326802	0.0264456	0.418095	0.067494	0.276109	0.114602	0.208404	0.238369	0.268924	0.129337	0.31437	0.351684	0.731757	0.139094	0.339537	0.119652	0.260462	0.201525	0.452103	0.154463	0.392036	0.234121
119	LOC112637458	transcription factor Adf-1-like	1.59921	0.490332	0.148819	0.210562	1.05826	0.28217	0.620405	0.579656	0.400283	0.139585	0.592967	0.309138	0.298048	0.15344	0.810883	0.862227	0.152665	0.169538	0.290692	0.475888	0	0.683725	0.159357	0.158124
120	LOC112637465	uncharacterized protein LOC112637465	1.58186	0	0	0.251942	0.192016	0.0872097	0.108232	0.0715528	0.216193	0.0665154	0	0.075872	0.177491	0.186862	0.194801	0.437576	0	0.204353	0.074738	0.163938	0.0620576	0.0641819	0.0728289	0
121	LOC112637505	NA	0	25.5148	0	0	0	0	0	0	0	0	0	0	0	0	0	0	0	0	0	0	0	0	0	0
122	LOC112637549	uncharacterized protein LOC112637549	0	0.440462	1.07845	0	0.40739	1.13094	0	0.935321	0	0.598387	0.255461	0	0.381929	0.764323	0.399933	0	0	0	0.646857	0.705307	0	0	0	0
123	LOC112637570	NA	2.07515	1.51437	0	0.517155	0.682054	0	0	0	0.558203	0	0.696266	0	0.348275	0.719911	0.368411	0.399704	0.667045	0	0	0	0.265119	0.96383	0.589235	0
124	LOC112637606	NA	0	1.6081	0	0	0	0	0	0	0	1.21403	0	0	0	0	0	0	0	0	0	0	0	0	0	0
125	LOC112637683	NA	20.596	0	5.84989	0	0	0	0	0	0	0	0	0	0	0	0	0	0	0	0	0	0	0	0	0
126	LOC112637684	NA	12.1835	0.499223	0.110404	0.133732	0.328469	0.170325	0.113119	0.11804	0.142635	0.0408693	0.208605	0.0891242	0.105803	0.14172	0.297138	0.178295	0.0995698	0.0810511	0.0769056	0.0831571	0.158071	0.0802699	0.0456481	0.0974278
127	LOC112637697	NA	72.9792	0	0	0	0	0	0	0	0	0	0	0	0	0	0	0	0	0	0	0	0	0	0	0
128	LOC112637735	cytochrome P450 9e2-like	1.53466	1.15949	1.42	0.441821	1.92085	0.598365	0.276269	0.572343	0.724365	0.911462	0.928814	1.62711	0.834333	0.648333	0.675809	0.971366	0	0.476355	0.386102	0	0	0.177134	0.819942	0.803268
129	LOC112637762	cytochrome P450 9e2-like	1.54595	0.965427	2.74279	0.745637	3.42951	2.86846	2.21438	1.22199	1.09068	1.023	1.23324	0.985243	0.744265	0.53543	0.439794	0.533087	0.5564	0.92405	0.515282	0.336562	0.406526	0.417311	0.261681	0.406628
130	LOC112637917	nose resistant to fluoxetine protein 6-like	0.377906	0.812958	0.832329	0.575733	0.890257	1.40491	0.896366	0.690331	1.04796	1.08797	0.76764	0.817946	0.926372	0.440651	0.619774	0.993544	0.440607	0.248213	0.318823	0.558949	0.682037	0.465401	0.658574	0.322436
131	LOC112638013	NA	6.997	0	0	0	0	0	0	0	0	0	0	0	0	0	0	0	0	0	0	0	0	0	0	0
132	LOC112638042	uncharacterized protein LOC112638042	0.193541	0.499789	0.380943	0.704842	0.924669	1.29893	0.413252	0.557236	0.40202	0.808936	0.434691	0.335859	0.814909	0.877538	0.688598	0.132872	0.475869	0.826931	0.580671	0.542157	0.60607	0.347386	0.47856	0.222631
133	LOC112638103	NA	0	0	0	0	0	0	0	0	0	0	0	1.94951	0	0	0	0	0	0	0	0	0	0	0	0
134	LOC112638110	LOW QUALITY PROTEIN: histone H1-like	1.03955	0.591361	0.526956	0.909901	1.19832	1.03868	0.409585	0.583102	0.253445	1.22598	0.390158	0.65946	0.367449	0.623657	0.12971	0	0.502587	0.268821	0.277112	0.150801	0.586898	0.43976	0.331057	0.36402
135	LOC112638155	lysosomal aspartic protease-like isoform X1	0.96268	1.43995	0.847001	0.67837	0.578558	1.17062	0.556316	0.903825	0.899568	0.470669	0.607802	0.542815	0.238236	0.503735	0.392705	0.145514	0.218136	0.349561	0.155852	0.226432	0.527321	0.180784	0.205844	0.194779
136	LOC112638277	protein ALP1-like	0.574047	1.75632	0.787675	0.959049	1.36033	1.53461	1.45749	1.61785	1.90009	0.853634	0.927135	0.948022	0.262895	0.812425	0.719052	0.456919	0.27622	0.304928	0.504648	0.274623	0.465874	0.471325	0.811081	0.667509
137	LOC112638444	NA	0.766416	0	1.36903	0.469525	1.17971	0	0.578907	1.79816	0	0.975469	0	1.03706	0	0	0	0	0	0	0.837103	0	0	0	0	0
138	LOC112638453	uncharacterized protein LOC112638453	0.136912	0.522842	0.246721	0.351935	0	0.468525	0.353412	0.492106	0.226772	0.716968	0.611647	1.19084	0.246398	0.878653	0.266902	0.402294	0.140254	0.277809	0.729857	0.133491	0.468811	0.468711	0.135658	0.401111
139	LOC112638546	uncharacterized protein LOC112638546	1.08932	0.505704	0.411763	0.309775	0.229521	0.21368	0.937064	0.175754	0.525739	0.165395	0.561282	0.375917	0.658326	0.224504	0	0.260355	0.194405	0.25138	0.725235	0.398259	0.775151	0.477674	0.535553	0.341094
140	LOC112638565	NA	0	0	0	18.4467	0	0	0	0	0	0	0	0	0	0	0	0	0	0	0	0	0	0	0	0
141	LOC112638599	nuclear-pore anchor-like	0.146533	0.185326	0.763263	0.510127	1.11236	0.513482	0.146985	0.2331	0.150416	0.164822	0.53124	0.182612	0.293625	0.0821331	0.259299	0.491504	0.632039	0.236553	0.164442	0.135823	0.122191	0.220421	0.308001	0.280521
142	LOC112638608	NA	0	0	0	0	0	0	0	1.56832	0	0	0	0	0	0	0	0	0	0	0	0	0	0	0	0
143	LOC112638679	NA	0.762357	0	1.08134	0.536648	0	0.730514	0.23114	0	0.306491	0.295927	0	0	0	0	0.830098	0.458328	0.343076	0	0.643678	0.348554	0.558653	0	0.317228	0
144	LOC112638710	uncharacterized protein LOC112638710	0.45655	0.371731	0.197845	0.436584	0.25229	1.40409	1.0658	0.410412	0.187	0	0.356398	0	0	0	0	0.0892269	0	0	0	0	0	0.100644	0.219903	0
145	LOC112638802	odorant receptor 13a-like	0.961783	1.00823	0.5819	0.37409	0.851623	0.685784	0.76047	0.51039	0.655797	0.552063	0.234304	0.554113	0.343966	0.907296	0.192253	0.638426	0.621874	0.402246	0.525589	0.407732	0.500219	0.456705	0.439322	0.418585
146	LOC112638951	NA	0.396781	0.146084	0.397073	0.289647	1.10874	0.661506	0.632398	0.611163	0.359298	0.348824	0.398367	0.399438	0.534827	0.70571	0.586572	0.456278	0.373747	0.152303	0.373255	0.817034	0.21439	0.111608	0.621015	0.237917
147	LOC112639009	uncharacterized protein LOC112639009	0.526795	0.770253	0.682693	1.05691	0.802151	0.310722	0.498215	0.922365	0.425669	0.23263	0.392236	0.762855	0.109155	0.667015	0.937609	0.322541	0.693017	0.243497	0.339044	0.36703	0.221565	0.112035	0.253703	0.656546
148	LOC112639255	NA	5.5962	0	0	0	0	0	0	0	0	0	0	0	0	0	0	0	0	0	0	0	0	0	0	0
149	LOC112639291	NA	0	0	0	0.917496	1.32569	0	0.919987	1.30436	1.22345	0	0	0	0	0	0	0	0	0	0	0	0	0	0	0
150	LOC112639375	uncharacterized protein LOC112639375	0.213221	0.208587	0.393713	0.293059	1.17682	0.192589	0.689113	0.373698	0.892513	0.558831	0.312069	0.20582	0.788095	0.804087	0.637445	0	0.214646	0.447399	0.745667	0	0.171736	0.525466	0.193727	0.197349
151	LOC112639477	proto-oncogene tyrosine-protein kinase ROS-like isoform X1	0.541803	0.973045	0.306273	1.50593	0.28609	0.686522	0.347548	0.182358	0.422271	0.517859	0.506424	0.775948	0.360805	0.228684	0.845567	0.388115	0.273322	0.54575	0.805721	0.846817	0.788788	0.637938	0.398322	0.287256
152	LOC112639483	formin-like protein 20	1.1991	0.38158	0.583888	0.463881	0.587765	0.365102	0.337568	0.4715	0.642118	0.421925	0	0.177162	0.200957	0.0951324	0.175973	0.0809098	0.597451	0.316357	0.163521	0.541242	0.381719	0.408757	0.412809	0.293022
153	LOC112639491	NA	0	20.7963	0	12.2114	0	0	0	0	12.4068	0	9.00073	0	0	0	0	0	0	0	0	0	0	0	0	0
154	LOC112639539	LOW QUALITY PROTEIN: post-GPI attachment to proteins factor 2-like	0.270476	0.459463	0.249389	0.095935	0.704632	1.29279	0.568903	0.867439	0.864833	0.415779	0.528032	0.586351	0.130084	0.539609	0.570091	0.794165	0.250018	0.613715	0.902686	0.368321	0.287133	0.0991855	0.224383	0.109744
155	LOC112639581	geranylgeranyl pyrophosphate synthase-like	0.620187	0.271552	0.459512	0.737008	0.215069	0.151019	0.314561	0.268429	1.11112	0.400505	0.0584549	0.369889	0.158298	0.0547766	0.121436	0.17987	0.132356	0.121302	0.194476	0.140379	0.0672805	0.392143	0.0785399	0.545439
156	LOC112639597	uncharacterized protein LOC112639597	0.644424	0.656705	0.626002	0.806752	0.599257	1.17836	0.583178	0.665228	0.454036	0.306934	0.5645	0.60348	0.189165	0.632297	0.46051	0.327739	0.373224	0.503588	0.772975	0.346269	0.389305	0.359883	0.510242	0.0669367
157	LOC112639609	uncharacterized protein K02A2.6-like	0	0	0	0	0.982736	1.92847	0	0	0	0	0	0	0	0	0	0	0	0	0	0	0	0	0	0
158	LOC112639627	NA	0	0	0	0	0	0	0	1.58787	0	0	0	0	0	0	0	0	0	0	0	0	0	0	0	0
159	LOC112639645	NA	0	0	0	0	1.30684	0	0	0	0	0	0	0	0	0	0	0	0	0	0	0	0	0.902968	0	0
160	LOC112639665	NA	0	0	1.29692	0	0	0	0	1.14933	0	0	0	0	0	0	0	0	0	0	0	0	0	0	0	0
161	LOC112639700	uncharacterized protein LOC112639700	0.511872	0.394453	0.590873	0.276952	0.565154	0.759559	0.485414	0.53448	0.730622	0.667253	1.02777	0.631728	0.647174	0.733587	0.542732	0.679672	0.262045	0.377977	0.622412	0.765234	0.312752	0.663234	0.279068	0.59267
162	LOC112639792	THAP domain-containing protein 6	0.886355	0.613744	0	0.39285	1.40342	0.265259	0.183503	0.50414	0.718456	0.74236	0.415911	0	0	0	0	0	0.556084	0	0.256323	0.278014	0.466249	0.707338	0.541983	0
163	LOC112639832	NA	8.72617	0.248952	0.110026	0.106528	0.427955	0.1017	0.140584	0	0.106599	0.0815977	0.0346843	0.177684	0.140302	0.141368	0.37061	0.178604	0.147714	0.282988	0.191912	0.0414705	0.275262	0.0797731	0.22703	0.0970007
164	LOC112639877	uncharacterized protein LOC112639877	0	0	0	0	0	0	0.235526	1.00789	0	0	0.300496	0	0	0	0.311114	0.279837	0.379204	0.649159	0.322478	0	0	0	0	0
165	LOC112639888	uncharacterized protein LOC112639888	0.654905	0.366559	0.119746	3.53253	0.574072	0.22527	0.479354	0.242202	0.278443	0.41594	0.303547	0.327742	0.40961	0.240306	0.382509	0.313629	0.538917	0.264929	0.17804	0.0649252	0.173185	0.344388	0.462039	0.263341
166	LOC112639909	NA	0.749097	0.614075	0.479065	0.365439	0.280424	0.758917	0.15053	0	1.00202	0.184542	0.778709	0.210877	0.256186	0.266815	0.279183	0.632003	0.429103	0	0.829925	0	0.338669	0.352881	0.197234	0
	genes expressed ONLY in nurse brains (FPKM >= 1)
	gene_name	blast_annotation	X2F	X4F	X6F	X8F	X10F	X12F	X14F	X16F	X18F	X20F	X22F	X24F	X2N	X4N	X6N	X8N	X10N	X12N	X14N	X16N	X18N	X20N	X22N	X24N
1	LOC105247857	3-hydroxyisobutyrate dehydrogenase, mitochondrial	0.174077	0.356537	0.234115	0.877173	0.0830238	0.30982	0.26555	0.145275	0.625986	0.0717174	0	0.237721	0.23815	0.164861	0.263056	1.18981	0	0.27724	0	0.0801876	0.338296	0.068483	0	0
2	LOC105247889	uncharacterized protein LOC105247889	0.551799	0.211965	0.231546	0.960624	0.554877	0.409487	0.179046	0.983222	0.656583	0.255947	0.213468	0.276269	0.215646	0.660218	0.918456	0.802532	1.19596	1.1835	1.64455	1.0364	0.486651	1.7525	0.562626	1.81943
3	LOC105247890	uncharacterized protein LOC105247890 isoform X1	0.800765	0.577863	0.902682	0.713738	0.377586	0.63171	0.834959	0.598993	0.723662	0.611794	0.651197	0.528278	0.783509	0.639982	0.713659	0.530908	1.16233	0.748404	0.874243	0.892715	1.10036	1.34519	1.03108	1.31502
4	LOC105247905	NA	0.999906	0	0	0	0	0	0.602808	0	0.394552	0	0	0	0	0.507224	0	0	0.473644	0	0	1.36692	0.724931	1.08305	0	0
5	LOC105248076	acyl-CoA synthetase short-chain family member 3, mitochondrial isoform X1	0.183165	0.193641	0.170217	0.660133	0.446078	0.508339	0.337801	0.151479	0.141887	0.210726	0.179265	0.96903	0.416095	0.306995	0.335975	0.755741	0.671325	1.1301	1.90005	0.276983	0.498298	1.1843	1.84169	0.100559
6	LOC105248136	NA	0.369907	0.322688	0.0698838	0.655738	0.220594	0.137663	0.18786	0.127737	0.123772	0.304308	0.0518768	0.205972	0	0.299033	0.2347	1.24134	0.13714	0	0.130273	0.0711127	0.115894	0.352475	0.0671773	0.129967
7	LOC105248376	uncharacterized protein LOC105248376	0.561398	0.644757	0.5027	0.468518	0.804064	0.425842	0.677951	0.756006	0.568649	0.510292	0.624764	0.600627	0.578759	1.03482	0.559479	0.672542	0.624883	0.416769	0.482974	0.900778	0.434273	0.742663	0.340432	0.331661
8	LOC105248439	uncharacterized protein LOC105248439	0.638396	0.225171	0.799198	0.716445	0.617965	0.588843	0.694532	0.572246	0.543196	0.543171	0.776288	0.407905	0.203051	1.05282	0.665113	1.16667	0.61619	0.460853	0.191655	0.21059	0.878703	0.177065	0.82289	0.981471
9	LOC105248484	venom acid phosphatase Acph-1-like isoform X1	0.536926	0.931787	0.254596	0.38396	0.853364	0.173921	0.715249	0.663368	0.145419	0.418281	0.473748	0.792748	0.801295	0.465872	1.07275	0.319984	0.320127	0.412324	0.455221	0.498489	0.512009	0.859904	0.523011	0.433931
10	LOC105248550	acyl-CoA synthetase family member 2, mitochondrial	0.162042	0.480761	0.0973932	0.758857	0.098315	0.1432	0.238403	0.231177	0.176535	0.228403	0.0771427	0.407996	0.494551	0.350141	0.423667	1.17726	0.481489	0.84399	0.700858	0.555511	1.20301	0.787366	0.44662	0.448472
11	LOC105248580	protein dead ringer isoform X2	0.755329	0.529849	0.437384	0.631681	0.538392	0.541637	0.763629	0.647923	0.691901	0.724228	0.771969	0.715174	0.659571	0.500347	0.546021	0.631472	0.770827	0.473401	0.730011	0.800902	1.03981	0.628918	0.647383	0.670989
12	LOC105248769	nose resistant to fluoxetine protein 6	0.125427	0.324651	0.245039	0.425364	0.456759	0.200997	0.154277	0	0.31716	0.423135	0.160569	0.108748	0.662361	0.140808	0.517658	1.12036	0.369908	0.234855	0.377918	0.586964	0.512486	0.31199	0.303897	0.139103
13	LOC105248814	cytochrome P450 3A19-like	0.124419	0	0.733737	0.61653	0.273177	0.610992	0.0792271	0.109101	0.319509	0.305146	0.434301	0.461034	0.507659	0	1.55423	0.786585	0.662224	0.58086	0.224671	0.122289	0.0974793	0.390263	0.340235	0.648239
14	LOC105248829	cytochrome P450 6k1	0.158389	0.106516	0.145603	0.24859	0.147329	0.0475581	0.103851	0.0474165	0.134414	0.09232	0.117848	0.257513	0.536962	1.30677	0.635526	1.79462	1.21672	0.670903	1.41006	1.29058	2.41737	0.800258	0.812996	0.503283
15	LOC105248929	uncharacterized protein LOC105248929 isoform X1	0.245904	0.277924	0	0	0	0	0	0.198536	0	0.175854	0	0.212581	0.244874	0.251026	0	0	1.04029	0.259074	0.205709	0.224954	0.349463	0.360374	0	0
16	LOC105249040	fatty acyl-CoA reductase 1	0.384148	0.334354	0.300231	0.439627	0.398846	0.376385	0.583643	0.856366	0.705667	0.705382	0.649222	0.551311	0.838667	0.525829	0.72243	1.1259	0.241172	0.731507	1.09922	1.02455	0.313468	0.99189	0.214885	0.187252
17	LOC105249244	NA	0.417611	0.354549	0.24085	0.952271	0.755871	0.226084	0.452122	0.760526	0.115626	0.128301	0.435025	0.422701	0.348599	0.350212	0.368391	0.583661	1.21304	0.527672	0.982344	0.532686	0.600028	0.370147	0.414379	0.573446
18	LOC105249334	uncharacterized protein LOC105249334	0.198058	0.401501	0.373588	0.454652	0.826973	0.527969	0.467296	0.473861	0.77176	0.374843	0.559643	0.516577	0.185814	0.481801	0.510911	0.628955	2.23245	0.623021	0.843584	0.41204	0.369354	0.274352	0.646951	1.1942
19	LOC105249381	sulfotransferase family cytosolic 1B member 1	0.607531	0.503399	0.451901	0.575938	0.578478	0.442582	0.62944	0.646702	0.821035	0.421693	0.537331	0.471882	0.567796	0.703707	1.1174	0.781525	0.595681	0.911801	0.973811	0.355476	0.602261	0.406259	0.231695	0.926357
20	LOC105249402	sodium-independent sulfate anion transporter	0.936706	0.750899	0.857342	0.94863	0.905919	0.952885	0.767569	0.722157	0.948025	0.65552	0.60784	0.874631	0.962009	0.794715	1.134	1.20158	1.43625	1.0645	1.0923	1.12206	0.796616	1.18758	0.98966	1.42961
21	LOC105249559	endocuticle structural glycoprotein SgAbd-2	0	0	0	0.635173	0.448809	0	0	0	0	0	0	0	0	0	0.711361	5.62383	0	0	0.189056	0	1.97044	0	0	0
22	LOC105249631	alpha-tocopherol transfer protein-like	0.486978	0.489709	0.223302	0.831311	0.227972	0.295087	0.209228	0.355439	0.269872	0.347687	0.176896	0.154901	0	0.077227	0.161415	0.757958	1.45221	0.693136	0.214925	0.547437	0.932313	1.68277	0.458351	0.229814
23	LOC105249648	zinc transporter ZIP1	0.775919	0.654632	0.422736	0.547461	0.718948	0.864804	0.580942	0.362793	0.674573	0.377251	0.367676	0.751426	0.820194	0.351403	0.675965	1.05279	0.70345	1.13962	0.826255	0.579702	1.73292	0.960252	0.462801	0.354161
24	LOC105249723	shematrin-like protein 2	0.175886	0	0.255764	0.473789	0.0977971	0.188702	0	0	0.102014	0.0572575	0.148022	0	0.480537	0	0.108926	1.28573	0.377838	0.168899	0.109311	0.236378	0	0	0	0.134708
25	LOC105249734	lipase 3-like	0.0589681	0.132779	0.0556716	0.662525	0.43079	0.113414	0.0741607	0.0994039	0.0488062	0.0467406	0	0.15885	1.15574	0.300996	0.635387	7.98023	0.823774	0.400751	0.30578	0.3351	0.531867	0.629816	0.205092	0.5386
26	LOC105249824	uncharacterized protein LOC105249824	0	0	0	0.328642	0.450295	0.431337	0	0.252176	0.221787	0	0	0.275625	0	0.240314	0.257152	0.775669	2.16622	0.260019	0	0.271388	0.256544	0.496137	0.293466	0
27	LOC105249844	NA	0	0	0	0	0	0	0	0	0	0	0	0	0	0	0	0	0	0	0	0	0	0	0	2.14704
28	LOC105249964	cytokine receptor-like	0.596598	0.442724	0.831398	0.379551	0.860115	0.607656	0.361674	0.606208	0.559256	0.387553	0.621893	0.39372	0.525076	0.44906	0.681118	1.02723	0.360055	0.386128	0.584515	0.407886	0.395192	0.518083	0.588507	0.367984
29	LOC105250234	patatin-like phospholipase domain-containing protein 2	0.287431	0.0949707	0.528654	0.530208	0.0897116	0.0868616	0.246629	0.250673	0.320677	0.0831326	0.279719	0.18532	0.17576	0.270628	0.38042	2.0428	0.191701	0.101759	0	0.182131	1.1306	0.156393	0.346993	0.0875596
30	LOC105250510	uncharacterized histidine-rich protein DDB_G0274557	0.392463	0.542366	0.682992	0.127362	0.486712	0.330788	0.123972	0.167258	0.478748	0	0.575131	0.189047	0.509064	1.19528	0.357947	0.536601	0.410982	0	0.336669	0.18251	0.634881	0.163155	0	0.746231
31	LOC105250543	uncharacterized protein LOC105250543	0.098179	0.41858	0.0492361	0.818772	0.112679	0.14177	0.114309	0.0979395	0.144472	0.0442311	0.0943958	0.169514	0.0740713	0.113795	0.121295	1.11338	0.434246	0.103886	0.0622861	0.612541	0.394022	0.256621	0.1232	0.165691
32	LOC105250577	apolipoprotein D-like	0.987174	0.840634	0.995125	0.244723	0.571463	0.741255	0.723641	0.836916	0.458325	0.787427	0.790608	0.573793	0.666841	0.67652	0.358886	0.741749	1.23974	0.622953	0.865433	0.472872	0.515025	0.639439	1.1108	0.778623
33	LOC105250578	apolipoprotein D-like	0.137447	0	0	0.0940763	0.134845	0.126654	0.0865787	0	0.227886	0.116773	0.197643	0	0	0	0	1.05197	0	0	0	0	0.109513	0	0	0.253532
34	LOC105250609	fatty acid synthase	0.279441	0.637444	0.378957	0.240747	0.592887	0.271328	0.694176	0.465757	0.357169	0.318887	0.498511	0.75589	0.823453	1.24585	0.875108	1.89615	0.333686	0.862513	1.75337	0.986146	0.652767	0.587893	0.723756	0.514061
35	LOC105250772	arylphorin subunit alpha	0.161834	0.0340872	0	0.0251837	0.15578	0.0645235	0.179847	0.104925	0.031972	0.0360301	0.0302255	0.235342	15.6339	57.4238	15.2492	43.9975	321.588	88.6759	185.821	206.199	254.908	29.8118	38.051	3.64585
36	LOC105250826	cilia- and flagella-associated protein 45	0.867605	0.416053	0.374214	0.643244	0.664231	0.682264	0.450541	0.395836	0.438839	0.559216	0.278183	0.26299	0.412998	0.590513	0.532114	1.01004	1.29728	0.665285	0.487341	0.778988	0.724189	0.623053	0.604414	0.238292
37	LOC105251183	uncharacterized protein LOC105251183	0	0.176065	0.450407	0.320318	0.563931	0.420609	0.324006	0.089859	0.164491	0.460656	0.463996	0.602771	0.347646	0.803289	1.21825	0.958862	0.710426	0.485444	0.440287	0.384403	1.01809	0.523387	0.488215	0.104143
38	LOC105251184	antifreeze protein Maxi	0.605942	0.559348	0.394542	0.516517	0.310394	0.424096	0.466372	0.393472	0.357466	0.439828	0.35765	0.46217	0.658119	0.961918	1.14542	0.383981	1.51091	0.570585	0.305048	0.739509	0.617599	0.410144	0.443125	0.934695
39	LOC105251525	probable cytochrome P450 6a13, partial	0.507981	0.599086	0.679896	0.620434	0.786158	0.273383	0.327236	0.514158	0.632362	0.452084	0.575718	0.940588	0.78297	0.626686	0.85202	0.554462	1.09881	0.8388	0.787283	0.428622	0.595401	0.602584	0.948466	0.767818
40	LOC105251572	glutamate receptor ionotropic, kainate 2 isoform X4	0.388227	0.427157	0.162774	0.743921	0.145348	0.0932905	0.214858	0.0970801	0.120622	0.258916	0.0996584	0.20194	0.257453	0.209415	0.127325	1.23428	0.517709	0.330754	0.0963573	0.537459	0.490913	0.245322	0.343993	0.179339
41	LOC105251662	NA	0.519575	0.385726	0.487537	0.49127	0.354859	0.335882	0.31366	0.278505	0	0.2694	0.22531	0.302484	0.848974	0.88277	0.549537	0	0.463987	0	0.714042	1.08694	0	0.125942	0.41968	0.13819
42	LOC105251722	probable cytochrome P450 6a17	0.0750284	0	0	0.104955	0	0	0	0	0.250925	0	0.0520849	0.347094	0.148199	0.31205	0	0.357088	0.0669883	0.0847991	0.393847	0.14331	0.0571922	2.05165	0	0
43	LOC105251729	probable multidrug resistance-associated protein lethal(2)03659	0.853184	0.654892	0.514299	0.794642	0.70632	0.446974	0.479874	0.52561	0.905671	0.626349	0.904628	0.751267	1.24646	1.06322	1.11616	1.63954	1.63027	1.21856	1.52486	1.05423	1.18679	1.2268	1.28211	1.37505
44	LOC105251758	NA	0.590867	0	0.553072	0.416311	0	0.560044	0.377524	0.50288	0.48703	0.966572	0.813159	0.545632	0.568209	1.13831	0.599839	0	0.584527	0	0	1.1117	0	0	0	0
45	LOC105251975	G-protein coupled receptor moody	0.6306	0.717688	0.788677	0.421111	0.828172	0.54993	0.390767	0.526882	0.954268	0.885086	0.477903	0.287422	0.620374	0.747862	0.72326	0.780261	0.318874	0.193119	0.578229	0.461923	0.337888	0.449838	0.39106	1.01485
46	LOC105252005	sal-like protein 1	0.389661	0.327541	0.314892	0.196059	0.321447	0.278767	0.2827	0.32692	0.331704	0.350243	0.194673	0.302578	0.22481	0.223892	0.316197	0.386637	1.02562	0.266662	0.431419	0.194261	0.411395	0.469073	0.323506	0.532356
47	LOC105252061	scavenger receptor class B member 1	0.125415	0.468607	0.0914206	0.766307	0.114295	0.0888397	0.0643303	0.0219386	0.14542	0.0856041	0.0725443	0.19117	0.114124	0.235679	0.0495232	3.37273	0.561118	0.182213	0	0.239226	0.262622	1.19569	0.0938918	0.139054
48	LOC105252100	alpha-tocopherol transfer protein-like	0.0669553	0	0	0.414603	0.102527	0	0.0627959	0	0	0	0	0.0312956	0.118403	0	0.0675	0.700632	0.0306058	0.0375341	0	0.0961649	1.06484	0.423702	0.0303664	0.0293036
49	LOC105252250	uncharacterized protein LOC105252250	0.6097	0.677427	0.542725	0.513593	0.527649	0.741151	0.72751	0.76322	0.948765	0.53117	0.485087	0.501014	0.889326	0.735475	1.0059	0.939455	0.121217	0.436319	0.523269	0.439636	0.350751	0.41739	0.445333	0.245782
50	LOC105252498	male determiner protein Mdmd(V)-like	0.698472	0.161409	0.405059	0.0985281	0.150152	0.550228	0.270876	0.122131	0.354526	0.340298	0	0.12877	0.573475	0.445476	0.61529	0.518207	1.13392	0.324883	0.124895	0.413709	0.990368	0.10996	0.507136	0.354595
51	LOC105252632	ejaculatory bulb-specific protein 3-like	0	0.495886	0	0	0.921064	0	0	0.367819	0	0	0	0	0.438483	0.446057	0.461835	0	1.27108	0.509173	0	0	0	0	0.376056	1.0958
52	LOC105252832	NA	0	0	0.302871	0.900656	0.631739	0.297728	0.606975	0	0.262988	0	0	0	0.312707	0	0	2.55276	0.969287	0.355836	0	0.308971	0.518219	0	0	0.297877
53	LOC105252865	NA	0.252248	0.641406	0	0	0	0.258612	0.311319	0	0.210722	0.384302	0	0.4372	0	0	0	1.02674	0	0	0.2198	0.475856	0	0.182971	0.20993	0.197644
54	LOC105252900	uncharacterized protein LOC105252900	0.628471	0.739677	0.759316	0.956267	0.609213	0.379443	0.311339	0.428166	0.453866	0.357662	0.91004	0.70761	0.633119	0.953423	0.709415	0.721426	1.24399	1.03515	0.702588	0.846227	1.04337	0.840855	1.12283	0.979126
55	LOC105252920	NA	0.0676304	0	0	0.671158	0.124951	0	0	0	0.0561587	0	0	0.065174	0.24508	0.127381	0.201195	0.763047	0.192079	0.562627	0.416387	0.128964	1.25095	1.00499	0.317574	0.128033
56	LOC105252922	maltase 1-like	0.0593269	0	0	0.078799	0.0556808	0	0	0	0.0492931	0	0	0.284478	0.161408	1.00747	0.657642	9.72322	0.686559	5.07376	4.33056	1.30472	6.36879	2.94652	0.397852	0.285402
57	LOC105252992	uncharacterized protein LOC105252992 isoform X2	0.841472	0.898014	0.784252	0.544024	0.949923	0.84407	0.409718	0.448259	0.420933	0.745199	0.943978	0.762822	0.742985	1.19875	0.659685	1.456	1.64838	0.977468	1.07013	0.848085	0.792566	0.858693	0.626839	1.10511
58	LOC105253104	brain-specific homeobox protein homolog	0.871927	0.528556	0.61965	0.532724	0.564135	0.594982	0.54584	0.456311	0.528994	0.827793	0.741579	0.643649	0.713005	0.64386	0.720089	0.610223	1.29498	0.487762	0.737492	0.717634	0.830461	0.847358	0.902754	1.23343
59	LOC105253204	F-box only protein 21 isoform X1	0.498802	0.640717	0.356456	0.632303	0.863908	0.815703	0.505982	0.662861	0.0900249	0.850727	0.32865	0.468204	0.736744	0.612512	0.474821	0.304819	1.04423	0.789133	0.560232	0.387034	0.648338	0.34723	0.190202	0.390745
60	LOC105253318	ctenidin-3	0.0697333	0.182153	0.53306	0.315276	0.395129	0.411856	0.352823	0.383003	0.768144	0.896467	0.683327	0.466967	0.473136	0.844112	0.664482	0.579669	0.758726	0.549601	0.887965	1.20305	0.411183	0.987846	0.86792	0.675586
61	LOC105253378	NA	0	0	0.236946	0	0.467799	0.447923	0.326395	0	0.211005	0.873774	0.368362	0.479854	0.472218	1.21989	0.515861	0	0.781017	0.797334	0.452485	0	0.214152	0.636686	0.246094	0
62	LOC105253601	myosin-VIIa	0.30889	0.512433	0.366834	0.771034	0.385319	0.487484	0.349986	0.405443	0.307052	0.35121	0.362187	0.376278	0.469145	0.337023	0.213569	1.0876	0.481891	0.509459	0.477962	0.378868	0.410719	0.471955	0.36882	0.365109
63	LOC105253678	lipase 3	0	0.0773786	0	0.564497	0.142927	0	0.0464121	0.185626	0	0	0.0510396	0	0.069131	0	0	1.5008	0	0.0800982	0	0.137652	0.22539	0.116094	0	0.0652688
64	LOC105253781	NA	0.387073	0	0.728569	0.271827	0	0.372546	0	0.31246	0	0.58291	0	0.329624	0	0	0.405002	0.9289	1.0768	0	0.324574	0	0	0	0	0
65	LOC105253824	major royal jelly protein 1	0.475841	0.394298	0.344133	0.123638	0.2568	0.210805	0.0855283	0.297529	0.163854	0.37639	0.105009	0.135721	0.108491	0.277443	0.118335	0.384634	0.641729	0.560626	0.288951	0.373415	0.688459	1.06751	0.133757	0.504229
66	LOC105254038	glutathione S-transferase D1	0.201964	0.305241	0.185227	0.482449	0.382545	0.277242	0.196039	0.268503	0.170394	0.087532	0.0743232	0.292819	1.02886	0.192776	0.716205	0.523252	0.201733	0.323475	0	0.292821	0.246602	0.167717	0.286356	0.47331
67	LOC105254346	cuticle protein 19	0.4425	0.945428	0.72266	0.938025	0.314355	0.472441	0.39915	0.385513	0.443733	0.677383	0.447889	0.420286	0.481989	0.164348	0.432125	0.433137	0.802175	0.457102	0.307918	1.00361	0.490786	0.431596	0.562521	0.722549
68	LOC105254640	SET domain-containing protein SmydA-8 isoform X1	0.7505	0.660566	0.777254	0.836733	0.774964	0.767394	0.70117	0.677374	0.547748	0.571836	0.74146	0.401681	0.672024	0.680852	0.889662	1.0799	1.8156	1.02436	0.415214	0.739018	0.879782	0.843952	0.665625	1.08309
69	LOC105254691	cAMP-dependent protein kinase catalytic subunit PRKX	0.717809	0.535497	0.381712	0.747194	0.528104	0.587578	0.454344	0.183477	0.624697	0.289513	0.337229	0.485111	0.226802	0.23563	0.247482	1.9704	0.287744	0.216726	0.220648	0.239891	0.745077	0.313063	0.27712	0.198007
70	LOC105254957	NA	0.953768	0.530161	0.412628	0.632149	0.774007	0.946953	0.361607	0.499133	0.785412	0.437023	0.618168	0.562021	0.524121	0.86813	0.279828	0.782227	1.01428	0.221347	0.632737	0.457938	0.547849	0.85306	0.319115	0.751013
71	LOC105255030	NA	0	0.283842	0.485423	0	0	0.23916	0.162902	0	0	0	0	0.241902	0	0	0	0.299726	0.493386	1.14315	0.904036	0	0	0	0	0
72	LOC105255154	uncharacterized protein LOC105255154 isoform X2	0.996695	0.878849	0.825302	0.704487	0.699262	0.811036	0.681228	0.678304	0.646523	0.809886	0.645332	0.671122	1.06784	0.63923	0.608401	1.08692	1.15022	0.544475	0.860899	0.186779	0.60814	0.654207	0.546515	0.920856
73	LOC105255189	NA	0	0.755389	0	0.250096	0	0	0.245596	0	0.630163	0.32136	0.0643087	0.358899	0	0.355677	0	0	2.19863	0	0.668016	1.47263	0	0	0.364222	0
74	LOC105255200	cytochrome P450 6B1	0	0.164872	0	0.611464	0	0	0.0909707	0	0	0	0	0.401626	0.284525	0.147722	0	0.257441	0	0.163897	0.0633284	0.206448	0	3.10888	0.0641898	0
75	LOC105255225	homeobox protein Nkx-6.1	0.789979	0.405761	0.53686	0.4528	0.444855	0.385933	0.699324	0.47715	0.427769	0.790647	0.526978	0.925862	0.872345	0.349533	0.585189	0.385405	0.6056	0.556031	0.385496	0.387849	0.436954	0.894209	0.629891	1.00788
76	LOC105255271	NA	0.078425	0	0	0.107712	0	0	0	0	0.129755	0.0630756	0.107413	0	0	0.078328	0.0815721	2.16919	0	0.0863542	0.0676994	0.148348	0.0598305	0.122661	0.139967	0.134322
77	LOC105255375	NA	0	0.426455	0	0.81147	0	0	0.240634	0	0	0	0	0.354009	0.379516	0.785871	0.830569	0.443313	2.18545	1.29254	0.339889	2.19968	3.01412	4.24653	0	1.69908
78	LOC105255475	odorant receptor 22c	0.532007	0.157862	0.229436	0.173735	0.438929	0.518109	0.331822	0.899075	0.630751	0.535396	0.191581	0.585284	0.300952	0.375957	0.0790545	1.18666	0	0.260778	0.443181	0	0.142931	0.440325	0.164517	0.174045
79	LOC105255502	alpha-amylase	0.116927	0	0.0498846	0.300182	0	0.139559	0.0367212	0.101609	0.0933473	0	0	0.0591736	0.244528	0.243228	0.108449	0.590057	0.247389	1.01179	0.0995379	0.108095	0.213201	0.617608	0.1139	0.141912
80	LOC105255575	NA	0.195979	0.593711	0.552115	0.131727	0.359723	0.882409	0.670075	0.551359	0.512904	0.885303	0.760238	0	0.737199	0.376196	0.198256	0.60614	0.825022	0.209192	1.09364	0.199501	0.52972	0	0.396467	0.989863
81	LOC105255580	fas apoptotic inhibitory molecule 1	0.827724	0.526639	0.500057	0.963981	0.612332	0.815177	0.8086	0.515283	0.583999	0.514927	0.766262	0.852719	0.483276	0.758781	1.22824	0.692857	1.2434	1.118	0.381564	0.964182	0.748988	0.747363	0.147152	2.07853
82	LOC105255824	tetra-peptide repeat homeobox protein 1	0.109366	0	0	0	0	0	0	0	0	0	0	0	0	9.82688	0	0.0895766	0	0	0	0	0	0	0	0
83	LOC105255827	uncharacterized protein LOC105255827	0.248416	0.106506	0	0.0782733	0.0926861	0.100985	0.150325	0.0967546	0.093555	0	0	0.108439	0	2.81508	0	0	0.128868	0	0	0	0	0	0.208472	0.107935
84	LOC105255911	uncharacterized protein LOC105255911	0.556976	0.503973	0.782084	0.489852	0.615669	0.521199	0.595731	0.507884	0.428354	0.456658	0.663362	0.561444	0.600283	0.906527	1.31406	0.982564	0.365393	0.607519	0.509007	1.29539	0.955172	0.87841	0.483778	0.943546
85	LOC105256007	cilia- and flagella-associated protein 70	0.521085	0.727452	0.340458	0.517532	0.806706	0.583191	0.450463	0.651183	0.450318	0.486062	0.680218	0.320957	0.74985	0.650852	0.618139	1.28984	0.497951	0.465053	0.471202	0.451952	0.560679	0.381472	0.560763	0.488621
86	LOC105256016	lipase 3-like	0.751205	0.306191	0.7746	0.566517	0.643473	0.757247	0.49013	0.713447	0.230503	0.410464	0.53524	0.563658	0.770509	0.597217	0.893382	1.16859	0.705177	0.903511	0.360264	0.727738	0.843419	0.550469	0.69264	0.696722
87	LOC105256021	cytochrome P450 4C1-like	0.0575914	0.193857	0	0.47808	0	0.109361	0.0740578	0	0	0.0478314	0	0.054358	0.0563102	0	0	3.71295	0.262878	0	0	0.112216	0.273311	0.461524	0.0528138	0
88	LOC105256341	NA	0	0.0807341	0	0.0520208	0	0	0	0	0	0	0	0	0.0713243	0	0	4.22103	0.0722042	0	0.0631421	0	0.562273	0.0574161	0	0
89	LOC105256437	elongation of very long chain fatty acids protein AAEL008004 isoform X2	0	0	0	0.244274	0.193109	0	0.116224	0	0	0	0.397657	0.640842	0.397587	0.206326	0	0	0.331294	2.49771	2.29341	0	0	1.1178	0	0
90	LOC105256665	mediator of RNA polymerase II transcription subunit 12	0.474308	0.574759	0.523288	0.370307	0.69179	0.575936	0.518397	0.643406	0.648561	0.7776	0.784962	0.488591	1.01843	3.17477	1.87312	1.45115	56.0963	2.46922	9.68394	9.76097	11.8821	3.68599	2.42083	0.869879
91	LOC105256814	lipase 3-like	0.0947797	0	0.0850083	0.193127	0	0.0866266	0.144994	0.0771795	0.113099	0	0.0637616	0.0423624	0.0867444	0.0446088	0.0465868	7.53737	0.0461691	0	0	0.0855508	0.208708	0.284551	0.0402899	0
92	LOC105256816	fatty acid synthase-like	0.11251	0.0458903	0.0528177	0.308956	0.0996336	0.131544	0.0622027	0.0491376	0.0709321	0	0.0804362	0.572419	0.510522	0.0847008	0.329913	0.479279	0.232253	0.944194	1.34254	0.447969	0.364168	0.870014	0.130121	0.025305
93	LOC105256821	homeobox protein Hox-D3	0.682938	0.264238	0.253081	0.267009	0.951819	0.119353	0.983563	0.368492	0.342596	0.482588	0.305981	0.399339	0.6253	0.12727	0.268564	0.796071	1.10244	0.138402	0.482982	0.530314	0.230296	0.811015	0.394373	0.393802
94	LOC105257140	major royal jelly protein 1	0.386928	0.303815	0.899475	0.313666	0.494237	0.537745	0.397919	0.477917	0.294339	0.448036	0.930809	0.482499	0.662453	0.958435	0.413438	0.436381	1.08548	0.285629	0.46569	0.395239	0.363008	0.486202	0.763222	0.518351
95	LOC105257302	uncharacterized protein LOC105257302 isoform X1	0.447972	0.530764	0.238422	0.208812	0.654686	0.390474	0.492229	0.881198	0.577931	0.588021	0.534181	0.355627	0.302401	0.483544	0.280736	0.938797	0.425775	0.460818	0.735852	1.47024	0.666401	0.941078	0.610876	0.164575
96	LOC105257303	venom allergen 2-like	0.462221	0	0.842576	0.780415	0	0.210645	0.291075	0	0.764833	0.196067	0.996508	0	0.859978	0.222156	0.70249	0.496329	2.0036	0.494316	0.407541	0.442379	0	0	1.08626	0.430012
97	LOC105257376	elongation of very long chain fatty acids protein 4	0.322476	0.267794	0	0.390985	0.164953	0.0763288	0.0985675	0	0	0	0	0.433168	0.231743	0	0.344215	2.66753	0.0717862	0.0895745	0.34202	0.222783	0.174038	0.905105	0.0681005	0.0656643
98	LOC105257528	NA	0	0	0	0.192698	0	0	0	0	0	0	0	0	0	0	0	1.37993	0.224119	0	0	0.232185	0.173409	0	0	0.189424
99	LOC105257598	uncharacterized protein LOC105257598 isoform X1	0.592789	0.405586	0.510422	0.50801	0.57442	0.544067	0.449187	0.510925	0.421148	0.607185	0.479275	0.72891	0.470792	0.412883	0.796109	0.586689	0.776268	0.58833	0.603233	0.601478	1.13232	0.195811	1.32586	1.22879
100	LOC105257644	mitochondrial enolase superfamily member 1	0.571761	0.66747	0.530893	0.523849	0.756402	0.388185	0.505947	0.512222	0.423076	0.250494	0.585417	0.349924	0.863	0.627061	0.441773	1.23774	0.534228	0.918909	0.511835	1.04281	0.764073	0.897322	0.415794	0.822718
101	LOC105257729	uncharacterized protein LOC105257729	0.701075	0.193171	0	0.618203	0.531401	0.335368	0.339706	0.600766	0.292352	0.140282	0.237218	0.318186	0.858185	0	0.728808	1.20636	0.1699	0.596154	1.06932	0.16893	0.399067	0.27324	0.620076	0.430713
102	LOC105257920	cytochrome P450 4C1 isoform X2	0	0	0.06443	0.188012	0.0696242	0	0.129294	0.0584601	0.170495	0	0	0	0.0663325	0.0692609	0.0728347	1.41719	0	0	0.119354	0.06517	0.263521	0.107351	0	0
103	LOC105257954	uncharacterized protein LOC105257954	0.620776	0.309924	0.0654379	0.28119	0.281941	0.178485	0.202233	0.630535	0.438802	0.507775	0.429135	0.394497	0.492982	0.309198	1.55931	0.431425	0.270248	0.140693	0.339082	0.517367	0.282349	0.428435	0.244072	0.518652
104	LOC105258049	LOW QUALITY PROTEIN: putative fatty acyl-CoA reductase CG5065	0.30201	0.0579628	0.0482575	0.493058	0.0531232	0	0.0635002	0.0851329	0.12614	0.0401218	0.102425	0.0456255	0.0500925	0	0.0557019	1.26898	0.17915	0	0.174829	0.239407	0.0746914	0.307304	0.0437625	0.124341
105	LOC105258142	actin, muscle	0.721647	0.761208	0.663064	0.63338	0.170877	0.368363	0.19997	0.466612	0.122736	0.420512	0.230326	0.678101	0.444064	0.317079	0.588735	1.03752	0.268081	0.142972	0.193984	1.20947	0.72009	0.338774	1.48899	0.566953
106	LOC105258362	uncharacterized protein LOC105258362	0.070125	0.0813218	0	0.125298	0.037674	0	0.0441051	0	0.0589011	0.028389	0	0.193156	0.0349267	0.036565	0.0384953	0.0850794	0	0.121373	0.0921463	0.0667965	0.0262712	1.08187	0	0
107	LOC105258366	potassium channel subfamily K member 15	0.262326	0.231284	0.396454	0.171019	0.32562	0.546932	0.410026	0.0559767	0.209659	0.343032	0.143145	0.43957	0.276913	0.502458	0.296567	0.520519	0.138033	0.578502	0.330406	1.44443	0.63444	0.163005	0.424945	0.508823
108	LOC105258515	myb/SANT-like DNA-binding domain-containing protein 4	0.274222	0.585327	0.13105	0.181661	0.135544	0	0.18271	0.130851	0.12001	0	0.646453	0.1396	0.396978	0.417099	0.589242	1.7177	1.5129	0.89172	1.31143	0.143399	0.498575	0.7313	0.582848	1.13509
109	LOC105258538	mitochondrial amidoxime-reducing component 1	0.545983	0.768327	0.584341	0.849989	0.809503	0.865885	0.516556	0.675338	0.378264	0.44477	0.415226	0.591139	1.02222	0.822051	0.924429	0.796252	0.695929	0.614089	0.89671	0.582804	0.765012	0.470742	0.743747	0.694699
110	LOC105258658	pro-resilin isoform X1	0.762605	0.621551	0.708618	0.554328	0.140258	0.606978	0.500819	0.201768	0.263369	0.330947	0.369223	0.944779	0.635054	0.482708	0.341853	0.14986	1.00214	0.266986	0.474624	0.206744	1.0348	0.107039	0.361169	1.22183
111	LOC105259111	cytochrome P450 6k1	0	0.120356	0	0.0751447	0	0	0.0679455	0	0	0	0.0771021	0	0.208152	0	0.116863	0	0.194462	0.121463	0	0.206344	0.0845491	0	2.86579	0
112	LOC105259139	juvenile hormone epoxide hydrolase 2	0.187027	0.125811	0	0.993674	0.169895	0.0550336	0	0	0.0504227	0	0.0431168	0.0568962	0.113662	0.410816	0	5.28127	0.478867	0.391589	0	0.519899	0.335373	1.37978	0.0562007	0
113	LOC105259154	protein obstructor-E	0.103784	0	0	0.25393	0	0	0.270425	0	0.084313	0	0.0830234	0.106725	0.410643	1.16012	0.702957	1.9973	5.81397	1.76469	2.32886	0.780392	0.915407	1.52081	1.49472	1.15497
114	LOC105259220	zinc finger CCCH domain-containing protein 13	0.438097	0.3236	0.778237	0.357277	0.513753	0.659163	0.333819	0.656649	0.512869	0.486901	0.680229	0.70683	0.759291	0.595239	0.67827	0.923742	0.863945	0.703506	0.634942	0.861167	0.623305	0.7269	1.10196	0.680242
115	LOC105259272	NA	0.605167	0.366981	0.764385	0.604243	0.691253	0.637429	0.627479	0.870728	0.724802	0.814916	0.755909	0.71257	0.580208	0.443075	1.17482	0.587156	1.28159	0.655021	0.837628	0.829672	0.673356	0.461158	0.859164	1.45506
116	LOC105259372	luciferin 4-monooxygenase-like	0.402796	0	0.382881	0.276116	0.203194	0.371875	0.257088	0.180893	0	0.17544	0	0.391105	0	0.202065	0.432011	0	1.33005	0.882093	0.368082	0.792677	0.166252	0.333192	0.773662	0.571012
117	LOC105259522	fatty acid synthase-like isoform X1	0.259765	0.143015	0.130777	0.403366	0.303597	0.39912	0.514643	0.192507	0.177514	0.129534	0.179318	0.956629	0.993449	0.207214	0.488078	0.438291	0.391794	1.29465	1.46147	1.0597	1.32152	1.24911	0.392922	0.0690635
118	LOC105259572	transmembrane protein 114	0.383314	0.525424	0.221583	0.349454	0.121438	0.232878	0.0794705	0.107943	0	0.105683	0	0.119176	0	0.110161	0.127875	0	0.121592	0.2727	0.100257	1.07034	0.270009	0.373499	0	0.112264
119	LOC109609883	NA	0.22357	0	0	0.143333	0	0.365152	0.157662	0	0.205429	0	0.433108	0	0.187931	0	0	0	0.487703	0.869526	0.224506	0	0.47646	0	1.10178	1.2213
120	LOC109609935	NA	0	0	0	0	0	0	0	0	0	0	0	0	0	1.37274	0	0	0	0	0	0	0	0	0	0
121	LOC109609982	fatty acid synthase-like isoform X1	0.382761	0	0	0.390344	0.191744	0	0	0.155794	0	0.13707	0.122648	0.590869	0.362935	0	0.387177	0.436662	0	2.03161	1.70169	0.353085	0.88872	0.719902	0.307169	0
122	LOC109610106	NA	0.488577	0.536886	0.836745	0.676362	0.500252	0.463123	0.245157	0.794425	0.429607	0.536516	0.460288	0.120674	1.20701	0.632414	0.931618	0.704323	0.680274	1.08695	0.794966	0.871998	0.715344	0.617631	0.237979	0.803419
123	LOC109610160	NA	0.407639	0.484233	0	0.144733	0.652591	0.39341	0.247022	0.319475	0.327868	0.433011	0.124442	0.333872	0	0	0.213163	1.01859	0	0.476621	0.170724	0.562126	0.435591	0.290157	0.835936	0.614629
124	LOC109610328	NA	0.271526	0.999232	0.495557	0.877665	0.461924	0	0.178304	0	0.229952	0.248368	0.418609	0.824012	0	1.24788	0.262822	0	0.274357	0.543507	0.491924	0.810775	0.699738	0.238604	0.271501	0
125	LOC109610399	NA	0.740326	0.977253	0.77835	0.902411	0.473154	0.459974	0.187901	0.340894	0.258613	0.131786	0.0374244	0.102337	0.427586	0.344425	0.26634	0.732948	2.40115	0.975172	0.360831	0.168166	0.277255	0.207741	0.416895	0.671454
126	LOC109610453	ferritin, heavy subunit-like	0.615134	0.588577	0.551827	0.817944	0.539184	0.537562	0.380175	0	0	0.524939	0	0	0	0	0	0	0	0.628814	1.02849	0	0	0.490908	0.540779	0
127	LOC109610462	alpha-tocopherol transfer protein-like isoform X2	0.427267	0.591912	0.581013	0.56872	0.270843	0.793814	0.660998	0.452236	0.177413	0.309079	0.332048	0.562609	0.313507	0.792641	0.46334	0.898903	1.13056	0.7576	0.335229	1.07911	0.716908	1.29815	0.367385	0.560179
128	LOC109610490	cAMP-dependent protein kinase catalytic subunit-like	0.273867	0.170637	0.081696	0.356253	0.400152	0.311886	0.477923	0.503629	0.846913	0.253894	0.794055	0.65081	0.481816	0.655224	0.260959	1.41578	0.283833	0.276422	0.899601	0.35761	0.242199	0.242478	0.464914	0.484335
129	LOC109610568	uncharacterized protein LOC109610568	0.256003	0.884374	0.246897	0.175104	0.269477	0.239125	0.319121	0.446681	0	0	0	0	0	0	0	0	0.45307	0.573269	0.231509	1.2593	0.618606	0	0	0
130	LOC109610621	NA	0	0	0	0	0	0	0	0	0	0	0	0	0	0	0	0	0	1.46013	0	0	0	0	0	0
131	LOC112637060	merozoite surface protein 1-like	0.405448	0.469993	0.833749	0.636799	0.863405	0.639334	0.763788	0.612773	0.558068	0.688576	0.390207	0.794526	0.524026	0.383167	0.648391	0.241992	0.904038	0.665741	1.12838	0.495257	0.810164	0.663374	0.76742	1.22176
132	LOC112637119	general transcription factor II-I repeat domain-containing protein 2A-like	0.307433	0.351812	0.84032	0.425582	0	0.292664	0	0.713671	0	0.221095	0.185283	0.250507	0	0.309924	0	0.360629	1.39553	0.347333	0.246567	0	0.425177	0.21718	0.245975	0.464762
133	LOC112637127	histone-lysine N-methyltransferase SETMAR-like	0.321869	0	0.290616	0.640692	0.715628	0.422807	0.309606	0.141656	0.397389	0.423516	0.358454	0.155514	0.438592	1.18081	0.782397	0.641602	0.479952	0.496741	0.141392	0.771611	0	0.676805	0.154281	0.157695
134	LOC112637170	uncharacterized protein LOC112637170	0.890767	0.423429	0.614967	0.755602	0.797051	0.196356	0.149388	0.629245	0.572945	0.851946	0.906477	0	0.402419	0.820288	0.867878	1.06975	0.237707	0.462609	1.02051	0.222992	0.804488	0.807631	0.456478	0.958728
135	LOC112637178	uncharacterized protein LOC112637178	0	0	0	0.346009	0	0	0.195962	0.260506	0.131145	0.121968	0.10371	0.276196	0	0	0.180046	4.65709	0.281144	0.189117	0.27182	0	0.453666	0.232717	0.131589	0
136	LOC112637196	alpha-tocopherol transfer protein-like isoform X2	0	0	0	0.632872	0	0	0.0704455	0	0	0	0	0	0	0.118048	0	2.73482	0	0.128911	0	0.213702	0.0873013	0.0861379	0	0
137	LOC112637239	NA	0	0	0	0	0	0	0	0	0	0	0	0	0	0	0	2.53359	0	0	0	0	0	0	0	0
138	LOC112637294	cytochrome P450 4C1-like	0	0.0694129	0	0.607357	0	0.0591562	0.0395552	0	0.0522645	0	0	0.0574547	0	0.0632377	0	4.69078	0	0.070112	0.0547265	0.0595711	1.24592	0.292212	0	0
139	LOC112637363	NA	0.231816	0	0.220893	0	0.276846	0	0	0.178044	0.184686	0.49188	0.138865	0	0	0	0	1.25667	0	0.288688	0.188856	0	0	0	0.348426	0.165256
140	LOC112637468	cytochrome P450 6a2-like	0	0.0651946	0	0.280507	0.0602587	0	0.0360298	0.0489536	0.0479852	0	0	0	0.113405	0.059495	0	5.38503	0	0	0	0	0	0.176394	0	0
141	LOC112637493	NA	0	0	0	0	0	0	0	0	0	0	0	0	0	0	0	0	0	0	0	0	0	0	2.52304	0
142	LOC112637571	NA	0.725179	0.402321	0.4155	0.0925583	0	0.124347	0.210165	0.458044	0.132897	0.602157	0.261128	0	0.527526	0.135848	0.289821	0.142547	0.299895	0.727709	0.294183	0.322014	0.752516	1.17455	0.686628	0.693742
143	LOC112637654	uncharacterized protein LOC112637654	0.478946	0.418929	0.341011	0.172353	0.384537	0.119384	0.0732733	0.0964597	0.0971113	0.179878	0.0757875	0.204962	0.481974	0.125809	0	0.579397	1.18418	0.69734	0.299024	0.109926	0.415281	0.0865946	0.484242	0.274445
144	LOC112637770	NA	0	0	0	0	0	0	0	0	0	0.886335	0	0	1.21855	0	0	1.54103	0	0	0	0	0	0	0	0.96671
145	LOC112637773	NA	0	0	0	0	0	0	0	0	0	0	0	0	0	0	0	0	0	0	0	0	0	0	20.7628	0
146	LOC112637786	NA	0	0.351023	0.275247	0.439125	0	0.291732	0.34566	0.880762	0.901933	0.6184	0.871448	0.700658	0.603162	0.90738	0.308939	0.358066	0.569688	1.04104	0.464498	0.256275	0.785927	0.199743	0.220632	0.215212
147	LOC112637837	uncharacterized protein LOC112637837	0	0	0	0	0	0.246889	0.163097	0	0.643764	0	0	0	0	0	0.274153	0	0.75501	1.17833	0.226468	0.247099	0.401729	0	0	0
148	LOC112637981	glycine-rich protein DOT1-like	0	0	0	0	0	0	0	0	0	0	0	0	0	0	0	0	1.49022	0	0	0	0	0	0	0
149	LOC112638133	alpha-tocopherol transfer protein-like	0	0	0.108249	0.633177	0.1199	0	0.071758	0.0981033	0.0950661	0	0	0.104937	0	0	0.124354	1.09751	1.02409	0.256708	0.20061	0.328294	0.703492	0.980286	0.207019	0.197085
150	LOC112638144	cytochrome P450 4C1-like	0	0.209446	0.0594565	0.478462	0.0648292	0	0.0403937	0	0.10665	0.0520977	0.0889393	0	0	0.255023	0.0675181	11.6648	0	0.422287	0.11206	0	0.549509	0.454599	0	0
151	LOC112638145	lipase 3-like	0	0.398201	0.0838951	0.32279	0	0	0.0552275	0	0.0721824	0	0.0589336	0.0787384	0	0	0	1.02025	0	0.101502	0	0.082255	0.0656725	0.0671428	0	0
152	LOC112638239	uncharacterized protein LOC112638239	0.647531	0.617446	0.736007	0.678529	0.498739	0.599151	0.678776	0.499592	0.490925	0.644307	0.881816	0.443627	0.784857	0.666911	0.597132	0.746313	1.55337	0.629098	0.553273	0.605759	1.11513	0.713315	0.624298	0.960709
153	LOC112638282	glycine-rich protein 5-like isoform X1	0	0.751933	0	0	0	0	0	0	0	0	0	0	0	0	0	0	1.31508	0.431969	0	0.248408	0.485431	0.484892	0.214194	0
154	LOC112638353	NA	0	0	0.58844	0.482318	0	0	0.336484	0	0.450897	0	0.293877	0	1.38838	0	0	0	0	0	0	0	0.335459	0	0	0
155	LOC112638417	dynein intermediate chain 3, ciliary-like	0.245615	0	0.218047	0.153285	0.563149	0.593539	0.508757	0.237041	0.21296	0.245567	0.207471	0	0	0.420604	0.223758	0.411247	1.32671	0.229631	0.687968	0.755492	0.460154	0.233609	0.268772	0.559798
156	LOC112638420	NA	0.131949	0.351842	0.236917	0.344327	0.329862	0	0.0880698	0.121739	0.556166	0.373136	0.210649	0.547459	0.570087	0.116194	0.123231	0.704892	1.13159	0.648831	0.697642	0.385283	0.342304	0.946255	0.263365	1.10073
157	LOC112638459	gustatory and pheromone receptor 32a-like isoform X1	0.283446	0.337175	0.539636	0	0	0.272061	0.677429	0.22292	0.223025	0	0	0	0.478531	0.300246	0	0.577899	0.495441	0	0.200755	0.255855	0.7866	0.199696	0	1.08555
158	LOC112638474	uncharacterized protein LOC112638474	0.125826	0.261053	0.11974	0	0.121487	0.575521	0.331176	0.348532	0.436262	0.113212	0.386045	0.126286	0.238056	0	0	0.136348	0.237013	0.945458	0.703863	0.25459	0.107559	1.41413	0.125968	0.124471
159	LOC112638605	NA	0	0	0	0	0	0	0	0	0	0	0	0	0	0	0	0	0	0	0	3.1967	0	0	0	0
160	LOC112638636	cytochrome P450 4C1-like	0	0.0733434	0	0.0470037	0	0	0	0	0	0	0	0	0	0	0	1.9942	0	0	0	0	0	0.0562936	0	0
161	LOC112638652	cytochrome P450 4C1-like isoform X1	0	0	0	0.654057	0.115933	0	0.141704	0	0.311272	0.0455439	0	0.0517837	0	0.223539	0	11.6715	0	0.164393	0	0	0.130509	0.234575	0	0
162	LOC112638653	protein ALP1-like	0.439326	0.779284	0.349839	0.641443	0.482612	0.172207	0.602765	0.608101	0.264648	0.376183	0.320818	0.181232	0.87705	0.968892	0.710671	0.874064	0.48152	1.21262	0.723188	0.911614	0.505348	0.7187	0.470366	0.407479
163	LOC112638656	cytochrome P450 4C1-like	0.271564	0.357017	0.0513305	0.80857	0.165106	0.100981	0.140792	0.193368	0.232002	0.183512	0.039327	0.51902	0.520032	0.217957	0.462605	1.61805	2.06669	0.5397	0.195818	2.0221	1.10177	3.51166	0.25649	0.245644
164	LOC112638684	cytochrome P450 4C1-like	0	0	0	0.589006	0	0	0	0	0.0821441	0.162473	0	0	0	0.0965955	0	5.18499	0	0	0	0	0.3141	0.0783588	0	0
165	LOC112638687	fatty acid synthase-like	0.145195	0.0807655	0.0677206	0.46514	0.22571	0.419377	0.224963	0.0605737	0.23806	0.230461	0.243766	0.584045	0.705385	0.22035	0.3098	0.92108	0.0671659	1.23392	1.61537	0.949245	0.591311	1.15698	0.375602	0
166	LOC112638694	NA	0	0	0	0.661096	0	0	0.573007	0	0	0	0.649366	0.426582	0	0	0.498365	1.66007	0	1.60418	0.821219	0.439296	0.366099	1.83159	0	0
167	LOC112638707	proline-rich extensin-like protein EPR1	0.212631	0.47393	0.514045	0.122601	0.538812	0.156001	0	0	0.330341	0.186466	0	0	0.487509	0.325558	0.327924	0.583984	1.45465	0.358088	0	0	0.342387	0	0.200178	0.857639
168	LOC112638771	cytochrome P450 4C1-like isoform X1	0	0.12542	0	0.876749	0	0	0.0726813	0	0.0972634	0.0939999	0	0	0	0	0.123285	7.364	0	0	0	0.109466	0.264768	0.269461	0	0
169	LOC112638806	odorant receptor 4	0	0	0	0	0	0.510442	0	0	0	0	0	0	0	0	0	0	0	0	0	1.04673	0	0	0	0
170	LOC112638825	location of vulva defective 1	0.752086	0.576403	0.232439	0.549358	0.468296	0.489576	0.725707	0.363129	0.763751	0.934253	0.866543	0.55256	0.722057	0.682019	0.790687	0.532057	1.14541	0.498216	0.846584	0.922312	0.259421	1.07982	0.619462	0.875163
171	LOC112638829	protein singles bar	0.48569	0.569365	0.231195	0.521381	0.928166	0.962703	0.225997	0.202624	0.612187	0.86201	0.323869	0.437329	1.08427	0.383382	0.133951	0.597897	0.20958	0.422648	0.633946	0.455467	0.344368	0.272077	0.306987	0.480836
172	LOC112638902	uncharacterized protein LOC112638902	0	0	0	0	0	0	0.525737	0.753515	0.676982	0	0	0.841386	0.698578	0.702275	0	0	0.835536	0.77593	0	1.60499	0	0	0	0
173	LOC112638924	NA	0.78529	0.843916	0.720473	0.748417	0.782974	0.499735	0.474176	0.420337	0.421835	0	0.866955	0.701185	0.247089	0.762749	0.535611	0.842194	1.20911	0.579915	0.851037	0.916492	0.539374	0.574228	1.24104	0.212387
174	LOC112638969	NA	0.47965	0.89252	0.439924	0.861296	0.725731	0.530132	0.950204	0.634701	0.88545	0.569115	0.589629	0.420122	0.853602	0.87943	0.869186	0.852629	0.55396	0.760289	0.811752	0.610232	0.815762	1.07798	0.605028	0.819293
175	LOC112638980	uncharacterized protein LOC112638980, partial	0.378723	0	0.353548	0.259267	0	0	0	0.317644	0.303119	0	0	0	0.363155	0.370401	0.781204	0.421497	0	1.23833	0	0.353824	0.587955	0.294668	0.335308	0.334134
176	LOC112639206	uncharacterized protein LOC112639206	0	0	0.24243	0.69889	0	0.23696	0.160471	0.218223	0.420532	0	0.175545	0	0.251103	0.260794	0.274813	1.16846	0.241323	0.281325	0	0.243558	0.60169	0.604336	0	0
177	LOC112639207	NA	0	0	0	0	0	0	0	0	0	0	0	0	0	0	0	0	0	0	0	0	2.84282	0	0	0
178	LOC112639216	proto-oncogene tyrosine-protein kinase ROS-like	0.705668	0.475258	0	0.315621	0.448336	0.209189	0.446694	0.423421	0.196906	0.839065	0	0.694511	0.217516	0	1.20124	0.246735	0.225626	0	0.419117	0.22706	0.789306	0.799243	0.230119	0.234815
179	LOC112639246	modular serine protease-like	0.857097	0.912891	0.512175	0.948137	0.646694	0.500451	0.536456	0.860372	0.523068	0.619036	0.677047	0.751711	1.0202	1.04582	0.628213	0.78617	0.424144	0.514595	0.492641	0.600253	0.400081	0.765937	0.400187	0.482099
180	LOC112639381	NA	0.432464	0.103109	0.296799	0.425976	0.288532	0.284198	0.284936	0	0.092743	0.200803	0.340165	0.111003	0.193774	0.300552	0	1.25524	0.32171	0.548285	0.486433	0.314823	0.0907681	0.188436	0	0.215983
181	LOC112639399	NA	0	0	0	0	0	0	0	0	0	0	0	0	0	0	0	0	0	0	0	2.23113	0	0.837022	0	0
182	LOC112639428	uncharacterized protein LOC112639428	0.405171	0.624451	0.384175	0.443762	0.572087	0.227716	0.307567	0.495106	0.472978	0.401928	0.510497	0.150072	0.157908	0.495689	0.519903	0.743267	0.0762478	1.16148	0.502605	0.472301	0.388385	0.260711	0	0.0728035
183	LOC112639441	telomerase reverse transcriptase-like	0.305112	0.356987	0.291214	0.843305	0.973947	0.286065	0.928775	0.254093	0	0.477981	0	0.268764	0.304892	0	0.337082	0.742471	0.275191	0.686561	0	1.14223	0.470558	0	0	0.264165
184	LOC112639444	uncharacterized protein LOC112639444	0.466279	0.507369	0.864478	0.320542	0.457055	0.424053	0	0	0	0	0	0	0.455974	0	0	1.01613	2.10202	1.00915	0	0	0	0.353596	0	0.816548
185	LOC112639462	NA	0	0	0.468003	0	0.530246	0	0	0.413889	0	0	0	0	0.494444	0.504095	0	1.19946	1.45039	0.575461	0	0.464709	0.774434	0.377991	0	0
186	LOC112639465	NA	0	0	0	0	0	0	0	0	0	0	0	0	0	0.133338	0	1.44704	0	0	0	0	0	0	0	0
187	LOC112639469	probable cytochrome P450 6a13	0.146619	0.317633	0.343727	0.458205	0.88461	0.760351	0.560648	0.190676	0.857795	0.489232	0.103564	0.412954	0.14118	0.0731575	0	3.30346	0.138458	0	0	0.14092	0.22971	0.23494	0	0.196003
188	LOC112639522	NA	0.539062	0.247767	0.484084	0.5931	0.630521	0.467287	0.291411	0.239814	0.0752269	0.552333	0.333844	0.0879798	0.550767	0	0.603527	0.846373	1.01343	0.543613	0.315766	0.601739	0.366423	0.378024	0.338469	0.421111
189	LOC112639540	NA	0	0	0	0	0	0	0	0	0	0	0	0	0	0	0	0	0	5.5128	0	0	0	0	0	0
190	LOC112639714	uncharacterized protein LOC112639714	0	0	0	0	0	0.13369	0	0	0	0	0	0	0	0	1.38368	0	0.302361	0	0	0	0	0	0	0
191	LOC112639770	NA	0.493284	0.508595	0	0	0.942598	0	0.308489	0.41226	0	0	0.337543	0.442353	0.940165	0.475702	0	1.06403	0	0.533659	0	0.923923	0.387332	0.38871	0	0.438489
192	LOC112639809	NA	0.141135	0.761241	0.916209	0.573165	0.684948	0.260035	0.519927	0.588861	0.681772	0.569929	0.579074	0.128051	0.537046	1.12406	0.2944	0.618317	0.388014	0.152787	0.478131	1.04599	0.423352	0.109103	0.370376	0.368366
[truncated: 3 more rows]

## Sheet: uniquely_exp_enrichedGOs
	genes expressed ONLY in forager brains (FPKM >= 1)
[truncated: 23 more rows]
