# Supplementary material for: Time-course RNASeq of Camponotus floridanus forager and nurse ant brains indicate links between plasticity in the biological clock and behavioral division of labor
Source: BMC Genomics. 2022 Jan 15;23:57. doi: 10.1186/s12864-021-08282-x (PMC8760764; doi:10.1186/s12864-021-08282-x)
Supplement: Supplementary file 3 — Additional file 3. [file 12864_2021_8282_MOESM3_ESM.xls]

## Sheet: ejtk_24_for_all_tested
	gene_name	caste	rhy	Phase	Mean	Std_Dev	Tau	GammaP	Waveform	Period	Nadir	MaxLoc	MinLoc	Max	Min	Max_Amp	FC	IQR_FC	P	BF	empP	GammaBH	X2F	X4F	X6F	X8F	X10F	X12F	X14F	X16F	X18F	X20F	X22F	X24F
1	LOC105248639	for	yes	2	33.8511	5.6826	0.969697	0.000220134	cosine	24	0	2	24	43.6041	27.5159	16.0882	1.58469	1.39602	5.70301e-06	0.000376398	0.000376398	0.0367232	43.6041	41.3879	40.4948	37.7877	37.4995	33.0728	30.2745	29.0074	29.083	28.2535	28.2323	27.5159
2	LOC105249701	for	yes	2	60.4838	11.0955	0.969697	0.000220134	cosine	24	0	2	24	83.8549	46.2063	37.6486	1.81479	1.31106	5.70301e-06	0.000376398	0.000376398	0.0367232	83.8549	76.5903	66.5817	70.1016	58.973	57.1738	57.0345	56.5214	53.4693	52.2312	47.0671	46.2063
3	LOC105251920	for	yes	0	46.524	7.3372	0.969697	0.000220134	cosine	24	2	24	2	58.9818	35.2365	23.7453	1.67388	1.40293	5.70301e-06	0.000376398	0.000376398	0.0367232	35.2365	38.4324	38.495	38.8547	44.1416	45.6145	47.9505	50.8349	50.44	54.5105	54.7951	58.9818
4	LOC105253996	for	yes	2	42.5202	7.37291	0.969697	0.000220134	cosine	24	0	2	24	57.2729	34.6317	22.6412	1.65377	1.35271	5.70301e-06	0.000376398	0.000376398	0.0367232	57.2729	53.4703	50.0214	47.6283	43.2308	37.63	39.6525	37.2574	36.9786	36.4655	36.003	34.6317
5	LOC105255790	for	yes	2	49.2631	8.39838	0.969697	0.000220134	cosine	24	0	4	24	63.786	36.6445	27.1415	1.74067	1.25289	5.70301e-06	0.000376398	0.000376398	0.0367232	59.992	63.786	55.8607	54.9538	54.0992	51.7174	45.7299	44.9925	44.5854	41.4687	37.3274	36.6445
6	LOC105256555	for	yes	2	28.1235	5.45737	0.969697	0.000220134	cosine	24	22	2	22	38.1807	19.7937	18.387	1.92893	1.43132	5.70301e-06	0.000376398	0.000376398	0.0367232	38.1807	35.6131	34.7193	31.5054	28.081	27.4186	25.3193	23.6057	24.2568	22.7973	19.7937	26.1914
7	LOC105259352	for	yes	8	1.93828	0.557663	0.969697	0.000220134	cosine	24	22	8	20	2.97582	0.840983	2.13484	3.5385	1.44437	5.70301e-06	0.000376398	0.000376398	0.0367232	1.80496	2.06424	2.39426	2.97582	2.56314	2.34337	1.97204	1.82701	1.65765	0.840983	1.39339	1.42251
8	LOC105259586	for	yes	2	1120.28	215.4	0.969697	0.000220134	cosine	24	0	2	24	1645.85	901.813	744.037	1.82505	1.31658	5.70301e-06	0.000376398	0.000376398	0.0367232	1645.85	1409.41	1274.6	1200.14	1107.15	1037.81	1027.9	968.115	968.327	955.651	946.587	901.813
9	LOC109610038	for	yes	2	66.2377	15.5977	0.969697	0.000220134	cosine	24	0	2	24	94.6973	45.5956	49.1017	2.0769	1.49633	5.70301e-06	0.000376398	0.000376398	0.0367232	94.6973	83.6313	82.219	81.7463	71.6339	62.0213	65.0251	54.9855	54.9472	49.5109	48.8392	45.5956
10	LOC105248691	for	yes	4	62.8951	4.0983	0.939394	0.00039725	cosine	24	0	4	24	70.9168	58.1513	12.7655	1.21952	1.14473	1.06173e-05	0.00070074	0.00070074	0.0367232	61.4767	70.9168	67.8024	64.6951	67.432	64.6294	63.2821	58.9067	60.695	58.5383	58.2156	58.1513
11	LOC105249371	for	yes	2	96.9265	21.1092	0.939394	0.00039725	cosine	24	0	2	24	145.057	73.2214	71.8356	1.98107	1.41007	1.06173e-05	0.00070074	0.00070074	0.0367232	145.057	127.466	115.64	102.613	92.4085	92.7921	91.4784	82.0101	82.6537	81.0565	76.7216	73.2214
12	LOC105250153	for	yes	4	30.686	1.49063	0.939394	0.00039725	cosine	24	8	4	8	33.5001	28.5043	4.9958	1.17526	1.05863	1.06173e-05	0.00070074	0.00070074	0.0367232	33.0953	33.5001	30.9342	28.5043	29.5343	28.5252	29.8509	30.2097	30.4982	30.7227	31.2557	31.6011
13	LOC105250728	for	yes	2	62.0903	8.98838	0.939394	0.00039725	cosine	24	0	2	24	80.6832	52.435	28.2482	1.53873	1.29512	1.06173e-05	0.00070074	0.00070074	0.0367232	80.6832	71.435	71.3068	71.2743	62.824	58.9437	59.7091	55.0582	55.0817	53.2064	53.1263	52.435
14	LOC105251222	for	yes	2	17.7001	4.35612	0.939394	0.00039725	cosine	24	0	2	24	25.2424	10.219	15.0234	2.47014	1.42284	1.06173e-05	0.00070074	0.00070074	0.0367232	25.2424	24.2782	20.7216	20.3988	18.1324	18.0486	18.0754	16.6449	14.5635	12.6483	13.428	10.219
15	LOC105251334	for	yes	0	84.4061	11.9443	0.939394	0.00039725	cosine	24	2	24	2	104.048	67.2122	36.8358	1.54805	1.26573	1.06173e-05	0.00070074	0.00070074	0.0367232	67.2122	70.4895	77.4539	67.5164	80.3507	82.4541	87.0756	89.0477	89.0738	98.0359	100.116	104.048
16	LOC105251384	for	yes	2	47.5599	6.92567	0.939394	0.00039725	cosine	24	0	2	24	59.3687	34.2532	25.1155	1.73323	1.16199	1.06173e-05	0.00070074	0.00070074	0.0367232	59.3687	56.0348	52.0841	52.4754	48.7905	50.4161	47.1991	45.4727	45.1598	39.9919	39.472	34.2532
17	LOC105251812	for	yes	0	38.2884	4.55775	0.939394	0.00039725	cosine	24	2	24	4	48.3389	30.7201	17.6188	1.57353	1.16305	1.06173e-05	0.00070074	0.00070074	0.0367232	33.4736	30.7201	35.6846	35.9902	35.851	36.6744	37.3756	39.6096	40.4264	41.6964	43.6205	48.3389
18	LOC105253020	for	yes	2	86.1565	12.965	0.939394	0.00039725	cosine	24	0	2	22	111.189	68.3645	42.8245	1.62641	1.3334	1.06173e-05	0.00070074	0.00070074	0.0367232	111.189	104.872	100.426	90.6841	89.3579	82.6711	84.0085	79.4123	75.3157	75.1278	68.3645	72.4495
19	LOC105255759	for	yes	0	15.6121	2.45348	0.939394	0.00039725	cosine	24	2	24	2	19.3692	11.7501	7.6191	1.64843	1.35262	1.06173e-05	0.00070074	0.00070074	0.0367232	11.7501	12.4548	13.6812	13.0349	14.5705	15.3852	16.0618	17.4827	16.4436	18.5054	18.6062	19.3692
20	LOC105256195	for	yes	2	49.5441	6.99282	0.939394	0.00039725	cosine	24	0	2	24	62.5389	37.0695	25.4694	1.68707	1.2686	1.06173e-05	0.00070074	0.00070074	0.0367232	62.5389	57.4503	55.7922	53.9846	51.8819	51.1569	49.0084	45.7567	43.4858	42.4251	43.9792	37.0695
21	LOC105256676	for	yes	2	111.946	12.0352	0.939394	0.00039725	cosine	24	0	2	24	137.616	96.823	40.793	1.42132	1.20029	1.06173e-05	0.00070074	0.00070074	0.0367232	137.616	127.877	122.631	118.012	112.021	109.089	111.922	105.801	101.138	102.168	98.2569	96.823
22	LOC105256786	for	yes	22	2.81279	0.888067	0.939394	0.00039725	cosine	24	8	22	8	4.37703	1.24813	3.1289	3.50687	1.44858	1.06173e-05	0.00070074	0.00070074	0.0367232	3.35142	2.63189	2.04565	1.24813	1.62874	2.38678	2.63901	3.05375	2.86902	4.06464	4.37703	3.45745
23	LOC105257372	for	yes	0	20.3451	3.841	0.939394	0.00039725	cosine	24	2	24	2	26.704	14.9786	11.7254	1.78281	1.31454	1.06173e-05	0.00070074	0.00070074	0.0367232	14.9786	15.1879	18.543	15.8042	18.0827	19.2428	20.805	22.4796	22.9151	23.7705	25.6272	26.704
24	LOC105257493	for	yes	0	10.7282	2.61347	0.939394	0.00039725	cosine	24	2	24	2	15.0375	7.42447	7.61303	2.0254	1.68937	1.06173e-05	0.00070074	0.00070074	0.0367232	7.42447	7.444	7.86982	7.95695	10.2419	9.52351	10.9111	12.5769	12.2718	13.4422	14.038	15.0375
25	LOC105258738	for	yes	0	71.6584	18.559	0.939394	0.00039725	cosine	24	2	24	2	99.8352	46.8155	53.0197	2.13252	1.58296	1.06173e-05	0.00070074	0.00070074	0.0367232	46.8155	49.9003	59.5975	51.8142	60.3804	61.4041	74.825	83.8774	77.7784	94.3402	99.3329	99.8352
26	LOC105259390	for	yes	2	601.059	77.9661	0.939394	0.00039725	cosine	24	0	2	24	738.738	510.982	227.756	1.44572	1.31218	1.06173e-05	0.00070074	0.00070074	0.0367232	738.738	723.174	618.931	702.498	608.059	597.225	590.704	542.899	535.369	520.503	523.626	510.982
27	LOC109610109	for	yes	2	53.7658	9.66499	0.939394	0.00039725	cosine	24	0	2	24	74.0619	40.557	33.5049	1.82612	1.30641	1.06173e-05	0.00070074	0.00070074	0.0367232	74.0619	67.9891	56.1013	62.3197	54.2818	50.5133	52.9575	50.1852	47.7031	46.6902	41.8295	40.557
28	LOC105248080	for	yes	8	25.5049	3.46459	0.909091	0.00070755	cosine	24	22	8	22	33.318	21.2447	12.0733	1.5683	1.2911	1.94134e-05	0.00128128	0.000999001	0.0367232	23.9461	29.2635	27.0711	33.318	28.8443	25.9632	25.3794	24.5272	22.3409	21.9543	21.2447	22.2055
29	LOC105248855	for	yes	0	9.12857	0.895683	0.909091	0.00070755	cosine	24	2	24	4	10.8962	7.56298	3.33322	1.44073	1.17312	1.94134e-05	0.00128128	0.000999001	0.0367232	8.23928	7.56298	8.17861	8.3358	8.81525	9.10453	9.45606	9.58373	9.75542	9.83612	9.77889	10.8962
30	LOC105249015	for	yes	8	19.5028	1.44478	0.909091	0.00070755	cosine	24	22	8	22	21.6321	17.3542	4.2779	1.24651	1.13743	1.94134e-05	0.00128128	0.000999001	0.0367232	20.214	20.3936	21.0543	21.6321	20.7403	20.5179	20.1016	18.3227	18.2343	17.6525	17.3542	17.8158
31	LOC105249285	for	yes	0	16.7935	3.22407	0.909091	0.00070755	cosine	24	2	24	4	21.9691	12.2171	9.752	1.79823	1.40229	1.94134e-05	0.00128128	0.000999001	0.0367232	12.9581	12.2171	14.1505	12.8206	14.8778	15.941	17.8608	19.1525	19.5111	19.8431	20.2198	21.9691
32	LOC105249370	for	yes	2	105.518	14.861	0.909091	0.00070755	cosine	24	0	2	24	135.158	87.3216	47.8364	1.54782	1.25987	1.94134e-05	0.00128128	0.000999001	0.0367232	135.158	127.97	118.164	113.951	110.065	99.8726	102.11	93.7903	93.9045	91.333	92.5708	87.3216
33	LOC105249433	for	yes	0	12.2049	2.7425	0.909091	0.00070755	cosine	24	2	24	2	17.006	8.06618	8.93982	2.10831	1.48382	1.94134e-05	0.00128128	0.000999001	0.0367232	8.06618	9.30001	9.85714	8.99392	10.9077	11.5408	12.2367	14.6115	14.5592	14.6262	14.7531	17.006
34	LOC105249744	for	yes	0	19.3667	3.68948	0.909091	0.00070755	cosine	24	2	24	2	25.4286	13.9782	11.4504	1.81916	1.36279	1.94134e-05	0.00128128	0.000999001	0.0367232	13.9782	14.9141	16.8411	15.6659	16.7716	18.1004	20.4857	21.0757	21.6456	24.6378	22.8561	25.4286
35	LOC105249767	for	yes	2	53.5572	7.37696	0.909091	0.00070755	cosine	24	0	2	20	63.6435	44.0557	19.5878	1.44461	1.31953	1.94134e-05	0.00128128	0.000999001	0.0367232	63.6435	63.3149	61.2407	59.5087	59.9878	54.0548	52.5617	47.7865	46.4109	44.0557	45.1055	45.0155
36	LOC105249856	for	yes	2	35.9525	4.498	0.909091	0.00070755	cosine	24	0	4	24	42.4825	28.9992	13.4833	1.46495	1.1885	1.94134e-05	0.00128128	0.000999001	0.0367232	42.3007	42.4825	39.9757	38.3947	39.7923	37.2094	33.6553	33.788	33.6354	31.0196	30.177	28.9992
37	LOC105250011	for	yes	2	63.952	8.91134	0.909091	0.00070755	cosine	24	0	4	24	75.1765	48.2159	26.9606	1.55916	1.24773	1.94134e-05	0.00128128	0.000999001	0.0367232	73.3678	75.1765	74.4932	72.0688	72.1132	64.6255	60.2741	59.8569	58.801	54.5297	53.9019	48.2159
38	LOC105250485	for	yes	0	39.4087	6.17246	0.909091	0.00070755	cosine	24	2	24	2	47.489	26.8806	20.6084	1.76666	1.31289	1.94134e-05	0.00128128	0.000999001	0.0367232	26.8806	32.068	33.1634	34.6521	39.0518	39.7771	40.9537	43.66	45.9289	45.4943	43.7859	47.489
39	LOC105250672	for	yes	2	204.554	42.1509	0.909091	0.00070755	cosine	24	0	2	22	290.233	153.217	137.016	1.89426	1.38384	1.94134e-05	0.00128128	0.000999001	0.0367232	290.233	268.047	224.346	239.323	215.9	187.201	200.256	179.151	172.941	162.165	153.217	161.867
40	LOC105251372	for	yes	2	36.1394	10.0369	0.909091	0.00070755	cosine	24	0	2	24	63.8479	25.7952	38.0527	2.47519	1.48181	1.94134e-05	0.00128128	0.000999001	0.0367232	63.8479	42.0125	42.3837	37.964	39.2118	33.953	34.5066	30.6793	28.3522	27.7043	27.2617	25.7952
41	LOC105251598	for	yes	2	37.201	3.20881	0.909091	0.00070755	cosine	24	0	2	20	44.1003	33.294	10.8063	1.32457	1.14292	1.94134e-05	0.00128128	0.000999001	0.0367232	44.1003	41.5542	39.5212	38.5843	37.8525	37.1508	36.7647	34.5792	35.5354	33.294	34.0454	33.4298
42	LOC105251788	for	yes	2	149.408	41.0805	0.909091	0.00070755	cosine	24	0	2	22	253.253	109.499	143.754	2.31283	1.52672	1.94134e-05	0.00128128	0.000999001	0.0367232	253.253	189.531	176.481	168.748	146.996	148.878	144.624	117.459	111.91	115.595	109.499	109.927
43	LOC105252300	for	yes	2	27.8008	5.72244	0.909091	0.00070755	cosine	24	0	2	24	37.6016	18.7335	18.8681	2.00718	1.27145	1.94134e-05	0.00128128	0.000999001	0.0367232	37.6016	36.9905	31.6034	32.18	29.7851	25.7252	26.6538	25.3096	25.5687	22.7556	20.702	18.7335
44	LOC105253401	for	yes	0	45.079	4.73852	0.909091	0.00070755	cosine	24	2	24	2	52.9386	36.6889	16.2497	1.44291	1.19706	1.94134e-05	0.00128128	0.000999001	0.0367232	36.6889	41.8394	42.0515	39.552	42.3461	43.955	44.797	48.9232	46.6699	50.338	50.8487	52.9386
45	LOC105253422	for	yes	0	21.4456	6.45675	0.909091	0.00070755	cosine	24	2	24	8	31.4378	11.8314	19.6064	2.65715	1.60093	1.94134e-05	0.00128128	0.000999001	0.0367232	12.6885	13.7195	17.3951	11.8314	19.2887	20.4764	20.9887	25.8982	26.2132	27.8484	29.5611	31.4378
46	LOC105253431	for	yes	0	23.24	5.89385	0.909091	0.00070755	cosine	24	2	24	8	31.7075	14.4051	17.3024	2.20113	1.53328	1.94134e-05	0.00128128	0.000999001	0.0367232	15.2842	15.3881	18.4629	14.4051	22.0341	23.7366	24.0828	27.0536	27.5594	28.3088	30.8573	31.7075
47	LOC105253624	for	yes	0	13.8077	4.17424	0.909091	0.00070755	cosine	24	2	24	8	21.5458	7.89052	13.6553	2.73059	1.5193	1.94134e-05	0.00128128	0.000999001	0.0367232	8.26091	8.69974	11.4526	7.89052	12.9773	13.0063	13.1997	15.869	16.5302	17.3999	18.8603	21.5458
48	LOC105253779	for	yes	2	57.7197	11.8589	0.909091	0.00070755	cosine	24	0	4	24	76.3286	41.4202	34.9084	1.84279	1.53691	1.94134e-05	0.00128128	0.000999001	0.0367232	72.7868	76.3286	67.088	71.7031	63.6398	59.2148	52.8732	46.6541	51.7499	45.4885	43.6889	41.4202
49	LOC105253867	for	yes	2	89.7356	11.2388	0.909091	0.00070755	cosine	24	0	2	24	113.538	73.2302	40.3078	1.55043	1.21106	1.94134e-05	0.00128128	0.000999001	0.0367232	113.538	100.757	96.0977	99.0742	98.31	89.0342	81.9043	81.8326	81.808	79.9987	81.2417	73.2302
50	LOC105254148	for	yes	10	47.6784	8.7022	0.909091	0.00070755	cosine	24	4	12	4	68.9875	37.3119	31.6756	1.84894	1.23416	1.94134e-05	0.00128128	0.000999001	0.0367232	37.8098	37.3119	40.8735	49.8802	58.401	68.9875	51.1876	49.3765	48.8815	44.7424	43.2127	41.4758
51	LOC105254318	for	yes	0	61.9068	12.6529	0.909091	0.00070755	cosine	24	2	24	2	81.3702	42.1932	39.177	1.92851	1.40867	1.94134e-05	0.00128128	0.000999001	0.0367232	42.1932	49.9352	54.791	46.2793	53.2429	58.4745	62.0147	67.3447	72.6708	75.0018	79.5633	81.3702
52	LOC105254320	for	yes	0	37.6722	10.3414	0.909091	0.00070755	cosine	24	2	24	8	55.159	22.3544	32.8046	2.46748	1.48793	1.94134e-05	0.00128128	0.000999001	0.0367232	24.9229	26.3586	31.4593	22.3544	32.6661	34.3894	37.398	43.8093	44.6401	46.8091	52.0999	55.159
53	LOC105254805	for	yes	0	13.1933	4.2019	0.909091	0.00070755	cosine	24	2	24	2	19.4004	7.61161	11.7888	2.54879	1.75444	1.94134e-05	0.00128128	0.000999001	0.0367232	7.61161	7.83708	10.5426	7.8526	10.662	12.6254	14.4996	13.5851	16.5213	18.6852	18.4964	19.4004
54	LOC105254922	for	yes	0	10.994	2.94891	0.909091	0.00070755	cosine	24	2	24	2	16.2021	7.13651	9.06559	2.27031	1.58437	1.94134e-05	0.00128128	0.000999001	0.0367232	7.13651	8.00905	8.93408	7.22131	9.29086	10.0596	10.4333	13.0064	12.8042	14.1549	14.6758	16.2021
55	LOC105255087	for	yes	0	27.2986	6.62181	0.909091	0.00070755	cosine	24	2	24	2	38.9417	17.8535	21.0882	2.18118	1.54775	1.94134e-05	0.00128128	0.000999001	0.0367232	17.8535	18.9629	21.1686	19.0278	27.3686	26.024	27.4033	31.6364	31.5472	32.7636	34.886	38.9417
56	LOC105255634	for	yes	4	37.4019	7.21167	0.909091	0.00070755	cosine	24	0	4	22	51.3155	26.6264	24.6891	1.92724	1.18447	1.94134e-05	0.00128128	0.000999001	0.0367232	38.153	51.3155	40.6077	40.5227	47.7398	39.546	38.3537	35.0384	34.2834	29.0586	26.6264	27.5774
57	LOC105256135	for	yes	2	81.7676	14.8056	0.909091	0.00070755	cosine	24	0	2	24	115.549	63.053	52.496	1.83257	1.33495	1.94134e-05	0.00128128	0.000999001	0.0367232	115.549	99.886	94.4065	91.2042	81.0223	77.6776	75.4971	74.1042	68.3701	69.7224	70.719	63.053
58	LOC105256788	for	yes	0	34.858	7.90481	0.909091	0.00070755	cosine	24	2	24	2	45.5692	21.5574	24.0118	2.11385	1.48323	1.94134e-05	0.00128128	0.000999001	0.0367232	21.5574	25.6083	27.4307	28.8431	28.8037	32.2925	39.2449	41.7667	42.7225	41.6867	42.7702	45.5692
59	LOC105257056	for	yes	2	17.6677	1.74639	0.909091	0.00070755	cosine	24	0	2	24	19.9633	14.6424	5.3209	1.36339	1.1765	1.94134e-05	0.00128128	0.000999001	0.0367232	19.9633	19.7887	19.3611	18.6562	18.775	17.8718	18.038	17.5876	16.4565	14.7314	16.1403	14.6424
60	LOC105257413	for	yes	2	138.274	29.406	0.909091	0.00070755	cosine	24	0	2	24	187.905	99.4495	88.4555	1.88945	1.49227	1.94134e-05	0.00128128	0.000999001	0.0367232	187.905	179.865	157.192	174.129	140.38	132.8	139.047	116.687	123.111	105.215	103.505	99.4495
61	LOC105257490	for	yes	0	194.864	43.2525	0.909091	0.00070755	cosine	24	2	24	2	257.773	116.706	141.067	2.20874	1.43011	1.94134e-05	0.00128128	0.000999001	0.0367232	116.706	146.193	166.671	137.595	187.743	196.668	199.249	224.384	238.358	225.924	241.109	257.773
62	LOC105257836	for	yes	0	63.5112	11.6416	0.909091	0.00070755	cosine	24	2	24	4	87.5849	45.3168	42.2681	1.93272	1.32956	1.94134e-05	0.00128128	0.000999001	0.0367232	50.4369	45.3168	55.7944	53.5065	58.316	59.2109	64.3503	65.4056	73.3558	74.6738	74.1822	87.5849
63	LOC105257888	for	yes	2	139.869	21.1871	0.909091	0.00070755	cosine	24	0	4	24	180.131	109.994	70.137	1.63764	1.2956	1.94134e-05	0.00128128	0.000999001	0.0367232	163.673	180.131	157.014	154.91	153.306	144.164	130.064	120	129.348	121.19	114.633	109.994
64	LOC105257905	for	yes	0	22.7111	5.63135	0.909091	0.00070755	cosine	24	2	24	2	31.7703	14.8363	16.934	2.14139	1.55615	1.94134e-05	0.00128128	0.000999001	0.0367232	14.8363	16.3716	18.3665	15.2003	20.2798	21.0304	23.4125	28.2884	25.4762	28.581	28.9201	31.7703
65	LOC105258198	for	yes	0	7.01207	2.35831	0.909091	0.00070755	cosine	24	2	24	2	9.99828	3.6818	6.31648	2.7156	1.7428	1.94134e-05	0.00128128	0.000999001	0.0367232	3.6818	4.42221	5.60412	3.68222	5.85617	5.85789	7.29981	8.74741	9.76686	9.43819	9.78991	9.99828
66	LOC105258233	for	yes	0	11.4071	3.5405	0.909091	0.00070755	cosine	24	2	24	2	18.1222	6.68512	11.4371	2.71083	1.61475	1.94134e-05	0.00128128	0.000999001	0.0367232	6.68512	7.4316	9.15387	7.23661	9.33268	9.99955	11.1676	13.3761	14.5317	15.0665	14.7812	18.1222
67	LOC105258322	for	yes	0	9.33361	2.11041	0.909091	0.00070755	cosine	24	2	24	2	12.5817	6.05838	6.52332	2.07674	1.43328	1.94134e-05	0.00128128	0.000999001	0.0367232	6.05838	6.19138	7.71512	6.51942	9.71807	9.32402	9.99469	10.6277	11.0579	10.7685	11.4465	12.5817
68	LOC105259000	for	yes	2	88.4644	14.6682	0.909091	0.00070755	cosine	24	0	4	22	117.562	70.6653	46.8967	1.66365	1.32986	1.94134e-05	0.00128128	0.000999001	0.0367232	102.796	117.562	102.195	99.757	96.7242	91.6683	80.4332	77.331	74.2281	76.8465	70.6653	71.3663
69	LOC105259365	for	yes	2	67.6031	6.00176	0.909091	0.00070755	cosine	24	0	2	24	78.5228	59.5687	18.9541	1.31819	1.16511	1.94134e-05	0.00128128	0.000999001	0.0367232	78.5228	76.9374	74.8322	70.5482	65.9329	67.2347	65.273	64.2278	62.778	64.824	60.557	59.5687
70	LOC105247816	for	yes	2	38.1609	5.78979	0.878788	0.000999001	cosine	24	0	2	24	48.3906	30.7791	17.6115	1.57219	1.349	3.48646e-05	0.00230107	0.000999001	0.0367232	48.3906	45.6129	45.6692	41.62	38.2061	38.8844	35.3079	36.6936	33.8124	31.1809	31.7733	30.7791
71	LOC105248104	for	yes	0	66.0438	8.16853	0.878788	0.000999001	cosine	24	2	24	4	80.9353	53.6534	27.2819	1.50848	1.1952	3.48646e-05	0.00230107	0.000999001	0.0367232	57.0855	53.6534	61.2488	55.7379	62.0349	64.1822	68.2534	70.2055	69.3587	73.2046	76.6249	80.9353
72	LOC105248194	for	yes	0	19.6598	4.05279	0.878788	0.000999001	cosine	24	2	24	2	27.0539	13.6227	13.4312	1.98594	1.2667	3.48646e-05	0.00230107	0.000999001	0.0367232	13.6227	13.7458	18.1532	14.0784	19.7537	19.7589	19.2261	21.4626	22.9947	22.6889	23.3788	27.0539
73	LOC105248199	for	yes	0	61.7436	9.23416	0.878788	0.000999001	cosine	24	2	24	2	77.2297	45.1744	32.0553	1.70959	1.14644	3.48646e-05	0.00230107	0.000999001	0.0367232	45.1744	50.7701	58.4558	49.2722	60.2591	62.0453	63.9907	67.0159	66.1189	67.0129	73.5785	77.2297
74	LOC105248328	for	yes	2	54.9197	6.37833	0.878788	0.000999001	cosine	24	0	2	24	64.1224	45.3546	18.7678	1.4138	1.26322	3.48646e-05	0.00230107	0.000999001	0.0367232	64.1224	63.5707	59.845	61.3307	59.0259	56.658	53.1033	48.551	48.4818	47.5206	51.4728	45.3546
75	LOC105248445	for	yes	0	30.7921	6.69024	0.878788	0.000999001	cosine	24	2	24	2	42.9248	19.552	23.3728	2.19542	1.32511	3.48646e-05	0.00230107	0.000999001	0.0367232	19.552	24.5458	27.2493	20.6422	27.939	31.0344	33.0934	35.1245	36.1082	34.827	36.4645	42.9248
76	LOC105248481	for	yes	0	10.0351	2.24593	0.878788	0.000999001	cosine	24	2	24	2	13.8743	5.39076	8.48354	2.57372	1.32817	3.48646e-05	0.00230107	0.000999001	0.0367232	5.39076	7.36245	8.74675	8.48409	9.65204	9.66499	10.3262	11.1034	12.5884	11.6172	11.6101	13.8743
77	LOC105248784	for	yes	2	45.1467	9.50173	0.878788	0.000999001	cosine	24	0	4	22	60.7373	30.2616	30.4757	2.00707	1.42905	3.48646e-05	0.00230107	0.000999001	0.0367232	60.4457	60.7373	50.5969	55.7888	44.8995	44.7967	42.4331	39.0391	41.1752	37.5471	30.2616	34.0397
78	LOC105248820	for	yes	0	43.3977	8.26856	0.878788	0.000999001	cosine	24	2	24	2	58.7698	30.0971	28.6727	1.95267	1.3469	3.48646e-05	0.00230107	0.000999001	0.0367232	30.0971	33.9408	42.5378	33.0361	37.9081	40.4238	46.2033	46.8001	48.3499	51.0584	51.6468	58.7698
79	LOC105248871	for	yes	2	37.0113	8.88276	0.878788	0.000999001	cosine	24	22	2	22	57.0975	26.8712	30.2263	2.12486	1.46379	3.48646e-05	0.00230107	0.000999001	0.0367232	57.0975	46.9991	41.661	44.9558	40.4836	31.8034	34.6919	30.1548	30.7119	27.415	26.8712	31.2901
80	LOC105249282	for	yes	2	51.7497	7.82443	0.878788	0.000999001	cosine	24	0	2	24	67.0285	39.0708	27.9577	1.71557	1.28968	3.48646e-05	0.00230107	0.000999001	0.0367232	67.0285	61.0851	60.4183	54.3506	52.9038	54.9625	47.3127	47.1372	45.9413	43.9382	46.8475	39.0708
81	LOC105249481	for	yes	0	3.82384	1.03402	0.878788	0.000999001	cosine	24	2	24	4	5.73002	2.40408	3.32594	2.38346	1.73855	3.48646e-05	0.00230107	0.000999001	0.0367232	2.51231	2.40408	2.5615	2.71615	3.67342	3.77939	4.08499	4.51971	4.78995	4.3924	4.72216	5.73002
82	LOC105249546	for	yes	2	38.258	5.88105	0.878788	0.000999001	cosine	24	0	4	24	47.5031	29.3265	18.1766	1.6198	1.34326	3.48646e-05	0.00230107	0.000999001	0.0367232	44.604	47.5031	42.1301	46.1303	41.7206	39.3421	35.1682	35.7945	33.2058	33.0979	31.0728	29.3265
83	LOC105249619	for	yes	2	28.9095	5.03629	0.878788	0.000999001	cosine	24	22	4	22	38.1535	22.762	15.3915	1.67619	1.32542	3.48646e-05	0.00230107	0.000999001	0.0367232	37.2279	38.1535	33.9051	29.0948	32.0639	27.3322	27.3203	23.9538	25.5806	23.7848	22.762	25.7354
84	LOC105249719	for	yes	0	13.8367	1.21379	0.878788	0.000999001	cosine	24	8	24	10	15.6948	11.979	3.7158	1.31019	1.14952	3.48646e-05	0.00230107	0.000999001	0.0367232	14.5608	13.6272	13.2222	12.2648	11.979	12.4115	13.3865	14.4189	13.7307	15.1992	15.5451	15.6948
85	LOC105249823	for	yes	2	112.373	18.8992	0.878788	0.000999001	cosine	24	0	2	24	147.354	88.291	59.063	1.66896	1.34596	3.48646e-05	0.00230107	0.000999001	0.0367232	147.354	143.172	116.924	134.43	104.836	104.762	117.812	100.429	99.8767	95.7404	94.8525	88.291
86	LOC105250053	for	yes	2	32.8891	3.66112	0.878788	0.000999001	cosine	24	0	4	22	38.6659	27.8737	10.7922	1.38718	1.2428	3.48646e-05	0.00230107	0.000999001	0.0367232	37.4679	38.6659	34.7721	37.0055	36.3801	32.6762	31.3371	31.0948	29.776	28.9371	27.8737	28.6827
87	LOC105250084	for	yes	4	41.0838	3.96149	0.878788	0.000999001	cosine	24	0	4	24	49.2495	35.5793	13.6702	1.38422	1.18344	3.48646e-05	0.00230107	0.000999001	0.0367232	38.9419	49.2495	45.5862	46.0199	41.1152	43.4279	39.8489	38.52	39.7947	38.0162	36.9062	35.5793
88	LOC105250089	for	yes	0	48.6375	8.38521	0.878788	0.000999001	cosine	24	2	24	2	60.4464	34.2652	26.1812	1.76408	1.21044	3.48646e-05	0.00230107	0.000999001	0.0367232	34.2652	39.338	46.2065	35.5443	45.769	48.8184	51.1197	52.2408	55.4004	54.762	59.7394	60.4464
89	LOC105250092	for	yes	2	60.6941	8.56817	0.878788	0.000999001	cosine	24	0	2	24	73.9879	49.1449	24.843	1.50551	1.34806	3.48646e-05	0.00230107	0.000999001	0.0367232	73.9879	72.4208	73.4336	59.8841	63.908	64.4424	59.2433	54.1496	53.7221	52.7578	51.2348	49.1449
90	LOC105250290	for	yes	0	17.4846	2.15671	0.878788	0.000999001	cosine	24	2	24	2	21.2953	13.6045	7.6908	1.56531	1.18351	3.48646e-05	0.00230107	0.000999001	0.0367232	13.6045	16.4988	15.9437	14.1699	16.8838	17.3333	17.9399	18.1365	18.7189	19.7645	19.5265	21.2953
91	LOC105250403	for	yes	0	7.73607	1.93623	0.878788	0.000999001	cosine	24	4	24	4	10.9188	4.17431	6.74449	2.61571	1.45514	3.48646e-05	0.00230107	0.000999001	0.0367232	6.88196	4.17431	6.48216	5.53584	6.54137	7.399	7.0069	8.76636	9.51469	9.51864	10.0928	10.9188
92	LOC105250676	for	yes	2	75.0357	15.389	0.878788	0.000999001	cosine	24	0	2	24	101.894	50.169	51.725	2.03102	1.41341	3.48646e-05	0.00230107	0.000999001	0.0367232	101.894	88.6873	89.4336	87.1605	86.8461	78.8345	73.5141	59.8211	62.747	62.8356	58.4862	50.169
93	LOC105250723	for	yes	4	30.0286	1.38023	0.878788	0.000999001	cosine	24	20	4	20	33.1025	28.3958	4.7067	1.16575	1.08026	3.48646e-05	0.00230107	0.000999001	0.0367232	30.2321	33.1025	31.4215	30.7135	31.3623	30.4371	29.1278	28.535	28.7055	28.3958	29.0322	29.278
94	LOC105250748	for	yes	0	24.4841	6.31108	0.878788	0.000999001	cosine	24	2	20	2	32.9592	15.7285	17.2307	2.09551	1.65254	3.48646e-05	0.00230107	0.000999001	0.0367232	15.7285	18.5235	19.5694	16.2024	20.1203	21.2428	26.4446	29.0274	29.2412	32.9592	32.3393	32.4107
95	LOC105250800	for	yes	0	15.5604	3.66959	0.878788	0.000999001	cosine	24	2	24	2	21.1978	9.91751	11.2803	2.13741	1.41717	3.48646e-05	0.00230107	0.000999001	0.0367232	9.91751	11.2942	13.2342	10.6722	13.9982	14.6877	16.0206	18.222	20.0113	18.7144	18.7551	21.1978
96	LOC105250932	for	yes	0	19.4176	4.01712	0.878788	0.000999001	cosine	24	2	24	8	26.7278	13.5241	13.2037	1.97631	1.36519	3.48646e-05	0.00230107	0.000999001	0.0367232	14.0917	15.4362	17.6868	13.5241	16.7955	18.5167	18.6575	21.9864	22.8515	22.929	23.8082	26.7278
97	LOC105251227	for	yes	0	16.4722	3.56613	0.878788	0.000999001	cosine	24	2	24	4	23.2059	11.6785	11.5274	1.98706	1.40175	3.48646e-05	0.00230107	0.000999001	0.0367232	12.7968	11.6785	13.9344	13.081	14.5204	14.2691	16.2279	18.3515	18.3249	19.5326	21.7431	23.2059
98	LOC105251330	for	yes	4	17.1772	1.37172	0.878788	0.000999001	cosine	24	0	4	24	20.8391	15.6487	5.1904	1.33168	1.08476	3.48646e-05	0.00230107	0.000999001	0.0367232	16.4981	20.8391	17.8001	17.5361	18.6705	17.2361	16.8304	16.5428	16.1005	16.4092	16.0151	15.6487
99	LOC105251336	for	yes	2	13.9616	1.67901	0.878788	0.000999001	cosine	24	0	2	24	17.5179	11.6243	5.8936	1.50701	1.23636	3.48646e-05	0.00230107	0.000999001	0.0367232	17.5179	15.7603	15.7048	15.0275	13.5428	14.312	13.2114	13.5956	12.7024	12.2202	12.3198	11.6243
100	LOC105251371	for	yes	0	20.1865	1.72189	0.878788	0.000999001	cosine	24	2	24	2	23.6236	17.5899	6.0337	1.34302	1.12196	3.48646e-05	0.00230107	0.000999001	0.0367232	17.5899	17.9916	18.1106	19.4543	20.0032	19.2114	20.7843	21.2725	21.5545	20.8785	21.764	23.6236
101	LOC105251418	for	yes	4	53.9303	3.76389	0.878788	0.000999001	cosine	24	8	4	8	58.8671	46.1769	12.6902	1.27482	1.12082	3.48646e-05	0.00230107	0.000999001	0.0367232	57.5674	58.8671	56.3975	46.1769	50.6828	50.094	51.1872	53.9447	51.4563	56.7662	57.3717	56.6515
102	LOC105251492	for	yes	0	134.308	35.8189	0.878788	0.000999001	cosine	24	2	24	2	197.408	81.2824	116.126	2.42867	1.46745	3.48646e-05	0.00230107	0.000999001	0.0367232	81.2824	92.8608	111.809	85.7142	127.126	122.776	134.658	158.539	164.074	159.792	175.659	197.408
103	LOC105251529	for	yes	2	57.7392	9.12743	0.878788	0.000999001	cosine	24	0	2	24	69.1803	41.6331	27.5472	1.66167	1.26446	3.48646e-05	0.00230107	0.000999001	0.0367232	69.1803	68.3437	66.0885	67.5286	62.3546	63.1572	53.5202	53.4075	46.8739	53.4053	47.3778	41.6331
104	LOC105251676	for	yes	0	13.0035	1.61582	0.878788	0.000999001	cosine	24	2	24	2	15.7988	10.0549	5.7439	1.57125	1.13616	3.48646e-05	0.00230107	0.000999001	0.0367232	10.0549	10.5726	12.8059	11.1938	12.4761	13.2399	13.389	13.9378	14.2784	14.1199	14.1748	15.7988
105	LOC105251683	for	yes	4	49.7494	7.98489	0.878788	0.000999001	cosine	24	0	8	24	64.3469	38.6987	25.6482	1.66277	1.26962	3.48646e-05	0.00230107	0.000999001	0.0367232	50.9981	60.5948	54.5843	64.3469	55.6681	53.9225	48.9283	44.2745	43.8461	41.157	39.9736	38.6987
106	LOC105251748	for	yes	2	44.9296	9.33305	0.878788	0.000999001	cosine	24	0	2	24	67.5118	33.313	34.1988	2.02659	1.34285	3.48646e-05	0.00230107	0.000999001	0.0367232	67.5118	55.4249	45.7822	50.1842	49.4508	46.5264	40.6089	39.3465	37.3714	36.4186	37.2169	33.313
107	LOC105251750	for	yes	2	57.5247	8.91164	0.878788	0.000999001	cosine	24	0	2	24	75.2089	43.157	32.0519	1.74268	1.26593	3.48646e-05	0.00230107	0.000999001	0.0367232	75.2089	67.4656	63.4518	63.1052	60.0289	62.1116	56.3344	51.2942	48.189	49.8266	50.1227	43.157
108	LOC105251772	for	yes	0	58.4359	15.6948	0.878788	0.000999001	cosine	24	2	24	2	84.1371	34.5296	49.6075	2.43667	1.59242	3.48646e-05	0.00230107	0.000999001	0.0367232	34.5296	38.9725	46.5022	39.3873	50.78	57.4874	61.0204	68.218	74.7431	74.0509	71.4025	84.1371
109	LOC105251900	for	yes	2	76.7359	9.05526	0.878788	0.000999001	cosine	24	0	2	24	91.3042	60.2681	31.0361	1.51497	1.20613	3.48646e-05	0.00230107	0.000999001	0.0367232	91.3042	84.2095	89.0129	85.6387	78.8738	78.8657	72.9844	71.0026	71.0048	68.1623	69.5036	60.2681
110	LOC105251915	for	yes	0	35.916	9.53564	0.878788	0.000999001	cosine	24	2	24	2	53.1265	21.557	31.5695	2.46447	1.46569	3.48646e-05	0.00230107	0.000999001	0.0367232	21.557	24.7889	30.3955	22.7394	32.6672	35.2213	35.5325	42.0296	44.8105	43.5726	44.5504	53.1265
111	LOC105252126	for	yes	0	94.3144	27.331	0.878788	0.000999001	cosine	24	2	24	2	146.152	59.2097	86.9423	2.46838	1.52916	3.48646e-05	0.00230107	0.000999001	0.0367232	59.2097	60.0213	76.357	62.8597	77.5943	81.6292	102.264	116.762	110.698	124.137	114.089	146.152
112	LOC105252134	for	yes	0	77.1068	19.0781	0.878788	0.000999001	cosine	24	2	24	8	115.209	55.0433	60.1657	2.09306	1.49924	3.48646e-05	0.00230107	0.000999001	0.0367232	55.6663	55.5219	63.305	55.0433	63.5533	67.0936	78.7243	87.2342	93.7464	94.9096	95.2746	115.209
113	LOC105252154	for	yes	0	67.0596	18.6266	0.878788	0.000999001	cosine	24	2	24	4	101.529	42.6302	58.8988	2.38162	1.56298	3.48646e-05	0.00230107	0.000999001	0.0367232	45.5873	42.6302	57.7504	44.4295	55.7632	58.4932	66.9645	75.8764	79.5893	87.1569	88.9454	101.529
114	LOC105252166	for	yes	2	17.1964	1.79358	0.878788	0.000999001	cosine	24	22	2	22	20.155	14.4787	5.6763	1.39204	1.16372	3.48646e-05	0.00230107	0.000999001	0.0367232	20.155	19.4373	18.8295	19.0085	17.9061	16.8556	16.3343	14.6801	16.4934	15.4371	14.4787	16.741
115	LOC105252347	for	yes	2	180.588	16.7754	0.878788	0.000999001	cosine	24	22	2	20	211.017	160.084	50.933	1.31816	1.18752	3.48646e-05	0.00230107	0.000999001	0.0367232	211.017	200.434	199.395	176.73	198.487	183.495	167.978	167.909	162.602	160.084	164.538	174.385
116	LOC105252457	for	yes	0	36.5152	5.87688	0.878788	0.000999001	cosine	24	2	24	2	44.4038	25.3201	19.0837	1.7537	1.31004	3.48646e-05	0.00230107	0.000999001	0.0367232	25.3201	30.2153	31.9465	28.1219	36.7823	39.1783	38.2426	39.6468	40.0398	42.4341	41.8512	44.4038
117	LOC105252526	for	yes	2	21.5513	2.16147	0.878788	0.000999001	cosine	24	0	4	22	25.8967	18.3603	7.5364	1.41047	1.13264	3.48646e-05	0.00230107	0.000999001	0.0367232	23.7367	25.8967	22.7984	23.1273	22.2787	22.1269	21.4432	20.4189	20.9117	18.855	18.3603	18.6617
118	LOC105252575	for	yes	2	164.876	37.4893	0.878788	0.000999001	cosine	24	0	2	24	235.177	114.866	120.311	2.0474	1.4941	3.48646e-05	0.00230107	0.000999001	0.0367232	235.177	225.024	180.414	205.007	165.525	148.362	158.937	137.211	150.219	134.944	122.829	114.866
119	LOC105252582	for	yes	0	153.191	16.5908	0.878788	0.000999001	cosine	24	2	22	2	173.898	113.834	60.064	1.52765	1.16978	3.48646e-05	0.00230107	0.000999001	0.0367232	113.834	137.155	141.851	140.348	152.593	158.869	155.904	160.622	165.935	164.2	173.898	173.086
120	LOC105252649	for	yes	2	74.0591	11.1124	0.878788	0.000999001	cosine	24	0	2	24	92.8875	58.8889	33.9986	1.57733	1.3396	3.48646e-05	0.00230107	0.000999001	0.0367232	92.8875	86.2015	78.4368	88.7666	78.8724	76.6256	74.7355	66.7794	64.3489	60.9469	61.2195	58.8889
121	LOC105252773	for	yes	0	6.20003	1.9113	0.878788	0.000999001	cosine	24	2	24	2	9.54598	3.21379	6.33219	2.97032	1.81522	3.48646e-05	0.00230107	0.000999001	0.0367232	3.21379	4.04429	4.11816	4.2925	5.85797	5.59247	6.54125	8.23267	7.5621	7.60731	7.79184	9.54598
122	LOC105252966	for	yes	2	86.1129	7.02323	0.878788	0.000999001	cosine	24	0	2	24	96.5929	74.6093	21.9836	1.29465	1.17178	3.48646e-05	0.00230107	0.000999001	0.0367232	96.5929	95.6119	90.9049	93.6601	89.2735	87.0199	86.4531	79.9299	79.353	77.8119	82.1341	74.6093
123	LOC105253078	for	yes	0	6.62531	2.01947	0.878788	0.000999001	cosine	24	2	24	2	10.197	3.0821	7.1149	3.30846	1.61247	3.48646e-05	0.00230107	0.000999001	0.0367232	3.0821	4.41266	5.15579	4.39676	5.91187	6.42287	6.82957	8.248	8.31357	7.99998	8.53359	10.197
124	LOC105253112	for	yes	0	78.1101	16.466	0.878788	0.000999001	cosine	24	2	24	8	104.226	53.9162	50.3098	1.93311	1.40522	3.48646e-05	0.00230107	0.000999001	0.0367232	57.8858	60.8751	69.1076	53.9162	69.3607	70.5369	76.2067	92.5662	87.198	97.1115	98.331	104.226
125	LOC105253268	for	yes	0	136.365	21.4349	0.878788	0.000999001	cosine	24	2	24	2	172.866	106.778	66.088	1.61893	1.28317	3.48646e-05	0.00230107	0.000999001	0.0367232	106.778	112.912	126.599	108.717	124.981	126.345	137.421	144.673	149.043	160.372	165.669	172.866
126	LOC105253303	for	yes	2	97.8259	14.3951	0.878788	0.000999001	cosine	24	0	2	24	118.95	77.3812	41.5688	1.5372	1.33389	3.48646e-05	0.00230107	0.000999001	0.0367232	118.95	111.215	114.911	105.614	111.434	103.622	95.8718	90.4925	83.5407	78.7694	82.1092	77.3812
127	LOC105253334	for	yes	2	25.5015	4.60956	0.878788	0.000999001	cosine	24	0	2	24	34.3296	16.8216	17.508	2.0408	1.26771	3.48646e-05	0.00230107	0.000999001	0.0367232	34.3296	30.4564	28.9412	28.5854	27.5113	26.9936	22.9138	20.9433	23.4893	22.8295	22.203	16.8216
128	LOC105253337	for	yes	2	30.9386	3.66503	0.878788	0.000999001	cosine	24	0	4	22	36.5163	24.9874	11.5289	1.46139	1.20631	3.48646e-05	0.00230107	0.000999001	0.0367232	35.2814	36.5163	33.5034	33.5919	33.2443	32.3917	32.0132	28.6051	27.5523	27.8469	24.9874	25.7299
129	LOC105253663	for	yes	4	52.0132	7.46834	0.878788	0.000999001	cosine	24	0	4	24	64.7077	39.4281	25.2796	1.64116	1.18212	3.48646e-05	0.00230107	0.000999001	0.0367232	56.9634	64.7077	58.6847	57.241	55.6711	54.3737	54.3715	50.9952	48.4225	41.3408	41.9588	39.4281
130	LOC105253935	for	yes	2	87.1385	9.86888	0.878788	0.000999001	cosine	24	22	4	22	106.975	70.5828	36.3922	1.5156	1.16076	3.48646e-05	0.00230107	0.000999001	0.0367232	98.2348	106.975	94.5945	93.7843	91.5595	85.2766	86.1557	77.3409	81.4935	76.6959	70.5828	82.9687
131	LOC105254142	for	yes	2	35.8051	4.62253	0.878788	0.000999001	cosine	24	0	2	18	45.4628	30.7965	14.6663	1.47623	1.26053	3.48646e-05	0.00230107	0.000999001	0.0367232	45.4628	41.1657	40.3558	38.2198	37.5298	36.5727	32.0188	33.3441	30.7965	32.0149	31.1018	31.0788
132	LOC105254217	for	yes	10	6.71943	0.638014	0.878788	0.000999001	cosine	24	6	10	2	7.57796	5.12391	2.45405	1.47894	1.14802	3.48646e-05	0.00230107	0.000999001	0.0367232	5.12391	6.40658	6.39983	6.61733	7.57796	7.45051	7.25349	7.35489	6.81463	6.75172	6.48031	6.40203
133	LOC105254235	for	yes	2	49.7028	9.55416	0.878788	0.000999001	cosine	24	0	2	24	66.8735	38.6317	28.2418	1.73105	1.46239	3.48646e-05	0.00230107	0.000999001	0.0367232	66.8735	62.7418	61.4223	56.302	52.4615	48.1971	43.3333	38.6422	44.0925	42.0013	41.7343	38.6317
134	LOC105254334	for	yes	0	8.52178	1.77602	0.878788	0.000999001	cosine	24	2	24	4	11.7682	5.65043	6.11777	2.08271	1.33994	3.48646e-05	0.00230107	0.000999001	0.0367232	6.13961	5.65043	7.26815	6.72161	7.94199	8.72446	8.64647	9.28522	9.73887	9.65459	10.7218	11.7682
135	LOC105254556	for	yes	12	20.117	1.77319	0.878788	0.000999001	cosine	24	20	12	20	23.3644	17.9184	5.446	1.30393	1.14834	3.48646e-05	0.00230107	0.000999001	0.0367232	19.1875	20.6685	20.7494	19.247	23.0462	23.3644	22.0337	19.2292	19.2135	17.9184	18.165	18.5816
136	LOC105254703	for	yes	2	44.0638	6.72586	0.878788	0.000999001	cosine	24	0	2	24	54.9365	34.0105	20.926	1.61528	1.23832	3.48646e-05	0.00230107	0.000999001	0.0367232	54.9365	54.6033	50.0749	49.8928	44.3456	43.9848	40.6535	40.4378	34.8442	42.3578	38.6237	34.0105
137	LOC105254808	for	yes	2	90.5685	18.4744	0.878788	0.000999001	cosine	24	0	4	24	126.837	63.5509	63.2861	1.99583	1.27581	3.48646e-05	0.00230107	0.000999001	0.0367232	99.0341	126.837	95.4851	118.885	94.622	93.7769	92.2807	77.6242	86.9074	70.2799	67.5388	63.5509
138	LOC105254835	for	yes	2	26.9788	4.86993	0.878788	0.000999001	cosine	24	0	2	24	37.6297	21.402	16.2277	1.75823	1.31985	3.48646e-05	0.00230107	0.000999001	0.0367232	37.6297	34.045	30.5671	29.781	25.0631	27.4227	25.8999	23.1595	23.4746	22.5371	22.7637	21.402
139	LOC105254917	for	yes	2	473.415	117.833	0.878788	0.000999001	cosine	24	0	2	22	659.528	311.574	347.954	2.11676	1.57737	3.48646e-05	0.00230107	0.000999001	0.0367232	659.528	637.855	553.823	621.477	429.673	425.755	540.693	404.812	393.996	368.376	311.574	333.419
140	LOC105255010	for	yes	2	40.056	3.55856	0.878788	0.000999001	cosine	24	0	2	24	46.2789	34.3723	11.9066	1.3464	1.16316	3.48646e-05	0.00230107	0.000999001	0.0367232	46.2789	45.1353	44.2687	40.4686	41.9391	39.2702	39.2552	36.9647	38.059	38.7446	35.9152	34.3723
141	LOC105255236	for	yes	0	78.0235	16.7667	0.878788	0.000999001	cosine	24	2	24	2	106.679	55.3582	51.3208	1.92707	1.48525	3.48646e-05	0.00230107	0.000999001	0.0367232	55.3582	55.7413	65.0229	64.8314	64.9416	74.9231	76.5638	89.0696	86.8377	99.8593	96.4544	106.679
142	LOC105255264	for	yes	8	130.646	19.9253	0.870254	0.000999001	cosine	24	20	8	22	160.177	101.11	59.067	1.58419	1.33908	4.09815e-05	0.00270478	0.000999001	0.0367232	125.369	156.042	147.821	160.177	156.518	141.069	120.505	122.037	116.142	104.428	101.11	116.529
143	LOC105255453	for	yes	0	32.1982	4.90066	0.878788	0.000999001	cosine	24	2	24	2	39.5544	23.5491	16.0053	1.67966	1.22401	3.48646e-05	0.00230107	0.000999001	0.0367232	23.5491	26.5585	29.7878	24.7627	31.9787	33.0293	32.2298	35.6125	36.4605	36.3053	36.5503	39.5544
144	LOC105255486	for	yes	0	16.9358	3.98919	0.878788	0.000999001	cosine	24	2	20	2	22.0676	10.8121	11.2555	2.04101	1.48682	3.48646e-05	0.00230107	0.000999001	0.0367232	10.8121	11.9614	13.9806	11.8659	14.0874	17.9056	17.9175	19.7527	20.2183	22.0676	20.7867	21.8744
145	LOC105255554	for	yes	4	42.9882	2.75293	0.878788	0.000999001	cosine	24	22	4	20	49.6665	39.8823	9.7842	1.24533	1.05989	3.48646e-05	0.00230107	0.000999001	0.0367232	42.9403	49.6665	47.1993	43.5463	43.5136	43.032	41.9422	42.1623	41.0857	39.8823	40.3208	40.5672
146	LOC105255572	for	yes	8	77.0322	7.49409	0.878788	0.000999001	cosine	24	22	8	2	90.401	64.2034	26.1976	1.40804	1.09086	3.48646e-05	0.00230107	0.000999001	0.0367232	64.2034	77.8942	82.4762	90.401	87.3809	80.4943	77.2666	76.6151	76.3061	70.1672	65.5756	75.6063
147	LOC105255652	for	yes	2	72.2765	11.9666	0.878788	0.000999001	cosine	24	0	2	22	93.9189	56.3416	37.5773	1.66695	1.31264	3.48646e-05	0.00230107	0.000999001	0.0367232	93.9189	90.3741	73.4149	84.2629	80.4215	73.1479	65.9433	64.3362	62.6922	64.1933	56.3416	58.2715
148	LOC105255799	for	yes	2	64.5007	9.17752	0.878788	0.000999001	cosine	24	0	2	22	80.9834	51.6345	29.3489	1.5684	1.29725	3.48646e-05	0.00230107	0.000999001	0.0367232	80.9834	78.0938	66.8244	69.5013	73.1346	66.2999	61.8569	59.3045	56.3765	55.0272	51.6345	54.9715
149	LOC105255891	for	yes	2	86.7289	16.5977	0.878788	0.000999001	cosine	24	22	2	22	122.337	68.4295	53.9075	1.78778	1.45239	3.48646e-05	0.00230107	0.000999001	0.0367232	122.337	103.098	103.874	96.4534	89.9793	85.2552	88.4145	70.9849	68.9509	70.4269	68.4295	72.5427
150	LOC105255982	for	yes	2	40.861	4.37542	0.878788	0.000999001	cosine	24	0	4	22	48.5508	33.66	14.8908	1.44239	1.1717	3.48646e-05	0.00230107	0.000999001	0.0367232	47.9999	48.5508	44.2868	42.6343	42.0735	41.4678	38.3165	37.7971	39.9568	37.6033	33.66	35.9856
151	LOC105255999	for	yes	20	30.8841	2.64694	0.878788	0.000999001	cosine	24	6	20	8	34.3094	25.2439	9.0655	1.35912	1.14739	3.48646e-05	0.00230107	0.000999001	0.0367232	29.4601	27.8252	30.4293	25.2439	28.4044	31.1825	31.3596	32.8719	33.9084	34.3094	33.8022	31.8126
152	LOC105256068	for	yes	0	15.0159	3.82396	0.878788	0.000999001	cosine	24	2	24	2	23.1742	10.0365	13.1377	2.30899	1.55989	3.48646e-05	0.00230107	0.000999001	0.0367232	10.0365	10.5388	11.6426	10.8466	13.8941	13.9568	14.6644	17.4369	18.2306	18.1612	17.6084	23.1742
153	LOC105256293	for	yes	8	694.049	92.1652	0.870254	0.000999001	cosine	24	20	8	20	817.064	559.814	257.25	1.45953	1.28802	4.09815e-05	0.00270478	0.000999001	0.0367232	686.181	767.196	770.902	817.064	786.309	790.102	749.985	610.48	625.497	559.814	578.146	586.909
154	LOC105256367	for	yes	0	8.34392	1.64957	0.878788	0.000999001	cosine	24	2	24	8	11.1678	6.09769	5.07011	1.83148	1.37049	3.48646e-05	0.00230107	0.000999001	0.0367232	6.23095	6.29435	7.35189	6.09769	7.54743	8.26385	8.29882	8.61354	10.0757	9.815	10.37	11.1678
155	LOC105256381	for	yes	0	305.529	63.0076	0.878788	0.000999001	cosine	24	2	24	4	412.207	216.671	195.536	1.90246	1.39993	3.48646e-05	0.00230107	0.000999001	0.0367232	223.318	216.671	290.738	223.562	260.313	283.246	322.033	337.739	362.68	364.419	369.423	412.207
156	LOC105256392	for	yes	0	9.10363	2.42283	0.878788	0.000999001	cosine	24	2	24	2	12.9691	5.29738	7.67172	2.44821	1.46345	3.48646e-05	0.00230107	0.000999001	0.0367232	5.29738	5.94663	7.63998	5.97803	8.31145	8.82572	9.34443	11.1807	11.1797	10.9475	11.6229	12.9691
157	LOC105256467	for	yes	0	133.96	11.7643	0.878788	0.000999001	cosine	24	2	24	2	152.012	114.008	38.004	1.33335	1.11864	3.48646e-05	0.00230107	0.000999001	0.0367232	114.008	123.618	130.423	114.643	132.412	132.342	132.473	140.401	141.134	148.157	145.897	152.012
158	LOC105256480	for	yes	0	19.9494	4.40066	0.878788	0.000999001	cosine	24	2	24	4	26.8737	13.6781	13.1956	1.96472	1.50955	3.48646e-05	0.00230107	0.000999001	0.0367232	15.2103	13.6781	16.5472	14.4162	17.9532	18.3608	20.7809	23.1514	21.5687	24.9789	25.8734	26.8737
159	LOC105256542	for	yes	0	50.5916	7.01943	0.878788	0.000999001	cosine	24	2	24	2	60.5499	35.6295	24.9204	1.69943	1.22285	3.48646e-05	0.00230107	0.000999001	0.0367232	35.6295	48.0086	43.964	43.9998	46.6951	50.218	50.5279	56.5457	56.3435	57.1012	57.5163	60.5499
160	LOC105256578	for	yes	0	9.85816	2.64833	0.878788	0.000999001	cosine	24	2	24	2	14.1872	5.77276	8.41444	2.45761	1.67616	3.48646e-05	0.00230107	0.000999001	0.0367232	5.77276	7.276	7.35378	6.09045	8.78921	9.88148	10.7444	11.6295	12.3261	12.421	11.826	14.1872
161	LOC105256687	for	yes	10	13.6466	2.83429	0.870254	0.000999001	cosine	24	22	12	24	19.0903	10.5924	8.4979	1.80226	1.45778	4.09815e-05	0.00270478	0.000999001	0.0367232	11.8226	13.7847	15.4362	17.1764	17.7172	19.0903	12.3296	12.0048	11.7826	11.1912	10.8315	10.5924
162	LOC105256927	for	yes	2	138.993	13.5403	0.878788	0.000999001	cosine	24	0	2	24	161.543	116.246	45.297	1.38967	1.15108	3.48646e-05	0.00230107	0.000999001	0.0367232	161.543	152.405	147.869	148.42	146.022	142.116	145.449	135.709	119.517	128.94	123.676	116.246
163	LOC105257114	for	yes	0	45.9226	12.0113	0.878788	0.000999001	cosine	24	2	24	2	64.1885	29.5893	34.5992	2.16931	1.4496	3.48646e-05	0.00230107	0.000999001	0.0367232	29.5893	29.7479	39.937	30.6012	41.7199	40.395	45.0828	56.7779	57.8927	54.6288	60.5101	64.1885
164	LOC105257287	for	yes	2	124.602	26.0948	0.878788	0.000999001	cosine	24	0	4	24	180.455	92.0813	88.3737	1.95974	1.29716	3.48646e-05	0.00230107	0.000999001	0.0367232	165.019	180.455	133.604	138.066	126.935	129.691	118.918	106.437	108.636	98.4156	96.9609	92.0813
165	LOC105257393	for	yes	0	3.19083	1.05767	0.878788	0.000999001	cosine	24	2	24	6	5.44019	1.99261	3.44758	2.73018	1.75324	3.48646e-05	0.00230107	0.000999001	0.0367232	2.01616	2.37751	1.99261	2.11625	2.57592	2.56199	3.2599	3.61914	3.74154	4.16834	4.42045	5.44019
166	LOC105257498	for	yes	2	34.4786	4.08396	0.878788	0.000999001	cosine	24	0	2	24	45.4593	28.5321	16.9272	1.59327	1.12744	3.48646e-05	0.00230107	0.000999001	0.0367232	45.4593	36.5388	36.2105	36.203	34.831	33.902	35.1941	32.8305	30.9132	32.1175	31.0117	28.5321
167	LOC105257554	for	yes	0	16.9007	3.93938	0.878788	0.000999001	cosine	24	2	24	2	23.7289	11.042	12.6869	2.14897	1.44147	3.48646e-05	0.00230107	0.000999001	0.0367232	11.042	12.6126	14.3423	11.8891	15.5003	14.8704	17.3173	20.439	19.6991	20.674	20.693	23.7289
168	LOC105257555	for	yes	0	27.5854	6.04318	0.878788	0.000999001	cosine	24	2	24	2	37.9541	16.5572	21.3969	2.2923	1.36745	3.48646e-05	0.00230107	0.000999001	0.0367232	16.5572	20.7228	23.7113	20.9613	27.5503	26.799	27.1797	32.2508	30.2553	32.424	34.659	37.9541
169	LOC105257581	for	yes	2	117.736	16.7828	0.878788	0.000999001	cosine	24	0	4	22	144.429	95.1635	49.2655	1.51769	1.29935	3.48646e-05	0.00230107	0.000999001	0.0367232	143.45	144.429	131.517	136.57	119.174	118.525	111.981	105.106	107.245	101.547	95.1635	98.1249
170	LOC105257707	for	yes	0	11.1024	2.11024	0.878788	0.000999001	cosine	24	2	24	2	14.9263	6.96351	7.96279	2.1435	1.28724	3.48646e-05	0.00230107	0.000999001	0.0367232	6.96351	9.18058	9.81027	8.61177	10.67	11.2755	11.3139	12.0561	12.6282	13.1988	12.5939	14.9263
171	LOC105257760	for	yes	10	20.6341	3.54692	0.878788	0.000999001	cosine	24	16	8	16	27.489	15.7671	11.7219	1.74344	1.42075	3.48646e-05	0.00230107	0.000999001	0.0367232	20.9949	22.5299	23.5963	27.489	24.815	21.5823	20.7202	15.7671	16.5898	16.5382	16.6083	20.378
172	LOC105257778	for	yes	4	24.9746	1.64512	0.878788	0.000999001	cosine	24	2	4	2	27.828	21.77	6.058	1.27827	1.09022	3.48646e-05	0.00230107	0.000999001	0.0367232	21.77	27.828	25.7642	26.5606	26.4906	25.5879	25.228	24.3669	25.3541	24.2985	23.9582	22.4877
173	LOC105257823	for	yes	0	169.848	14.0614	0.878788	0.000999001	cosine	24	2	24	2	193.843	148.439	45.404	1.30588	1.13255	3.48646e-05	0.00230107	0.000999001	0.0367232	148.439	148.553	171.727	161.343	155.119	162.507	173.711	175.333	180.128	182.729	184.74	193.843
174	LOC105257870	for	yes	0	15.5871	3.62067	0.878788	0.000999001	cosine	24	2	24	2	22.8392	10.8529	11.9863	2.10443	1.54749	3.48646e-05	0.00230107	0.000999001	0.0367232	10.8529	11.4969	14.1934	12.0559	13.3576	12.2257	16.1967	17.5031	18.2878	18.9192	19.1163	22.8392
175	LOC105258129	for	yes	0	12.9647	3.93668	0.878788	0.000999001	cosine	24	2	24	2	19.6946	6.96123	12.7334	2.82918	1.64791	3.48646e-05	0.00230107	0.000999001	0.0367232	6.96123	7.29081	9.74464	9.05303	13.2646	12.4116	12.0301	15.7124	16.0393	16.0583	17.3156	19.6946
176	LOC105258314	for	yes	2	64.4405	10.2157	0.878788	0.000999001	cosine	24	0	2	22	86.4867	49.9267	36.56	1.73227	1.32492	3.48646e-05	0.00230107	0.000999001	0.0367232	86.4867	73.3941	74.5549	70.377	67.4624	65.4489	63.0777	54.6098	58.9372	55.3951	49.9267	53.6154
177	LOC105258409	for	yes	0	28.6501	4.24867	0.878788	0.000999001	cosine	24	2	24	2	35.3494	21.8001	13.5493	1.62152	1.24374	3.48646e-05	0.00230107	0.000999001	0.0367232	21.8001	22.9463	26.7392	23.7523	28.1252	26.866	28.8117	32.3918	30.2917	33.4706	33.2567	35.3494
178	LOC105258471	for	yes	4	66.7147	8.86419	0.878788	0.000999001	cosine	24	22	4	22	83.6539	54.961	28.6929	1.52206	1.26057	3.48646e-05	0.00230107	0.000999001	0.0367232	75.8741	83.6539	72.7918	74.9636	71.0036	69.8366	64.1232	60.4136	57.97	55.5172	54.961	59.4679
179	LOC105258544	for	yes	2	147.236	23.3785	0.878788	0.000999001	cosine	24	0	2	24	186.704	108.371	78.333	1.72282	1.28654	3.48646e-05	0.00230107	0.000999001	0.0367232	186.704	179.823	157.603	156.986	140.237	168.457	155.1	139.065	130.938	125.993	117.551	108.371
180	LOC105258783	for	yes	0	2.18633	0.620164	0.878788	0.000999001	cosine	24	2	24	2	2.93112	1.09125	1.83987	2.68602	1.43682	3.48646e-05	0.00230107	0.000999001	0.0367232	1.09125	1.16739	2.07761	1.57825	1.93279	2.06552	2.43897	2.76447	2.51091	2.77708	2.90063	2.93112
181	LOC105258941	for	yes	0	25.2968	9.32298	0.878788	0.000999001	cosine	24	2	24	4	42.8512	13.7107	29.1405	3.12538	1.75922	3.48646e-05	0.00230107	0.000999001	0.0367232	13.9075	13.7107	19.0336	14.3544	21.9093	20.3118	24.3649	30.1385	33.4842	33.0683	36.4267	42.8512
182	LOC105259001	for	yes	2	58.1958	9.57488	0.878788	0.000999001	cosine	24	0	2	22	75.0594	46.0845	28.9749	1.62873	1.29768	3.48646e-05	0.00230107	0.000999001	0.0367232	75.0594	73.9717	66.7376	63.3152	62.6153	57.1946	52.7076	49.0657	51.4283	52.2803	46.0845	47.8895
183	LOC105259050	for	yes	0	58.5542	9.20399	0.878788	0.000999001	cosine	24	2	24	2	70.6737	41.0476	29.6261	1.72175	1.30002	3.48646e-05	0.00230107	0.000999001	0.0367232	41.0476	48.3755	49.89	51.5553	55.4998	54.0997	64.9317	66.03	67.0227	68.0569	65.4672	70.6737
184	LOC105259093	for	yes	8	134.642	25.1159	0.878788	0.000999001	cosine	24	22	8	22	175.387	103.67	71.717	1.69178	1.39874	3.48646e-05	0.00230107	0.000999001	0.0367232	116.451	154.827	135.739	175.387	174.234	162.885	131.094	121.679	126.956	104.202	103.67	108.58
185	LOC105259205	for	yes	8	155.354	24.9505	0.870254	0.000999001	cosine	24	20	8	20	200.311	116.336	83.975	1.72183	1.27593	4.09815e-05	0.00270478	0.000999001	0.0367232	151.166	172.354	171.9	200.311	180.335	174.115	167.302	134.018	136.461	116.336	121.994	137.957
186	LOC105259214	for	yes	0	22.5102	4.55038	0.878788	0.000999001	cosine	24	2	24	4	29.9418	16.0923	13.8495	1.86063	1.36506	3.48646e-05	0.00230107	0.000999001	0.0367232	16.362	16.0923	19.6391	16.6004	21.2289	21.6404	23.2178	25.5482	24.4839	28.5587	26.8085	29.9418
187	LOC105259263	for	yes	4	33.1878	4.98573	0.878788	0.000999001	cosine	24	0	4	24	41.0293	26.4393	14.59	1.55183	1.28518	3.48646e-05	0.00230107	0.000999001	0.0367232	31.0243	41.0293	32.768	39.1139	40.9531	38.0298	31.3788	30.4407	30.4346	29.2614	27.3807	26.4393
188	LOC105259400	for	yes	4	60.4962	5.96671	0.878788	0.000999001	cosine	24	0	4	22	72.9974	53.2181	19.7793	1.37166	1.12269	3.48646e-05	0.00230107	0.000999001	0.0367232	61.7063	72.9974	70.0952	63.2757	62.3427	61.9773	58.2527	55.0778	57.0662	56.361	53.2181	53.5841
189	LOC112637536	for	yes	2	778.951	264.655	0.878788	0.000999001	cosine	24	0	2	22	1280.49	398.572	881.918	3.21269	1.75599	3.48646e-05	0.00230107	0.000999001	0.0367232	1280.49	1112.85	935.02	1018.26	874.504	767.404	789.506	579.877	635.125	488.136	398.572	467.664
190	LOC112639487	for	yes	0	12.3771	4.37317	0.878788	0.000999001	cosine	24	2	24	4	20.4476	6.854	13.5936	2.98331	1.73668	3.48646e-05	0.00230107	0.000999001	0.0367232	7.41641	6.854	9.62755	7.30134	10.6746	10.1807	11.2651	13.9366	16.0536	16.72	18.0478	20.4476
191	LOC112639939	for	yes	2	228.779	35.8152	0.878788	0.000999001	cosine	24	0	2	24	298.75	173.478	125.272	1.72212	1.2494	3.48646e-05	0.00230107	0.000999001	0.0367232	298.75	281.995	260.291	238.973	221.05	225.671	236.554	208.332	217.681	194.963	187.607	173.478
192	LOC105247786	for	yes	0	15.5264	2.27359	0.848485	0.001998	cosine	24	2	20	2	18.7436	11.6956	7.048	1.60262	1.31197	6.15015e-05	0.0040591	0.001998	0.0367232	11.6956	12.512	13.5269	13.1544	15.0723	15.5461	15.7572	17.4021	17.7469	18.7436	16.8202	18.3391
193	LOC105247809	for	yes	4	56.578	4.00947	0.848485	0.001998	cosine	24	22	4	22	64.7229	51.1491	13.5738	1.26538	1.10713	6.15015e-05	0.0040591	0.001998	0.0367232	55.756	64.7229	60.4823	56.9501	63.3261	55.8051	55.0545	54.6298	53.4307	52.4705	51.1491	55.1595
194	LOC105247840	for	yes	0	17.6093	2.59898	0.848485	0.001998	cosine	24	2	24	2	22.85	13.8098	9.0402	1.65462	1.17568	6.15015e-05	0.0040591	0.001998	0.0367232	13.8098	14.2144	16.7614	14.1745	17.7847	17.2398	17.3582	17.9437	19.7061	18.9161	20.5532	22.85
195	LOC105247922	for	yes	20	319.72	60.9078	0.839719	0.001998	cosine	24	8	20	8	415.218	242.024	173.194	1.71561	1.52216	7.2234e-05	0.00476745	0.001998	0.0367232	298.188	265.983	297.846	242.024	255.791	263.999	289.488	353.326	336.591	415.218	413.318	404.87
196	LOC105247981	for	yes	2	124.636	16.9136	0.848485	0.001998	cosine	24	0	2	24	157.534	103.821	53.713	1.51736	1.29012	6.15015e-05	0.0040591	0.001998	0.0367232	157.534	141.958	143.039	124.301	138.434	133.14	116.187	110.035	110.477	107.928	108.776	103.821
197	LOC105248082	for	yes	2	405.268	53.0087	0.848485	0.001998	cosine	24	0	2	24	512.065	324.373	187.692	1.57863	1.21997	6.15015e-05	0.0040591	0.001998	0.0367232	512.065	463.085	453.577	433.124	415.592	417.757	404.043	353.636	339.432	374.738	371.794	324.373
198	LOC105248161	for	yes	2	102.774	17.224	0.848485	0.001998	cosine	24	0	4	22	127.795	74.8328	52.9622	1.70774	1.26451	6.15015e-05	0.0040591	0.001998	0.0367232	127.165	127.795	116.745	117.32	110.724	107.158	100.287	88.2495	93.1377	92.7788	74.8328	77.0986
199	LOC105248254	for	yes	2	36.5342	4.29266	0.848485	0.001998	cosine	24	0	2	20	44.2259	28.7687	15.4572	1.53729	1.19374	6.15015e-05	0.0040591	0.001998	0.0367232	44.2259	40.7553	39.6576	40.6495	38.4259	38.2022	34.5337	34.0521	34.6266	28.7687	32.694	31.8184
200	LOC105248312	for	yes	2	55.0471	9.60516	0.848485	0.001998	cosine	24	0	2	24	76.8516	42.691	34.1606	1.80018	1.30551	6.15015e-05	0.0040591	0.001998	0.0367232	76.8516	65.6218	62.7569	62.3398	53.9183	54.5722	47.4565	52.3403	48.0709	49.1017	44.8446	42.691
201	LOC105248462	for	yes	2	87.4486	13.4767	0.848485	0.001998	cosine	24	0	4	22	110.42	67.5318	42.8882	1.63508	1.28339	6.15015e-05	0.0040591	0.001998	0.0367232	106.652	110.42	99.4017	93.5575	96.659	88.1197	84.1415	73.252	81.1356	77.4523	67.5318	71.0598
202	LOC105248705	for	yes	0	53.2307	9.22016	0.848485	0.001998	cosine	24	4	24	4	69.0995	36.3329	32.7666	1.90184	1.29653	6.15015e-05	0.0040591	0.001998	0.0367232	49.2785	36.3329	48.7824	43.7503	47.1252	49.7716	50.1051	60.0084	56.018	63.2478	65.2489	69.0995
203	LOC105248722	for	yes	0	45.0864	7.28368	0.848485	0.001998	cosine	24	2	24	8	54.6615	33.4462	21.2153	1.63431	1.3157	6.15015e-05	0.0040591	0.001998	0.0367232	35.7542	34.7975	44.1998	33.4462	40.8024	44.4934	46.5119	47.9854	50.4644	53.6837	54.237	54.6615
204	LOC105248837	for	yes	2	37.018	6.34515	0.848485	0.001998	cosine	24	0	2	24	54.0518	29.4734	24.5784	1.83392	1.25216	6.15015e-05	0.0040591	0.001998	0.0367232	54.0518	42.9582	41.0322	37.7901	34.7512	38.3627	34.4553	32.7691	32.525	33.4716	32.5758	29.4734
205	LOC105248858	for	yes	2	27.8976	4.16392	0.848485	0.001998	cosine	24	0	4	22	37.7504	22.6913	15.0591	1.66365	1.12763	6.15015e-05	0.0040591	0.001998	0.0367232	33.7699	37.7504	29.4772	28.8383	28.1972	28.1965	26.2298	26.1408	23.924	26.3134	22.6913	23.243
206	LOC105248896	for	yes	2	824.628	192.157	0.848485	0.001998	cosine	24	0	2	24	1203.8	613.031	590.769	1.96369	1.5092	6.15015e-05	0.0040591	0.001998	0.0367232	1203.8	1106.84	916.731	1056.71	768.998	735.028	810.284	646.787	720.585	700.178	616.564	613.031
207	LOC105248941	for	yes	0	8.45426	1.34258	0.848485	0.001998	cosine	24	2	24	8	11.1131	6.34006	4.77304	1.75284	1.23354	6.15015e-05	0.0040591	0.001998	0.0367232	6.63323	6.85226	7.57923	6.34006	8.47418	8.41219	8.70167	9.11959	9.12232	9.75408	9.34926	11.1131
208	LOC105248954	for	yes	2	59.9503	8.79724	0.848485	0.001998	cosine	24	0	4	22	74.4092	47.9351	26.4741	1.55229	1.27882	6.15015e-05	0.0040591	0.001998	0.0367232	73.0515	74.4092	66.42	66.6827	64.6472	61.2266	58.987	50.4394	53.36	52.1441	47.9351	50.1012
209	LOC105248963	for	yes	2	52.953	10.956	0.848485	0.001998	cosine	24	0	4	24	77.6004	40.3751	37.2253	1.92199	1.38052	6.15015e-05	0.0040591	0.001998	0.0367232	63.2806	77.6004	60.941	61.449	59.5534	45.3345	50.9057	44.3571	45.1124	44.5115	42.0152	40.3751
210	LOC105248973	for	yes	2	458.282	72.4672	0.848485	0.001998	cosine	24	0	2	24	586.842	362.037	224.805	1.62094	1.36138	6.15015e-05	0.0040591	0.001998	0.0367232	586.842	533.456	515.433	528.32	512.349	477.462	424.926	388.078	383.716	386.745	400.02	362.037
211	LOC105248974	for	yes	2	30.1167	2.75581	0.848485	0.001998	cosine	24	0	2	22	36.1237	27.4736	8.6501	1.31485	1.17236	6.15015e-05	0.0040591	0.001998	0.0367232	36.1237	33.8048	30.1691	32.9457	31.6401	29.4594	28.1021	28.2444	28.1325	27.8241	27.4736	27.4812
212	LOC105248988	for	yes	22	5.72698	0.870138	0.848485	0.001998	cosine	24	4	22	4	7.32588	4.5068	2.81908	1.62552	1.23067	6.15015e-05	0.0040591	0.001998	0.0367232	5.19218	4.5068	5.04817	4.57841	5.38768	5.34447	5.68542	6.16834	5.94502	7.15156	7.32588	6.38986
213	LOC105249130	for	yes	10	44.8194	3.75392	0.848485	0.001998	cosine	24	18	12	20	52.5178	40.885	11.6328	1.28452	1.13953	6.15015e-05	0.0040591	0.001998	0.0367232	43.2558	45.8568	46.7643	48.228	50.5549	52.5178	42.3524	42.3226	41.1012	40.885	41.5145	42.48
214	LOC105249142	for	yes	2	42.0076	5.60472	0.848485	0.001998	cosine	24	0	2	24	54.1572	32.6946	21.4626	1.65646	1.21043	6.15015e-05	0.0040591	0.001998	0.0367232	54.1572	48.0823	46.2364	45.0015	42.654	42.4072	37.9695	41.8173	35.7571	39.1158	38.1984	32.6946
215	LOC105249160	for	yes	0	20.7281	4.29457	0.848485	0.001998	cosine	24	2	24	2	27.011	14.8157	12.1953	1.82313	1.43605	6.15015e-05	0.0040591	0.001998	0.0367232	14.8157	15.0661	17.8216	15.6937	17.3357	19.8443	22.0571	24.6245	24.895	25.6525	23.9199	27.011
216	LOC105249182	for	yes	10	22.8301	1.57431	0.848485	0.001998	cosine	24	18	10	20	24.7585	19.6	5.1585	1.26319	1.09953	6.15015e-05	0.0040591	0.001998	0.0367232	23.465	23.6816	23.9524	24.0184	24.7585	24.624	23.0587	21.4975	20.4357	19.6	23.0253	21.8442
217	LOC105249210	for	yes	0	57.1777	8.52737	0.848485	0.001998	cosine	24	2	24	8	73.5043	43.9187	29.5856	1.67364	1.14636	6.15015e-05	0.0040591	0.001998	0.0367232	43.9658	45.8952	55.3288	43.9187	57.152	58.6751	58.0387	59.9195	63.4266	61.7405	64.5667	73.5043
218	LOC105249308	for	yes	12	34.3872	4.3451	0.848485	0.001998	cosine	24	20	12	20	43.5146	28.6942	14.8204	1.51649	1.2217	6.15015e-05	0.0040591	0.001998	0.0367232	31.5587	36.2597	36.2773	32.3318	40.1393	43.5146	38.5552	32.043	32.1375	28.6942	29.7497	31.3849
219	LOC105249312	for	yes	0	3.01402	0.890328	0.848485	0.001998	cosine	24	2	24	2	4.5608	1.51042	3.05038	3.01956	1.66025	6.15015e-05	0.0040591	0.001998	0.0367232	1.51042	2.23745	2.21477	1.77598	2.85698	2.981	3.38984	3.27243	3.71473	3.68927	3.96457	4.5608
220	LOC105249397	for	yes	2	32.5357	5.69213	0.848485	0.001998	cosine	24	0	2	22	47.7344	26.7081	21.0263	1.78726	1.27686	6.15015e-05	0.0040591	0.001998	0.0367232	47.7344	37.1671	37.6531	33.0885	33.0726	30.6311	30.0503	29.1082	27.5462	29.7736	26.7081	27.8952
221	LOC105249471	for	yes	0	38.2026	8.44198	0.848485	0.001998	cosine	24	2	24	2	51.844	25.6627	26.1813	2.02021	1.5313	6.15015e-05	0.0040591	0.001998	0.0367232	25.6627	29.0803	30.0501	27.8377	33.9684	37.7823	39.4195	44.0773	48.2119	46.0158	44.4816	51.844
222	LOC105249476	for	yes	0	24.2533	4.20689	0.848485	0.001998	cosine	24	2	24	2	30.5621	18.0507	12.5114	1.69313	1.31956	6.15015e-05	0.0040591	0.001998	0.0367232	18.0507	18.318	21.995	19.028	23.5332	23.7139	23.4193	28.0286	26.1964	29.1706	29.0237	30.5621
223	LOC105249479	for	yes	0	14.0391	4.01863	0.848485	0.001998	cosine	24	2	24	2	21.8422	8.68466	13.1575	2.51503	1.69507	6.15015e-05	0.0040591	0.001998	0.0367232	8.68466	9.29252	10.2837	9.42608	13.7935	13.221	12.8235	17.1279	16.229	17.4316	18.3133	21.8422
224	LOC105249570	for	yes	2	64.4017	7.43217	0.848485	0.001998	cosine	24	0	2	22	76.4084	51.8203	24.5881	1.47449	1.21085	6.15015e-05	0.0040591	0.001998	0.0367232	76.4084	73.3478	68.5043	71.0948	71.1403	64.7473	62.8417	58.7523	61.5167	56.3843	51.8203	56.2622
225	LOC105249579	for	yes	2	20.6589	3.08236	0.848485	0.001998	cosine	24	0	2	24	25.5643	16.2479	9.3164	1.57339	1.34557	6.15015e-05	0.0040591	0.001998	0.0367232	25.5643	24.393	21.8877	24.5964	22.58	20.9345	20.3263	19.3523	16.9132	18.1284	16.9825	16.2479
226	LOC105249591	for	yes	6	63.3254	8.94644	0.848485	0.001998	cosine	24	20	8	20	87.4661	53.8136	33.6525	1.62535	1.13789	6.15015e-05	0.0040591	0.001998	0.0367232	63.2301	73.272	63.7658	87.4661	66.7907	60.9788	61.2811	58.6972	56.1844	53.8136	54.1108	60.3148
227	LOC105249602	for	yes	2	72.2237	13.1234	0.848485	0.001998	cosine	24	0	2	18	103.122	55.5965	47.5255	1.85483	1.29242	6.15015e-05	0.0040591	0.001998	0.0367232	103.122	87.453	76.3552	81.3223	74.3583	72.6864	70.1545	63.1203	55.5965	62.9225	56.9301	62.6632
228	LOC105249615	for	yes	4	57.7785	10.3829	0.848485	0.001998	cosine	24	22	4	22	79.6898	44.0285	35.6613	1.80996	1.39811	6.15015e-05	0.0040591	0.001998	0.0367232	61.7358	79.6898	66.5403	62.7214	66.7527	61.1222	57.3076	47.5931	54.781	46.7902	44.0285	44.2793
229	LOC105249653	for	yes	4	63.0566	5.93841	0.848485	0.001998	cosine	24	0	4	22	75.9037	56.1332	19.7705	1.35221	1.18401	6.15015e-05	0.0040591	0.001998	0.0367232	63.8422	75.9037	67.5246	66.1195	69.8432	65.0382	62.3268	57.0304	59.5267	56.7499	56.1332	56.6405
230	LOC105249703	for	yes	0	12.7012	3.40959	0.848485	0.001998	cosine	24	2	24	8	17.5805	7.42381	10.1567	2.36812	1.65757	6.15015e-05	0.0040591	0.001998	0.0367232	9.34696	9.02182	9.97888	7.42381	11.1616	11.4358	12.1516	16.1031	14.1895	16.5407	17.4805	17.5805
231	LOC105249800	for	yes	0	33.3536	4.5691	0.848485	0.001998	cosine	24	4	20	4	39.1565	25.1177	14.0388	1.55892	1.25569	6.15015e-05	0.0040591	0.001998	0.0367232	34.1021	25.1177	29.5841	26.7451	30.547	30.7431	34.1719	37.0125	35.8035	39.1565	38.3575	38.902
232	LOC105249803	for	yes	0	4.72505	1.33363	0.848485	0.001998	cosine	24	2	24	2	6.93403	2.78	4.15403	2.49426	1.76056	6.15015e-05	0.0040591	0.001998	0.0367232	2.78	3.23481	3.16051	3.01332	4.83749	5.03883	4.98289	5.00699	5.46533	5.69508	6.55137	6.93403
233	LOC105249881	for	yes	4	32.1249	3.68296	0.848485	0.001998	cosine	24	22	4	22	39.0899	25.8398	13.2501	1.51278	1.13134	6.15015e-05	0.0040591	0.001998	0.0367232	33.5787	39.0899	34.2998	34.2073	37.4226	32.1675	31.1789	30.3178	30.8582	28.3258	25.8398	28.212
234	LOC105249905	for	yes	22	21.7057	4.47145	0.848485	0.001998	cosine	24	4	22	8	27.8413	15.8364	12.0049	1.75806	1.51384	6.15015e-05	0.0040591	0.001998	0.0367232	18.5323	16.1824	18.2632	15.8364	17.2789	19.9712	21.5482	24.0069	27.8391	25.5207	27.8413	27.6476
235	LOC105249991	for	yes	4	83.1259	8.55611	0.848485	0.001998	cosine	24	22	4	22	100.044	73.6506	26.3934	1.35836	1.2013	6.15015e-05	0.0040591	0.001998	0.0367232	81.0052	100.044	90.5835	87.574	97.2445	81.9381	79.433	81.4553	74.7166	74.4612	73.6506	75.4048
236	LOC105250040	for	yes	0	55.9106	7.67517	0.848485	0.001998	cosine	24	2	24	2	70.5712	42.2399	28.3313	1.67072	1.22515	6.15015e-05	0.0040591	0.001998	0.0367232	42.2399	48.6903	50.7661	47.9044	54.5882	52.8175	57.1744	61.6083	57.8799	64.4905	62.1963	70.5712
237	LOC105250075	for	yes	2	55.641	6.62621	0.848485	0.001998	cosine	24	0	4	24	68.5476	47.3977	21.1499	1.44622	1.23985	6.15015e-05	0.0040591	0.001998	0.0367232	63.5246	68.5476	56.4428	61.0868	63.4406	53.6242	53.3023	51.2749	49.5275	51.168	48.3554	47.3977
238	LOC105250107	for	yes	2	36.4066	5.3422	0.848485	0.001998	cosine	24	0	2	24	47.3242	28.3262	18.998	1.67069	1.24663	6.15015e-05	0.0040591	0.001998	0.0367232	47.3242	42.2287	38.3899	41.142	38.9433	37.4074	33.3243	33.0025	35.188	29.2389	32.364	28.3262
239	LOC105250132	for	yes	0	12.0582	3.70498	0.848485	0.001998	cosine	24	4	22	8	18.0148	7.36372	10.6511	2.44643	1.84478	6.15015e-05	0.0040591	0.001998	0.0367232	10.3741	7.76775	8.85923	7.36372	9.47256	9.90314	12.0208	13.1579	12.425	17.4748	18.0148	17.8643
240	LOC105250138	for	yes	2	38.7719	5.14672	0.848485	0.001998	cosine	24	22	2	22	49.9409	33.4569	16.484	1.49269	1.23075	6.15015e-05	0.0040591	0.001998	0.0367232	49.9409	45.2789	42.6588	38.3528	42.8221	39.7639	35.7251	34.9007	33.8442	33.7244	33.4569	34.7935
241	LOC105250166	for	yes	2	29.1497	4.52647	0.848485	0.001998	cosine	24	0	2	24	40.3987	22.1966	18.2021	1.82004	1.21936	6.15015e-05	0.0040591	0.001998	0.0367232	40.3987	31.5222	32.0331	33.3015	29.0059	28.9196	26.2705	27.4857	27.4689	26.1451	25.0489	22.1966
242	LOC105250187	for	yes	2	94.796	16.1417	0.848485	0.001998	cosine	24	0	2	24	125.328	72.36	52.968	1.73201	1.38652	6.15015e-05	0.0040591	0.001998	0.0367232	125.328	109.798	106.675	114.607	98.7774	96.8538	92.4094	77.2115	86.3626	79.1896	77.9803	72.36
243	LOC105250188	for	yes	2	55.895	6.22288	0.848485	0.001998	cosine	24	0	4	22	65.2455	46.2899	18.9556	1.4095	1.13806	6.15015e-05	0.0040591	0.001998	0.0367232	64.308	65.2455	60.0369	60.6765	59.2981	57.256	55.2344	53.3159	54.6351	46.3126	46.2899	48.1314
244	LOC105250250	for	yes	0	2.95259	0.770459	0.848485	0.001998	cosine	24	4	24	4	4.2127	1.61435	2.59835	2.60953	1.50668	6.15015e-05	0.0040591	0.001998	0.0367232	3.14802	1.61435	1.96159	2.54686	2.37979	2.53914	2.73041	3.08011	3.94794	3.44451	3.82566	4.2127
245	LOC105250263	for	yes	0	21.4867	4.24116	0.848485	0.001998	cosine	24	2	24	2	27.3754	13.9177	13.4577	1.96695	1.3077	6.15015e-05	0.0040591	0.001998	0.0367232	13.9177	16.8886	19.5366	16.2388	20.2075	20.0964	21.4212	25.4112	25.5481	24.5763	26.6229	27.3754
246	LOC105250291	for	yes	0	36.4806	8.74763	0.848485	0.001998	cosine	24	2	22	2	49.2941	23.6143	25.6798	2.08747	1.47944	6.15015e-05	0.0040591	0.001998	0.0367232	23.6143	26.4899	31.8129	25.9542	30.6608	33.7685	37.04	43.9213	40.5811	45.3608	49.2941	49.269
247	LOC105250307	for	yes	2	56.8728	7.40463	0.848485	0.001998	cosine	24	22	4	22	70.4356	48.0412	22.3944	1.46615	1.24541	6.15015e-05	0.0040591	0.001998	0.0367232	68.1944	70.4356	63.5552	61.6021	59.9648	56.7691	49.5578	51.428	49.583	51.0317	48.0412	52.311
248	LOC105250336	for	yes	2	49.4272	7.06119	0.848485	0.001998	cosine	24	0	2	20	63.7628	37.7607	26.0021	1.6886	1.2351	6.15015e-05	0.0040591	0.001998	0.0367232	63.7628	56.7829	55.9623	52.8198	50.4338	48.7388	50.7626	47.3087	43.4064	37.7607	45.31	40.0771
249	LOC105250348	for	yes	6	43.9132	3.3367	0.848485	0.001998	cosine	24	20	6	20	50.8531	38.1436	12.7095	1.3332	1.09323	6.15015e-05	0.0040591	0.001998	0.0367232	44.2728	45.5255	50.8531	46.2935	46.3297	45.2215	43.9638	38.5111	41.7864	38.1436	42.3456	43.7112
250	LOC105250367	for	yes	2	24.2092	4.13726	0.848485	0.001998	cosine	24	22	2	22	33.4199	18.6054	14.8145	1.79625	1.30969	6.15015e-05	0.0040591	0.001998	0.0367232	33.4199	28.8658	26.8559	28.9694	22.5658	22.4818	22.0401	21.3367	22.3821	20.7562	18.6054	22.2311
251	LOC105250391	for	yes	4	23.6424	3.31433	0.848485	0.001998	cosine	24	0	8	24	29.4573	17.592	11.8653	1.67447	1.17875	6.15015e-05	0.0040591	0.001998	0.0367232	24.9426	26.4582	25.7547	29.4573	25.6592	24.9356	25.0455	23.2318	21.8492	19.1941	19.5883	17.592
252	LOC105250394	for	yes	0	16.2599	2.09637	0.848485	0.001998	cosine	24	2	24	2	19.5431	13.3318	6.2113	1.4659	1.2291	6.15015e-05	0.0040591	0.001998	0.0367232	13.3318	13.5849	15.2234	13.4717	14.9013	15.5363	17.6182	18.0352	17.0116	18.3152	18.5456	19.5431
253	LOC105250536	for	yes	4	71.6832	5.44065	0.848485	0.001998	cosine	24	22	4	22	83.799	64.4069	19.3921	1.30109	1.11678	6.15015e-05	0.0040591	0.001998	0.0367232	73.13	83.799	75.7255	74.2667	78.072	72.7138	67.807	68.9582	68.1587	65.706	64.4069	67.4542
254	LOC105250551	for	yes	2	64.0065	13.7986	0.848485	0.001998	cosine	24	0	4	22	87.2458	42.5821	44.6637	2.04888	1.46736	6.15015e-05	0.0040591	0.001998	0.0367232	79.43	87.2458	75.1717	77.3434	72.635	66.1586	57.068	52.7092	60.6859	48.6475	42.5821	48.4008
255	LOC105250554	for	yes	2	54.4457	8.97464	0.848485	0.001998	cosine	24	0	8	24	69.7271	40.9878	28.7393	1.70117	1.33494	6.15015e-05	0.0040591	0.001998	0.0367232	63.7303	67.7565	61.5796	69.7271	55.0219	53.2309	53.4806	49.2171	47.7401	45.8245	45.0514	40.9878
256	LOC105250674	for	yes	4	19.5446	2.86727	0.848485	0.001998	cosine	24	22	4	20	24.3344	14.6024	9.732	1.66647	1.32826	6.15015e-05	0.0040591	0.001998	0.0367232	20.7457	24.3344	22.3108	23.1115	21.5762	19.0311	19.8409	16.797	18.9403	14.6024	16.6014	16.6439
257	LOC105250692	for	yes	2	18.7941	3.27148	0.848485	0.001998	cosine	24	0	4	24	24.3685	13.5072	10.8613	1.80411	1.23019	6.15015e-05	0.0040591	0.001998	0.0367232	21.5726	24.3685	23.826	19.7302	19.733	18.5493	18.4602	16.6094	18.096	17.536	13.5412	13.5072
258	LOC105250696	for	yes	20	58.9576	5.60316	0.848485	0.001998	cosine	24	10	20	10	69.0275	48.4047	20.6228	1.42605	1.10747	6.15015e-05	0.0040591	0.001998	0.0367232	57.8578	59.0772	57.0318	52.6502	48.4047	54.4629	58.39	58.4008	61.4303	69.0275	63.1611	67.5973
259	LOC105250712	for	yes	0	18.5178	1.92631	0.848485	0.001998	cosine	24	2	24	8	21.3759	15.3992	5.9767	1.38812	1.19569	6.15015e-05	0.0040591	0.001998	0.0367232	16.2729	17.2309	16.9141	15.3992	17.6606	17.7103	17.9356	19.977	19.95	20.6029	21.1847	21.3759
260	LOC105250738	for	yes	2	34.3466	4.42221	0.848485	0.001998	cosine	24	0	4	22	40.5653	27.7947	12.7706	1.45946	1.26747	6.15015e-05	0.0040591	0.001998	0.0367232	39.5749	40.5653	37.4021	39.2857	37.2668	37.109	32.3111	29.5546	31.218	30.9954	27.7947	29.0814
261	LOC105250747	for	yes	0	38.4561	2.35284	0.848485	0.001998	cosine	24	18	24	18	43.3789	34.6622	8.7167	1.25148	1.08803	6.15015e-05	0.0040591	0.001998	0.0367232	40.4255	40.5531	39.295	37.1549	38.0546	37.9985	36.4518	35.4001	34.6622	37.8874	40.211	43.3789
262	LOC105250761	for	yes	2	536.009	79.6996	0.848485	0.001998	cosine	24	0	2	24	712.93	440.579	272.351	1.61817	1.27517	6.15015e-05	0.0040591	0.001998	0.0367232	712.93	600.056	578.317	635.533	560.118	524.139	508.433	464.142	471.285	470.57	466.005	440.579
263	LOC105250783	for	yes	2	42.7641	8.62903	0.848485	0.001998	cosine	24	0	4	24	58.5213	30.7255	27.7958	1.90465	1.36851	6.15015e-05	0.0040591	0.001998	0.0367232	54.1594	58.5213	45.3566	51.7018	49.3479	41.7236	37.7796	39.2849	37.9006	34.0269	32.641	30.7255
264	LOC105250799	for	yes	6	27.725	2.65968	0.848485	0.001998	cosine	24	0	6	24	33.2169	24.4431	8.7738	1.35895	1.14688	6.15015e-05	0.0040591	0.001998	0.0367232	26.033	28.4832	33.2169	28.2143	29.8567	31.7767	27.9077	26.1822	26.7003	25.3741	24.5114	24.4431
265	LOC105250874	for	yes	2	52.1019	7.78332	0.848485	0.001998	cosine	24	0	2	24	73.3757	45.5698	27.8059	1.61018	1.16547	6.15015e-05	0.0040591	0.001998	0.0367232	73.3757	61.8865	55.0127	52.9421	47.202	50.6625	48.8316	48.4592	47.1112	47.9515	46.2177	45.5698
266	LOC105250938	for	yes	2	31.4012	4.32014	0.848485	0.001998	cosine	24	0	2	24	38.4542	25.2873	13.1669	1.52069	1.25792	6.15015e-05	0.0040591	0.001998	0.0367232	38.4542	37.3752	30.9514	35.9969	34.8026	33.1141	28.6526	30.5808	28.6161	25.7404	27.2426	25.2873
267	LOC105251046	for	yes	0	5.9282	1.38898	0.848485	0.001998	cosine	24	2	24	2	7.75229	3.33579	4.4165	2.32397	1.52522	6.15015e-05	0.0040591	0.001998	0.0367232	3.33579	4.52541	4.81773	4.14125	5.54436	6.53755	5.96339	6.76635	7.34811	7.53472	6.87141	7.75229
268	LOC105251071	for	yes	2	375.914	137.557	0.848485	0.001998	cosine	24	0	2	24	743.909	249.095	494.814	2.98645	1.65221	6.15015e-05	0.0040591	0.001998	0.0367232	743.909	511.314	462.475	424.57	364.978	356.325	297.397	269.389	269.155	279.913	282.448	249.095
269	LOC105251090	for	yes	2	64.9924	10.9523	0.848485	0.001998	cosine	24	0	4	24	85.225	50.9482	34.2768	1.67278	1.33533	6.15015e-05	0.0040591	0.001998	0.0367232	80.6584	85.225	75.7606	72.677	65.7609	60.6742	66.1248	56.7355	55.5155	58.835	50.9934	50.9482
270	LOC105251094	for	yes	2	28.8547	3.84315	0.848485	0.001998	cosine	24	0	2	24	35.1866	22.8287	12.3579	1.54133	1.28135	6.15015e-05	0.0040591	0.001998	0.0367232	35.1866	33.931	29.5691	32.1128	33.0172	29.8082	26.6862	27.1592	25.7675	25.4979	24.6922	22.8287
271	LOC105251147	for	yes	0	478.841	90.2007	0.848485	0.001998	cosine	24	2	24	2	612.643	306.835	305.808	1.99665	1.30334	6.15015e-05	0.0040591	0.001998	0.0367232	306.835	388.097	431.557	382.42	431.539	458.324	491.801	542.441	580.41	557.589	562.44	612.643
272	LOC105251200	for	yes	0	47.9106	11.0522	0.848485	0.001998	cosine	24	2	24	4	66.9334	27.7581	39.1753	2.41131	1.49827	6.15015e-05	0.0040591	0.001998	0.0367232	39.1125	27.7581	39.6278	41.1352	40.067	44.2754	44.4313	60.1371	54.9917	56.4261	60.0313	66.9334
273	LOC105251214	for	yes	0	13.7731	2.74433	0.848485	0.001998	cosine	24	2	24	8	18.116	9.69037	8.42563	1.86948	1.3349	6.15015e-05	0.0040591	0.001998	0.0367232	10.1742	10.2474	12.3409	9.69037	13.0472	12.9165	13.5327	16.2908	15.7496	16.4739	16.6979	18.116
274	LOC105251257	for	yes	2	41.706	7.3549	0.848485	0.001998	cosine	24	0	2	24	52.1412	30.0828	22.0584	1.73326	1.38284	6.15015e-05	0.0040591	0.001998	0.0367232	52.1412	50.3532	48.6646	39.5948	50.4462	47.371	39.4758	36.4129	38.0804	34.864	32.9849	30.0828
275	LOC105251428	for	yes	2	64.0739	6.85397	0.848485	0.001998	cosine	24	22	4	20	76.1342	55.9064	20.2278	1.36182	1.21234	6.15015e-05	0.0040591	0.001998	0.0367232	73.6875	76.1342	68.0662	71.3509	68.8852	61.9082	60.1976	57.3828	58.8537	55.9064	56.2959	60.2182
276	LOC105251512	for	yes	2	562.442	78.8299	0.848485	0.001998	cosine	24	0	2	24	748.609	449.982	298.627	1.66364	1.22367	6.15015e-05	0.0040591	0.001998	0.0367232	748.609	642.15	624.697	587.323	605.682	545.348	511.744	507.374	505.277	510.608	510.509	449.982
277	LOC105251552	for	yes	12	26.5326	1.97648	0.848485	0.001998	cosine	24	16	12	18	29.4381	23.9021	5.536	1.23161	1.16094	6.15015e-05	0.0040591	0.001998	0.0367232	25.4394	26.8904	29.151	29.216	27.6172	29.4381	27.4529	24.0153	23.9021	24.2051	25.1098	25.954
278	LOC105251564	for	yes	2	18.7901	3.26308	0.848485	0.001998	cosine	24	20	2	20	26.552	15.6894	10.8626	1.69235	1.30472	6.15015e-05	0.0040591	0.001998	0.0367232	26.552	20.873	21.0877	20.1187	22.3155	16.8769	16.4029	16.0285	15.8612	15.6894	16.1626	17.5126
279	LOC105251680	for	yes	2	110.474	26.5515	0.848485	0.001998	cosine	24	0	2	22	174.445	79.7822	94.6628	2.18652	1.3769	6.15015e-05	0.0040591	0.001998	0.0367232	174.445	144.716	123.134	123.206	115.099	99.3276	105.318	87.199	98.8063	89.4807	79.7822	85.1794
280	LOC105251718	for	yes	0	25.385	6.12741	0.848485	0.001998	cosine	24	2	24	2	33.6481	15.8155	17.8326	2.12754	1.45646	6.15015e-05	0.0040591	0.001998	0.0367232	15.8155	17.5063	21.8753	16.8115	23.8152	24.7959	25.2716	30.6092	31.8681	31.8604	30.7435	33.6481
281	LOC105251761	for	yes	2	91.7319	10.4845	0.848485	0.001998	cosine	24	22	2	18	105.549	76.0719	29.4771	1.38749	1.23211	6.15015e-05	0.0040591	0.001998	0.0367232	105.549	105.237	103.661	99.303	99.4859	94.9581	88.9007	84.1327	76.0719	77.4836	80.8624	85.1371
282	LOC105251770	for	yes	0	70.978	12.7364	0.848485	0.001998	cosine	24	2	24	2	91.7644	51.2565	40.5079	1.7903	1.33123	6.15015e-05	0.0040591	0.001998	0.0367232	51.2565	60.4708	61.8034	52.1318	72.1626	64.757	68.5198	78.8192	82.2748	81.9847	85.7909	91.7644
283	LOC105251831	for	yes	0	412.819	29.6313	0.848485	0.001998	cosine	24	4	22	4	464.027	378.095	85.932	1.22728	1.13938	6.15015e-05	0.0040591	0.001998	0.0367232	396.227	378.095	392.123	385.288	385.603	390.387	395.699	438.947	427.535	444.801	464.027	455.098
284	LOC105252020	for	yes	2	737.484	153.744	0.848485	0.001998	cosine	24	0	2	22	1066.93	565.372	501.558	1.88713	1.43427	6.15015e-05	0.0040591	0.001998	0.0367232	1066.93	877.216	860.178	907.204	757.867	685.961	733.632	630.308	580.596	611.61	565.372	572.935
285	LOC105252055	for	yes	0	26.4184	5.70192	0.848485	0.001998	cosine	24	2	24	2	34.2881	15.3028	18.9853	2.24064	1.38439	6.15015e-05	0.0040591	0.001998	0.0367232	15.3028	22.9205	20.6455	18.9972	25.8078	26.1637	27.7427	30.6933	31.7309	29.5732	33.1546	34.2881
286	LOC105252119	for	yes	2	81.9776	8.09245	0.848485	0.001998	cosine	24	0	4	24	94.3325	70.2431	24.0894	1.34294	1.19629	6.15015e-05	0.0040591	0.001998	0.0367232	89.5146	94.3325	91.0875	87.4749	85.7657	85.5764	80.6179	74.8271	82.4628	70.613	71.2154	70.2431
287	LOC105252124	for	yes	0	80.7725	13.4513	0.848485	0.001998	cosine	24	2	24	8	100.294	58.7398	41.5542	1.70743	1.29508	6.15015e-05	0.0040591	0.001998	0.0367232	63.2131	68.2489	74.113	58.7398	75.8648	77.203	79.7162	95.2105	82.1478	98.5368	95.9824	100.294
288	LOC105252239	for	yes	2	138.805	21.5063	0.848485	0.001998	cosine	24	0	2	22	194.894	116.328	78.566	1.67538	1.21369	6.15015e-05	0.0040591	0.001998	0.0367232	194.894	158.942	149.536	150.259	130.721	141.223	136.185	124.472	121.173	123.803	116.328	118.122
289	LOC105252306	for	yes	4	98.0354	15.1217	0.848485	0.001998	cosine	24	0	4	24	127.367	77.1955	50.1715	1.64993	1.28412	6.15015e-05	0.0040591	0.001998	0.0367232	99.0792	127.367	107.637	110.63	115.352	105.755	94.5315	86.1527	92.7849	81.4255	78.5145	77.1955
290	LOC105252464	for	yes	2	101.74	18.3741	0.848485	0.001998	cosine	24	0	2	22	140.763	81.4965	59.2665	1.72723	1.39366	6.15015e-05	0.0040591	0.001998	0.0367232	140.763	122.42	116.474	121.889	102.7	90.9372	98.0374	88.9542	84.4634	87.4597	81.4965	85.2857
291	LOC105252536	for	yes	0	34.2107	6.78089	0.848485	0.001998	cosine	24	2	24	2	46.0556	23.4449	22.6107	1.96442	1.38714	6.15015e-05	0.0040591	0.001998	0.0367232	23.4449	26.3735	28.8006	27.1707	30.4978	31.6494	37.8617	39.9505	40.4608	38.3579	39.905	46.0556
292	LOC105252560	for	yes	0	19.4708	3.53011	0.848485	0.001998	cosine	24	2	24	2	26.2488	14.1862	12.0626	1.85031	1.32751	6.15015e-05	0.0040591	0.001998	0.0367232	14.1862	15.0989	16.3873	18.0018	17.031	17.6399	19.5726	23.0653	21.2095	22.5992	22.6088	26.2488
293	LOC105252585	for	yes	2	648.43	103.105	0.848485	0.001998	cosine	24	0	2	24	907.489	521.058	386.431	1.74163	1.28008	6.15015e-05	0.0040591	0.001998	0.0367232	907.489	733.656	722.772	710.03	639.084	660.429	616.558	563.193	564.63	562.164	580.093	521.058
294	LOC105252594	for	yes	0	60.8728	15.9878	0.848485	0.001998	cosine	24	2	24	2	87.9216	38.1694	49.7522	2.30346	1.49885	6.15015e-05	0.0040591	0.001998	0.0367232	38.1694	42.0711	50.6989	42.3477	55.5317	55.7336	55.4136	75.99	72.2977	72.3335	81.9651	87.9216
295	LOC105252741	for	yes	2	74.4792	14.4082	0.848485	0.001998	cosine	24	0	4	24	97.5512	52.5182	45.033	1.85747	1.38996	6.15015e-05	0.0040591	0.001998	0.0367232	93.532	97.5512	78.3736	94.2099	82.0117	74.7884	69.015	67.291	68.0338	58.2252	58.201	52.5182
296	LOC105252838	for	yes	20	36.5351	3.3423	0.839719	0.001998	cosine	24	8	20	8	41.4348	31.3045	10.1303	1.32361	1.13766	7.2234e-05	0.00476745	0.001998	0.0367232	34.9762	32.9268	35.5783	31.3045	31.4647	35.8527	37.1505	37.7473	39.0206	41.4348	41.1738	39.7911
297	LOC105252843	for	yes	0	44.1883	5.06513	0.848485	0.001998	cosine	24	2	24	2	54.1782	35.0857	19.0925	1.54417	1.14655	6.15015e-05	0.0040591	0.001998	0.0367232	35.0857	38.2607	41.8165	38.5836	45.4424	43.2112	43.1522	46.8883	47.9447	47.0589	48.6374	54.1782
298	LOC105252876	for	yes	0	250.652	46.9858	0.848485	0.001998	cosine	24	2	24	2	333.343	173.353	159.99	1.92291	1.23312	6.15015e-05	0.0040591	0.001998	0.0367232	173.353	196.048	239.114	183.58	245.69	239.776	246.958	276.389	301.527	277.194	294.856	333.343
299	LOC105252972	for	yes	2	228.942	27.3082	0.848485	0.001998	cosine	24	0	4	22	274.824	191.368	83.456	1.4361	1.24824	6.15015e-05	0.0040591	0.001998	0.0367232	263.313	274.824	260.454	244.898	238.623	238.43	213.168	199.891	219.832	208.657	191.368	193.843
300	LOC105253014	for	yes	0	51.1072	11.8958	0.848485	0.001998	cosine	24	2	24	2	70.9833	32.7355	38.2478	2.16839	1.38095	6.15015e-05	0.0040591	0.001998	0.0367232	32.7355	37.8511	46.2018	37.5662	46.5375	45.446	47.1575	59.3641	62.7586	61.0467	65.638	70.9833
301	LOC105253048	for	yes	0	2.90852	0.631387	0.848485	0.001998	cosine	24	4	18	4	3.85463	2.02938	1.82525	1.89941	1.58832	6.15015e-05	0.0040591	0.001998	0.0367232	3.20281	2.02938	2.17872	2.3075	2.25089	2.53272	2.77622	3.00547	3.85463	3.28404	3.66505	3.81482
302	LOC105253066	for	yes	0	30.1725	4.20183	0.848485	0.001998	cosine	24	2	22	4	35.412	24.0486	11.3634	1.47252	1.29208	6.15015e-05	0.0040591	0.001998	0.0367232	25.2094	24.0486	27.6044	25.5265	27.6308	26.7828	33.112	33.1865	33.5436	34.6055	35.412	35.4076
303	LOC105253084	for	yes	0	14.473	3.88934	0.848485	0.001998	cosine	24	2	22	4	20.4466	8.86208	11.5845	2.3072	1.64637	6.15015e-05	0.0040591	0.001998	0.0367232	10.164	8.86208	10.9711	9.84849	12.3357	13.5223	15.5154	17.8791	16.3426	18.0625	20.4466	19.7266
304	LOC105253096	for	yes	6	95.0702	9.46926	0.848485	0.001998	cosine	24	22	8	22	108.808	82.0336	26.7744	1.32638	1.19853	6.15015e-05	0.0040591	0.001998	0.0367232	98.4972	103.419	108.621	108.808	100.98	102.04	92.7464	89.8641	86.2885	82.3857	82.0336	85.1591
305	LOC105253101	for	yes	0	43.734	9.34213	0.848485	0.001998	cosine	24	2	24	4	58.2554	31.7241	26.5313	1.83631	1.56007	6.15015e-05	0.0040591	0.001998	0.0367232	32.9289	31.7241	38.6714	32.7722	35.0413	39.96	45.6946	51.0827	48.424	54.6669	55.5863	58.2554
306	LOC105253105	for	yes	0	22.6577	3.03823	0.848485	0.001998	cosine	24	2	24	8	27.4789	17.7601	9.7188	1.54723	1.21275	6.15015e-05	0.0040591	0.001998	0.0367232	18.9357	19.6942	20.8931	17.7601	20.752	20.8496	24.4512	25.0129	25.0981	25.167	25.7999	27.4789
307	LOC105253206	for	yes	0	28.1824	5.12743	0.848485	0.001998	cosine	24	2	24	2	36.7873	19.7958	16.9915	1.85834	1.30219	6.15015e-05	0.0040591	0.001998	0.0367232	19.7958	21.5965	27.0224	21.6537	27.6531	25.453	28.7108	33.1446	31.0158	31.5202	33.8359	36.7873
308	LOC105253226	for	yes	0	19.7056	3.76208	0.848485	0.001998	cosine	24	2	24	2	25.0061	13.111	11.8951	1.90726	1.32357	6.15015e-05	0.0040591	0.001998	0.0367232	13.111	15.592	17.4037	14.0698	19.1885	19.7741	20.6269	22.7518	23.8704	22.0384	23.035	25.0061
309	LOC105253234	for	yes	8	80.978	8.30308	0.839719	0.001998	cosine	24	20	8	20	91.191	65.8363	25.3547	1.38512	1.18919	7.2234e-05	0.00476745	0.001998	0.0367232	80.7707	89.8175	86.688	91.191	90.2487	87.4165	83.599	75.528	79.4855	65.8363	71.0109	70.1433
310	LOC105253253	for	yes	8	30.1403	2.68241	0.848485	0.001998	cosine	24	16	6	18	34.3593	26.5947	7.7646	1.29196	1.18495	6.15015e-05	0.0040591	0.001998	0.0367232	32.7816	31.5936	34.3593	32.8645	33.4753	30.8875	27.5753	27.2028	26.5947	27.7349	28.1234	28.4909
311	LOC105253353	for	yes	2	48.1185	11.2963	0.848485	0.001998	cosine	24	0	2	24	73.1335	36.094	37.0395	2.0262	1.47264	6.15015e-05	0.0040591	0.001998	0.0367232	73.1335	57.8212	50.7004	59.9966	57.2277	45.1868	45.2946	39.7483	36.5458	39.2636	36.41	36.094
312	LOC105253369	for	yes	0	26.334	3.88303	0.848485	0.001998	cosine	24	2	24	2	32.3297	19.0832	13.2465	1.69414	1.18685	6.15015e-05	0.0040591	0.001998	0.0367232	19.0832	22.5663	24.3563	20.4165	26.2572	26.4841	27.6267	28.2195	30.9421	28.9073	28.8196	32.3297
313	LOC105253438	for	yes	0	10.1623	1.31106	0.848485	0.001998	cosine	24	2	24	2	12.3437	8.15177	4.19193	1.51424	1.23689	6.15015e-05	0.0040591	0.001998	0.0367232	8.15177	9.18718	9.26006	8.51319	9.64925	9.39136	10.2481	11.4537	10.6274	10.9776	12.1441	12.3437
314	LOC105253468	for	yes	0	30.4008	3.59094	0.848485	0.001998	cosine	24	2	24	2	35.8231	24.4184	11.4047	1.46705	1.20503	6.15015e-05	0.0040591	0.001998	0.0367232	24.4184	25.8149	30.1288	26.2823	28.2527	28.6512	31.9424	33.5789	31.3239	34.0453	34.5474	35.8231
315	LOC105253484	for	yes	0	513.791	85.5536	0.848485	0.001998	cosine	24	2	24	2	634.292	402.255	232.037	1.57684	1.40571	6.15015e-05	0.0040591	0.001998	0.0367232	402.255	425.883	462.242	427.804	433.818	445.083	525.104	601.195	583.697	614.293	609.822	634.292
316	LOC105253540	for	yes	0	163.23	45.9537	0.848485	0.001998	cosine	24	2	24	2	238.854	77.6657	161.188	3.07541	1.61445	6.15015e-05	0.0040591	0.001998	0.0367232	77.6657	108.95	122.558	116.07	168.176	163.527	172.554	191.081	217.71	183.756	197.864	238.854
317	LOC105253568	for	yes	0	5.53969	1.05556	0.848485	0.001998	cosine	24	2	22	2	7.49095	4.37183	3.11912	1.71346	1.37728	6.15015e-05	0.0040591	0.001998	0.0367232	4.37183	4.39098	4.93638	4.64875	4.81347	5.27831	5.15657	5.65342	5.62432	6.62952	7.49095	7.48173
318	LOC105253569	for	yes	0	23.315	6.99859	0.848485	0.001998	cosine	24	2	24	2	32.0877	12.431	19.6567	2.58126	1.7782	6.15015e-05	0.0040591	0.001998	0.0367232	12.431	16.1906	17.5237	14.1629	20.0933	22.009	23.0512	29.9398	31.1606	31.4464	29.6843	32.0877
319	LOC105253591	for	yes	2	42.5145	7.61041	0.848485	0.001998	cosine	24	0	2	24	61.3229	32.2376	29.0853	1.90222	1.18966	6.15015e-05	0.0040591	0.001998	0.0367232	61.3229	51.0601	45.9994	45.6654	42.8729	42.2123	38.6661	37.2367	39.4239	40.0089	33.4683	32.2376
320	LOC105253642	for	yes	0	39.1664	4.2908	0.848485	0.001998	cosine	24	2	24	8	45.6049	31.9439	13.661	1.42766	1.08834	6.15015e-05	0.0040591	0.001998	0.0367232	32.3311	32.6584	39.0058	31.9439	39.8902	40.0569	40.2106	42.2374	42.4517	40.888	42.7184	45.6049
321	LOC105253659	for	yes	0	58.3875	8.70388	0.848485	0.001998	cosine	24	2	24	4	72.2493	45.8165	26.4328	1.57693	1.33596	6.15015e-05	0.0040591	0.001998	0.0367232	48.4442	45.8165	53.6312	48.3407	50.2002	56.1944	60.6568	65.3429	64.2479	67.0657	68.4601	72.2493
322	LOC105253675	for	yes	10	17.8967	1.47117	0.848485	0.001998	cosine	24	20	10	20	21.1167	15.385	5.7317	1.37255	1.1279	6.15015e-05	0.0040591	0.001998	0.0367232	17.7828	17.9244	19.0957	18.1982	21.1167	19.7958	17.7113	16.9303	16.8269	15.385	16.5423	17.4506
323	LOC105253978	for	yes	4	49.6673	5.47286	0.848485	0.001998	cosine	24	22	4	22	59.7973	41.8434	17.9539	1.42907	1.16988	6.15015e-05	0.0040591	0.001998	0.0367232	51.5547	59.7973	51.881	52.6899	56.9432	51.397	50.8719	45.0389	48.6679	42.5433	41.8434	42.7794
324	LOC105254006	for	yes	0	9.59296	1.93754	0.848485	0.001998	cosine	24	2	24	4	13.2055	6.66923	6.53627	1.98006	1.43052	6.15015e-05	0.0040591	0.001998	0.0367232	7.70686	6.66923	8.45856	7.23661	8.15184	9.3351	9.92805	10.8358	10.1825	11.6614	11.7441	13.2055
325	LOC105254033	for	yes	4	30.2717	5.10425	0.848485	0.001998	cosine	24	0	4	20	38.2534	22.8982	15.3552	1.67059	1.39906	6.15015e-05	0.0040591	0.001998	0.0367232	32.4327	38.2534	36.6252	33.3902	35.5867	29.4798	32.9354	27.6766	25.4362	22.8982	25.2065	23.3393
326	LOC105254195	for	yes	2	45.8787	7.75206	0.848485	0.001998	cosine	24	0	2	24	60.4099	32.2298	28.1801	1.87435	1.26173	6.15015e-05	0.0040591	0.001998	0.0367232	60.4099	58.8044	51.4715	44.8488	44.8422	49.1346	44.7003	40.5915	40.7945	44.2339	38.4829	32.2298
327	LOC105254223	for	yes	0	28.9629	6.99647	0.848485	0.001998	cosine	24	2	24	2	37.867	17.2624	20.6046	2.19361	1.62277	6.15015e-05	0.0040591	0.001998	0.0367232	17.2624	22.228	21.468	18.953	28.4428	29.7408	30.1567	36.0709	33.9475	35.0722	36.3452	37.867
328	LOC105254252	for	yes	4	92.1788	7.70799	0.848485	0.001998	cosine	24	14	2	14	108.313	83.5983	24.7147	1.29564	1.12965	6.15015e-05	0.0040591	0.001998	0.0367232	108.313	105.342	98.202	95.1093	92.0188	86.8993	83.5983	84.3015	86.9315	87.3802	88.5373	89.5119
329	LOC105254323	for	yes	2	18.262	2.15572	0.848485	0.001998	cosine	24	22	2	22	23.1403	15.0449	8.0954	1.53808	1.15464	6.15015e-05	0.0040591	0.001998	0.0367232	23.1403	20.6216	20.2236	18.6031	18.2905	17.7691	17.5151	18.0859	15.3346	16.6806	15.0449	17.8345
330	LOC105254409	for	yes	2	60.2778	8.96965	0.848485	0.001998	cosine	24	0	4	24	78.8946	47.4223	31.4723	1.66366	1.29317	6.15015e-05	0.0040591	0.001998	0.0367232	69.8503	78.8946	68.0246	65.9126	60.5791	61.7655	61.6611	51.4153	54.919	52.6029	50.2864	47.4223
331	LOC105254481	for	yes	4	105.97	23.5432	0.848485	0.001998	cosine	24	0	4	24	142.21	74.7811	67.4289	1.90168	1.48649	6.15015e-05	0.0040591	0.001998	0.0367232	102.403	142.21	112.683	130.763	138.099	128.186	106.342	87.9678	94.8411	77.9091	75.449	74.7811
332	LOC105254490	for	yes	0	17.6993	4.36877	0.848485	0.001998	cosine	24	2	24	8	25.5885	11.6563	13.9322	2.19525	1.59695	6.15015e-05	0.0040591	0.001998	0.0367232	13.0496	13.1314	15.7562	11.6563	13.9041	16.2191	17.4994	21.0652	18.7281	22.2041	23.59	25.5885
333	LOC105254547	for	yes	0	14.537	3.81873	0.848485	0.001998	cosine	24	2	24	2	20.6866	8.60347	12.0831	2.40445	1.50376	6.15015e-05	0.0040591	0.001998	0.0367232	8.60347	10.2302	12.5366	10.0784	13.07	14.3209	13.4346	15.5412	20.0231	17.0666	18.8521	20.6866
334	LOC105254582	for	yes	20	2.20291	0.566864	0.848485	0.001998	cosine	24	6	20	8	3.32133	1.39343	1.9279	2.38356	1.5185	6.15015e-05	0.0040591	0.001998	0.0367232	1.74595	1.46152	1.90347	1.39343	1.73986	2.10522	2.13719	2.56071	2.84027	3.32133	2.65122	2.57473
335	LOC105254591	for	yes	2	43.5632	4.18741	0.848485	0.001998	cosine	24	22	2	22	50.4365	37.6979	12.7386	1.33791	1.21591	6.15015e-05	0.0040591	0.001998	0.0367232	50.4365	49.6738	45.7798	49.179	43.5285	43.0301	42.0978	39.4435	42.927	38.518	37.6979	40.4463
336	LOC105254697	for	yes	4	120.374	12.8832	0.848485	0.001998	cosine	24	0	4	24	142.771	103.099	39.672	1.3848	1.2049	6.15015e-05	0.0040591	0.001998	0.0367232	127.259	142.771	131.109	135.669	126.851	128.698	117.09	108.813	113.783	105.894	103.454	103.099
337	LOC105254857	for	yes	2	99.0242	15.6666	0.848485	0.001998	cosine	24	0	2	24	141.839	81.3406	60.4984	1.74377	1.19636	6.15015e-05	0.0040591	0.001998	0.0367232	141.839	111.31	106.368	102.949	105.192	92.6332	93.024	88.7923	88.91	90.4939	85.4383	81.3406
338	LOC105254874	for	yes	0	64.4193	17.4217	0.848485	0.001998	cosine	24	2	24	2	89.3216	37.1942	52.1274	2.40149	1.52725	6.15015e-05	0.0040591	0.001998	0.0367232	37.1942	45.6343	53.9194	39.5911	59.5954	59.7665	62.6861	81.2569	82.3482	82.8463	78.8716	89.3216
339	LOC105254930	for	yes	0	6.50694	1.57513	0.848485	0.001998	cosine	24	2	24	8	9.20214	4.28163	4.92051	2.14921	1.55266	6.15015e-05	0.0040591	0.001998	0.0367232	5.00075	4.68826	5.29033	4.28163	5.84558	5.90774	5.96978	7.97775	7.25431	8.21408	8.45088	9.20214
340	LOC105254972	for	yes	0	93.726	20.2081	0.848485	0.001998	cosine	24	2	24	2	129.384	59.253	70.131	2.18359	1.39246	6.15015e-05	0.0040591	0.001998	0.0367232	59.253	72.5354	81.9667	68.0232	92.9703	87.2318	93.0667	104.946	114.932	106.268	114.135	129.384
341	LOC105254990	for	yes	2	23.7856	1.90804	0.848485	0.001998	cosine	24	18	2	16	28.1089	21.1463	6.9626	1.32926	1.13834	6.15015e-05	0.0040591	0.001998	0.0367232	28.1089	25.4103	24.7731	23.6501	25.6516	23.4858	22.0281	21.1463	21.4293	22.3223	23.584	23.8372
342	LOC105255220	for	yes	2	8.15316	1.72837	0.848485	0.001998	cosine	24	22	2	20	11.5383	4.93351	6.60479	2.33876	1.28556	6.15015e-05	0.0040591	0.001998	0.0367232	11.5383	10.2858	8.74297	9.14441	9.55052	7.75129	7.42909	7.63022	6.66509	4.93351	6.48005	7.68662
343	LOC105255263	for	yes	2	27.8401	3.29738	0.848485	0.001998	cosine	24	22	2	20	33.515	23.9707	9.5443	1.39817	1.27527	6.15015e-05	0.0040591	0.001998	0.0367232	33.515	32.443	30.1494	28.8014	31.8115	27.7588	24.7302	25.1074	24.9449	23.9707	24.2244	26.6241
344	LOC105255300	for	yes	2	31.6453	2.49497	0.848485	0.001998	cosine	24	20	2	20	35.8112	27.7385	8.0727	1.29103	1.1518	6.15015e-05	0.0040591	0.001998	0.0367232	35.8112	35.1792	33.5545	32.0651	34.6126	31.3714	30.5732	29.4955	29.1069	27.7385	30.0508	30.1844
345	LOC105255444	for	yes	0	20.5676	4.35459	0.848485	0.001998	cosine	24	2	24	4	28.1119	14.4666	13.6453	1.94323	1.47355	6.15015e-05	0.0040591	0.001998	0.0367232	16.7275	14.4666	17.3807	15.6292	18.3133	17.823	20.224	23.5627	22.6979	25.6113	26.2632	28.1119
346	LOC105255483	for	yes	0	15.4036	2.96992	0.848485	0.001998	cosine	24	2	24	8	20.5222	11.1647	9.3575	1.83813	1.33464	6.15015e-05	0.0040591	0.001998	0.0367232	11.4856	11.2871	13.6844	11.1647	15.3909	14.6244	15.8667	16.2941	17.1909	18.2637	19.069	20.5222
347	LOC105255559	for	yes	6	16.9958	1.69989	0.848485	0.001998	cosine	24	2	10	2	20.7361	14.0634	6.6727	1.47447	1.15361	6.15015e-05	0.0040591	0.001998	0.0367232	14.0634	17.7554	18.3876	18.2133	20.7361	18.1064	17.2919	16.4115	15.7881	16.051	15.6799	15.4644
348	LOC105255597	for	yes	0	41.3733	6.64679	0.848485	0.001998	cosine	24	2	24	2	51.9473	29.1848	22.7625	1.77994	1.26341	6.15015e-05	0.0040591	0.001998	0.0367232	29.1848	32.232	41.4713	33.6888	36.5017	43.0734	44.783	44.3004	46.1167	47.898	45.2817	51.9473
349	LOC105255758	for	yes	0	26.319	4.18263	0.848485	0.001998	cosine	24	4	24	4	32.7687	20.3569	12.4118	1.60971	1.37326	6.15015e-05	0.0040591	0.001998	0.0367232	24.0465	20.3569	22.7431	22.1662	23.0538	22.469	27.0821	27.8269	30.5375	31.5455	31.2321	32.7687
350	LOC105255788	for	yes	0	46.4318	4.60389	0.848485	0.001998	cosine	24	2	22	2	52.6556	37.419	15.2366	1.40719	1.13815	6.15015e-05	0.0040591	0.001998	0.0367232	37.419	43.421	44.6583	39.852	44.918	45.2149	46.7352	50.5434	50.8277	48.7069	52.6556	52.2292
351	LOC105255796	for	yes	4	43.7955	4.9706	0.848485	0.001998	cosine	24	0	4	22	54.1301	37.0733	17.0568	1.46008	1.20585	6.15015e-05	0.0040591	0.001998	0.0367232	41.7689	54.1301	49.1901	47.8237	47.7425	45.8629	43.2364	37.9216	39.6598	41.6765	37.0733	39.4605
352	LOC105255946	for	yes	0	34.1572	4.02222	0.848485	0.001998	cosine	24	2	24	8	40.6277	27.6277	13	1.47054	1.18143	6.15015e-05	0.0040591	0.001998	0.0367232	28.4683	30.056	31.9786	27.6277	32.5616	32.369	36.7362	36.502	36.8402	37.7805	38.3391	40.6277
353	LOC105255969	for	yes	2	8.74122	0.891953	0.848485	0.001998	cosine	24	22	2	16	10.6351	7.54922	3.08588	1.40877	1.18357	6.15015e-05	0.0040591	0.001998	0.0367232	10.6351	9.9246	9.53642	9.23379	8.5858	8.8376	8.25769	7.54922	8.05731	7.81049	7.96238	8.50429
354	LOC105255973	for	yes	2	64.6781	12.319	0.848485	0.001998	cosine	24	0	4	20	88.2775	50.3559	37.9216	1.75307	1.33183	6.15015e-05	0.0040591	0.001998	0.0367232	84.6011	88.2775	74.3248	73.3864	67.6426	58.9053	60.6371	56.8803	55.8066	50.3559	50.8722	54.4474
355	LOC105255979	for	yes	4	52.7971	6.28428	0.848485	0.001998	cosine	24	22	4	20	66.0953	44.2576	21.8377	1.49342	1.22747	6.15015e-05	0.0040591	0.001998	0.0367232	58.192	66.0953	54.0938	59.1434	58.2846	52.2629	52.0445	48.0922	47.4834	44.2576	46.7786	46.8372
356	LOC105256012	for	yes	0	22.3621	2.48818	0.848485	0.001998	cosine	24	4	24	4	26.3909	19.556	6.8349	1.3495	1.29428	6.15015e-05	0.0040591	0.001998	0.0367232	20.0471	19.556	20.0443	19.9288	20.8042	20.8966	21.884	23.4178	23.3549	25.9465	26.0747	26.3909
357	LOC105256033	for	yes	4	30.3843	3.31057	0.848485	0.001998	cosine	24	0	8	24	34.7558	25.942	8.8138	1.33975	1.21996	6.15015e-05	0.0040591	0.001998	0.0367232	32.4125	34.3972	33.4357	34.7558	32.5655	32.5388	31.1992	27.9263	26.0892	25.9424	27.4073	25.942
358	LOC105256098	for	yes	0	25.5458	4.20473	0.848485	0.001998	cosine	24	2	24	8	33.3962	20.1909	13.2053	1.65402	1.27785	6.15015e-05	0.0040591	0.001998	0.0367232	20.4754	20.3623	23.3237	20.1909	23.5688	23.8907	24.8616	29.6569	26.9892	29.8042	30.0295	33.3962
359	LOC105256142	for	yes	2	66.4369	4.59156	0.848485	0.001998	cosine	24	0	4	24	75.3873	59.6634	15.7239	1.26354	1.12283	6.15015e-05	0.0040591	0.001998	0.0367232	71.4155	75.3873	69.3965	70.8524	65.7414	68.2061	66.6902	63.1015	64.365	61.5728	60.8511	59.6634
360	LOC105256168	for	yes	4	47.4551	8.0751	0.848485	0.001998	cosine	24	0	4	20	59.5472	36.6246	22.9226	1.62588	1.37083	6.15015e-05	0.0040591	0.001998	0.0367232	49.4886	59.5472	59.0421	55.8128	55.2103	49.5716	41.8561	40.7146	44.6094	36.6246	39.0096	37.9739
361	LOC105256332	for	yes	2	10.2684	1.32289	0.848485	0.001998	cosine	24	22	4	22	12.7891	8.28374	4.50536	1.54388	1.22408	6.15015e-05	0.0040591	0.001998	0.0367232	11.6409	12.7891	11.1212	11.1342	11.1	9.09594	10.2303	10.1348	8.72285	8.57784	8.28374	10.3901
362	LOC105256349	for	yes	6	7.37338	1.02041	0.839719	0.001998	cosine	24	18	6	18	8.82669	5.93819	2.8885	1.48643	1.31975	7.2234e-05	0.00476745	0.001998	0.0367232	8.27294	8.27113	8.82669	8.43116	8.34374	7.01574	7.65945	6.11601	5.93819	6.05824	6.32221	7.22504
363	LOC105256547	for	yes	0	30.7503	6.2637	0.848485	0.001998	cosine	24	2	24	2	38.3011	20.7842	17.5169	1.8428	1.38402	6.15015e-05	0.0040591	0.001998	0.0367232	20.7842	22.5657	27.6785	21.9339	26.1846	32.7191	33.3592	36.0235	35.5483	37.6658	36.2401	38.3011
364	LOC105256594	for	yes	0	26.2918	5.44238	0.848485	0.001998	cosine	24	2	24	8	34.8518	18.3961	16.4557	1.89452	1.42132	6.15015e-05	0.0040591	0.001998	0.0367232	18.6266	19.8997	22.7054	18.3961	24.3439	26.715	25.3403	29.8794	29.6638	32.2716	32.8082	34.8518
365	LOC105256656	for	yes	0	35.6956	6.09024	0.848485	0.001998	cosine	24	2	24	4	48.4663	26.2004	22.2659	1.84983	1.31815	6.15015e-05	0.0040591	0.001998	0.0367232	29.7746	26.2004	31.3194	29.838	32.9503	34.1077	34.4211	41.2838	38.4066	41.5527	40.0265	48.4663
366	LOC105256683	for	yes	0	28.4641	5.06123	0.848485	0.001998	cosine	24	2	24	2	37.2575	18.2947	18.9628	2.03652	1.15812	6.15015e-05	0.0040591	0.001998	0.0367232	18.2947	22.2788	27.3714	23.4208	27.9001	28.0549	28.7566	31.015	34.6715	31.6995	30.8489	37.2575
367	LOC105256692	for	yes	0	23.1466	4.69254	0.848485	0.001998	cosine	24	2	24	2	30.7265	16.5405	14.186	1.85765	1.44013	6.15015e-05	0.0040591	0.001998	0.0367232	16.5405	17.9314	19.8735	20.4631	18.837	19.3956	23.9444	26.5222	25.8967	27.9322	29.6958	30.7265
368	LOC105256805	for	yes	22	25.816	8.29043	0.848485	0.001998	cosine	24	4	22	4	38.3831	14.797	23.5861	2.59398	1.7937	6.15015e-05	0.0040591	0.001998	0.0367232	19.9864	14.797	19.9629	16.6575	18.3459	20.2283	26.2452	32.2663	28.8208	35.8075	38.3831	38.2911
369	LOC105256962	for	yes	12	6.19203	0.972876	0.848485	0.001998	cosine	24	14	10	16	7.87065	4.32027	3.55038	1.8218	1.20344	6.15015e-05	0.0040591	0.001998	0.0367232	6.59304	6.13966	6.90279	7.22517	7.87065	7.05051	4.92273	4.32027	5.29585	6.01471	5.85864	6.1104
370	LOC105256978	for	yes	0	148.532	27.5165	0.848485	0.001998	cosine	24	2	24	2	184.492	103.844	80.648	1.77663	1.29364	6.15015e-05	0.0040591	0.001998	0.0367232	103.844	110.225	134.487	111.666	150.105	143.53	147.654	173.863	173.978	166.227	182.317	184.492
371	LOC105256995	for	yes	4	49.4059	4.48089	0.848485	0.001998	cosine	24	0	4	22	58.9532	42.3159	16.6373	1.39317	1.10202	6.15015e-05	0.0040591	0.001998	0.0367232	50.2764	58.9532	52.4088	51.1288	52.3126	51.5123	51.273	47.607	47.4699	43.2114	42.3159	44.4009
372	LOC105257149	for	yes	0	21.9193	6.23167	0.848485	0.001998	cosine	24	2	24	2	33.9342	12.1608	21.7734	2.79046	1.52589	6.15015e-05	0.0040591	0.001998	0.0367232	12.1608	15.0031	18.0255	14.0656	20.0042	20.0765	23.4158	25.6956	27.9283	25.2165	27.5049	33.9342
373	LOC105257168	for	yes	2	109.312	20.1513	0.848485	0.001998	cosine	24	0	2	22	142.416	83.3488	59.0672	1.70867	1.45255	6.15015e-05	0.0040591	0.001998	0.0367232	142.416	138.512	123.996	134.906	113.317	105.925	102.629	88.3737	92.8755	97.6395	83.3488	87.8027
374	LOC105257281	for	yes	8	75.0236	7.79065	0.839719	0.001998	cosine	24	20	8	20	92.5322	63.2693	29.2629	1.46251	1.108	7.2234e-05	0.00476745	0.001998	0.0367232	72.7607	85.6279	76.8726	92.5322	78.5342	76.3183	75.0397	70.879	74.266	63.2693	65.5043	68.6789
375	LOC105257282	for	yes	4	18.301	1.61154	0.848485	0.001998	cosine	24	0	4	18	20.9066	15.6972	5.2094	1.33187	1.16949	6.15015e-05	0.0040591	0.001998	0.0367232	17.7792	20.9066	20.5032	20.1599	19.5488	18.4621	18.4385	17.6229	15.6972	16.2902	17.2382	16.9654
376	LOC105257283	for	yes	2	168.669	32.4918	0.848485	0.001998	cosine	24	0	2	22	231.046	129.286	101.76	1.78709	1.45489	6.15015e-05	0.0040591	0.001998	0.0367232	231.046	198.082	196.106	200.776	185.771	176.313	159.585	135.13	143.691	136.149	129.286	132.088
377	LOC105257433	for	yes	2	46.3169	8.92004	0.848485	0.001998	cosine	24	0	2	22	64.1813	36.5347	27.6466	1.75672	1.37251	6.15015e-05	0.0040591	0.001998	0.0367232	64.1813	58.0844	54.4996	51.1887	52.037	43.5268	40.3675	41.1769	36.8212	39.7081	36.5347	37.677
378	LOC105257475	for	yes	2	137.787	16.3575	0.848485	0.001998	cosine	24	0	2	22	163.505	112.483	51.022	1.4536	1.21899	6.15015e-05	0.0040591	0.001998	0.0367232	163.505	161.561	146.134	155.223	147.642	136.535	134.988	127.337	128.541	116.738	112.483	122.755
379	LOC105257546	for	yes	0	40.5485	6.34051	0.848485	0.001998	cosine	24	2	24	2	50.5688	30.6063	19.9625	1.65223	1.28264	6.15015e-05	0.0040591	0.001998	0.0367232	30.6063	33.9573	36.37	32.2972	36.5714	38.8894	43.6622	44.4809	46.6496	48.2497	44.2797	50.5688
380	LOC105257559	for	yes	2	17.7346	1.93771	0.848485	0.001998	cosine	24	0	6	24	21.3453	15.3532	5.9921	1.39028	1.20164	6.15015e-05	0.0040591	0.001998	0.0367232	20.6545	18.7166	21.3453	18.9963	18.2363	18.1042	17.852	15.8087	15.4764	16.8233	15.4487	15.3532
381	LOC105257588	for	yes	2	37.7403	6.34621	0.848485	0.001998	cosine	24	0	2	22	52.0824	29.8246	22.2578	1.74629	1.24001	6.15015e-05	0.0040591	0.001998	0.0367232	52.0824	44.0526	41.4261	40.5373	40.8567	40.2982	35.0177	30.6839	33.632	33.4079	29.8246	31.0637
382	LOC105257631	for	yes	2	45.806	5.19634	0.848485	0.001998	cosine	24	22	2	20	58.1462	40.2971	17.8491	1.44294	1.19179	6.15015e-05	0.0040591	0.001998	0.0367232	58.1462	52.3647	50.0856	48.5207	44.5199	45.0543	41.9242	42.308	40.9763	40.2971	42.0254	43.4498
383	LOC105257752	for	yes	0	20.1089	3.06547	0.848485	0.001998	cosine	24	2	24	2	25.8351	15.8054	10.0297	1.63457	1.21208	6.15015e-05	0.0040591	0.001998	0.0367232	15.8054	16.8557	17.7903	15.8207	20.1858	20.4557	19.6992	20.9495	21.5632	21.5579	24.7879	25.8351
384	LOC105257763	for	yes	4	60.5508	4.22185	0.848485	0.001998	cosine	24	0	4	24	67.9805	53.78	14.2005	1.26405	1.1304	6.15015e-05	0.0040591	0.001998	0.0367232	61.6326	67.9805	66.4252	63.6199	61.8884	63.2656	60.0463	56.1123	59.3925	56.2808	56.1854	53.78
385	LOC105257767	for	yes	0	159.088	20.2033	0.848485	0.001998	cosine	24	2	24	2	192.194	116.747	75.447	1.64624	1.19147	6.15015e-05	0.0040591	0.001998	0.0367232	116.747	138.361	148.264	148.756	145.135	153.337	163.76	176.652	172.664	177.093	176.095	192.194
386	LOC105257783	for	yes	2	4.96581	1.17272	0.848485	0.001998	cosine	24	0	2	24	7.69021	3.71199	3.97822	2.07172	1.42307	6.15015e-05	0.0040591	0.001998	0.0367232	7.69021	6.15559	5.99538	6.08306	4.44101	4.29015	4.57738	4.49029	4.2746	4.15654	3.72349	3.71199
387	LOC105257789	for	yes	0	24.1985	6.72279	0.848485	0.001998	cosine	24	2	24	2	34.1929	14.2605	19.9324	2.39774	1.60346	6.15015e-05	0.0040591	0.001998	0.0367232	14.2605	16.5439	19.6256	14.7242	22.4874	21.6134	24.8809	28.9602	31.4688	31.6316	29.9928	34.1929
388	LOC105258025	for	yes	0	5.51992	1.19198	0.848485	0.001998	cosine	24	2	24	2	8.18196	3.52998	4.65198	2.31785	1.2693	6.15015e-05	0.0040591	0.001998	0.0367232	3.52998	4.02155	4.96357	4.31773	5.48575	5.76922	5.65328	5.47187	5.97196	6.30026	6.57197	8.18196
389	LOC105258096	for	yes	2	49.0994	5.76009	0.848485	0.001998	cosine	24	0	2	24	61.0054	42.5119	18.4935	1.43502	1.21182	6.15015e-05	0.0040591	0.001998	0.0367232	61.0054	53.8188	52.0215	56.982	48.3823	51.6031	46.4303	44.4114	43.0829	46.0745	42.8691	42.5119
390	LOC105258100	for	yes	20	41.0586	4.59537	0.848485	0.001998	cosine	24	10	20	8	48.9203	33.4645	15.4558	1.46186	1.18915	6.15015e-05	0.0040591	0.001998	0.0367232	40.3742	38.7137	40.8643	33.4645	34.7972	37.7204	38.0276	43.7357	43.7527	48.9203	47.1121	45.2206
391	LOC105258128	for	yes	2	63.593	11.7197	0.848485	0.001998	cosine	24	22	4	22	87.3108	49.4703	37.8405	1.76491	1.3431	6.15015e-05	0.0040591	0.001998	0.0367232	82.7958	87.3108	75.3543	64.3768	62.844	60.2345	62.8461	55.0771	56.1048	49.6277	49.4703	57.0732
392	LOC105258184	for	yes	0	5.91392	1.3291	0.848485	0.001998	cosine	24	2	24	2	8.63813	4.26596	4.37217	2.0249	1.45465	6.15015e-05	0.0040591	0.001998	0.0367232	4.26596	4.41495	4.26967	5.04194	5.61235	4.8943	6.34699	6.65295	6.49418	7.21608	7.1195	8.63813
393	LOC105258295	for	yes	2	134.496	13.3526	0.848485	0.001998	cosine	24	0	4	22	160.35	116.546	43.804	1.37585	1.16795	6.15015e-05	0.0040591	0.001998	0.0367232	147.232	160.35	142.147	143.029	144.034	142.001	132.529	124.828	123.322	120.305	116.546	117.631
394	LOC105258422	for	yes	0	34.7532	4.72192	0.848485	0.001998	cosine	24	4	24	4	42.0892	26.9969	15.0923	1.55904	1.23711	6.15015e-05	0.0040591	0.001998	0.0367232	32.6287	26.9969	33.5098	28.0343	30.9607	32.4095	35.2433	36.4822	37.1159	40.0942	41.4736	42.0892
395	LOC105258434	for	yes	0	4.22883	0.622501	0.848485	0.001998	cosine	24	2	20	2	5.22413	3.30289	1.92124	1.58168	1.35162	6.15015e-05	0.0040591	0.001998	0.0367232	3.30289	3.39392	4.16316	3.57303	3.57775	4.28456	4.31895	4.42814	4.83577	5.22413	4.57264	5.07097
396	LOC105258716	for	yes	20	279.77	32.2062	0.839719	0.001998	cosine	24	8	20	8	324.169	231.355	92.814	1.40118	1.24495	7.2234e-05	0.00476745	0.001998	0.0367232	284.511	252.746	280.368	231.355	231.639	246.018	270.156	294.894	305.395	324.169	314.656	321.337
397	LOC105258721	for	yes	2	52.173	7.64513	0.848485	0.001998	cosine	24	0	8	22	64.4469	41.5358	22.9111	1.5516	1.20031	6.15015e-05	0.0040591	0.001998	0.0367232	57.6553	63.705	57.6424	64.4469	57.5874	50.908	50.3886	48.9217	48.0336	43.1304	41.5358	42.1208
398	LOC105258767	for	yes	2	59.9009	9.9931	0.848485	0.001998	cosine	24	0	2	24	77.3405	47.3428	29.9977	1.63363	1.3399	6.15015e-05	0.0040591	0.001998	0.0367232	77.3405	74.4474	69.1176	69.718	57.518	59.3599	58.5921	49.2022	56.3631	52.0321	47.7767	47.3428
399	LOC105258769	for	yes	0	27.9379	2.94433	0.848485	0.001998	cosine	24	2	24	8	32.922	22.7035	10.2185	1.45008	1.18037	6.15015e-05	0.0040591	0.001998	0.0367232	25.3593	24.0981	27.0925	22.7035	25.9527	27.4721	28.8975	28.9384	29.5349	30.6339	31.6503	32.922
400	LOC105258781	for	yes	8	2.09277	0.584014	0.848485	0.001998	cosine	24	6	8	6	3.39408	1.31566	2.07842	2.57975	1.44421	6.15015e-05	0.0040591	0.001998	0.0367232	1.41692	1.60454	1.31566	3.39408	2.91169	2.39446	2.33002	2.03296	1.84546	2.22391	1.65797	1.98555
401	LOC105258822	for	yes	6	29.8306	13.8766	0.848485	0.001998	cosine	24	22	6	22	53.6016	13.1194	40.4822	4.08567	2.60665	6.15015e-05	0.0040591	0.001998	0.0367232	26.9655	31.1901	53.6016	50.6603	47.3994	39.251	24.1386	18.1626	21.1138	14.1814	13.1194	18.184
402	LOC105258859	for	yes	2	14.5119	2.63321	0.848485	0.001998	cosine	24	22	2	22	19.1429	10.0765	9.0664	1.89976	1.34527	6.15015e-05	0.0040591	0.001998	0.0367232	19.1429	17.4436	17.2388	17.7387	14.5098	13.1023	13.4139	12.9666	12.274	12.3534	10.0765	13.8827
403	LOC105258861	for	yes	0	32.5922	3.25666	0.848485	0.001998	cosine	24	2	20	2	37.5587	27.2532	10.3055	1.37814	1.16645	6.15015e-05	0.0040591	0.001998	0.0367232	27.2532	29.352	30.1581	29.3874	31.0726	30.4491	33.8057	34.4492	35.1778	37.5587	35.0911	37.3516
404	LOC105258874	for	yes	4	66.9067	7.02095	0.848485	0.001998	cosine	24	22	8	22	80.3285	57.4578	22.8707	1.39804	1.19529	6.15015e-05	0.0040591	0.001998	0.0367232	69.2939	75.3226	70.3224	80.3285	73.1399	68.6066	67.5484	61.1901	62.4106	57.6705	57.4578	59.589
405	LOC105258898	for	yes	4	32.3936	4.39631	0.848485	0.001998	cosine	24	0	4	24	39.1067	26.5688	12.5379	1.4719	1.26687	6.15015e-05	0.0040591	0.001998	0.0367232	34.6495	39.1067	35.7847	35.1485	39.0817	34.9662	30.8831	29.1824	28.1608	26.9437	28.2466	26.5688
406	LOC105258908	for	yes	22	26.9238	3.42622	0.848485	0.001998	cosine	24	2	22	2	30.9904	18.3728	12.6176	1.68675	1.1266	6.15015e-05	0.0040591	0.001998	0.0367232	18.3728	22.7784	25.9467	25.1354	26.4822	27.564	27.6734	29.2316	30.5657	29.1372	30.9904	29.2082
407	LOC105259003	for	yes	8	12.8571	2.46324	0.848485	0.001998	cosine	24	22	10	22	17.0019	9.28512	7.71678	1.83109	1.43672	6.15015e-05	0.0040591	0.001998	0.0367232	11.6933	15.4677	15.2344	15.7043	17.0019	14.1986	12.8038	10.766	11.4979	10.252	9.28512	10.3802
408	LOC105259028	for	yes	4	21.1447	2.60896	0.848485	0.001998	cosine	24	0	4	24	24.603	17.3374	7.2656	1.41907	1.25583	6.15015e-05	0.0040591	0.001998	0.0367232	20.1496	24.603	24.2445	23.1701	24.3265	23.8911	20.6307	19.3056	19.5253	18.0167	18.5363	17.3374
409	LOC105259147	for	yes	2	17.675	1.85169	0.848485	0.001998	cosine	24	22	2	22	20.9863	14.5898	6.3965	1.43842	1.20281	6.15015e-05	0.0040591	0.001998	0.0367232	20.9863	20.0024	18.3268	20.2848	18.0969	17.0167	16.6297	17.2799	16.1051	15.9509	14.5898	16.8312
410	LOC105259207	for	yes	0	28.553	4.76968	0.848485	0.001998	cosine	24	2	24	4	37.1688	20.3981	16.7707	1.82217	1.24925	6.15015e-05	0.0040591	0.001998	0.0367232	23.3065	20.3981	26.7433	23.1764	27.0579	28.1083	27.1456	32.341	29.8984	33.4091	33.8822	37.1688
411	LOC105259217	for	yes	2	56.4404	4.16271	0.848485	0.001998	cosine	24	0	4	24	62.9616	48.2517	14.7099	1.30486	1.12168	6.15015e-05	0.0040591	0.001998	0.0367232	62.6058	62.9616	61.2913	57.9977	56.039	55.9286	56.9967	54.6425	53.6691	55.0091	51.8913	48.2517
412	LOC105259230	for	yes	2	21.5249	2.10767	0.848485	0.001998	cosine	24	0	2	20	26.6328	19.2302	7.4026	1.38495	1.15008	6.15015e-05	0.0040591	0.001998	0.0367232	26.6328	24.2006	23.0481	21.7755	22.2128	20.6109	20.9073	20.2351	20.0274	19.2302	20.0404	19.3781
413	LOC105259261	for	yes	2	115.505	12.6008	0.848485	0.001998	cosine	24	0	4	22	135.204	93.8499	41.3541	1.44064	1.2234	6.15015e-05	0.0040591	0.001998	0.0367232	131.654	135.204	133.254	123.613	113.514	115.823	114.462	111.344	107.613	103.96	93.8499	101.765
414	LOC105259287	for	yes	2	32.115	7.24369	0.848485	0.001998	cosine	24	0	2	24	45.9988	22.636	23.3628	2.03211	1.40888	6.15015e-05	0.0040591	0.001998	0.0367232	45.9988	43.5148	33.2148	36.3951	36.0936	34.2182	30.8614	25.8326	27.4588	23.8838	25.2716	22.636
415	LOC105259363	for	yes	4	57.494	4.53646	0.848485	0.001998	cosine	24	0	4	24	66.4079	52.379	14.0289	1.26783	1.15978	6.15015e-05	0.0040591	0.001998	0.0367232	57.1861	66.4079	64.5291	58.32	61.747	59.2453	56.3242	54.908	53.0195	52.622	53.2402	52.379
416	LOC105259395	for	yes	0	13.5722	4.33308	0.848485	0.001998	cosine	24	2	24	4	21.7915	7.85233	13.9392	2.77516	1.62541	6.15015e-05	0.0040591	0.001998	0.0367232	8.5447	7.85233	11.0837	8.85486	11.7075	10.9086	13.3982	16.4294	15.3175	17.731	19.2471	21.7915
417	LOC105259402	for	yes	0	25.1809	4.86452	0.848485	0.001998	cosine	24	2	24	4	33.0879	16.741	16.3469	1.97646	1.20129	6.15015e-05	0.0040591	0.001998	0.0367232	19.0572	16.741	23.8209	19.664	24.1539	24.2137	24.8875	28.6159	28.4388	27.0741	32.4163	33.0879
418	LOC105259420	for	yes	0	71.5204	10.021	0.848485	0.001998	cosine	24	2	24	8	86.8432	55.6376	31.2056	1.56087	1.26616	6.15015e-05	0.0040591	0.001998	0.0367232	59.1584	58.948	63.8515	55.6376	68.0214	72.6428	73.8487	78.2933	75.0715	80.8459	85.082	86.8432
419	LOC105259438	for	yes	0	28.0823	4.43007	0.848485	0.001998	cosine	24	2	24	2	34.6147	20.6691	13.9456	1.67471	1.28835	6.15015e-05	0.0040591	0.001998	0.0367232	20.6691	23.5012	24.9332	22.3999	26.3198	26.9863	28.8738	32.1227	31.0394	33.4171	32.11	34.6147
420	LOC105259525	for	yes	2	31.6213	3.28938	0.848485	0.001998	cosine	24	0	2	22	36.8346	26.4283	10.4063	1.39376	1.20219	6.15015e-05	0.0040591	0.001998	0.0367232	36.8346	33.8662	34.5864	33.1998	35.8614	32.8068	31.2845	30.0268	28.7695	28.7447	26.4283	27.047
421	LOC105259546	for	yes	0	19.3914	3.93251	0.848485	0.001998	cosine	24	2	24	4	27.1073	14.2513	12.856	1.90209	1.3346	6.15015e-05	0.0040591	0.001998	0.0367232	15.1174	14.2513	16.6227	14.4099	18.3448	17.7996	18.7051	22.0705	21.7887	22.1847	24.2949	27.1073
422	LOC109610055	for	yes	0	95.7159	14.6727	0.848485	0.001998	cosine	24	2	24	2	117.397	63.2493	54.1477	1.8561	1.19006	6.15015e-05	0.0040591	0.001998	0.0367232	63.2493	85.6605	87.8795	76.7639	96.6525	97.4637	99.3554	103.527	114.257	101.803	104.582	117.397
423	LOC109610155	for	yes	10	62.8623	8.36263	0.848485	0.001998	cosine	24	20	10	22	80.0814	51.2579	28.8235	1.56232	1.20835	6.15015e-05	0.0040591	0.001998	0.0367232	58.3735	67.4315	63.3938	73.957	80.0814	68.0105	67.4209	58.7651	55.8224	53.5492	51.2579	56.2839
424	LOC109610318	for	yes	2	121.893	22.4536	0.848485	0.001998	cosine	24	0	2	22	156.853	91.4175	65.4355	1.71579	1.45914	6.15015e-05	0.0040591	0.001998	0.0367232	156.853	149.32	135.88	155.842	131.122	121.924	107.914	102.334	111.548	100.977	91.4175	97.5828
425	LOC112638741	for	yes	2	4.89541	1.12168	0.848485	0.001998	cosine	24	0	2	24	7.08883	3.63269	3.45614	1.9514	1.40929	6.15015e-05	0.0040591	0.001998	0.0367232	7.08883	5.7673	6.67636	5.70403	4.8151	4.53139	4.78421	3.67925	4.28672	4.09234	3.68676	3.63269
426	LOC112639372	for	yes	4	24.4618	2.20451	0.848485	0.001998	cosine	24	22	4	22	28.3245	20.8584	7.4661	1.35794	1.15093	6.15015e-05	0.0040591	0.001998	0.0367232	25.555	28.3245	26.9738	25.0439	26.6849	24.8373	23.7615	23.1855	24.6826	21.0017	20.8584	22.6327
427	LOC112639513	for	yes	2	30.3528	5.83219	0.848485	0.001998	cosine	24	0	2	24	41.6853	23.3707	18.3146	1.78366	1.49239	6.15015e-05	0.0040591	0.001998	0.0367232	41.6853	37.1579	37.2461	29.8033	33.3342	33.3133	27.6373	24.8983	24.7516	26.9252	24.1103	23.3707
428	LOC112639573	for	yes	2	44.7385	7.52323	0.848485	0.001998	cosine	24	0	4	22	56.6045	35.1469	21.4576	1.61051	1.39197	6.15015e-05	0.0040591	0.001998	0.0367232	53.5189	56.6045	52.6012	52.2274	48.8933	46.32	37.7891	41.5547	40.0033	35.2164	35.1469	36.9861
429	LOC112639743	for	yes	2	26.7555	5.15402	0.848485	0.001998	cosine	24	0	4	24	35.6831	19.1074	16.5757	1.8675	1.48134	6.15015e-05	0.0040591	0.001998	0.0367232	32.7993	35.6831	27.7755	33.2737	30.7519	27.6207	24.8804	22.9814	22.0288	22.1416	22.0219	19.1074
430	LOC105247958	for	yes	0	75.1777	9.14663	0.818182	0.002997	cosine	24	4	24	8	90.8283	59.6686	31.1597	1.52221	1.24964	0.000106567	0.00703343	0.002997	0.0367232	70.2227	66.2896	69.898	59.6686	67.8462	71.1037	75.0821	78.5344	77.8885	87.3475	87.4233	90.8283
431	LOC105247989	for	yes	18	11.9315	1.61912	0.818182	0.002997	cosine	24	10	18	8	14.0694	9.40797	4.66143	1.49548	1.3092	0.000106567	0.00703343	0.002997	0.0367232	11.6022	10.3382	10.7597	9.40797	10.6448	10.5226	11.258	13.9362	14.0694	14.0425	13.6107	12.9853
432	LOC105248025	for	yes	0	23.1041	3.87096	0.818182	0.002997	cosine	24	2	24	2	28.7133	16.7342	11.9791	1.71585	1.31246	0.000106567	0.00703343	0.002997	0.0367232	16.7342	18.7919	22.3175	17.3636	20.8881	23.2533	23.1473	25.9386	25.1047	27.5821	27.4148	28.7133
433	LOC105248027	for	yes	0	11.2396	1.58152	0.818182	0.002997	cosine	24	2	24	4	14.1025	8.6871	5.4154	1.62338	1.17602	0.000106567	0.00703343	0.002997	0.0367232	9.33528	8.6871	10.6915	9.3706	10.8049	10.9446	10.6325	12.5014	12.4687	12.504	12.8324	14.1025
434	LOC105248035	for	yes	0	106.569	11.04	0.818182	0.002997	cosine	24	2	24	2	121.556	85.6109	35.9451	1.41987	1.16781	0.000106567	0.00703343	0.002997	0.0367232	85.6109	96.0116	101.813	90.6762	105.132	108.415	105.666	114.796	119.58	110.669	118.898	121.556
435	LOC105248098	for	yes	4	54.4072	5.91856	0.818182	0.002997	cosine	24	0	4	20	66.9942	45.5442	21.45	1.47097	1.17765	0.000106567	0.00703343	0.002997	0.0367232	53.8103	66.9942	59.1521	57.7214	58.997	58.0354	54.5222	50.0971	52.9206	45.5442	47.1408	47.9511
436	LOC105248112	for	yes	2	40.3105	6.57627	0.818182	0.002997	cosine	24	0	2	24	50.1641	30.1673	19.9968	1.66286	1.31825	0.000106567	0.00703343	0.002997	0.0367232	50.1641	45.3383	48.5494	44.761	48.0648	39.7584	36.6016	36.4611	38.2357	32.4553	33.1685	30.1673
437	LOC105248123	for	yes	0	12.9912	1.66217	0.818182	0.002997	cosine	24	4	24	8	15.3652	9.70044	5.66476	1.58397	1.21217	0.000106567	0.00703343	0.002997	0.0367232	12.0066	10.6122	11.9043	9.70044	12.3739	13.8007	12.9125	13.831	13.8586	14.554	14.9751	15.3652
438	LOC105248131	for	yes	2	56.3583	6.79583	0.818182	0.002997	cosine	24	0	2	22	66.4711	46.2104	20.2607	1.43844	1.24244	0.000106567	0.00703343	0.002997	0.0367232	66.4711	66.2397	59.0091	64.8669	59.261	57.0477	55.7668	52.2091	48.0465	52.7863	46.2104	48.385
439	LOC105248163	for	yes	2	55.6112	11.6691	0.818182	0.002997	cosine	24	0	2	24	80.7422	40.5721	40.1701	1.99009	1.4306	0.000106567	0.00703343	0.002997	0.0367232	80.7422	73.0694	67.6649	55.9211	55.3918	49.1388	52.1962	47.0892	47.2982	53.954	44.2966	40.5721
440	LOC105248167	for	yes	2	117.563	21.9174	0.818182	0.002997	cosine	24	0	2	22	154.199	89.2168	64.9822	1.72836	1.45006	0.000106567	0.00703343	0.002997	0.0367232	154.199	147.197	121.764	115.546	152.311	122.043	109.377	106.665	101.511	101.421	89.2168	89.5028
441	LOC105248216	for	yes	0	36.9745	3.70204	0.818182	0.002997	cosine	24	2	24	2	42.8719	30.0547	12.8172	1.42646	1.18362	0.000106567	0.00703343	0.002997	0.0367232	30.0547	33.1149	36.5722	33.1098	33.4051	37.3117	39.5389	37.7944	39.0688	39.1044	41.7472	42.8719
442	LOC105248249	for	yes	2	15.1585	1.36589	0.818182	0.002997	cosine	24	0	2	24	16.9638	13.5551	3.4087	1.25147	1.21609	0.000106567	0.00703343	0.002997	0.0367232	16.9638	16.3029	16.8753	15.2394	16.8693	16.3889	14.4831	13.8717	13.9696	13.8015	13.5816	13.5551
443	LOC105248296	for	yes	0	17.5985	4.66768	0.818182	0.002997	cosine	24	2	24	8	27.1953	11.3777	15.8176	2.39023	1.43462	0.000106567	0.00703343	0.002997	0.0367232	12.3603	11.9367	13.9383	11.3777	17.0718	16.0296	17.9043	19.9078	19.5333	19.9961	23.931	27.1953
444	LOC105248299	for	yes	0	34.4471	7.56755	0.818182	0.002997	cosine	24	2	24	2	47.4742	24.1898	23.2844	1.96257	1.5116	0.000106567	0.00703343	0.002997	0.0367232	24.1898	26.0118	31.9862	25.716	28.0052	30.2554	39.3255	36.5474	36.9084	42.3327	44.6125	47.4742
445	LOC105248345	for	yes	0	7.18707	1.49926	0.818182	0.002997	cosine	24	2	24	2	9.83885	4.61979	5.21906	2.12972	1.3845	0.000106567	0.00703343	0.002997	0.0367232	4.61979	5.57244	6.11542	6.17273	5.79182	6.7165	7.83452	8.65692	8.16936	8.4668	8.28968	9.83885
446	LOC105248349	for	yes	4	70.541	5.39884	0.818182	0.002997	cosine	24	10	2	10	81.7064	60.5629	21.1435	1.34912	1.08136	0.000106567	0.00703343	0.002997	0.0367232	81.7064	75.536	72.3472	71.0707	60.5629	62.3642	70.0048	67.5231	68.0495	70.9271	72.8138	73.5858
447	LOC105248427	for	yes	0	38.5594	5.97224	0.818182	0.002997	cosine	24	2	22	2	47.7464	30.6016	17.1448	1.56026	1.34205	0.000106567	0.00703343	0.002997	0.0367232	30.6016	30.6594	38.4076	31.9628	33.7574	34.905	39.9641	43.4156	39.2838	45.3041	47.7464	46.705
448	LOC105248586	for	yes	0	37.0465	10.7681	0.818182	0.002997	cosine	24	2	24	2	55.3571	20.0157	35.3414	2.76568	1.62773	0.000106567	0.00703343	0.002997	0.0367232	20.0157	26.1892	28.5083	24.0002	36.8498	32.8748	34.8613	46.4038	43.9533	44.8098	50.7341	55.3571
449	LOC105248610	for	yes	0	40.6041	8.04107	0.818182	0.002997	cosine	24	2	24	4	53.8147	29.948	23.8667	1.79694	1.41328	0.000106567	0.00703343	0.002997	0.0367232	32.14	29.948	34.5492	31.639	33.8641	37.456	41.332	47.8595	45.6305	47.6616	51.3547	53.8147
450	LOC105248613	for	yes	12	33.2549	5.99216	0.818182	0.002997	cosine	24	18	10	18	43.5191	24.6243	18.8948	1.76732	1.35085	0.000106567	0.00703343	0.002997	0.0367232	31.4949	35.5995	35.4449	41.5677	43.5191	39.0243	35.9278	30.7285	24.6243	28.8886	26.7642	25.4748
451	LOC105248614	for	yes	20	59.4541	9.25566	0.809184	0.002997	cosine	24	8	20	8	74.0654	45.0088	29.0566	1.64558	1.30188	0.000125032	0.0082521	0.002997	0.0367232	60.325	47.1462	59.6338	45.0088	49.0083	51.7038	57.9469	65.0916	63.6892	74.0654	72.5176	67.3121
452	LOC105248632	for	yes	0	68.9532	16.5085	0.818182	0.002997	cosine	24	2	24	8	95.3324	45.3675	49.9649	2.10134	1.52758	0.000106567	0.00703343	0.002997	0.0367232	52.746	49.9747	57.7464	45.3675	60.7792	61.2249	63.0675	82.822	81.5481	88.6176	88.2125	95.3324
453	LOC105248634	for	yes	0	7.52308	1.45815	0.818182	0.002997	cosine	24	2	24	4	10.2198	5.4988	4.721	1.85855	1.37002	0.000106567	0.00703343	0.002997	0.0367232	5.7847	5.4988	6.68089	6.2258	6.84368	6.48957	7.55461	8.63135	7.95549	9.50135	8.89087	10.2198
454	LOC105248637	for	yes	4	38.5953	5.56377	0.818182	0.002997	cosine	24	22	4	20	45.7691	29.7932	15.9759	1.53623	1.3039	0.000106567	0.00703343	0.002997	0.0367232	38.5252	45.7691	44.7569	41.271	45.2412	44.4473	39.4956	35.4234	33.4838	29.7932	30.6108	34.3255
455	LOC105248657	for	yes	0	12.1235	1.8328	0.818182	0.002997	cosine	24	2	24	8	14.3199	8.85085	5.46905	1.61791	1.21212	0.000106567	0.00703343	0.002997	0.0367232	8.92086	10.2972	11.326	8.85085	12.7341	12.3578	11.9154	13.4604	13.4796	13.7285	14.0917	14.3199
456	LOC105248694	for	yes	0	4.85968	1.33051	0.818182	0.002997	cosine	24	2	24	4	7.73815	3.13093	4.60722	2.47152	1.48898	0.000106567	0.00703343	0.002997	0.0367232	3.27134	3.13093	4.08488	3.77628	4.12716	4.58001	4.29504	6.0823	5.63577	5.13241	6.46184	7.73815
457	LOC105248754	for	yes	2	218.358	51.0117	0.818182	0.002997	cosine	24	0	2	24	348.148	160.344	187.804	2.17126	1.43434	0.000106567	0.00703343	0.002997	0.0367232	348.148	257.995	251.785	235.676	241.104	218.899	198.47	174.736	167.668	175.541	189.933	160.344
458	LOC105248950	for	yes	2	42.3339	6.16269	0.818182	0.002997	cosine	24	0	2	22	56.9217	36.0828	20.8389	1.57753	1.25864	0.000106567	0.00703343	0.002997	0.0367232	56.9217	50.7264	47.5396	44.5454	40.5765	40.0255	37.7706	41.3608	38.1249	36.907	36.0828	37.4261
459	LOC105248951	for	yes	2	28.3119	5.81694	0.818182	0.002997	cosine	24	0	2	24	34.5316	19.1083	15.4233	1.80715	1.42168	0.000106567	0.00703343	0.002997	0.0367232	34.5316	33.0451	34.2721	31.469	32.3521	33.9838	30.7645	26.2014	23.9039	19.9343	20.1769	19.1083
460	LOC105248960	for	yes	0	25.8077	7.25233	0.818182	0.002997	cosine	24	2	24	8	38.2095	15.291	22.9185	2.49882	1.56685	0.000106567	0.00703343	0.002997	0.0367232	18.4359	17.1767	20.5806	15.291	22.529	23.8267	24.6596	32.2468	29.2523	30.9715	36.5131	38.2095
461	LOC105249018	for	yes	4	8.56356	1.76041	0.818182	0.002997	cosine	24	22	4	20	12.2975	5.87959	6.41791	2.09156	1.41536	0.000106567	0.00703343	0.002997	0.0367232	9.02598	12.2975	10.2885	9.19847	10.729	7.3382	8.59267	7.88761	7.26917	5.87959	7.07854	7.1775
462	LOC105249023	for	yes	0	98.2083	15.6036	0.818182	0.002997	cosine	24	2	24	2	125.114	69.1993	55.9147	1.80802	1.23329	0.000106567	0.00703343	0.002997	0.0367232	69.1993	79.9431	96.787	81.9278	93.2215	94.3441	103.72	97.803	117.459	104.012	114.969	125.114
463	LOC105249048	for	yes	4	31.0253	4.11885	0.818182	0.002997	cosine	24	0	4	22	38.2101	24.3749	13.8352	1.5676	1.22299	0.000106567	0.00703343	0.002997	0.0367232	29.9407	38.2101	34.6303	35.9289	33.6957	33.9529	31.0747	26.6666	29.5022	26.0103	24.3749	28.3161
464	LOC105249099	for	yes	0	10.1623	2.36155	0.818182	0.002997	cosine	24	2	24	8	14.113	6.53682	7.57618	2.159	1.37856	0.000106567	0.00703343	0.002997	0.0367232	8.05748	7.17941	8.76403	6.53682	9.3163	9.31514	9.98024	11.6201	10.9486	12.0817	14.0345	14.113
465	LOC105249117	for	yes	2	53.2862	7.91994	0.818182	0.002997	cosine	24	0	2	22	66.1554	40.6677	25.4877	1.62673	1.25563	0.000106567	0.00703343	0.002997	0.0367232	66.1554	63.9617	61.2403	59.5446	52.2266	54.7596	48.7724	50.9634	53.3901	45.5048	40.6677	42.2482
466	LOC105249301	for	yes	2	60.7179	6.45005	0.818182	0.002997	cosine	24	0	4	24	72.0345	51.9426	20.0919	1.38681	1.25277	0.000106567	0.00703343	0.002997	0.0367232	67.713	72.0345	64.6677	64.5859	61.5346	67.2706	58.4572	53.6976	60.5479	53.1672	52.9958	51.9426
467	LOC105249408	for	yes	0	44.7041	4.80004	0.818182	0.002997	cosine	24	2	24	2	51.388	36.2989	15.0891	1.41569	1.12999	0.000106567	0.00703343	0.002997	0.0367232	36.2989	38.5925	45.7323	37.2557	43.6987	44.4	44.8694	46.5517	49.3792	48.2751	50.0071	51.388
468	LOC105249421	for	yes	2	40.0992	5.58916	0.818182	0.002997	cosine	24	0	4	24	53.2384	30.868	22.3704	1.72471	1.14656	0.000106567	0.00703343	0.002997	0.0367232	45.6919	53.2384	42.1557	41.7868	42.3286	40.0834	40.9914	36.918	37.5206	34.6592	34.9488	30.868
469	LOC105249498	for	yes	0	33.5323	5.88414	0.818182	0.002997	cosine	24	2	24	2	43.1174	24.0221	19.0953	1.79491	1.28597	0.000106567	0.00703343	0.002997	0.0367232	24.0221	26.6436	30.2381	25.2379	32.8099	32.26	33.5804	38.9525	38.1898	38.4505	38.8852	43.1174
470	LOC105249519	for	yes	0	15.3484	3.14276	0.818182	0.002997	cosine	24	2	24	2	20.1039	10.1942	9.9097	1.97209	1.25786	0.000106567	0.00703343	0.002997	0.0367232	10.1942	11.4078	14.109	10.2216	14.8817	16.3903	16.1755	17.7471	17.6606	16.5582	18.7312	20.1039
471	LOC105249523	for	yes	20	4.17382	1.03992	0.809184	0.002997	cosine	24	8	20	4	5.96741	2.23621	3.7312	2.66854	1.41041	0.000125032	0.0082521	0.002997	0.0367232	4.32236	2.23621	3.79736	2.70383	3.41669	4.0113	4.02008	5.35582	4.65416	5.96741	5.36826	4.23238
472	LOC105249541	for	yes	4	49.0476	6.0294	0.818182	0.002997	cosine	24	0	10	22	56.9973	39.3521	17.6452	1.44839	1.22153	0.000106567	0.00703343	0.002997	0.0367232	48.1053	56.4525	54.7473	55.136	56.9973	53.1833	49.4616	45.1369	46.052	44.4376	39.3521	39.5096
473	LOC105249569	for	yes	2	44.7921	6.14141	0.818182	0.002997	cosine	24	0	4	22	55.8171	33.9784	21.8387	1.64272	1.19987	0.000106567	0.00703343	0.002997	0.0367232	55.166	55.8171	46.8833	49.6149	44.2062	43.7422	44.7003	43.7128	39.9127	41.3504	33.9784	38.4208
474	LOC105249599	for	yes	8	51.5511	5.38488	0.818182	0.002997	cosine	24	12	8	12	61.7415	41.9762	19.7653	1.47087	1.19352	0.000106567	0.00703343	0.002997	0.0367232	56.9093	58.6013	53.1323	61.7415	52.3296	41.9762	46.1264	47.682	46.765	51.5216	52.0975	49.7303
475	LOC105249616	for	yes	2	26.2056	3.21639	0.818182	0.002997	cosine	24	22	2	22	31.9656	20.8321	11.1335	1.53444	1.23852	0.000106567	0.00703343	0.002997	0.0367232	31.9656	29.5751	27.5606	29.4704	25.6584	28.9054	25.6666	25.5439	23.0533	22.4405	20.8321	23.7949
476	LOC105249692	for	yes	0	16.8989	2.94222	0.818182	0.002997	cosine	24	2	22	4	22.0402	12.1381	9.9021	1.81579	1.30977	0.000106567	0.00703343	0.002997	0.0367232	14.1143	12.1381	15.3319	12.8424	15.5157	17.5417	16.6836	18.1238	17.836	20.0813	22.0402	20.5373
477	LOC105249778	for	yes	20	119.725	9.86056	0.818182	0.002997	cosine	24	10	20	8	137.354	98.1459	39.2081	1.39949	1.06513	0.000106567	0.00703343	0.002997	0.0367232	119.608	120.578	118.908	98.1459	105.481	118.315	114.851	126.021	125.962	137.354	127.907	123.572
478	LOC105249839	for	yes	0	32.0314	6.48956	0.818182	0.002997	cosine	24	2	24	2	42.234	20.8727	21.3613	2.02341	1.22041	0.000106567	0.00703343	0.002997	0.0367232	20.8727	23.3846	29.8593	23.7933	31.4935	32.6177	30.7158	36.4407	36.4055	36.0013	40.5586	42.234
479	LOC105249858	for	yes	4	44.6267	8.49132	0.818182	0.002997	cosine	24	0	4	24	56.7488	33.2317	23.5171	1.70767	1.48484	0.000106567	0.00703343	0.002997	0.0367232	51.2921	56.7488	56.2454	45.6947	54.2261	50.3197	41.5837	36.5199	39.2417	36.1881	34.2282	33.2317
480	LOC105249911	for	yes	2	36.6014	6.06146	0.818182	0.002997	cosine	24	0	2	18	50.7193	27.5753	23.144	1.8393	1.20596	0.000106567	0.00703343	0.002997	0.0367232	50.7193	45.2783	38.5906	39.558	36.8134	34.9635	34.5404	34.9287	27.5753	32.8022	31.3192	32.1277
481	LOC105249924	for	yes	0	68.8865	6.92047	0.818182	0.002997	cosine	24	2	24	2	83.0007	57.6354	25.3653	1.4401	1.17887	0.000106567	0.00703343	0.002997	0.0367232	57.6354	62.0023	63.1069	61.7094	64.944	70.2208	70.3178	70.2108	75.2728	73.8215	74.3951	83.0007
482	LOC105249931	for	yes	2	104.032	13.2516	0.818182	0.002997	cosine	24	0	2	24	122.717	78.6617	44.0553	1.56006	1.25703	0.000106567	0.00703343	0.002997	0.0367232	122.717	120.063	111.269	121.129	108.153	108.315	103.889	95.5132	93.5746	88.5557	96.5481	78.6617
483	LOC105249996	for	yes	2	38.6413	3.90532	0.818182	0.002997	cosine	24	0	4	24	45.5357	32.7971	12.7386	1.38841	1.15083	0.000106567	0.00703343	0.002997	0.0367232	43.9148	45.5357	40.9597	41.7035	40.3977	39.8917	37.2678	36.2377	33.3382	34.7124	36.9391	32.7971
484	LOC105250063	for	yes	4	77.3489	2.59964	0.818182	0.002997	cosine	24	16	4	16	81.3388	72.9243	8.4145	1.11539	1.04013	0.000106567	0.00703343	0.002997	0.0367232	79.12	81.3388	79.2088	81.2256	76.8546	76.4236	74.098	72.9243	76.2328	74.7162	76.7523	79.2917
485	LOC105250106	for	yes	4	70.7234	7.63969	0.818182	0.002997	cosine	24	0	4	20	86.2566	60.7247	25.5319	1.42045	1.18656	0.000106567	0.00703343	0.002997	0.0367232	69.6373	86.2566	79.5997	72.1163	77.9273	76.5899	69.3716	65.6748	66.1796	60.7247	63.0383	61.5647
486	LOC105250111	for	yes	2	206.164	40.0723	0.818182	0.002997	cosine	24	22	2	20	291.239	159.543	131.696	1.82546	1.32202	0.000106567	0.00703343	0.002997	0.0367232	291.239	275.202	216.672	233.41	212.481	191.562	192.002	172.776	176.555	159.543	174.54	177.986
487	LOC105250143	for	yes	2	239.161	40.7795	0.818182	0.002997	cosine	24	0	4	22	322.392	187.833	134.559	1.71638	1.339	0.000106567	0.00703343	0.002997	0.0367232	272.653	322.392	249.136	293.767	261.537	245.25	224.326	203.624	215.112	202.731	187.833	191.575
488	LOC105250150	for	yes	2	34.6972	7.92797	0.818182	0.002997	cosine	24	0	4	22	48.948	23.3895	25.5585	2.09273	1.4747	0.000106567	0.00703343	0.002997	0.0367232	44.6194	48.948	41.6928	39.6207	40.814	34.2605	33.0684	26.3338	28.5403	28.2721	23.3895	26.8068
489	LOC105250226	for	yes	2	48.4054	5.35137	0.818182	0.002997	cosine	24	0	2	24	63.1805	43.0107	20.1698	1.46895	1.09832	0.000106567	0.00703343	0.002997	0.0367232	63.1805	53.9497	49.3381	49.2891	49.127	43.9536	47.4724	46.7164	43.5727	46.3335	44.9213	43.0107
490	LOC105250256	for	yes	2	227.728	28.7284	0.818182	0.002997	cosine	24	0	2	24	303.123	195.389	107.734	1.55138	1.15632	0.000106567	0.00703343	0.002997	0.0367232	303.123	259.081	242.83	234.999	222.538	226.812	210.002	208.113	214.747	217.561	197.544	195.389
491	LOC105250262	for	yes	6	16.3906	2.70553	0.818182	0.002997	cosine	24	0	8	22	20.7671	12.3099	8.4572	1.68702	1.33361	0.000106567	0.00703343	0.002997	0.0367232	14.027	19.1173	19.934	20.7671	18.428	17.6389	15.75	16.5165	15.3465	14.335	12.3099	12.517
492	LOC105250383	for	yes	4	127.334	12.0749	0.818182	0.002997	cosine	24	22	4	22	152.539	110.095	42.444	1.38552	1.17636	0.000106567	0.00703343	0.002997	0.0367232	131.882	152.539	140.51	128.648	141.046	126.661	124.607	119.445	123.922	116.87	110.095	111.782
493	LOC105250404	for	yes	2	71.1464	8.89078	0.818182	0.002997	cosine	24	0	4	24	82.7667	53.5877	29.179	1.54451	1.22684	0.000106567	0.00703343	0.002997	0.0367232	81.8084	82.7667	80.7957	73.8154	75.6728	78.5999	68.2928	65.8565	68.4494	63.868	60.243	53.5877
494	LOC105250414	for	yes	0	24.487	3.75822	0.818182	0.002997	cosine	24	2	24	2	33.4293	17.8199	15.6094	1.87595	1.20747	0.000106567	0.00703343	0.002997	0.0367232	17.8199	21.5331	22.9071	21.5433	23.1295	22.2516	24.8173	26.326	26.9076	26.3115	26.8681	33.4293
495	LOC105250461	for	yes	0	8.58161	2.3576	0.818182	0.002997	cosine	24	2	24	8	12.1497	4.77162	7.37808	2.54624	1.48144	0.000106567	0.00703343	0.002997	0.0367232	5.46586	5.52033	7.34911	4.77162	7.85089	8.79314	8.4744	9.83867	10.8873	11.2936	10.5847	12.1497
496	LOC105250469	for	yes	0	7.06365	1.63814	0.818182	0.002997	cosine	24	2	24	2	9.55896	3.77507	5.78389	2.53213	1.42364	0.000106567	0.00703343	0.002997	0.0367232	3.77507	5.28803	5.60424	6.0875	6.85179	7.42853	6.7647	8.66638	9.36899	7.64747	7.72216	9.55896
497	LOC105250472	for	yes	2	281.3	57.7647	0.818182	0.002997	cosine	24	0	4	24	378.821	202.595	176.226	1.86984	1.4884	0.000106567	0.00703343	0.002997	0.0367232	342.044	378.821	285.401	370.056	301.296	300.094	283.888	229.807	245.538	223.269	212.786	202.595
498	LOC105250596	for	yes	14	39.3209	3.65654	0.818182	0.002997	cosine	24	6	14	6	45.2276	32.616	12.6116	1.38667	1.15495	0.000106567	0.00703343	0.002997	0.0367232	36.1804	35.3708	32.616	36.8496	37.4761	38.7316	45.2276	44.1853	42.5595	42.4554	39.8904	40.308
499	LOC105250664	for	yes	4	30.484	6.5608	0.818182	0.002997	cosine	24	0	4	24	38.0196	22.0576	15.962	1.72365	1.54836	0.000106567	0.00703343	0.002997	0.0367232	35.1381	38.0196	35.7561	37.7913	37.6796	36.644	28.1315	24.3351	24.8352	22.5767	22.8428	22.0576
500	LOC105250678	for	yes	2	46.4916	4.38022	0.818182	0.002997	cosine	24	22	2	20	54.9145	41.6723	13.2422	1.31777	1.14644	0.000106567	0.00703343	0.002997	0.0367232	54.9145	49.7476	53.8775	49.2461	47.0949	45.9078	42.0923	44.4935	41.901	41.6723	43.3931	43.5591
501	LOC105250697	for	yes	4	31.8416	3.11758	0.818182	0.002997	cosine	24	22	4	22	36.7823	24.3221	12.4602	1.5123	1.12443	0.000106567	0.00703343	0.002997	0.0367232	31.9721	36.7823	33.7481	35.6324	34.3682	32.1954	31.8309	29.7676	31.2889	29.6255	24.3221	30.5651
502	LOC105250702	for	yes	4	42.9097	6.51803	0.818182	0.002997	cosine	24	0	10	24	56.8293	33.7476	23.0817	1.68395	1.25949	0.000106567	0.00703343	0.002997	0.0367232	40.2265	50.2047	47.7638	44.4653	56.8293	47.6447	42.8396	37.9231	41.2957	36.049	35.9274	33.7476
503	LOC105250718	for	yes	0	24.7831	4.22238	0.818182	0.002997	cosine	24	2	24	2	30.9348	15.3921	15.5427	2.00978	1.231	0.000106567	0.00703343	0.002997	0.0367232	15.3921	20.082	22.829	21.116	26.5942	23.2412	25.4995	28.1025	27.3355	27.0489	29.222	30.9348
504	LOC105250744	for	yes	2	88.9915	19.953	0.818182	0.002997	cosine	24	0	2	24	140.958	69.7855	71.1725	2.01988	1.41114	0.000106567	0.00703343	0.002997	0.0367232	140.958	100.988	105.703	94.1159	94.3077	86.9758	89.0017	71.5648	70.9343	70.3392	73.2236	69.7855
505	LOC105250764	for	yes	2	42.8364	6.57601	0.818182	0.002997	cosine	24	0	2	22	56.3535	35.6128	20.7407	1.58239	1.24418	0.000106567	0.00703343	0.002997	0.0367232	56.3535	51.7077	47.4284	40.694	47.0546	46.8582	38.4221	38.1201	39.928	35.7497	35.6128	36.1073
506	LOC105250805	for	yes	0	37.3541	8.23176	0.818182	0.002997	cosine	24	2	24	8	53.6635	24.8099	28.8536	2.16299	1.39672	0.000106567	0.00703343	0.002997	0.0367232	29.0375	27.5918	35.7554	24.8099	32.0948	34.3667	36.0263	40.9802	42.1056	44.8273	46.9896	53.6635
507	LOC105250808	for	yes	0	14.9728	2.40758	0.818182	0.002997	cosine	24	2	22	2	19.984	11.6531	8.3309	1.71491	1.23568	0.000106567	0.00703343	0.002997	0.0367232	11.6531	12.194	13.2139	12.2939	14.2676	15.9292	14.5447	15.9202	15.041	16.3282	19.984	18.3042
508	LOC105250867	for	yes	0	6.18491	2.29719	0.818182	0.002997	cosine	24	2	24	8	9.34241	2.65772	6.68469	3.5152	1.98236	0.000106567	0.00703343	0.002997	0.0367232	3.8344	3.48116	4.29367	2.65772	5.18482	5.42289	5.85551	8.30588	8.51158	8.11446	9.2144	9.34241
509	LOC105250906	for	yes	2	15.6757	1.98108	0.818182	0.002997	cosine	24	0	4	22	19.3038	12.8622	6.4416	1.50082	1.25203	0.000106567	0.00703343	0.002997	0.0367232	18.6094	19.3038	16.9292	16.274	17.5072	15.5239	15.135	14.5243	13.5953	13.9831	12.8622	13.8611
510	LOC105251015	for	yes	0	229.137	19.056	0.818182	0.002997	cosine	24	2	24	2	257.67	187.233	70.437	1.3762	1.13864	0.000106567	0.00703343	0.002997	0.0367232	187.233	213.396	216.761	219.529	222.683	220.357	232.139	249.965	251.724	242.574	235.614	257.67
511	LOC105251121	for	yes	4	22.332	2.66981	0.818182	0.002997	cosine	24	0	4	24	26.8296	18.613	8.2166	1.44144	1.27662	0.000106567	0.00703343	0.002997	0.0367232	22.5106	26.8296	23.3267	25.4363	25.0512	24.665	22.3315	19.623	21.1268	19.1809	19.289	18.613
512	LOC105251134	for	yes	0	63.9646	13.567	0.818182	0.002997	cosine	24	2	24	8	83.8861	43.2171	40.669	1.94104	1.3496	0.000106567	0.00703343	0.002997	0.0367232	43.4609	47.4656	58.0605	43.2171	60.3179	62.3092	63.437	74.4739	79.1206	73.4677	78.3584	83.8861
513	LOC105251178	for	yes	0	52.5977	7.66472	0.818182	0.002997	cosine	24	4	24	8	63.7145	37.46	26.2545	1.70087	1.22118	0.000106567	0.00703343	0.002997	0.0367232	55.247	42.196	53.371	37.46	44.9582	49.8396	50.1184	56.7583	55.7621	60.8629	60.8848	63.7145
514	LOC105251191	for	yes	4	71.6225	8.0576	0.818182	0.002997	cosine	24	22	4	20	84.9975	58.9189	26.0786	1.44262	1.16492	0.000106567	0.00703343	0.002997	0.0367232	78.6884	84.9975	80.7288	73.5525	78.6879	74.3398	70.3056	69.2891	67.5484	58.9189	59.7617	62.6508
515	LOC105251225	for	yes	0	9.45001	1.10797	0.818182	0.002997	cosine	24	2	24	2	11.4167	7.77333	3.64337	1.4687	1.1716	0.000106567	0.00703343	0.002997	0.0367232	7.77333	8.10253	8.78638	7.79205	9.3019	9.23587	9.88217	10.4602	10.1522	10.2027	10.2941	11.4167
516	LOC105251239	for	yes	0	14.0354	2.90615	0.818182	0.002997	cosine	24	2	24	2	18.4772	10.0098	8.4674	1.84591	1.43926	0.000106567	0.00703343	0.002997	0.0367232	10.0098	10.1984	11.7198	10.17	14.9552	13.0937	13.3141	16.3535	16.8678	15.8431	17.4222	18.4772
517	LOC105251265	for	yes	0	64.306	7.12649	0.818182	0.002997	cosine	24	2	24	2	73.5007	50.9419	22.5588	1.44283	1.21152	0.000106567	0.00703343	0.002997	0.0367232	50.9419	58.0113	58.2469	54.3846	62.6636	65.265	66.0645	70.4464	72.1746	70.567	69.4051	73.5007
518	LOC105251282	for	yes	0	26.8685	3.38781	0.818182	0.002997	cosine	24	2	24	2	32.0499	20.7512	11.2987	1.54448	1.21692	0.000106567	0.00703343	0.002997	0.0367232	20.7512	23.5814	24.7047	22.404	26.5602	26.9481	26.2499	29.1867	30.0637	28.7682	31.1538	32.0499
519	LOC105251335	for	yes	4	37.6253	4.49859	0.818182	0.002997	cosine	24	0	4	24	44.9709	30.0348	14.9361	1.49729	1.22337	0.000106567	0.00703343	0.002997	0.0367232	39.1712	44.9709	40.2224	42.5262	41.1579	41.5469	37.4403	34.889	33.9296	33.9609	31.6541	30.0348
520	LOC105251353	for	yes	0	70.1595	13.9664	0.818182	0.002997	cosine	24	2	24	2	90.2736	45.4887	44.7849	1.98453	1.25209	0.000106567	0.00703343	0.002997	0.0367232	45.4887	52.1705	66.8029	48.6521	70.1929	70.6757	75.386	81.2408	83.8015	73.5861	83.6435	90.2736
521	LOC105251369	for	yes	0	30.8371	5.99172	0.818182	0.002997	cosine	24	2	24	2	40.7542	20.4548	20.2994	1.9924	1.30127	0.000106567	0.00703343	0.002997	0.0367232	20.4548	23.6639	27.3421	22.8648	31.7697	31.52	29.8147	33.8948	35.5795	34.4839	37.9025	40.7542
522	LOC105251370	for	yes	2	30.4513	3.64447	0.818182	0.002997	cosine	24	0	2	24	37.1346	24.7995	12.3351	1.49739	1.21322	0.000106567	0.00703343	0.002997	0.0367232	37.1346	35.6941	33.8042	30.7085	33.3063	30.1911	28.7524	26.4911	29.2137	27.4575	27.8631	24.7995
523	LOC105251388	for	yes	2	42.6898	5.60096	0.818182	0.002997	cosine	24	0	2	22	53.5201	34.8499	18.6702	1.53573	1.23919	0.000106567	0.00703343	0.002997	0.0367232	53.5201	52.3234	47.5892	43.4318	43.5556	40.8161	42.4162	37.3373	40.0167	38.4035	34.8499	38.0179
524	LOC105251400	for	yes	0	19.2592	5.06032	0.818182	0.002997	cosine	24	2	24	2	29.2561	10.8757	18.3804	2.69004	1.47445	0.000106567	0.00703343	0.002997	0.0367232	10.8757	14.986	16.0198	12.7515	18.87	16.9103	19.1947	21.7287	23.6236	23.6204	23.2739	29.2561
525	LOC105251436	for	yes	2	57.3289	8.89095	0.818182	0.002997	cosine	24	0	2	24	72.1293	43.821	28.3083	1.646	1.29784	0.000106567	0.00703343	0.002997	0.0367232	72.1293	69.0386	59.1655	62.5353	67.2957	60.5513	53.2327	51.852	50.9023	52.7842	44.6394	43.821
526	LOC105251479	for	yes	2	68.0939	13.7954	0.818182	0.002997	cosine	24	0	2	24	87.1306	49.7074	37.4232	1.75287	1.53418	0.000106567	0.00703343	0.002997	0.0367232	87.1306	85.8635	72.3699	85.6344	79.3994	72.3781	63.2602	55.8176	64.1492	49.9093	51.5073	49.7074
527	LOC105251576	for	yes	0	90.6673	10.3649	0.818182	0.002997	cosine	24	6	24	6	107.6	71.7232	35.8768	1.50021	1.18121	0.000106567	0.00703343	0.002997	0.0367232	90.9024	86.5347	71.7232	85.2945	80.06	79.1082	89.5342	93.9011	100.751	98.8556	103.743	107.6
528	LOC105251705	for	yes	2	21.378	2.49894	0.818182	0.002997	cosine	24	0	2	24	26.6228	17.2999	9.3229	1.5389	1.10896	0.000106567	0.00703343	0.002997	0.0367232	26.6228	24.8068	22.5134	21.1491	22.4636	21.5309	21.6148	20.3014	20.3357	17.8545	20.0434	17.2999
529	LOC105251709	for	yes	0	19.077	4.64433	0.818182	0.002997	cosine	24	2	24	2	25.7331	11.1793	14.5538	2.30185	1.56352	0.000106567	0.00703343	0.002997	0.0367232	11.1793	14.8249	15.2011	12.6898	18.0702	18.0729	20.0618	22.6457	24.7897	23.7672	21.8879	25.7331
530	LOC105251837	for	yes	2	51.9332	3.81652	0.818182	0.002997	cosine	24	0	4	24	60.3438	46.9757	13.3681	1.28457	1.12515	0.000106567	0.00703343	0.002997	0.0367232	56.3299	60.3438	54.6646	52.7912	52.3	53.1273	51.6603	48.1248	48.5842	51.2788	47.0175	46.9757
531	LOC105251840	for	yes	2	43.0068	5.35324	0.818182	0.002997	cosine	24	0	4	24	51.9612	35.7992	16.162	1.45146	1.30177	0.000106567	0.00703343	0.002997	0.0367232	49.3492	51.9612	46.7788	43.5516	48.4664	45.7139	42.9071	41.1958	36.2592	37.2312	36.8675	35.7992
532	LOC105251870	for	yes	2	65.0607	5.88908	0.818182	0.002997	cosine	24	18	2	18	79.6684	56.7964	22.872	1.4027	1.11049	0.000106567	0.00703343	0.002997	0.0367232	79.6684	68.6779	66.3	71.2999	65.9249	60.6287	61.8447	58.4318	56.7964	63.1258	63.6033	64.4271
533	LOC105251913	for	yes	2	15.3143	1.8218	0.818182	0.002997	cosine	24	22	4	22	19.2647	12.9664	6.2983	1.48574	1.17865	0.000106567	0.00703343	0.002997	0.0367232	17.3055	19.2647	16.1843	16.7195	15.7703	16.0185	14.4184	13.4358	13.1119	14.1853	12.9664	14.391
534	LOC105251938	for	yes	0	36.5431	3.83841	0.818182	0.002997	cosine	24	2	24	8	42.326	29.0764	13.2496	1.45568	1.17214	0.000106567	0.00703343	0.002997	0.0367232	33.3162	31.6398	34.7481	29.0764	35.4788	36.209	36.2832	40.7296	38.1485	39.7443	40.817	42.326
535	LOC105251945	for	yes	0	10.9634	2.67028	0.818182	0.002997	cosine	24	2	24	2	15.5625	6.10643	9.45607	2.54854	1.42725	0.000106567	0.00703343	0.002997	0.0367232	6.10643	8.33386	9.14572	7.43842	10.9488	10.9233	11.0177	12.9501	13.8256	12.2548	13.0532	15.5625
536	LOC105251946	for	yes	2	40.6665	7.14738	0.818182	0.002997	cosine	24	0	2	24	59.8306	34.2515	25.5791	1.7468	1.24371	0.000106567	0.00703343	0.002997	0.0367232	59.8306	47.9777	44.789	42.3751	41.5411	37.7985	36.0125	34.2784	37.3994	34.6199	37.1247	34.2515
537	LOC105252012	for	yes	0	40.266	3.39791	0.818182	0.002997	cosine	24	4	24	8	44.9807	34.7103	10.2704	1.29589	1.15458	0.000106567	0.00703343	0.002997	0.0367232	39.8428	35.2125	37.5188	34.7103	39.1594	37.2857	40.6524	43.0429	43.0805	44.3873	43.3184	44.9807
538	LOC105252019	for	yes	10	39.0112	5.03111	0.818182	0.002997	cosine	24	2	10	2	47.601	27.5573	20.0437	1.72735	1.14275	0.000106567	0.00703343	0.002997	0.0367232	27.5573	39.5666	39.0766	39.8632	47.601	44.79	42.4064	40.9394	40.3419	35.4255	37.1092	33.4574
539	LOC105252044	for	yes	20	30.1104	2.75493	0.809184	0.002997	cosine	24	8	20	8	33.5906	22.8324	10.7582	1.47118	1.09762	0.000125032	0.0082521	0.002997	0.0367232	29.8879	28.0974	29.6531	22.8324	28.8355	29.3642	30.1845	32.2306	31.7356	33.5906	33.278	31.6355
540	LOC105252083	for	yes	4	26.4898	2.35937	0.818182	0.002997	cosine	24	22	4	22	31.0136	22.6486	8.365	1.36934	1.13141	0.000106567	0.00703343	0.002997	0.0367232	28.5645	31.0136	29.586	26.5668	28.1823	26.3902	25.2468	26.0375	25.5924	23.804	22.6486	24.2448
541	LOC105252108	for	yes	0	25.8188	7.25721	0.818182	0.002997	cosine	24	2	24	2	40.0578	14.9331	25.1247	2.68248	1.59046	0.000106567	0.00703343	0.002997	0.0367232	14.9331	18.1752	19.5528	19.6939	22.1022	21.5179	28.019	31.3223	34.0835	31.1064	29.2613	40.0578
542	LOC105252111	for	yes	0	25.0261	5.02063	0.818182	0.002997	cosine	24	2	24	2	33.7456	15.4169	18.3287	2.18887	1.34273	0.000106567	0.00703343	0.002997	0.0367232	15.4169	19.2033	21.643	19.6121	26.1831	25.2596	24.3007	27.6985	29.804	28.3856	29.0606	33.7456
543	LOC105252143	for	yes	0	15.2126	4.0424	0.818182	0.002997	cosine	24	2	18	2	20.9353	9.05557	11.8797	2.31187	1.4258	0.000106567	0.00703343	0.002997	0.0367232	9.05557	9.37426	13.3457	9.87565	14.3079	14.7166	15.864	17.9202	20.9353	19.0283	17.2842	20.8436
544	LOC105252158	for	yes	2	21.3256	3.19158	0.818182	0.002997	cosine	24	0	2	24	27.2626	17.7668	9.4958	1.53447	1.34158	0.000106567	0.00703343	0.002997	0.0367232	27.2626	26.2455	21.4068	25.0255	22.9648	20.3072	19.8725	18.6537	20.4836	17.7689	18.1497	17.7668
545	LOC105252243	for	yes	0	141.276	25.979	0.818182	0.002997	cosine	24	2	24	2	176.564	96.6615	79.9025	1.82662	1.35922	0.000106567	0.00703343	0.002997	0.0367232	96.6615	117.351	121.336	99.136	138.896	143.66	150.708	161.581	171.36	164.922	153.135	176.564
546	LOC105252302	for	yes	0	5.76989	1.80472	0.818182	0.002997	cosine	24	2	24	4	9.68157	3.49711	6.18446	2.76845	1.65809	0.000106567	0.00703343	0.002997	0.0367232	4.16359	3.49711	4.43667	3.57374	4.97671	4.77993	5.68139	7.2525	6.43935	7.39974	7.35639	9.68157
547	LOC105252376	for	yes	8	22.4748	7.50547	0.818182	0.002997	cosine	24	18	8	20	44.7636	14.8777	29.8859	3.00877	1.31562	0.000106567	0.00703343	0.002997	0.0367232	24.0617	23.4158	25.7528	44.7636	23.815	22.0353	20.8523	15.7918	17.3666	14.8777	18.2893	18.6758
548	LOC105252459	for	yes	0	55.4999	6.58816	0.818182	0.002997	cosine	24	2	24	2	67.1941	44.7734	22.4207	1.50076	1.23861	0.000106567	0.00703343	0.002997	0.0367232	44.7734	50.3176	50.3373	53.6228	47.7741	51.6096	58.2018	56.5561	62.3482	59.8067	63.457	67.1941
549	LOC105252503	for	yes	0	14.589	3.39879	0.818182	0.002997	cosine	24	2	24	8	20.7398	9.54618	11.1936	2.17258	1.33454	0.000106567	0.00703343	0.002997	0.0367232	10.278	9.87815	12.6251	9.54618	14.1555	15.0875	14.7759	16.0136	15.9062	16.8487	19.2132	20.7398
550	LOC105252524	for	yes	0	18.0907	2.65546	0.818182	0.002997	cosine	24	2	22	2	22.0906	13.5205	8.5701	1.63386	1.21037	0.000106567	0.00703343	0.002997	0.0367232	13.5205	14.8992	17.5505	14.3216	18.5759	16.8163	18.551	18.9566	19.9479	20.3539	22.0906	21.5047
551	LOC105252634	for	yes	2	41.9687	4.56081	0.818182	0.002997	cosine	24	22	2	18	49.6133	35.3845	14.2288	1.40212	1.2036	0.000106567	0.00703343	0.002997	0.0367232	49.6133	46.7506	46.439	45.243	46.725	41.5227	40.1471	38.9045	35.3845	37.3297	36.7445	38.821
552	LOC105252694	for	yes	4	21.8262	2.76767	0.818182	0.002997	cosine	24	0	4	22	27.0662	18.2556	8.8106	1.48262	1.26834	0.000106567	0.00703343	0.002997	0.0367232	19.8805	27.0662	23.0558	24.7605	25.6475	22.5561	21.9579	19.5219	21.4206	18.939	18.2556	18.8525
553	LOC105252703	for	yes	4	49.7115	4.50329	0.818182	0.002997	cosine	24	0	4	24	60.235	43.2765	16.9585	1.39186	1.15338	0.000106567	0.00703343	0.002997	0.0367232	48.3762	60.235	51.6898	53.7632	53.1365	51.0223	49.2165	46.0704	49.4972	44.9606	45.2933	43.2765
554	LOC105252734	for	yes	0	52.3067	6.62658	0.818182	0.002997	cosine	24	2	24	8	65.589	41.7352	23.8538	1.57155	1.22709	0.000106567	0.00703343	0.002997	0.0367232	45.2203	45.4233	51.58	41.7352	47.1077	48.7236	53.9851	55.6237	57.8053	56.0407	58.8467	65.589
555	LOC105252769	for	yes	8	21.4556	4.47134	0.809184	0.002997	cosine	24	20	8	20	30.2557	16.2878	13.9679	1.85757	1.41987	0.000125032	0.0082521	0.002997	0.0367232	21.256	22.4277	20.4071	30.2557	29.1722	25.53	21.3207	18.1939	17.9805	16.2878	17.8449	16.7902
556	LOC105252771	for	yes	2	21.1073	1.94243	0.818182	0.002997	cosine	24	0	2	24	24.1508	18.5991	5.5517	1.29849	1.17973	0.000106567	0.00703343	0.002997	0.0367232	24.1508	23.3238	23.1049	20.0916	23.057	22.8281	19.7631	19.5849	20.6858	18.6958	19.4022	18.5991
557	LOC105252826	for	yes	0	60.7508	11.6873	0.818182	0.002997	cosine	24	2	18	8	81.4751	39.1063	42.3688	2.08343	1.23321	0.000106567	0.00703343	0.002997	0.0367232	44.359	50.0536	55.8066	39.1063	60.0616	60.4653	60.8054	65.6875	81.4751	67.5917	68.8215	74.7756
558	LOC105252842	for	yes	0	17.2266	4.43484	0.818182	0.002997	cosine	24	2	24	2	24.6099	11.2371	13.3728	2.19006	1.62106	0.000106567	0.00703343	0.002997	0.0367232	11.2371	12.6538	13.644	11.6346	16.707	14.7515	15.9484	20.8959	22.1178	20.1066	22.413	24.6099
559	LOC105252940	for	yes	0	78.8633	13.9401	0.818182	0.002997	cosine	24	2	24	4	102.731	60.9775	41.7535	1.68474	1.34073	0.000106567	0.00703343	0.002997	0.0367232	64.345	60.9775	73.5751	61.1254	68.7593	72.4308	78.2475	89.2035	82.8181	92.1878	99.9587	102.731
560	LOC105252949	for	yes	2	51.5622	8.92026	0.818182	0.002997	cosine	24	0	2	24	68.9226	38.3989	30.5237	1.79491	1.2456	0.000106567	0.00703343	0.002997	0.0367232	68.9226	63.8861	54.8239	58.1806	51.6642	54.8276	51.8778	46.709	42.6663	47.0692	39.7205	38.3989
561	LOC105252975	for	yes	4	37.8475	3.23326	0.818182	0.002997	cosine	24	2	4	2	43.0194	32.4842	10.5352	1.32432	1.13166	0.000106567	0.00703343	0.002997	0.0367232	32.4842	43.0194	41.0392	37.087	42.1515	39.4626	39.2617	36.4583	38.9682	36.2647	34.4999	33.4728
562	LOC105252976	for	yes	2	66.0828	8.85735	0.818182	0.002997	cosine	24	0	2	22	79.7597	53.5702	26.1895	1.48888	1.25111	0.000106567	0.00703343	0.002997	0.0367232	79.7597	79.0182	73.4639	75.2365	69.6705	67.5031	60.889	57.1697	60.136	60.9385	53.5702	55.6388
563	LOC105252983	for	yes	0	17.0114	3.76639	0.818182	0.002997	cosine	24	2	24	8	23.4882	11.485	12.0032	2.04512	1.346	0.000106567	0.00703343	0.002997	0.0367232	12.3774	11.8563	15.1958	11.485	15.4546	16.4354	16.6449	20.4536	19.9618	20.1797	20.6047	23.4882
564	LOC105252989	for	yes	0	31.7076	2.93222	0.818182	0.002997	cosine	24	2	24	2	36.1653	26.5234	9.6419	1.36352	1.16853	0.000106567	0.00703343	0.002997	0.0367232	26.5234	29.4329	29.8157	28.3599	32.3221	29.5919	30.5118	34.4865	34.0065	34.579	34.6961	36.1653
565	LOC105252994	for	yes	2	29.7009	4.14243	0.818182	0.002997	cosine	24	0	2	24	36.2314	24.5468	11.6846	1.47601	1.35346	0.000106567	0.00703343	0.002997	0.0367232	36.2314	35.8214	32.9845	35.2805	28.4762	28.2944	30.2961	26.0007	27.2473	25.1645	26.0668	24.5468
566	LOC105252995	for	yes	2	44.2647	3.32171	0.818182	0.002997	cosine	24	0	4	20	50.4187	37.9043	12.5144	1.33016	1.09606	0.000106567	0.00703343	0.002997	0.0367232	48.225	50.4187	45.7659	44.578	47.126	44.8902	44.3712	43.3684	42.9957	37.9043	41.2978	40.2352
567	LOC105253056	for	yes	20	100.708	11.6829	0.818182	0.002997	cosine	24	10	20	10	120.266	82.7915	37.4745	1.45264	1.21203	0.000106567	0.00703343	0.002997	0.0367232	95.8299	93.6198	96.2332	85.5603	82.7915	89.5692	103.024	104.574	106.38	120.266	113.47	117.183
568	LOC105253092	for	yes	2	58.356	5.4716	0.818182	0.002997	cosine	24	0	4	22	68.982	50.1171	18.8649	1.37642	1.09529	0.000106567	0.00703343	0.002997	0.0367232	60.2626	68.982	58.8132	58.7318	68.2257	58.5521	58.4532	55.0197	57.6944	53.6323	50.1171	51.7876
569	LOC105253107	for	yes	0	9.2831	1.56911	0.818182	0.002997	cosine	24	2	24	4	11.8677	6.97128	4.89642	1.70237	1.28056	0.000106567	0.00703343	0.002997	0.0367232	7.1283	6.97128	8.51308	7.20673	8.81377	10.1039	9.22988	9.94307	9.43532	10.9015	11.2827	11.8677
570	LOC105253114	for	yes	0	70.3642	10.5838	0.818182	0.002997	cosine	24	2	24	4	87.8499	52.2603	35.5896	1.68101	1.24852	0.000106567	0.00703343	0.002997	0.0367232	55.1156	52.2603	61.4208	64.1841	76.3867	66.4692	66.676	74.0162	81.1958	78.6608	80.1353	87.8499
571	LOC105253158	for	yes	8	44.9874	4.75683	0.809184	0.002997	cosine	24	20	8	20	53.2827	35.5056	17.7771	1.50068	1.09898	0.000125032	0.0082521	0.002997	0.0367232	44.5791	47.7251	47.3345	53.2827	50.0856	47.4291	45.7091	46.0139	38.7633	35.5056	43.4269	39.9935
572	LOC105253196	for	yes	2	36.3915	4.55715	0.818182	0.002997	cosine	24	22	2	22	45.1765	30.1148	15.0617	1.50014	1.19723	0.000106567	0.00703343	0.002997	0.0367232	45.1765	42.9685	38.9763	38.912	36.0709	38.7954	34.5577	30.7457	35.94	31.885	30.1148	32.5554
573	LOC105253289	for	yes	22	8.24982	1.31624	0.818182	0.002997	cosine	24	8	22	10	10.2024	6.41973	3.78267	1.58923	1.36305	0.000106567	0.00703343	0.002997	0.0367232	8.05774	6.72089	7.24789	6.54167	6.41973	7.54725	8.61538	8.59809	9.15405	10.0136	10.2024	9.87921
574	LOC105253377	for	yes	0	12.4841	3.88675	0.818182	0.002997	cosine	24	2	24	2	20.4503	6.68327	13.767	3.05992	1.64061	0.000106567	0.00703343	0.002997	0.0367232	6.68327	8.59144	9.31708	8.03374	11.8354	11.1974	12.0901	15.2504	16.7223	14.3518	15.2857	20.4503
575	LOC105253393	for	yes	0	78.8288	12.7044	0.818182	0.002997	cosine	24	2	24	2	99.5858	63.416	36.1698	1.57036	1.40148	0.000106567	0.00703343	0.002997	0.0367232	63.416	66.2894	76.2527	66.7206	66.7363	64.8718	79.6625	84.7611	89.3439	93.5077	94.7973	99.5858
576	LOC105253530	for	yes	2	12.0082	1.63858	0.818182	0.002997	cosine	24	0	2	18	16.2457	10.0387	6.207	1.61831	1.21979	0.000106567	0.00703343	0.002997	0.0367232	16.2457	13.2243	13.2051	12.1594	12.7212	11.8726	10.9961	10.8257	10.0387	11.7651	10.6367	10.4081
577	LOC105253537	for	yes	0	7.842	1.89992	0.818182	0.002997	cosine	24	2	24	2	11.5865	5.19162	6.39488	2.23177	1.43747	0.000106567	0.00703343	0.002997	0.0367232	5.19162	5.40046	6.38691	5.55833	6.83242	7.90094	8.40245	9.18101	9.52172	9.1237	9.01795	11.5865
578	LOC105253635	for	yes	2	550.703	127.732	0.818182	0.002997	cosine	24	0	2	22	772.827	406.645	366.182	1.9005	1.64045	0.000106567	0.00703343	0.002997	0.0367232	772.827	747.871	601.778	724.911	526.887	521.63	547.836	424.7	482.371	441.898	406.645	409.087
579	LOC105253683	for	yes	0	38.6962	4.80088	0.818182	0.002997	cosine	24	2	24	8	47.2258	32.4097	14.8161	1.45715	1.26158	0.000106567	0.00703343	0.002997	0.0367232	33.1304	35.9598	34.2645	32.4097	34.6673	37.9312	38.4391	39.9236	40.2198	46.4483	43.7355	47.2258
580	LOC105253757	for	yes	2	33.6623	7.49194	0.818182	0.002997	cosine	24	0	2	22	49.3451	24.8971	24.448	1.98196	1.43318	0.000106567	0.00703343	0.002997	0.0367232	49.3451	39.5048	42.5117	37.3972	37.6134	34.6121	31.5172	26.0513	27.5644	27.9806	24.8971	24.9522
581	LOC105253777	for	yes	2	37.84	4.36537	0.818182	0.002997	cosine	24	0	4	22	45.4736	30.5993	14.8743	1.4861	1.12408	0.000106567	0.00703343	0.002997	0.0367232	44.7318	45.4736	39.7854	40.34	38.4788	39.3575	37.3828	35.8871	33.1831	36.5251	30.5993	32.3357
582	LOC105253828	for	yes	0	17.0392	3.28129	0.818182	0.002997	cosine	24	2	24	4	22.7056	12.2617	10.4439	1.85175	1.29431	0.000106567	0.00703343	0.002997	0.0367232	12.4152	12.2617	14.749	12.648	17.2644	17.5385	16.9554	18.8335	19.0898	18.7721	21.2376	22.7056
583	LOC105253882	for	yes	4	36.8475	9.60114	0.818182	0.002997	cosine	24	20	8	20	56.3236	22.7679	33.5557	2.47382	1.56015	0.000106567	0.00703343	0.002997	0.0367232	47.1392	49.4245	39.5556	56.3236	38.8412	36.5519	34.1038	27.0428	30.2145	22.7679	27.4113	32.7936
584	LOC105253903	for	yes	0	31.8455	3.79787	0.818182	0.002997	cosine	24	2	24	2	38.1723	25.7053	12.467	1.485	1.13225	0.000106567	0.00703343	0.002997	0.0367232	25.7053	26.7083	31.4423	26.2063	31.612	30.5447	33.0948	34.0543	35.8101	34.2111	34.5843	38.1723
585	LOC105253920	for	yes	0	8.62898	1.9888	0.818182	0.002997	cosine	24	4	24	4	12.0859	5.77918	6.30672	2.09128	1.59375	0.000106567	0.00703343	0.002997	0.0367232	8.41563	5.77918	7.7944	6.76523	6.16899	6.96803	8.84377	9.17391	9.03946	11.1053	11.4079	12.0859
586	LOC105253932	for	yes	0	38.3539	4.38292	0.818182	0.002997	cosine	24	2	24	2	45.5368	31.8421	13.6947	1.43008	1.2156	0.000106567	0.00703343	0.002997	0.0367232	31.8421	33.2257	37.9187	32.248	35.2526	36.9549	38.7155	41.5665	40.8601	43.2735	42.853	45.5368
587	LOC105254009	for	yes	0	43.3358	6.86465	0.818182	0.002997	cosine	24	2	22	2	52.4215	28.872	23.5495	1.81565	1.25608	0.000106567	0.00703343	0.002997	0.0367232	28.872	36.4285	35.2236	39.8418	43.1942	42.1717	45.7767	50.9068	46.474	48.6738	52.4215	50.0446
588	LOC105254011	for	yes	4	43.5625	5.66404	0.818182	0.002997	cosine	24	22	4	22	53.8804	34.1308	19.7496	1.57864	1.18376	0.000106567	0.00703343	0.002997	0.0367232	44.054	53.8804	46.6655	48.6476	49.7466	45.6866	43.6121	41.096	42.4577	35.7656	34.1308	37.0067
589	LOC105254048	for	yes	2	54.3702	8.37073	0.818182	0.002997	cosine	24	0	4	22	66.3069	41.3963	24.9106	1.60176	1.33295	0.000106567	0.00703343	0.002997	0.0367232	65.2745	66.3069	55.8366	62.8971	62.213	59.1079	52.162	47.1865	49.6905	46.7977	41.3963	43.5729
590	LOC105254069	for	yes	0	6.1846	1.37012	0.818182	0.002997	cosine	24	2	24	8	8.65886	4.05789	4.60097	2.13383	1.39282	0.000106567	0.00703343	0.002997	0.0367232	4.26552	5.10582	5.01284	4.05789	5.70187	5.9371	6.71528	6.59452	7.05	8.00397	7.11149	8.65886
591	LOC105254083	for	yes	20	69.5573	5.30567	0.818182	0.002997	cosine	24	10	24	8	76.8778	61.104	15.7738	1.25815	1.14854	0.000106567	0.00703343	0.002997	0.0367232	70.1574	69.2714	68.5097	61.104	63.4898	62.4834	65.4915	70.8351	75.109	76.1383	75.2199	76.8778
592	LOC105254091	for	yes	0	24.903	4.50277	0.818182	0.002997	cosine	24	2	24	8	31.4302	18.1544	13.2758	1.73127	1.36143	0.000106567	0.00703343	0.002997	0.0367232	19.0093	20.3974	22.4302	18.1544	21.6796	22.5357	26.5323	28.9923	27.968	30.1909	29.5153	31.4302
593	LOC105254105	for	yes	0	8.96661	2.65479	0.818182	0.002997	cosine	24	2	24	2	13.0459	4.40983	8.63607	2.95837	1.48314	0.000106567	0.00703343	0.002997	0.0367232	4.40983	5.54495	7.65449	5.81893	9.6126	8.20664	8.65478	11.1731	12.3649	9.7605	11.3527	13.0459
594	LOC105254164	for	yes	4	15.8611	1.96606	0.818182	0.002997	cosine	24	22	4	22	20.2503	12.1027	8.1476	1.67321	1.15671	0.000106567	0.00703343	0.002997	0.0367232	15.5808	20.2503	17.2085	16.6807	15.766	18.066	15.5105	14.6345	14.8771	14.1849	12.1027	15.4711
595	LOC105254180	for	yes	0	5.51111	1.34025	0.818182	0.002997	cosine	24	2	24	2	8.08519	3.30061	4.78458	2.4496	1.45572	0.000106567	0.00703343	0.002997	0.0367232	3.30061	4.46549	3.76092	4.08612	5.32086	5.35073	6.14292	6.37726	6.67604	6.06667	6.50049	8.08519
596	LOC105254191	for	yes	2	21.7742	4.52572	0.818182	0.002997	cosine	24	0	2	24	30.5461	15.3154	15.2307	1.99447	1.3474	0.000106567	0.00703343	0.002997	0.0367232	30.5461	27.23	25.1783	24.9948	22.0997	19.1917	23.2794	18.6866	16.2409	21.8712	16.656	15.3154
597	LOC105254253	for	yes	2	46.8793	6.93836	0.818182	0.002997	cosine	24	0	2	24	62.053	37.4341	24.6189	1.65766	1.2122	0.000106567	0.00703343	0.002997	0.0367232	62.053	57.1478	48.924	48.8533	50.8756	46.7385	41.9697	40.9753	45.2454	42.1289	40.2062	37.4341
598	LOC105254271	for	yes	4	46.9116	6.88515	0.818182	0.002997	cosine	24	0	4	24	57.3683	35.9223	21.446	1.59701	1.24861	0.000106567	0.00703343	0.002997	0.0367232	52.7759	57.3683	53.7968	51.5359	54.3266	48.9197	44.2123	44.3196	43.0855	39.0146	37.662	35.9223
599	LOC105254294	for	yes	0	129.536	7.44752	0.818182	0.002997	cosine	24	8	24	8	143.508	115.21	28.298	1.24562	1.05076	0.000106567	0.00703343	0.002997	0.0367232	132.216	129.483	131.2	115.21	120.141	124.673	125.875	128.506	130.879	140.47	132.265	143.508
600	LOC105254354	for	yes	2	74.3747	11.0486	0.818182	0.002997	cosine	24	0	2	24	101.919	62.2029	39.7161	1.63849	1.2056	0.000106567	0.00703343	0.002997	0.0367232	101.919	88.5913	80.5928	78.2245	72.5445	72.8472	64.6508	70.3416	63.9921	69.7413	66.8486	62.2029
601	LOC105254355	for	yes	0	3.35893	0.680719	0.818182	0.002997	cosine	24	2	24	4	4.50786	2.31742	2.19044	1.94521	1.46539	0.000106567	0.00703343	0.002997	0.0367232	2.78941	2.31742	2.87145	2.49419	3.00485	3.26124	3.33183	3.54984	4.27532	4.20778	3.69594	4.50786
602	LOC105254367	for	yes	0	39.3837	7.29718	0.818182	0.002997	cosine	24	2	24	2	52.0122	25.7058	26.3064	2.02336	1.18912	0.000106567	0.00703343	0.002997	0.0367232	25.7058	31.1715	37.0818	29.7603	40.009	40.0528	40.1457	44.0946	48.6523	40.4947	43.4235	52.0122
603	LOC105254388	for	yes	4	104.475	15.1723	0.818182	0.002997	cosine	24	0	4	22	131.689	82.1642	49.5248	1.60275	1.27842	0.000106567	0.00703343	0.002997	0.0367232	98.619	131.689	109.873	124.651	121.049	107.876	104.413	94.6861	105.995	88.7214	82.1642	83.9583
604	LOC105254467	for	yes	0	18.9501	4.45245	0.818182	0.002997	cosine	24	2	24	2	25.7321	11.3031	14.429	2.27655	1.54576	0.000106567	0.00703343	0.002997	0.0367232	11.3031	14.5079	14.4978	13.0921	17.0352	19.9916	21.7152	22.3226	22.4257	22.5361	22.242	25.7321
605	LOC105254506	for	yes	0	42.4633	4.71224	0.818182	0.002997	cosine	24	2	24	2	52.0942	34.4572	17.637	1.51185	1.11044	0.000106567	0.00703343	0.002997	0.0367232	34.4572	34.707	38.8086	41.9549	42.954	44.9512	40.7723	43.2685	45.275	43.8428	46.4743	52.0942
606	LOC105254535	for	yes	0	26.749	4.06595	0.818182	0.002997	cosine	24	2	20	4	33.5046	20.8099	12.6947	1.61003	1.23822	0.000106567	0.00703343	0.002997	0.0367232	22.506	20.8099	24.2367	21.2651	26.0952	24.4517	26.4928	29.6964	29.8354	33.5046	30.0103	32.0842
607	LOC105254558	for	yes	4	24.8112	2.14379	0.818182	0.002997	cosine	24	16	4	16	27.8903	20.6712	7.2191	1.34923	1.15167	0.000106567	0.00703343	0.002997	0.0367232	27.5856	27.8903	27.531	25.1172	25.3317	23.9053	22.8064	20.6712	22.0516	24.3431	25.1769	25.3235
608	LOC105254603	for	yes	0	8.13422	1.92227	0.818182	0.002997	cosine	24	2	22	2	11.1124	5.81939	5.29301	1.90955	1.51831	0.000106567	0.00703343	0.002997	0.0367232	5.81939	6.08128	6.49113	5.98721	7.05441	6.83076	8.16383	9.85556	9.50798	9.63769	11.1124	11.069
609	LOC105254666	for	yes	0	17.9497	5.7617	0.818182	0.002997	cosine	24	2	24	2	27.7648	10.4787	17.2861	2.64964	1.94391	0.000106567	0.00703343	0.002997	0.0367232	10.4787	12.4303	12.4067	11.1016	15.7334	15.2332	16.9084	21.5291	24.1634	25.2943	22.3529	27.7648
610	LOC105254683	for	yes	0	81.4596	11.5597	0.818182	0.002997	cosine	24	2	24	2	100.166	62.6852	37.4808	1.59792	1.22758	0.000106567	0.00703343	0.002997	0.0367232	62.6852	68.7525	75.4369	68.023	74.651	76.6999	84.3805	91.6404	90.3295	88.8656	95.8852	100.166
611	LOC105254710	for	yes	2	73.0507	12.3836	0.818182	0.002997	cosine	24	0	4	24	102.728	60.8325	41.8955	1.6887	1.29796	0.000106567	0.00703343	0.002997	0.0367232	90.9936	102.728	69.6838	82.8048	73.372	70.6089	71.8846	64.6474	63.7959	63.2835	61.9731	60.8325
612	LOC105254776	for	yes	2	32.1442	4.78476	0.818182	0.002997	cosine	24	0	2	22	42.2834	25.8075	16.4759	1.63842	1.27074	0.000106567	0.00703343	0.002997	0.0367232	42.2834	37.3556	36.6433	30.8762	32.659	35.797	32.0153	28.8361	28.8804	27.7239	25.8075	26.8525
613	LOC105254778	for	yes	0	74.5402	5.8874	0.818182	0.002997	cosine	24	2	24	2	82.2116	62.6433	19.5683	1.31238	1.12584	0.000106567	0.00703343	0.002997	0.0367232	62.6433	71.6185	71.3041	66.2433	74.4997	72.5107	75.3666	80.631	75.3714	80.4958	81.5859	82.2116
614	LOC105254782	for	yes	0	23.853	5.38548	0.818182	0.002997	cosine	24	2	24	4	31.6521	15.1905	16.4616	2.08368	1.28029	0.000106567	0.00703343	0.002997	0.0367232	16.8544	15.1905	23.1918	15.6626	21.862	23.1169	25.2047	27.8467	27.0031	27.9898	30.6616	31.6521
615	LOC105254848	for	yes	4	73.3613	7.94332	0.818182	0.002997	cosine	24	0	4	22	87.3111	57.5393	29.7718	1.51742	1.13768	0.000106567	0.00703343	0.002997	0.0367232	77.0221	87.3111	80.9816	77.1476	75.8458	79.0949	75.0498	69.523	72.4828	64.2654	57.5393	64.0726
616	LOC105255002	for	yes	2	72.0015	17.7623	0.818182	0.002997	cosine	24	0	2	24	121.755	54.2584	67.4966	2.24398	1.35755	0.000106567	0.00703343	0.002997	0.0367232	121.755	82.3901	87.9659	72.6488	72.7498	64.7671	64.9559	63.3688	58.3598	60.1075	60.6904	54.2584
617	LOC105255026	for	yes	0	29.4873	6.7347	0.818182	0.002997	cosine	24	2	24	8	40.3858	20.2276	20.1582	1.99657	1.47339	0.000106567	0.00703343	0.002997	0.0367232	22.8935	20.7337	25.4415	20.2276	25.3202	27.637	28.2996	36.347	31.4615	37.3065	37.7934	40.3858
618	LOC105255027	for	yes	0	12.5144	2.6385	0.818182	0.002997	cosine	24	2	24	4	16.656	8.38996	8.26604	1.98523	1.23649	0.000106567	0.00703343	0.002997	0.0367232	8.58707	8.38996	12.3688	9.04026	11.964	12.0175	12.6782	14.7934	13.437	14.21	16.0308	16.656
619	LOC105255155	for	yes	4	44.5603	5.73324	0.818182	0.002997	cosine	24	22	4	22	55.7176	36.6432	19.0744	1.52054	1.24902	0.000106567	0.00703343	0.002997	0.0367232	46.0133	55.7176	49.1328	48.3858	51.3795	45.2201	42.8238	39.3371	44.5422	37.84	36.6432	37.6883
620	LOC105255192	for	yes	14	9.26705	1.75434	0.818182	0.002997	cosine	24	16	12	16	12.5856	6.85018	5.73542	1.83727	1.43934	0.000106567	0.00703343	0.002997	0.0367232	9.09518	9.43503	8.93926	11.1552	10.641	12.5856	11.4202	6.85018	7.63705	7.75022	7.20044	8.49528
621	LOC105255198	for	yes	2	34.2794	4.8443	0.818182	0.002997	cosine	24	0	4	24	42.5098	28.0235	14.4863	1.51693	1.32652	0.000106567	0.00703343	0.002997	0.0367232	40.0261	42.5098	39.8802	34.5525	39.2923	35.5031	30.0638	30.9548	31.8565	29.7006	28.9901	28.0235
622	LOC105255250	for	yes	2	20.6864	2.55375	0.818182	0.002997	cosine	24	0	4	24	25.6714	16.6509	9.0205	1.54174	1.23212	0.000106567	0.00703343	0.002997	0.0367232	23.0785	25.6714	23.6026	21.7089	22.2117	20.3666	20.5319	18.7308	18.0813	19.7179	17.8845	16.6509
623	LOC105255308	for	yes	4	93.4789	4.47638	0.818182	0.002997	cosine	24	20	4	16	102.871	87.3024	15.5686	1.17833	1.06951	0.000106567	0.00703343	0.002997	0.0367232	98.3824	102.871	97.3544	92.9169	96.9436	94.7178	91.2739	87.3024	89.5013	87.9471	91.0268	91.5094
624	LOC105255408	for	yes	2	69.7886	5.31093	0.818182	0.002997	cosine	24	22	2	22	77.0066	59.5832	17.4234	1.29242	1.13691	0.000106567	0.00703343	0.002997	0.0367232	77.0066	75.8899	73.2845	74.0006	76.4423	68.8612	68.7117	66.006	66.7511	63.4899	59.5832	67.436
625	LOC105255417	for	yes	8	30.131	3.94053	0.809184	0.002997	cosine	24	20	4	20	39.3892	24.6242	14.765	1.59961	1.17448	0.000125032	0.0082521	0.002997	0.0367232	28.0109	39.3892	31.8118	32.9542	32.5947	32.4889	31.1771	28.8785	25.8799	24.6242	26.0101	27.7524
626	LOC105255419	for	yes	2	24.1453	2.60026	0.818182	0.002997	cosine	24	0	4	22	29.6106	20.5911	9.0195	1.43803	1.13716	0.000106567	0.00703343	0.002997	0.0367232	26.5185	29.6106	25.6802	26.1181	24.6798	23.6262	22.974	25.3251	22.9679	20.9024	20.5911	20.7493
627	LOC105255457	for	yes	4	206.411	20.4442	0.818182	0.002997	cosine	24	22	4	22	247.729	172.023	75.706	1.44009	1.17912	0.000106567	0.00703343	0.002997	0.0367232	213.517	247.729	219.917	226.286	223.055	210.976	199.437	187.78	202.865	184.173	172.023	189.17
628	LOC105255481	for	yes	0	99.1592	17.068	0.818182	0.002997	cosine	24	2	24	2	117.89	65.3206	52.5694	1.80479	1.31613	0.000106567	0.00703343	0.002997	0.0367232	65.3206	84.144	87.9853	75.605	94.6852	112.648	96.4857	110.31	115.8	112.009	117.028	117.89
629	LOC105255584	for	yes	0	47.1078	9.03212	0.818182	0.002997	cosine	24	2	24	2	62.5363	33.81	28.7263	1.84964	1.35384	0.000106567	0.00703343	0.002997	0.0367232	33.81	35.8224	41.1387	37.6146	46.0484	41.0874	46.0413	54.8398	53.9909	56.7382	55.6259	62.5363
630	LOC105255585	for	yes	4	33.9053	4.0953	0.818182	0.002997	cosine	24	0	4	22	40.448	27.3084	13.1396	1.48116	1.24826	0.000106567	0.00703343	0.002997	0.0367232	34.3043	40.448	35.4903	38.0141	37.7178	35.9671	35.9489	30.2162	34.1714	29.9161	27.3084	27.3615
631	LOC105255665	for	yes	0	23.6509	4.96835	0.818182	0.002997	cosine	24	2	24	8	31.028	16.6419	14.3861	1.86445	1.41164	0.000106567	0.00703343	0.002997	0.0367232	17.2157	18.2276	20.9305	16.6419	20.2795	20.9986	24.6713	27.2892	28.6274	29.5919	28.3093	31.028
632	LOC105255733	for	yes	4	321.113	30.2008	0.818182	0.002997	cosine	24	0	4	24	366.907	272.847	94.06	1.34474	1.18795	0.000106567	0.00703343	0.002997	0.0367232	330.708	366.907	352.494	333.342	363.772	340.369	315.103	296.725	305.686	287.479	287.928	272.847
633	LOC105255748	for	yes	4	50.2636	8.89692	0.818182	0.002997	cosine	24	0	4	24	64.983	38.1967	26.7863	1.70127	1.35324	0.000106567	0.00703343	0.002997	0.0367232	47.8535	64.983	53.1879	56.4059	64.6918	58.4099	49.2887	43.1629	45.7177	41.9378	39.3268	38.1967
634	LOC105255808	for	yes	2	142.622	31.1705	0.818182	0.002997	cosine	24	0	2	22	212.47	103.097	109.373	2.06087	1.35722	0.000106567	0.00703343	0.002997	0.0367232	212.47	186.399	154.733	166.097	131.606	130.936	148.694	116.216	127.332	122.38	103.097	111.502
635	LOC105255818	for	yes	0	12.5185	2.30818	0.818182	0.002997	cosine	24	2	24	2	15.5499	6.81712	8.73278	2.28101	1.27361	0.000106567	0.00703343	0.002997	0.0367232	6.81712	10.7448	10.1173	11.0534	13.2808	13.1589	13.6593	13.4459	14.4879	14.0777	13.8287	15.5499
636	LOC105255873	for	yes	4	79.8001	11.1191	0.818182	0.002997	cosine	24	22	4	22	96.9954	61.6748	35.3206	1.57269	1.23263	0.000106567	0.00703343	0.002997	0.0367232	83.3434	96.9954	83.5252	91.969	94.8212	83.2453	79.0263	74.612	77.2598	67.5789	61.6748	63.5497
637	LOC105255953	for	yes	2	58.0793	7.35238	0.818182	0.002997	cosine	24	0	2	22	70.3388	44.8467	25.4921	1.56843	1.26504	0.000106567	0.00703343	0.002997	0.0367232	70.3388	65.458	62.1123	63.6495	61.2891	61.0772	57.819	49.7096	60.4085	50.3143	44.8467	49.9291
638	LOC105255970	for	yes	4	27.7571	3.58115	0.818182	0.002997	cosine	24	18	4	18	33.6657	22.7167	10.949	1.48198	1.30026	0.000106567	0.00703343	0.002997	0.0367232	32.7999	33.6657	33.0963	28.0123	29.4344	27.3977	24.9095	23.7912	22.7167	25.6069	26.4286	25.2256
639	LOC105255990	for	yes	2	51.2835	7.2707	0.818182	0.002997	cosine	24	0	2	16	67.0459	42.3501	24.6958	1.58313	1.26381	0.000106567	0.00703343	0.002997	0.0367232	67.0459	61.1346	57.0419	53.9051	52.4052	50.6121	50.9913	42.3501	46.8864	45.0538	45.1348	42.8409
640	LOC105255998	for	yes	4	127.35	13.9012	0.818182	0.002997	cosine	24	22	4	22	156.355	107.726	48.629	1.45141	1.12611	0.000106567	0.00703343	0.002997	0.0367232	127.112	156.355	132.316	150.714	132.175	131.525	124.032	115.976	115.115	117.65	107.726	117.498
641	LOC105256042	for	yes	2	55.4043	4.76812	0.818182	0.002997	cosine	24	0	2	22	64.9247	49.7204	15.2043	1.3058	1.11755	0.000106567	0.00703343	0.002997	0.0367232	64.9247	64.3718	58.6448	55.9817	53.7299	54.7063	54.3727	52.4764	51.8339	54.3213	49.7204	49.7672
642	LOC105256044	for	yes	10	18.0831	2.06168	0.818182	0.002997	cosine	24	0	10	24	22.8935	14.7497	8.1438	1.55213	1.17648	0.000106567	0.00703343	0.002997	0.0367232	16.4974	17.8559	17.3122	19.4088	22.8935	19.8703	18.6534	18.8299	18.6219	16.0719	16.2325	14.7497
643	LOC105256051	for	yes	0	23.7527	5.04995	0.818182	0.002997	cosine	24	2	24	2	31.4783	15.0584	16.4199	2.09041	1.3525	0.000106567	0.00703343	0.002997	0.0367232	15.0584	18.3243	22.0651	16.9018	22.0714	21.7546	25.0849	27.1803	29.4232	26.185	29.5046	31.4783
644	LOC105256121	for	yes	0	26.8705	4.8344	0.818182	0.002997	cosine	24	2	24	2	34.5363	19.113	15.4233	1.80695	1.23414	0.000106567	0.00703343	0.002997	0.0367232	19.113	20.861	25.1353	20.3378	26.048	25.454	26.8723	31.0205	29.832	33.3448	29.8905	34.5363
645	LOC105256169	for	yes	0	6.59705	1.41787	0.818182	0.002997	cosine	24	2	20	2	8.39474	3.98174	4.413	2.10831	1.43425	0.000106567	0.00703343	0.002997	0.0367232	3.98174	4.5157	6.03714	5.46011	5.4465	6.62975	7.36234	7.66328	7.83117	8.39474	7.78269	8.05941
646	LOC105256171	for	yes	0	47.8527	9.73943	0.818182	0.002997	cosine	24	2	24	8	62.1769	33.7218	28.4551	1.84382	1.385	0.000106567	0.00703343	0.002997	0.0367232	34.6395	36.9115	41.7759	33.7218	46.6103	43.5921	45.9625	56.2387	53.6829	57.8598	61.061	62.1769
647	LOC105256198	for	yes	4	107.346	14.7129	0.818182	0.002997	cosine	24	0	8	24	128.41	84.5602	43.8498	1.51856	1.32369	0.000106567	0.00703343	0.002997	0.0367232	111.417	125.918	111.545	128.41	122.922	119.566	112.014	92.8631	95.8709	91.9325	91.1323	84.5602
648	LOC105256227	for	yes	2	57.5342	4.95983	0.818182	0.002997	cosine	24	0	2	22	66.2025	52.3381	13.8644	1.2649	1.20149	0.000106567	0.00703343	0.002997	0.0367232	66.2025	64.3842	62.025	56.1638	63.9036	57.577	54.9177	53.1869	52.7331	54.4889	52.3381	52.4892
649	LOC105256305	for	yes	2	74.7987	7.94803	0.818182	0.002997	cosine	24	0	4	22	89.8224	63.6765	26.1459	1.41061	1.16105	0.000106567	0.00703343	0.002997	0.0367232	85.3321	89.8224	81.0657	80.6103	79.4391	73.1415	69.821	68.4819	70.8936	70.6692	63.6765	64.6313
650	LOC105256326	for	yes	2	88.0522	10.841	0.818182	0.002997	cosine	24	0	2	22	104.174	74.5714	29.6026	1.39697	1.2977	0.000106567	0.00703343	0.002997	0.0367232	104.174	100.933	98.4453	103.736	89.5509	84.0612	88.6658	82.973	74.8705	77.7786	74.5714	76.8668
651	LOC105256451	for	yes	22	33.8544	2.50362	0.818182	0.002997	cosine	24	4	22	4	37.7604	30.0561	7.7043	1.25633	1.15978	0.000106567	0.00703343	0.002997	0.0367232	31.8728	30.0561	32.9175	31.2789	31.8076	32.237	34.1953	33.8507	35.7051	37.6056	37.7604	36.9653
652	LOC105256454	for	yes	0	4.8675	1.4848	0.818182	0.002997	cosine	24	2	22	2	6.87969	2.73563	4.14406	2.51485	1.91658	0.000106567	0.00703343	0.002997	0.0367232	2.73563	3.16702	3.02698	3.38592	4.67732	4.54662	4.62883	5.75451	6.71978	6.39829	6.87969	6.4894
653	LOC105256490	for	yes	4	20.6814	2.72234	0.818182	0.002997	cosine	24	0	10	24	25.0511	15.8745	9.1766	1.57807	1.17709	0.000106567	0.00703343	0.002997	0.0367232	20.7446	24.2755	22.5463	21.9748	25.0511	21.4034	21.6057	19.1543	21.101	17.8747	16.5705	15.8745
654	LOC105256605	for	yes	12	49.6315	5.38558	0.818182	0.002997	cosine	24	22	10	22	59.6588	41.0955	18.5633	1.45171	1.14109	0.000106567	0.00703343	0.002997	0.0367232	47.7845	52.3388	51.6977	49.9013	59.6588	56.1028	54.5262	48.6477	47.9674	43.1817	41.0955	42.6754
655	LOC105256659	for	yes	2	107.103	19.5134	0.818182	0.002997	cosine	24	0	2	22	144.825	85.4449	59.3801	1.69495	1.42579	0.000106567	0.00703343	0.002997	0.0367232	144.825	130.539	127.179	126.702	105.752	97.9827	107.899	88.6511	89.1992	95.2711	85.4449	85.7909
656	LOC105256660	for	yes	8	96.3893	12.7747	0.818182	0.002997	cosine	24	22	8	20	115.125	76.4346	38.6904	1.50619	1.27517	0.000106567	0.00703343	0.002997	0.0367232	86.5683	108.211	96.7882	115.125	114.145	110.389	99.9003	88.9122	95.1726	76.4346	80.6902	84.3353
657	LOC105256696	for	yes	2	79.8797	14.6372	0.818182	0.002997	cosine	24	0	4	22	103.206	55.954	47.252	1.84448	1.34619	0.000106567	0.00703343	0.002997	0.0367232	97.7855	103.206	93.0405	90.2699	92.7273	82.042	69.3847	69.114	73.6759	62.9389	55.954	68.4178
658	LOC105256776	for	yes	2	43.5602	7.91921	0.818182	0.002997	cosine	24	0	2	24	58.2722	31.7713	26.5009	1.83411	1.40628	0.000106567	0.00703343	0.002997	0.0367232	58.2722	53.146	46.5206	47.0661	52.2086	45.2011	37.1252	39.1027	41.9273	36.347	34.0344	31.7713
659	LOC105256797	for	yes	10	12.9476	2.1658	0.818182	0.002997	cosine	24	20	10	20	17.054	10.3318	6.7222	1.65063	1.29433	0.000106567	0.00703343	0.002997	0.0367232	12.1511	12.024	15.273	16.5536	17.054	13.7889	12.2782	12.6953	11.7999	10.3318	10.4458	10.9755
660	LOC105256850	for	yes	2	7.65657	1.06635	0.818182	0.002997	cosine	24	0	4	24	10.3556	6.41982	3.93578	1.61307	1.17841	0.000106567	0.00703343	0.002997	0.0367232	9.08003	10.3556	7.82026	8.25587	7.58125	7.18251	7.00593	7.31431	7.2392	6.9659	6.6582	6.41982
661	LOC105256878	for	yes	2	112.196	18.8202	0.818182	0.002997	cosine	24	0	8	24	143.019	87.7213	55.2977	1.63038	1.40055	0.000106567	0.00703343	0.002997	0.0367232	139.612	129.928	121.34	143.019	120.081	120.529	109.097	91.3614	99.793	92.7695	91.0977	87.7213
662	LOC105256941	for	yes	0	3.26737	0.892125	0.818182	0.002997	cosine	24	2	24	4	4.98771	2.28142	2.70629	2.18623	1.60252	0.000106567	0.00703343	0.002997	0.0367232	2.51318	2.28142	2.62874	2.34652	3.14336	2.79209	2.68514	3.24827	3.62029	4.2126	4.74917	4.98771
663	LOC105256942	for	yes	8	98.3658	8.07904	0.809184	0.002997	cosine	24	20	4	20	111.289	87.9655	23.3235	1.26514	1.18804	0.000125032	0.0082521	0.002997	0.0367232	94.703	111.289	98.9447	111.141	109.697	102.826	96.5767	93.1409	89.4624	87.9655	92.3344	92.3094
664	LOC105256993	for	yes	6	23.1517	1.83425	0.818182	0.002997	cosine	24	16	6	16	26.7954	21.1987	5.5967	1.26401	1.11935	0.000106567	0.00703343	0.002997	0.0367232	22.7176	26.6868	26.7954	22.6599	24.8891	22.0242	22.2353	21.1987	21.2152	22.4732	22.281	22.644
665	LOC105257030	for	yes	10	5.27774	0.839886	0.818182	0.002997	cosine	24	18	10	18	6.51615	4.01768	2.49847	1.62187	1.32266	0.000106567	0.00703343	0.002997	0.0367232	5.18244	6.04515	5.57267	6.4647	6.51615	6.05529	5.02781	4.29012	4.01768	4.5781	4.22366	5.35907
666	LOC105257143	for	yes	0	14.471	2.14243	0.818182	0.002997	cosine	24	2	22	2	18.4342	11.5776	6.8566	1.59223	1.24763	0.000106567	0.00703343	0.002997	0.0367232	11.5776	11.6408	13.561	12.1419	13.3318	13.4792	14.2825	15.9036	15.7174	16.9491	18.4342	16.6331
667	LOC105257144	for	yes	0	24.7786	3.28176	0.818182	0.002997	cosine	24	2	22	2	29.3961	18.5454	10.8507	1.58509	1.20901	0.000106567	0.00703343	0.002997	0.0367232	18.5454	22.9988	22.5283	19.7881	23.2875	25.2327	26.0036	25.9726	27.8057	26.8863	29.3961	28.8977
668	LOC105257165	for	yes	2	34.9676	4.6824	0.818182	0.002997	cosine	24	22	4	18	43.6775	29.2427	14.4348	1.49362	1.23198	0.000106567	0.00703343	0.002997	0.0367232	42.8918	43.6775	37.5001	38.1147	35.7448	35.6826	33.349	30.4206	29.2427	30.9378	29.6815	32.3679
669	LOC105257204	for	yes	4	30.7846	2.93666	0.818182	0.002997	cosine	24	0	4	24	37.3496	25.9393	11.4103	1.43988	1.15176	0.000106567	0.00703343	0.002997	0.0367232	30.6651	37.3496	33.6644	34.2255	31.2715	30.5143	30.3712	28.4267	29.6021	28.157	29.2287	25.9393
670	LOC105257237	for	yes	4	14.9863	1.91562	0.818182	0.002997	cosine	24	0	4	24	18.7641	12.3173	6.4468	1.52339	1.23049	0.000106567	0.00703343	0.002997	0.0367232	15.2119	18.7641	16.0185	16.3675	16.8623	15.8291	15.9267	13.7572	12.9065	12.5723	13.3016	12.3173
671	LOC105257305	for	yes	0	96.7746	15.9455	0.818182	0.002997	cosine	24	2	24	8	122.81	71.4231	51.3869	1.71947	1.33156	0.000106567	0.00703343	0.002997	0.0367232	79.0507	82.3896	89.1843	71.4231	88.4937	85.9227	94.0814	108.724	109.573	114.411	115.232	122.81
672	LOC105257356	for	yes	0	174.408	23.6787	0.818182	0.002997	cosine	24	2	24	2	208.245	122.255	85.99	1.70337	1.15777	0.000106567	0.00703343	0.002997	0.0367232	122.255	146.553	167.628	149.441	174.106	172.903	182.834	194.075	197.906	186.22	190.725	208.245
673	LOC105257364	for	yes	0	5.15428	1.2257	0.818182	0.002997	cosine	24	2	24	2	7.72057	3.5578	4.16277	2.17004	1.2924	0.000106567	0.00703343	0.002997	0.0367232	3.5578	4.52704	3.69908	3.59368	4.56265	5.18325	5.21856	5.62842	6.81812	5.49145	5.85074	7.72057
674	LOC105257404	for	yes	0	30.241	6.33528	0.818182	0.002997	cosine	24	2	24	2	40.6108	17.9106	22.7002	2.26742	1.25397	0.000106567	0.00703343	0.002997	0.0367232	17.9106	21.2079	24.515	28.0033	31.6985	33.3466	27.8459	31.8716	37.1696	33.7941	34.9178	40.6108
675	LOC105257416	for	yes	2	223.731	50.7269	0.818182	0.002997	cosine	24	0	2	22	326.321	170.657	155.664	1.91215	1.50465	0.000106567	0.00703343	0.002997	0.0367232	326.321	302.654	237.552	286.277	215.229	205.967	200.042	172.072	190.262	193.166	170.657	184.575
676	LOC105257580	for	yes	2	42.2429	6.90155	0.818182	0.002997	cosine	24	0	8	22	51.4619	33.0772	18.3847	1.55581	1.38381	0.000106567	0.00703343	0.002997	0.0367232	49.2692	51.195	48.3263	51.4619	47.7868	43.4758	41.4199	35.6041	36.9842	34.7268	33.0772	33.5879
677	LOC105257592	for	yes	4	44.0633	9.53728	0.818182	0.002997	cosine	24	22	4	22	62.1841	32.5686	29.6155	1.90933	1.48719	0.000106567	0.00703343	0.002997	0.0367232	50.5263	62.1841	53.8582	52.031	51.8275	46.2122	40.8934	33.7505	34.986	35.4223	32.5686	34.4997
678	LOC105257617	for	yes	4	74.4181	11.3232	0.818182	0.002997	cosine	24	0	8	24	91.2987	55.5421	35.7566	1.64377	1.33834	0.000106567	0.00703343	0.002997	0.0367232	79.905	88.3866	87.2469	91.2987	80.2478	80.6844	71.0517	69.1694	64.2802	60.0144	65.1904	55.5421
679	LOC105257651	for	yes	0	21.8361	4.28089	0.818182	0.002997	cosine	24	4	24	4	29.2743	15.2722	14.0021	1.91684	1.35507	0.000106567	0.00703343	0.002997	0.0367232	21.6138	15.2722	19.731	15.9158	17.6866	18.744	21.9275	24.8862	24.8165	26.7655	25.3994	29.2743
680	LOC105257675	for	yes	8	24.7019	3.31975	0.809184	0.002997	cosine	24	20	10	20	30.7059	19.8558	10.8501	1.54644	1.23785	0.000125032	0.0082521	0.002997	0.0367232	26.3214	26.9177	27.1389	28.6996	30.7059	25.5879	24.9421	22.3791	21.8506	19.8558	21.9242	20.0998
681	LOC105257677	for	yes	0	22.7422	3.9596	0.818182	0.002997	cosine	24	2	24	2	30.2365	15.1654	15.0711	1.99378	1.2977	0.000106567	0.00703343	0.002997	0.0367232	15.1654	19.9359	19.6608	17.9248	21.7158	22.3987	24.1202	26.1963	24.3967	25.2848	25.8708	30.2365
682	LOC105257700	for	yes	10	91.4917	11.1216	0.818182	0.002997	cosine	24	20	10	20	108.006	75.6743	32.3317	1.42725	1.19605	0.000106567	0.00703343	0.002997	0.0367232	90.3905	103.104	90.934	107.343	108.006	102.957	90.7342	86.2034	87.7315	75.6743	78.651	76.1711
683	LOC105257812	for	yes	4	21.5413	2.48852	0.818182	0.002997	cosine	24	20	4	20	25.4129	16.8815	8.5314	1.50537	1.18544	0.000106567	0.00703343	0.002997	0.0367232	21.3262	25.4129	24.35	23.9478	24.7531	21.2139	20.5771	19.4511	20.5409	16.8815	18.8946	21.1461
684	LOC105257995	for	yes	20	116.529	21.6147	0.818182	0.002997	cosine	24	10	24	10	150.94	88.4611	62.4789	1.70629	1.48959	0.000106567	0.00703343	0.002997	0.0367232	120.858	93.4674	112.244	88.7538	88.4611	89.7986	116.488	129.171	123.049	145.888	139.228	150.94
685	LOC105258031	for	yes	2	46.5208	8.16289	0.818182	0.002997	cosine	24	0	4	24	61.5898	34.3703	27.2195	1.79195	1.20111	0.000106567	0.00703343	0.002997	0.0367232	51.968	61.5898	47.3754	54.8795	51.9208	51.7478	46.1352	43.2668	44.4164	35.8803	34.6994	34.3703
686	LOC105258033	for	yes	22	6.07614	1.12664	0.818182	0.002997	cosine	24	4	22	6	8.11271	4.19815	3.91456	1.93245	1.25184	0.000106567	0.00703343	0.002997	0.0367232	4.855	4.79291	4.19815	5.71159	5.83613	5.71657	5.98381	6.29019	7.70639	6.56026	8.11271	7.14999
687	LOC105258077	for	yes	2	133.762	20.7402	0.818182	0.002997	cosine	24	0	2	20	163.273	107.848	55.425	1.51392	1.36022	0.000106567	0.00703343	0.002997	0.0367232	163.273	159.843	155.713	145.528	150.264	145.836	126.526	114.476	117.47	107.848	107.991	110.375
688	LOC105258158	for	yes	0	31.7643	9.52376	0.818182	0.002997	cosine	24	2	24	8	50.1807	18.7587	31.422	2.67506	1.48737	0.000106567	0.00703343	0.002997	0.0367232	19.1478	21.9867	27.2748	18.7587	27.8638	27.7098	29.1286	40.5676	37.1162	40.5194	40.9179	50.1807
689	LOC105258159	for	yes	0	12.9257	2.81773	0.818182	0.002997	cosine	24	2	24	4	17.9869	9.27826	8.70864	1.93861	1.5122	0.000106567	0.00703343	0.002997	0.0367232	9.6387	9.27826	11.6622	10.3123	9.65407	11.8739	13.4644	14.6798	14.543	16.4201	15.5943	17.9869
690	LOC105258161	for	yes	14	2.22938	1.05472	0.818182	0.002997	cosine	24	22	8	22	4.92779	1.19339	3.7344	4.12924	1.80215	0.000106567	0.00703343	0.002997	0.0367232	1.48625	1.72012	1.92376	4.92779	2.32614	2.67845	3.71464	2.10607	2.01094	1.35224	1.19339	1.31273
691	LOC105258172	for	yes	0	63.1578	9.89978	0.818182	0.002997	cosine	24	2	24	8	80.2709	48.3801	31.8908	1.65917	1.25055	0.000106567	0.00703343	0.002997	0.0367232	53.3746	49.704	59.8785	48.3801	59.7328	60.9189	60.0558	64.9514	69.6285	74.6988	76.2998	80.2709
692	LOC105258195	for	yes	4	85.7294	10.9873	0.818182	0.002997	cosine	24	20	8	20	101.335	70.3798	30.9552	1.43983	1.29417	0.000106567	0.00703343	0.002997	0.0367232	97.3151	97.5282	89.9365	101.335	97.2957	92.9868	83.0435	74.5663	73.9733	70.3798	75.1951	75.1975
693	LOC105258275	for	yes	2	134.976	23.7295	0.818182	0.002997	cosine	24	0	2	22	174.423	104.014	70.409	1.67692	1.39563	0.000106567	0.00703343	0.002997	0.0367232	174.423	172.265	153.649	160.788	131.861	129.684	134.003	115.208	124.539	106.934	104.014	112.343
694	LOC105258293	for	yes	0	40.4327	8.12751	0.818182	0.002997	cosine	24	2	24	2	50.7976	25.3954	25.4022	2.00027	1.36937	0.000106567	0.00703343	0.002997	0.0367232	25.3954	32.5044	34.5668	28.3654	38.4756	40.8728	44.9049	47.2814	48.3631	47.3346	46.3303	50.7976
695	LOC105258294	for	yes	22	18.8702	3.06177	0.818182	0.002997	cosine	24	4	22	4	24.354	14.6367	9.7173	1.6639	1.30281	0.000106567	0.00703343	0.002997	0.0367232	16.8735	14.6367	16.6158	15.178	15.6612	17.645	20.4645	20.2135	20.2944	21.6472	24.354	22.8592
696	LOC105258317	for	yes	0	42.7849	3.28816	0.818182	0.002997	cosine	24	2	24	4	47.6367	37.9553	9.6814	1.25507	1.124	0.000106567	0.00703343	0.002997	0.0367232	37.9723	37.9553	41.6497	38.2965	42.9488	41.1405	43.4363	45.6624	46.242	44.0453	46.4329	47.6367
697	LOC105258426	for	yes	2	30.7951	3.5	0.818182	0.002997	cosine	24	0	4	24	37.4832	25.7397	11.7435	1.45624	1.20807	0.000106567	0.00703343	0.002997	0.0367232	34.3855	37.4832	32.8821	34.4885	32.6001	31.3383	29.5931	28.4632	26.6222	28.9839	26.9616	25.7397
698	LOC105258508	for	yes	2	42.9547	5.39563	0.818182	0.002997	cosine	24	22	4	18	54.9716	35.1263	19.8453	1.56497	1.20132	0.000106567	0.00703343	0.002997	0.0367232	49.5225	54.9716	43.6564	45.6295	47.3095	42.4565	39.7992	39.3814	35.1263	39.1048	37.168	41.3312
699	LOC105258586	for	yes	0	24.263	4.49944	0.818182	0.002997	cosine	24	4	22	4	31.8903	16.3041	15.5862	1.95597	1.32945	0.000106567	0.00703343	0.002997	0.0367232	23.8844	16.3041	22.1239	20.1399	20.5162	22.8239	22.4289	26.9651	23.6222	29.4126	31.8903	31.0451
700	LOC105258619	for	yes	8	1.23288	0.429254	0.818182	0.002997	cosine	24	2	8	2	2.21802	0.734345	1.48368	3.02041	1.61025	0.000106567	0.00703343	0.002997	0.0367232	0.734345	1.06565	1.26341	2.21802	1.50773	1.34423	1.857	1.0485	1.19062	0.890725	0.936333	0.737991
701	LOC105258632	for	yes	2	48.4148	5.98831	0.818182	0.002997	cosine	24	0	4	18	59.3643	40.8942	18.4701	1.45166	1.2684	0.000106567	0.00703343	0.002997	0.0367232	56.7586	59.3643	54.2488	52.6744	49.5528	49.803	46.0215	42.7694	40.8942	44.0849	42.73	42.0758
702	LOC105258647	for	yes	0	80.8509	14.9153	0.818182	0.002997	cosine	24	2	24	8	98.9589	56.1711	42.7878	1.76174	1.28524	0.000106567	0.00703343	0.002997	0.0367232	56.6435	63.4828	73.9233	56.1711	79.0479	81.9389	80.6527	92.8865	95.0092	97.0376	94.4589	98.9589
703	LOC105258683	for	yes	10	60.8697	11.0182	0.818182	0.002997	cosine	24	20	10	24	78.669	44.2166	34.4524	1.77917	1.34281	0.000106567	0.00703343	0.002997	0.0367232	57.8096	66.9383	63.0016	75.1061	78.669	72.9728	65.5525	57.63	54.3434	45.0445	49.1516	44.2166
704	LOC105258714	for	yes	0	15.4085	3.18517	0.818182	0.002997	cosine	24	2	24	2	21.921	9.98286	11.9381	2.19586	1.3205	0.000106567	0.00703343	0.002997	0.0367232	9.98286	13.4994	12.0087	13.5967	13.7932	13.7998	15.9119	17.9545	17.5496	19.2614	15.6227	21.921
705	LOC105258726	for	yes	4	39.5393	4.88373	0.818182	0.002997	cosine	24	16	4	16	50.0166	32.8942	17.1224	1.52053	1.06721	0.000106567	0.00703343	0.002997	0.0367232	49.5676	50.0166	39.7097	38.8682	38.8224	37.209	36.1143	32.8942	37.039	38.7345	37.4003	38.0961
706	LOC105258727	for	yes	2	14.2571	0.668169	0.818182	0.002997	cosine	24	0	2	24	15.8702	13.3003	2.5699	1.19322	1.03963	0.000106567	0.00703343	0.002997	0.0367232	15.8702	15.1032	14.3904	14.2766	14.3493	14.3752	13.8419	14.3136	14.0176	13.7761	13.4703	13.3003
707	LOC105258832	for	yes	2	426.434	115.292	0.818182	0.002997	cosine	24	0	2	22	688.012	305.295	382.717	2.2536	1.53732	0.000106567	0.00703343	0.002997	0.0367232	688.012	586.155	492.331	525.934	379.69	377.418	412.688	339.607	342.2	342.11	305.295	325.766
708	LOC105258836	for	yes	4	31.2224	4.0433	0.818182	0.002997	cosine	24	22	8	22	39.6275	26.2587	13.3688	1.50912	1.1996	0.000106567	0.00703343	0.002997	0.0367232	31.6273	38.7357	31.4484	39.6275	33.756	30.1009	29.9702	28.8943	28.1393	28.0627	26.2587	28.0481
709	LOC105258838	for	yes	8	102.573	9.27853	0.818182	0.002997	cosine	24	22	8	22	124.035	90.7152	33.3198	1.3673	1.14666	0.000106567	0.00703343	0.002997	0.0367232	96.9898	112.268	103.058	124.035	111.214	106.831	102.912	98.7416	97.5864	93.8429	90.7152	92.6838
710	LOC105258862	for	yes	0	14.7485	2.04855	0.818182	0.002997	cosine	24	2	24	8	18.2233	10.7388	7.4845	1.69696	1.23191	0.000106567	0.00703343	0.002997	0.0367232	12.064	12.9978	15.0698	10.7388	13.3381	15.3683	14.2348	15.9523	15.9569	16.4313	16.6069	18.2233
711	LOC105258930	for	yes	2	81.8351	8.54499	0.818182	0.002997	cosine	24	20	2	14	99.0698	72.761	26.3088	1.36158	1.16293	0.000106567	0.00703343	0.002997	0.0367232	99.0698	96.7421	88.51	85.9561	80.2356	76.8221	72.761	77.4624	74.3686	73.0664	76.1094	80.9182
712	LOC105258948	for	yes	2	60.2889	10.7956	0.818182	0.002997	cosine	24	22	4	22	82.008	47.5915	34.4165	1.72316	1.36533	0.000106567	0.00703343	0.002997	0.0367232	69.962	82.008	68.0665	72.4891	66.1748	60.7856	53.3081	47.9846	50.1988	51.2418	47.5915	53.6555
713	LOC105258978	for	yes	0	22.1993	5.07592	0.818182	0.002997	cosine	24	2	24	2	31.8932	15.0503	16.8429	2.11911	1.43102	0.000106567	0.00703343	0.002997	0.0367232	15.0503	17.6114	19.035	15.7778	20.8742	20.1305	20.3184	23.706	27.2394	28.0593	26.6956	31.8932
714	LOC105259037	for	yes	0	33.2054	2.2956	0.818182	0.002997	cosine	24	2	20	10	36.6823	30.2719	6.4104	1.21176	1.16247	0.000106567	0.00703343	0.002997	0.0367232	30.479	30.5141	31.2034	32.0231	30.2719	33.2118	33.2143	33.7744	34.1813	36.6823	36.2731	36.6367
715	LOC105259054	for	yes	0	32.3094	4.72882	0.818182	0.002997	cosine	24	2	24	8	40.532	25.055	15.477	1.61772	1.18193	0.000106567	0.00703343	0.002997	0.0367232	25.4264	26.2651	31.4152	25.055	31.0859	32.0016	31.8645	36.2778	33.8583	36.7413	37.1895	40.532
716	LOC105259055	for	yes	0	12.2369	2.29277	0.818182	0.002997	cosine	24	2	22	8	15.3498	8.40766	6.94214	1.82569	1.38177	0.000106567	0.00703343	0.002997	0.0367232	9.08701	10.161	10.6929	8.40766	12.0015	11.5404	11.7023	13.6638	14.3009	14.7751	15.3498	15.1606
717	LOC105259063	for	yes	4	28.3603	2.94149	0.818182	0.002997	cosine	24	22	4	22	32.1025	23.4615	8.641	1.36831	1.16938	0.000106567	0.00703343	0.002997	0.0367232	29.7155	32.1025	30.4843	31.0851	30.2985	31.3721	29.1447	27.6017	26.5826	23.5729	23.4615	24.9026
718	LOC105259141	for	yes	22	20.0627	2.22932	0.818182	0.002997	cosine	24	4	20	4	22.7216	16.1271	6.5945	1.40891	1.15746	0.000106567	0.00703343	0.002997	0.0367232	20.2078	16.1271	19.1738	17.1637	16.5295	20.3023	21.2148	20.782	21.9796	22.7216	22.3575	22.193
719	LOC105259255	for	yes	12	61.0355	6.38929	0.818182	0.002997	cosine	24	6	12	2	69.0628	43.7948	25.268	1.57696	1.1174	0.000106567	0.00703343	0.002997	0.0367232	43.7948	57.7856	59.5097	56.4162	62.8547	69.0628	68.3097	63.4862	66.4963	62.3539	61.4428	60.9132
720	LOC105259257	for	yes	2	108.53	16.4059	0.818182	0.002997	cosine	24	20	2	16	143.685	89.0483	54.6367	1.61356	1.22728	0.000106567	0.00703343	0.002997	0.0367232	143.685	134.412	121.64	116.274	106.043	103.42	102.16	89.0483	90.3869	96.6865	99.1132	99.4908
721	LOC105259284	for	yes	2	146.433	19.7621	0.818182	0.002997	cosine	24	0	2	24	185.009	119.388	65.621	1.54964	1.28237	0.000106567	0.00703343	0.002997	0.0367232	185.009	164.019	171.638	158.593	155.827	140.82	145.89	127.749	127.903	126.072	134.29	119.388
722	LOC105259294	for	yes	2	314.147	56.9006	0.818182	0.002997	cosine	24	0	2	24	429.629	235.338	194.291	1.82558	1.39946	0.000106567	0.00703343	0.002997	0.0367232	429.629	369.427	368.333	333.704	343.767	343.155	298.53	258.86	263.196	257.183	268.645	235.338
723	LOC105259296	for	yes	10	16.4326	2.08977	0.809184	0.002997	cosine	24	22	10	24	20.5874	13.6882	6.8992	1.50403	1.15738	0.000125032	0.0082521	0.002997	0.0367232	15.6471	15.8493	15.408	17.5874	20.5874	20.2587	16.2503	17.5148	15.1959	14.2896	14.9142	13.6882
724	LOC105259340	for	yes	4	48.8579	7.25018	0.818182	0.002997	cosine	24	0	10	22	62.357	40.5777	21.7793	1.53673	1.28796	0.000106567	0.00703343	0.002997	0.0367232	46.2436	60.8359	48.2189	56.7177	62.357	52.1484	47.1298	45.9061	44.037	41.3514	40.5777	40.7717
725	LOC105259411	for	yes	2	129.127	17.0537	0.818182	0.002997	cosine	24	0	4	24	163.243	105.431	57.812	1.54834	1.22674	0.000106567	0.00703343	0.002997	0.0367232	152.621	163.243	142.479	129.932	134.139	138.73	120.639	116.144	123.305	114.218	108.644	105.431
726	LOC105259424	for	yes	2	68.5851	15.8356	0.818182	0.002997	cosine	24	22	4	22	97.877	48.6709	49.2061	2.011	1.55578	0.000106567	0.00703343	0.002997	0.0367232	89.8148	97.877	81.244	86.7979	72.0081	61.4448	62.4442	54.0833	60.9893	51.8564	48.6709	55.7905
727	LOC105259436	for	yes	2	34.5237	5.29098	0.818182	0.002997	cosine	24	0	4	22	43.9048	26.6373	17.2675	1.64825	1.29248	0.000106567	0.00703343	0.002997	0.0367232	43.3793	43.9048	33.1613	39.6441	38.6315	33.222	32.1697	30.6728	32.1194	30.4971	26.6373	30.2454
728	LOC105259440	for	yes	6	126.192	16.2913	0.818182	0.002997	cosine	24	0	12	24	151.537	98.7666	52.7704	1.53429	1.21932	0.000106567	0.00703343	0.002997	0.0367232	130.341	133.639	144.937	139.923	139.577	151.537	130.529	115.475	114.755	103.609	111.22	98.7666
729	LOC105259444	for	yes	0	49.9514	14.9265	0.818182	0.002997	cosine	24	2	24	8	79.9492	29.2722	50.677	2.73123	1.48437	0.000106567	0.00703343	0.002997	0.0367232	34.29	33.3359	41.741	29.2722	44.048	45.2317	44.112	60.6589	55.45	61.9589	69.3692	79.9492
730	LOC105259456	for	yes	2	20.311	2.37925	0.818182	0.002997	cosine	24	0	2	22	24.0877	16.567	7.5207	1.45396	1.18214	0.000106567	0.00703343	0.002997	0.0367232	24.0877	23.209	22.9905	21.5069	21.6778	20.2028	19.4482	17.5873	20.0976	19.4931	16.567	16.8638
731	LOC105259458	for	yes	0	28.0115	3.34863	0.818182	0.002997	cosine	24	2	24	2	32.5623	22.3713	10.191	1.45554	1.19931	0.000106567	0.00703343	0.002997	0.0367232	22.3713	24.6682	26.2762	22.7562	26.3166	28.9197	29.2345	28.8682	31.5133	31.5154	31.1363	32.5623
732	LOC105259477	for	yes	0	88.5692	21.2016	0.818182	0.002997	cosine	24	2	22	8	117.744	57.2705	60.4735	2.05593	1.40446	0.000106567	0.00703343	0.002997	0.0367232	57.4792	60.5871	79.7138	57.2705	80.6966	87.5249	86.9348	106.695	104.237	111.955	117.744	111.992
733	LOC105259544	for	yes	0	56.8694	16.5617	0.818182	0.002997	cosine	24	2	24	8	83.115	30.6051	52.5099	2.71572	1.51675	0.000106567	0.00703343	0.002997	0.0367232	34.982	36.7612	48.1231	30.6051	51.1141	54.5531	55.4972	72.9909	70.6699	70.6513	73.3704	83.115
734	LOC105259553	for	yes	0	19.2915	4.18397	0.818182	0.002997	cosine	24	2	24	4	25.6232	13.1589	12.4643	1.94721	1.47491	0.000106567	0.00703343	0.002997	0.0367232	14.3789	13.1589	16.5695	14.1535	18.7071	18.0331	18.661	21.3744	20.8845	24.4385	25.5153	25.6232
735	LOC105259560	for	yes	0	22.261	5.1567	0.818182	0.002997	cosine	24	2	24	4	32.5903	15.3024	17.2879	2.12975	1.30719	0.000106567	0.00703343	0.002997	0.0367232	15.6309	15.3024	19.602	16.2691	21.5126	21.6794	19.9553	25.3039	25.6235	24.7693	28.8927	32.5903
736	LOC105259573	for	yes	2	66.945	9.37331	0.818182	0.002997	cosine	24	0	2	20	87.5849	54.4938	33.0911	1.60725	1.28372	0.000106567	0.00703343	0.002997	0.0367232	87.5849	76.504	77.5744	67.8921	64.1299	72.0055	63.6385	63.6745	59.5955	54.4938	59.3891	56.8582
737	LOC109609734	for	yes	2	52.0559	4.0821	0.818182	0.002997	cosine	24	20	4	20	61.454	46.6193	14.8347	1.31821	1.09672	0.000106567	0.00703343	0.002997	0.0367232	55.0392	61.454	53.1063	57.0263	52.1666	50.7151	46.715	50.1855	48.6829	46.6193	50.6143	52.3465
738	LOC109610007	for	yes	0	88.1886	14.9181	0.818182	0.002997	cosine	24	2	24	4	111.883	70.7305	41.1525	1.58182	1.42886	0.000106567	0.00703343	0.002997	0.0367232	72.6421	70.7305	79.7132	73.5332	72.6282	82.1285	84.7345	92.9213	102.05	110.23	105.069	111.883
739	LOC109610054	for	yes	0	128.956	27.8157	0.818182	0.002997	cosine	24	2	24	4	177.933	92.538	85.395	1.92281	1.49097	0.000106567	0.00703343	0.002997	0.0367232	92.6167	92.538	117.048	99.8693	107.197	114.282	134.669	148.929	141.764	160.796	159.827	177.933
740	LOC112637031	for	yes	10	33.4828	2.73368	0.818182	0.002997	cosine	24	18	10	20	39.1312	30.5204	8.6108	1.28213	1.1586	0.000106567	0.00703343	0.002997	0.0367232	31.844	34.8557	37.0911	34.6147	39.1312	36.465	31.8191	31.4732	30.7861	30.5204	31.4604	31.7329
741	LOC112637034	for	yes	4	52.3872	4.59138	0.818182	0.002997	cosine	24	20	4	20	64.5803	45.3454	19.2349	1.42419	1.09399	0.000106567	0.00703343	0.002997	0.0367232	52.3095	64.5803	55.3513	53.0457	55.351	52.3065	51.5723	50.5957	49.2378	45.3454	51.1991	47.7514
742	LOC112637761	for	yes	2	57.6089	13.571	0.818182	0.002997	cosine	24	0	2	24	88.2059	39.9593	48.2466	2.20739	1.40361	0.000106567	0.00703343	0.002997	0.0367232	88.2059	75.7723	63.3131	65.3035	56.4389	52.9474	61.8976	44.2847	51.9788	46.5253	44.6795	39.9593
743	LOC112637836	for	yes	10	33.2393	5.50636	0.818182	0.002997	cosine	24	20	10	24	43.214	23.0742	20.1398	1.87283	1.24266	0.000106567	0.00703343	0.002997	0.0367232	33.7686	33.1247	36.7173	38.027	43.214	39.6147	33.5863	32.1916	30.6013	25.1905	29.7611	23.0742
744	LOC112637910	for	yes	0	25.6711	5.04154	0.818182	0.002997	cosine	24	2	24	2	32.4691	16.0518	16.4173	2.02277	1.32927	0.000106567	0.00703343	0.002997	0.0367232	16.0518	20.2346	23.1269	18.239	26.5546	25.8311	26.1048	30.7418	28.7587	29.0245	30.9163	32.4691
745	LOC112637911	for	yes	0	1.82978	0.948835	0.818182	0.002997	cosine	24	2	24	2	3.47018	0.572198	2.89798	6.06465	2.3316	0.000106567	0.00703343	0.002997	0.0367232	0.572198	0.82741	1.36816	0.781601	1.15253	1.11135	1.94063	2.57949	2.41054	2.59122	3.152	3.47018
746	LOC112638432	for	yes	4	7.2175	1.21487	0.818182	0.002997	cosine	24	22	6	22	9.79065	4.87154	4.91911	2.00976	1.22487	0.000106567	0.00703343	0.002997	0.0367232	6.99477	8.58025	9.79065	8.32186	7.41042	7.33718	6.8205	6.21225	6.79408	6.18981	4.87154	7.28668
747	LOC112638460	for	yes	4	50.4221	9.06296	0.818182	0.002997	cosine	24	0	4	24	65.6459	37.2002	28.4457	1.76467	1.38764	0.000106567	0.00703343	0.002997	0.0367232	55.8822	65.6459	59.2105	58.7527	60.3122	51.8614	48.4832	42.3303	43.492	42.6699	39.2252	37.2002
748	LOC112638597	for	yes	4	10.3818	1.59218	0.818182	0.002997	cosine	24	2	4	22	13.7876	8.40318	5.38442	1.64076	1.15871	0.000106567	0.00703343	0.002997	0.0367232	8.72618	13.7876	13.0669	10.0542	11.199	11.0592	10.2629	9.80066	9.6651	9.73712	8.40318	8.81977
749	LOC112638749	for	yes	2	73.7743	13.9093	0.818182	0.002997	cosine	24	0	2	22	105.343	57.6344	47.7086	1.82778	1.39416	0.000106567	0.00703343	0.002997	0.0367232	105.343	91.2129	75.5689	87.3575	77.5807	71.9748	69.213	62.6356	62.6595	64.4989	57.6344	59.613
750	LOC112639108	for	yes	22	11.4427	1.743	0.818182	0.002997	cosine	24	4	22	8	13.3869	7.81708	5.56982	1.71252	1.26311	0.000106567	0.00703343	0.002997	0.0367232	10.554	9.08185	11.0778	7.81708	10.0622	11.2939	11.7849	13.0625	12.498	13.3629	13.3869	13.3309
751	LOC112639138	for	yes	10	2.11509	0.697066	0.818182	0.002997	cosine	24	16	10	18	3.60593	0.969503	2.63643	3.71936	1.45087	0.000106567	0.00703343	0.002997	0.0367232	2.45021	2.17907	2.56868	2.7347	3.60593	2.498	1.44076	1.21447	0.969503	1.87695	2.07237	1.77044
752	LOC112639235	for	yes	2	42.8308	9.97959	0.818182	0.002997	cosine	24	0	4	24	59.2688	30.5209	28.7479	1.94191	1.5747	0.000106567	0.00703343	0.002997	0.0367232	52.212	59.2688	47.5779	48.9904	57.6404	45.4673	40.0418	33.1567	35.2961	32.7491	31.0483	30.5209
753	LOC112639368	for	yes	0	75.2391	17.1794	0.818182	0.002997	cosine	24	2	24	8	110.749	51.4653	59.2837	2.15192	1.44716	0.000106567	0.00703343	0.002997	0.0367232	63.3783	58.6259	64.0533	51.4653	68.1139	67.4192	69.7772	80.86	74.1422	92.6954	101.59	110.749
754	LOC112639433	for	yes	0	127.331	27.8226	0.818182	0.002997	cosine	24	4	24	8	166.81	87.4318	79.3782	1.90789	1.48968	0.000106567	0.00703343	0.002997	0.0367232	110.593	89.0877	121.025	87.4318	99.8217	108.188	128.963	142.082	146.966	161.166	165.832	166.81
755	LOC105247762	for	yes	0	99.0012	12.4139	0.787879	0.00599401	cosine	24	4	24	8	124.643	75.8909	48.7521	1.6424	1.19521	0.000181393	0.0119719	0.00599401	0.0456919	96.2948	86.4218	96.0214	75.8909	91.5859	92.5774	95.476	107.429	99.0679	111.957	110.649	124.643
756	LOC105247843	for	yes	2	37.427	4.05755	0.787879	0.00599401	cosine	24	0	2	22	45.9352	31.1628	14.7724	1.47404	1.19072	0.000181393	0.0119719	0.00599401	0.0456919	45.9352	40.6672	41.2306	41.3529	36.8588	38.8563	35.8211	34.6267	35.0641	33.2757	31.1628	34.2721
757	LOC105247848	for	yes	0	143.94	24.7301	0.787879	0.00599401	cosine	24	4	24	10	180.528	107.084	73.444	1.68585	1.31526	0.000181393	0.0119719	0.00599401	0.0456919	144.185	108.36	129.871	118.177	107.084	129.444	144.175	165.533	153.165	176.503	170.252	180.528
758	LOC105247912	for	yes	0	39.6628	5.95694	0.787879	0.00599401	cosine	24	2	24	2	49.1092	26.24	22.8692	1.87154	1.19179	0.000181393	0.0119719	0.00599401	0.0456919	26.24	34.7762	37.5274	33.1669	42.7318	37.767	39.6417	43.3358	44.7247	41.9296	45.0027	49.1092
759	LOC105247919	for	yes	2	35.8644	3.96317	0.787879	0.00599401	cosine	24	0	2	24	42.8603	30.1908	12.6695	1.41965	1.2242	0.000181393	0.0119719	0.00599401	0.0456919	42.8603	39.3266	38.4372	38.1447	39.586	37.1992	32.1244	33.1038	37.1024	30.7682	31.5287	30.1908
760	LOC105247921	for	yes	0	14.8494	3.29369	0.787879	0.00599401	cosine	24	2	24	8	22.1057	9.80558	12.3001	2.2544	1.29915	0.000181393	0.0119719	0.00599401	0.0456919	10.7471	11.2596	12.8944	9.80558	15.1573	14.957	13.872	16.3053	16.7518	16.4648	17.8725	22.1057
761	LOC105247957	for	yes	4	94.6934	10.4582	0.787879	0.00599401	cosine	24	22	4	20	113.648	80.074	33.574	1.41929	1.16455	0.000181393	0.0119719	0.00599401	0.0456919	94.7497	113.648	101.817	101.367	109.554	99.9461	91.6473	87.4306	92.3117	80.074	81.6812	82.0941
762	LOC105248002	for	yes	2	64.4199	8.18193	0.787879	0.00599401	cosine	24	22	2	16	81.2507	53.6486	27.6021	1.5145	1.18858	0.000181393	0.0119719	0.00599401	0.0456919	81.2507	76.9569	68.8543	67.3836	69.9032	63.0149	59.3844	53.6486	58.3349	58.8123	56.4262	59.0684
763	LOC105248006	for	yes	0	213.135	50.6711	0.787879	0.00599401	cosine	24	2	24	8	281.955	135.898	146.057	2.07475	1.42353	0.000181393	0.0119719	0.00599401	0.0456919	144.5	154.616	183.062	135.898	187.218	196.819	221.281	260.595	260.154	271.391	260.126	281.955
764	LOC105248064	for	yes	4	19.3077	1.83622	0.787879	0.00599401	cosine	24	22	4	22	22.792	16.6523	6.1397	1.3687	1.15012	0.000181393	0.0119719	0.00599401	0.0456919	19.4061	22.792	20.6493	22.0616	20.2537	18.0916	20.2766	17.6632	17.954	17.5471	16.6523	18.3452
765	LOC105248102	for	yes	10	11.2421	1.34786	0.787879	0.00599401	cosine	24	18	10	18	13.658	9.26733	4.39067	1.47378	1.17238	0.000181393	0.0119719	0.00599401	0.0456919	10.9666	12.5462	11.1203	11.7227	13.658	13.5405	10.9269	10.8633	9.26733	9.93868	10.7015	9.65295
766	LOC105248127	for	yes	22	19.0639	2.10007	0.787879	0.00599401	cosine	24	12	24	10	23.5881	16.8651	6.723	1.39863	1.18084	0.000181393	0.0119719	0.00599401	0.0456919	19.5168	17.693	18.5112	17.0849	16.8651	17.0881	18.0447	18.3292	18.588	20.8926	22.5655	23.5881
767	LOC105248158	for	yes	0	61.1724	15.1934	0.787879	0.00599401	cosine	24	2	24	8	87.5672	40.8081	46.7591	2.14583	1.44553	0.000181393	0.0119719	0.00599401	0.0456919	43.4712	44.1952	53.1917	40.8081	51.9858	51.3483	62.4812	71.888	71.0416	74.2257	81.8651	87.5672
768	LOC105248168	for	yes	2	183.131	19.25	0.787879	0.00599401	cosine	24	0	4	24	221.19	158.771	62.419	1.39314	1.23195	0.000181393	0.0119719	0.00599401	0.0456919	206.181	221.19	185.646	203.576	186.873	192.426	182.489	164.506	170.234	165.247	160.43	158.771
769	LOC105248202	for	yes	0	31.0066	5.61574	0.787879	0.00599401	cosine	24	2	24	2	38.2216	20.3729	17.8487	1.8761	1.31921	0.000181393	0.0119719	0.00599401	0.0456919	20.3729	24.3731	26.0584	23.8732	33.9963	32.9466	31.569	34.0002	38.118	34.173	34.3764	38.2216
770	LOC105248226	for	yes	2	45.648	6.60707	0.787879	0.00599401	cosine	24	0	4	20	57.8234	34.221	23.6024	1.68971	1.25893	0.000181393	0.0119719	0.00599401	0.0456919	52.3854	57.8234	49.954	49.7229	51.1524	47.1077	44.0025	40.5284	43.0329	34.221	40.6317	37.2138
771	LOC105248243	for	yes	4	68.2807	9.44346	0.787879	0.00599401	cosine	24	0	4	24	84.2367	53.4798	30.7569	1.57511	1.25473	0.000181393	0.0119719	0.00599401	0.0456919	68.9041	84.2367	69.7372	77.4394	80.1783	70.5639	72.9336	61.7182	67.8172	57.8473	54.5133	53.4798
772	LOC105248260	for	yes	20	64.4726	9.87032	0.778649	0.00599401	cosine	24	8	20	10	78.4439	47.7311	30.7128	1.64345	1.26479	0.000212543	0.0140278	0.00599401	0.0456919	63.6027	53.4555	57.971	51.9064	47.7311	59.8476	73.0621	68.436	68.5598	78.4439	73.3209	77.3339
773	LOC105248295	for	yes	12	20.4987	4.21525	0.787879	0.00599401	cosine	24	0	10	24	27.4387	13.6605	13.7782	2.00862	1.33796	0.000181393	0.0119719	0.00599401	0.0456919	15.2936	19.3501	18.3911	18.7756	27.4387	24.7517	24.6065	24.5372	23.6997	19.432	16.0471	13.6605
774	LOC105248306	for	yes	0	10.9566	2.55011	0.787879	0.00599401	cosine	24	2	24	2	14.5625	6.38359	8.17891	2.28124	1.55718	0.000181393	0.0119719	0.00599401	0.0456919	6.38359	8.77302	8.7163	7.77504	10.3522	10.3983	11.8662	13.6612	14.3873	12.2517	12.3516	14.5625
775	LOC105248329	for	yes	4	8.09884	1.90242	0.787879	0.00599401	cosine	24	0	4	24	11.4	5.1682	6.2318	2.2058	1.48274	0.000181393	0.0119719	0.00599401	0.0456919	8.36511	11.4	9.65245	9.22611	10.734	8.56068	7.48763	6.18402	8.33137	5.56661	6.50986	5.1682
776	LOC105248333	for	yes	4	35.992	4.51628	0.787879	0.00599401	cosine	24	0	4	22	45.8422	29.498	16.3442	1.55408	1.1797	0.000181393	0.0119719	0.00599401	0.0456919	35.7721	45.8422	38.9692	38.3796	41.0928	37.1062	33.0331	36.5248	33.0835	32.3465	29.498	30.2559
777	LOC105248406	for	yes	0	6.29539	1.5296	0.787879	0.00599401	cosine	24	2	24	4	9.41364	4.22721	5.18643	2.22692	1.44294	0.000181393	0.0119719	0.00599401	0.0456919	4.34485	4.22721	5.4466	4.93828	5.38828	5.85816	6.68033	6.49587	7.77498	8.3459	6.63061	9.41364
778	LOC105248416	for	yes	0	11.0917	2.53675	0.787879	0.00599401	cosine	24	4	24	4	15.5485	7.39103	8.15747	2.1037	1.44468	0.000181393	0.0119719	0.00599401	0.0456919	10.419	7.39103	9.85623	8.18377	8.86293	9.33556	9.77803	12.6232	14.3634	13.4869	13.2514	15.5485
779	LOC105248456	for	yes	0	8.98886	1.91868	0.787879	0.00599401	cosine	24	2	24	4	11.934	5.66196	6.27204	2.10775	1.27446	0.000181393	0.0119719	0.00599401	0.0456919	6.56527	5.66196	8.22358	6.33312	8.98613	8.9717	9.05202	9.95135	11.4909	10.4806	10.2157	11.934
780	LOC105248522	for	yes	0	21.3711	4.73184	0.787879	0.00599401	cosine	24	4	24	4	29.326	16.0701	13.2559	1.82488	1.60905	0.000181393	0.0119719	0.00599401	0.0456919	17.9432	16.0701	17.9437	16.6033	17.1169	16.758	22.4918	23.8237	22.8093	27.5419	28.0251	29.326
781	LOC105248531	for	yes	10	36.9663	3.90722	0.787879	0.00599401	cosine	24	16	8	16	43.6824	31.735	11.9474	1.37647	1.24107	0.000181393	0.0119719	0.00599401	0.0456919	37.0499	42.1306	38.8544	43.6824	41.4817	38.7113	36.9014	31.735	33.3822	32.1001	34.1429	33.4242
782	LOC105248572	for	yes	0	41.9393	4.75022	0.787879	0.00599401	cosine	24	2	20	2	49.7523	35.5948	14.1575	1.39774	1.24352	0.000181393	0.0119719	0.00599401	0.0456919	35.5948	38.7626	39.2068	37.0037	36.7468	40.4733	40.7884	43.064	44.7607	49.7523	48.2019	48.9164
783	LOC105248623	for	yes	0	16.9534	1.88034	0.787879	0.00599401	cosine	24	2	24	4	20.2329	13.739	6.4939	1.47266	1.16505	0.000181393	0.0119719	0.00599401	0.0456919	14.5159	13.739	16.1889	15.0307	15.9606	16.851	18.5949	17.6928	17.4264	17.8256	19.3816	20.2329
784	LOC105248625	for	yes	4	20.607	2.09962	0.787879	0.00599401	cosine	24	20	4	16	23.3074	16.4218	6.8856	1.4193	1.17852	0.000181393	0.0119719	0.00599401	0.0456919	22.7992	23.3074	22.7546	19.9709	22.7397	22.7327	19.3746	16.4218	19.1656	18.7294	19.3078	19.9799
785	LOC105248646	for	yes	0	18.409	3.98567	0.787879	0.00599401	cosine	24	2	24	8	24.4738	12.4906	11.9832	1.95938	1.4373	0.000181393	0.0119719	0.00599401	0.0456919	13.786	12.9997	16.4942	12.4906	15.8727	17.4817	20.0635	19.8229	21.1342	23.4746	22.8138	24.4738
786	LOC105248709	for	yes	0	26.1419	3.2799	0.787879	0.00599401	cosine	24	2	24	6	32.4966	21.3647	11.1319	1.52104	1.21475	0.000181393	0.0119719	0.00599401	0.0456919	23.1116	22.8563	21.3647	23.4589	26.2331	24.2031	25.099	28.4966	27.0644	28.4931	30.8253	32.4966
787	LOC105248712	for	yes	10	51.1609	5.22818	0.787879	0.00599401	cosine	24	20	10	20	59.4041	43.2593	16.1448	1.37321	1.20059	0.000181393	0.0119719	0.00599401	0.0456919	48.2577	56.9909	50.6086	57.0739	59.4041	58.6544	50.5009	47.4824	48.3813	43.2593	45.7789	47.5384
788	LOC105248718	for	yes	0	40.984	12.5683	0.787879	0.00599401	cosine	24	2	24	8	66.0381	24.3611	41.677	2.7108	1.65938	0.000181393	0.0119719	0.00599401	0.0456919	27.7976	25.4722	35.2181	24.3611	31.9579	35.1489	43.3312	46.2091	48.1564	55.0867	53.0303	66.0381
789	LOC105248736	for	yes	22	32.0229	3.81417	0.787879	0.00599401	cosine	24	6	22	6	39.4569	26.4411	13.0158	1.49226	1.18143	0.000181393	0.0119719	0.00599401	0.0456919	32.5835	28.3957	26.4411	27.911	29.1978	29.2254	33.166	34.4952	32.3948	37.7597	39.4569	33.2478
790	LOC105248757	for	yes	2	34.0463	5.0696	0.787879	0.00599401	cosine	24	0	4	22	41.2	26.2535	14.9465	1.56931	1.25418	0.000181393	0.0119719	0.00599401	0.0456919	40.1359	41.2	35.3433	36.8941	40.0133	35.7981	34.516	32.8808	31.9039	26.7199	26.2535	26.897
791	LOC105248844	for	yes	2	38.3842	6.90282	0.787879	0.00599401	cosine	24	0	2	22	55.3484	30.0207	25.3277	1.84367	1.28569	0.000181393	0.0119719	0.00599401	0.0456919	55.3484	45.1741	42.8969	43.2244	33.8169	36.2034	36.1399	39.2038	33.6195	32.951	30.0207	32.0113
792	LOC105248847	for	yes	4	187.707	16.1215	0.787879	0.00599401	cosine	24	22	4	22	218.624	168.36	50.264	1.29855	1.16767	0.000181393	0.0119719	0.00599401	0.0456919	193.571	218.624	193.729	210.548	207.081	179.735	179.692	174.196	180.722	168.88	168.36	177.345
793	LOC105248850	for	yes	2	1573.85	214.611	0.787879	0.00599401	cosine	24	0	2	20	2037.06	1313.95	723.11	1.55033	1.23222	0.000181393	0.0119719	0.00599401	0.0456919	2037.06	1875.13	1605.52	1766.53	1645.81	1562.88	1462.08	1426.31	1433.62	1313.95	1434.64	1322.69
794	LOC105248852	for	yes	0	19.2656	4.9278	0.787879	0.00599401	cosine	24	2	24	2	25.8805	10.7779	15.1026	2.40126	1.59679	0.000181393	0.0119719	0.00599401	0.0456919	10.7779	14.1421	15.0369	12.5784	19.5819	19.8324	18.2452	23.2109	25.2514	22.6384	24.0107	25.8805
795	LOC105248865	for	yes	2	266.352	37.7143	0.787879	0.00599401	cosine	24	0	8	22	331.07	220.741	110.329	1.49981	1.34001	0.000181393	0.0119719	0.00599401	0.0456919	324.264	322.15	276.819	331.07	251.721	257.228	267.928	243.036	240.408	238.344	220.741	222.513
796	LOC105248867	for	yes	8	107.183	20.4119	0.787879	0.00599401	cosine	24	22	10	22	140.522	78.7195	61.8025	1.7851	1.24999	0.000181393	0.0119719	0.00599401	0.0456919	103.245	137.823	110.311	129.055	140.522	116.002	104.27	103.459	103.61	79.4969	78.7195	79.6839
797	LOC105248880	for	yes	0	38.8427	3.28155	0.787879	0.00599401	cosine	24	2	24	8	44.1542	33.1762	10.978	1.3309	1.11923	0.000181393	0.0119719	0.00599401	0.0456919	35.2019	35.4562	37.4197	33.1762	39.7358	36.7234	37.7879	40.7719	41.0402	43.5434	41.1018	44.1542
798	LOC105248899	for	yes	20	79.8888	8.77827	0.787879	0.00599401	cosine	24	10	20	10	95.2497	68.3683	26.8814	1.39319	1.24679	0.000181393	0.0119719	0.00599401	0.0456919	74.7398	72.4924	76.7494	71.7753	68.3683	72.0582	81.0879	79.7135	81.1745	95.2497	90.3831	94.8736
799	LOC105248902	for	yes	0	135.467	31.7578	0.787879	0.00599401	cosine	24	2	18	2	175.337	85.5345	89.8025	2.0499	1.33783	0.000181393	0.0119719	0.00599401	0.0456919	85.5345	93.3956	124.506	85.7021	129.972	139.347	131.274	158.613	175.337	166.568	165.206	170.15
800	LOC105248906	for	yes	0	124.973	31.014	0.787879	0.00599401	cosine	24	2	24	2	172.941	78.3707	94.5703	2.2067	1.48336	0.000181393	0.0119719	0.00599401	0.0456919	78.3707	85.9508	105.625	80.2325	126.061	120.298	120.205	147.425	157.991	147.898	156.68	172.941
801	LOC105248965	for	yes	0	35.3941	5.28845	0.787879	0.00599401	cosine	24	2	22	4	43.9001	27.2345	16.6656	1.61193	1.24855	0.000181393	0.0119719	0.00599401	0.0456919	29.3539	27.2345	35.32	27.2484	35.0219	33.4813	35.4125	36.8212	37.105	41.803	43.9001	42.0276
802	LOC105249022	for	yes	8	17.183	2.49912	0.787879	0.00599401	cosine	24	18	8	20	21.7945	13.9328	7.8617	1.56426	1.27162	0.000181393	0.0119719	0.00599401	0.0456919	17.8578	19.1981	19.0943	21.7945	20.7367	17.8485	15.5231	15.0295	14.3478	13.9328	15.7354	15.0974
803	LOC105249030	for	yes	0	38.714	6.91419	0.787879	0.00599401	cosine	24	2	24	2	48.5218	28.0553	20.4665	1.72951	1.2988	0.000181393	0.0119719	0.00599401	0.0456919	28.0553	28.7246	34.1935	30.2617	41.0569	38.146	36.7699	44.4104	44.2881	42.0443	48.0951	48.5218
804	LOC105249097	for	yes	10	25.1875	3.26552	0.787879	0.00599401	cosine	24	18	8	18	29.8026	18.9656	10.837	1.5714	1.20889	0.000181393	0.0119719	0.00599401	0.0456919	26.5243	29.7769	27.2081	29.8026	27.5709	27.349	25.0934	23.3396	18.9656	22.0575	21.7555	22.8067
805	LOC105249115	for	yes	2	41.3847	4.10139	0.787879	0.00599401	cosine	24	0	2	24	49.6908	35.4341	14.2567	1.40234	1.11341	0.000181393	0.0119719	0.00599401	0.0456919	49.6908	48.7587	43.0581	42.8409	40.0468	40.1713	42.4453	37.5964	38.6722	39.2796	38.6222	35.4341
806	LOC105249116	for	yes	0	24.4867	3.98349	0.787879	0.00599401	cosine	24	2	24	2	31.2857	17.8182	13.4675	1.75583	1.32038	0.000181393	0.0119719	0.00599401	0.0456919	17.8182	20.8179	22.0818	23.2928	20.9284	20.2064	26.8066	26.8752	27.6334	27.1163	28.9776	31.2857
807	LOC105249122	for	yes	2	48.4118	7.25816	0.787879	0.00599401	cosine	24	0	2	24	60.0117	39.0119	20.9998	1.53829	1.34732	0.000181393	0.0119719	0.00599401	0.0456919	60.0117	58.277	52.8577	58.886	49.8659	43.4688	47.0918	42.0598	46.973	39.1844	43.2539	39.0119
808	LOC105249129	for	yes	2	121.463	17.6152	0.787879	0.00599401	cosine	24	22	4	22	152.66	101.082	51.578	1.51026	1.388	0.000181393	0.0119719	0.00599401	0.0456919	147.89	152.66	126.138	142.165	119.084	126.077	120.837	102.015	115.168	102.01	101.082	102.424
809	LOC105249141	for	yes	10	24.5521	2.95026	0.787879	0.00599401	cosine	24	2	10	2	29.7912	19.2966	10.4946	1.54386	1.20344	0.000181393	0.0119719	0.00599401	0.0456919	19.2966	22.2743	23.4889	27.2449	29.7912	28.1149	23.6982	27.2662	25.879	23.1231	21.7906	22.6568
810	LOC105249148	for	yes	0	26.1554	3.1041	0.787879	0.00599401	cosine	24	2	24	2	31.9023	20.6269	11.2754	1.54664	1.17283	0.000181393	0.0119719	0.00599401	0.0456919	20.6269	22.1588	24.2186	22.8278	25.1365	26.8707	28.1562	28.4042	27.8552	26.8611	28.846	31.9023
811	LOC105249188	for	yes	0	40.8974	11.0867	0.787879	0.00599401	cosine	24	2	24	4	57.67	25.0884	32.5816	2.29867	1.50823	0.000181393	0.0119719	0.00599401	0.0456919	26.3715	25.0884	34.2063	27.1118	43.9538	38.112	34.8989	50.3855	51.5908	45.756	55.6239	57.67
812	LOC105249189	for	yes	0	37.8106	6.45242	0.787879	0.00599401	cosine	24	2	24	2	46.9576	25.2453	21.7123	1.86005	1.27157	0.000181393	0.0119719	0.00599401	0.0456919	25.2453	31.84	36.7768	31.1375	33.6957	34.2821	39.475	42.799	46.4863	42.1854	42.8465	46.9576
813	LOC105249195	for	yes	0	73.6714	6.56828	0.787879	0.00599401	cosine	24	2	24	2	81.8448	58.9907	22.8541	1.38742	1.09897	0.000181393	0.0119719	0.00599401	0.0456919	58.9907	66.5679	72.176	65.0589	74.9432	74.9085	74.8864	79.3193	77.3788	78.0844	79.8977	81.8448
814	LOC105249216	for	yes	4	61.3947	10.0177	0.787879	0.00599401	cosine	24	22	4	22	79.8553	44.2825	35.5728	1.80332	1.21908	0.000181393	0.0119719	0.00599401	0.0456919	67.6452	79.8553	63.9575	76.3818	63.8883	65.5834	59.5907	55.4888	58.3829	49.0213	44.2825	52.6592
815	LOC105249254	for	yes	0	5.3748	0.967645	0.787879	0.00599401	cosine	24	4	24	4	7.27516	3.85645	3.41871	1.88649	1.23445	0.000181393	0.0119719	0.00599401	0.0456919	4.96034	3.85645	5.2717	4.53427	3.96597	4.926	5.5348	5.80862	5.72004	6.08089	6.56333	7.27516
816	LOC105249280	for	yes	20	6.70092	1.9155	0.787879	0.00599401	cosine	24	10	20	12	9.25356	4.09363	5.15993	2.26048	1.81742	0.000181393	0.0119719	0.00599401	0.0456919	6.10258	4.75694	4.66041	5.48359	4.17797	4.09363	7.93311	8.20677	8.25386	9.25356	8.84325	8.64536
817	LOC105249310	for	yes	8	28.6114	3.47159	0.778649	0.00599401	cosine	24	20	10	24	33.9136	22.9404	10.9732	1.47834	1.2416	0.000212543	0.0140278	0.00599401	0.0456919	30.3624	31.5804	31.1128	32.2208	33.9136	30.3652	29.5551	25.4353	27.2082	23.9024	24.7402	22.9404
818	LOC105249329	for	yes	20	3.95454	0.68539	0.787879	0.00599401	cosine	24	10	20	8	5.02614	2.62601	2.40013	1.91398	1.28863	0.000181393	0.0119719	0.00599401	0.0456919	3.65624	4.23894	3.25767	2.62601	3.52995	3.24517	3.91422	4.5488	4.30877	5.02614	4.8614	4.24121
819	LOC105249415	for	yes	2	53.2999	6.21778	0.787879	0.00599401	cosine	24	0	2	22	65.646	45.8854	19.7606	1.43065	1.2528	0.000181393	0.0119719	0.00599401	0.0456919	65.646	60.8459	60.6743	55.1494	50.1368	57.5643	48.2298	51.0472	49.1787	48.4311	45.8854	46.8096
820	LOC105249506	for	yes	0	33.3674	6.69936	0.787879	0.00599401	cosine	24	2	24	4	45.1723	25.4595	19.7128	1.77428	1.37654	0.000181393	0.0119719	0.00599401	0.0456919	25.6123	25.4595	30.1094	25.8829	29.6293	28.9344	31.4962	39.8295	36.5947	38.7462	42.9424	45.1723
821	LOC105249515	for	yes	2	58.8049	12.1527	0.787879	0.00599401	cosine	24	0	2	24	89.2425	41.7445	47.498	2.13783	1.22387	0.000181393	0.0119719	0.00599401	0.0456919	89.2425	68.5851	66.1322	66.0546	54.5512	58.5906	54.6253	44.3344	58.1601	54.0354	49.6024	41.7445
822	LOC105249550	for	yes	8	20.0432	2.88024	0.787879	0.00599401	cosine	24	22	10	22	26.3523	15.8644	10.4879	1.6611	1.1381	0.000181393	0.0119719	0.00599401	0.0456919	19.6298	23.9797	20.8425	21.0664	26.3523	21.1078	19.7674	19.7793	18.5466	16.4314	15.8644	17.1509
823	LOC105249572	for	yes	0	122.968	31.4746	0.787879	0.00599401	cosine	24	2	24	8	173.806	69.168	104.638	2.51281	1.40153	0.000181393	0.0119719	0.00599401	0.0456919	80.0134	87.1012	107.372	69.168	115.686	127.934	115.151	147.786	150.716	150.395	150.485	173.806
824	LOC105249584	for	yes	0	11.0555	2.41314	0.787879	0.00599401	cosine	24	2	24	2	15.2639	7.38837	7.87553	2.06594	1.31585	0.000181393	0.0119719	0.00599401	0.0456919	7.38837	8.25456	10.6349	7.73425	10.5984	9.72357	11.6697	12.7948	11.7707	12.2717	14.5614	15.2639
825	LOC105249594	for	yes	10	82.7495	8.85059	0.787879	0.00599401	cosine	24	20	10	20	98.9338	72.4193	26.5145	1.36612	1.21075	0.000181393	0.0119719	0.00599401	0.0456919	81.7458	90.4089	89.9436	90.8261	98.9338	92.7228	77.2836	75.0161	72.9306	72.4193	75.9108	74.8524
826	LOC105249620	for	yes	10	41.689	5.96739	0.787879	0.00599401	cosine	24	20	10	24	50.1272	30.8502	19.277	1.62486	1.29251	0.000181393	0.0119719	0.00599401	0.0456919	40.9001	44.9264	46.5311	48.2077	50.1272	48.9618	41.6213	37.2978	35.1773	34.8941	40.7734	30.8502
827	LOC105249651	for	yes	14	10.4566	1.53372	0.787879	0.00599401	cosine	24	22	12	24	13.3992	8.77773	4.62147	1.5265	1.31594	0.000181393	0.0119719	0.00599401	0.0456919	9.03499	10.5138	9.65276	9.32447	10.8892	13.3992	12.9534	11.8966	10.9672	9.04041	9.02937	8.77773
828	LOC105249662	for	yes	2	26.1979	3.95827	0.787879	0.00599401	cosine	24	0	4	24	32.2564	20.956	11.3004	1.53924	1.29268	0.000181393	0.0119719	0.00599401	0.0456919	31.7876	32.2564	30.1767	25.8227	30.8313	26.3718	23.9262	22.167	25.2564	23.8506	20.9718	20.956
829	LOC105249686	for	yes	4	52.3949	7.59746	0.787879	0.00599401	cosine	24	22	4	22	68.9068	42.4332	26.4736	1.62389	1.25894	0.000181393	0.0119719	0.00599401	0.0456919	56.1184	68.9068	57.4845	57.0431	57.8404	53.8212	48.3338	44.3142	54.2442	42.5378	42.4332	45.6611
830	LOC105249709	for	yes	0	34.6956	9.55415	0.787879	0.00599401	cosine	24	2	24	2	50.2441	19.3731	30.871	2.5935	1.57261	0.000181393	0.0119719	0.00599401	0.0456919	19.3731	25.4178	27.6102	20.4757	35.7366	31.2677	35.067	42.2697	44.2688	41.1963	43.4201	50.2441
831	LOC105249753	for	yes	14	7.42962	0.745045	0.787879	0.00599401	cosine	24	18	12	20	8.92857	5.93992	2.98865	1.50315	1.1087	0.000181393	0.0119719	0.00599401	0.0456919	7.18656	7.38919	7.56113	7.27743	7.96773	8.92857	8.44777	7.47408	6.65564	5.93992	7.27604	7.05136
832	LOC105249770	for	yes	2	36.2486	4.55668	0.787879	0.00599401	cosine	24	0	2	24	43.453	28.4573	14.9957	1.52695	1.21992	0.000181393	0.0119719	0.00599401	0.0456919	43.453	39.9979	39.1502	39.8617	39.916	39.6191	36.6936	32.7203	31.2154	31.1547	32.7439	28.4573
833	LOC105249790	for	yes	0	22.6992	4.22114	0.787879	0.00599401	cosine	24	2	24	2	29.9836	16.3002	13.6834	1.83946	1.37391	0.000181393	0.0119719	0.00599401	0.0456919	16.3002	19.1636	19.4402	17.1477	23.1758	20.0989	21.5912	26.6024	27.3845	24.7929	26.709	29.9836
834	LOC105249908	for	yes	4	31.1339	4.04102	0.787879	0.00599401	cosine	24	22	4	20	37.4712	25.1751	12.2961	1.48842	1.23975	0.000181393	0.0119719	0.00599401	0.0456919	34.1302	37.4712	36.2954	33.6983	35.2808	31.4659	29.557	26.4225	29.7046	25.1751	25.9474	28.4579
835	LOC105249925	for	yes	0	126.264	10.8519	0.787879	0.00599401	cosine	24	4	24	4	141.956	109.875	32.081	1.29198	1.17306	0.000181393	0.0119719	0.00599401	0.0456919	135.374	109.875	122.322	111.987	113.822	117.956	124.131	133.998	126.413	138.96	138.37	141.956
836	LOC105249968	for	yes	0	16.9656	2.09807	0.787879	0.00599401	cosine	24	2	24	8	19.8491	13.3584	6.4907	1.48589	1.17189	0.000181393	0.0119719	0.00599401	0.0456919	14.013	14.3746	15.9802	13.3584	18.4356	16.128	16.8365	18.1215	18.4156	18.7271	19.3475	19.8491
837	LOC105249975	for	yes	0	0.971565	0.301228	0.787879	0.00599401	cosine	24	2	24	4	1.40675	0.523965	0.882785	2.68482	1.95175	0.000181393	0.0119719	0.00599401	0.0456919	0.577901	0.523965	0.651206	0.855209	1.02035	0.650334	1.23268	0.994393	1.13116	1.27099	1.34384	1.40675
838	LOC105250000	for	yes	4	150.868	14.8308	0.787879	0.00599401	cosine	24	0	4	24	169.499	123.405	46.094	1.37352	1.17554	0.000181393	0.0119719	0.00599401	0.0456919	147.251	169.499	166.296	163.996	162.638	167.257	149.718	141.463	152.071	131.554	135.271	123.405
839	LOC105250018	for	yes	0	43.5448	10.3213	0.787879	0.00599401	cosine	24	2	24	2	59.1815	25.3428	33.8387	2.33524	1.38715	0.000181393	0.0119719	0.00599401	0.0456919	25.3428	29.4326	37.9173	30.9082	47.1403	43.5004	42.2437	52.5968	50.9752	47.8502	55.4489	59.1815
840	LOC105250027	for	yes	4	109.283	12.9921	0.787879	0.00599401	cosine	24	0	4	22	132.156	90.3104	41.8456	1.46335	1.17984	0.000181393	0.0119719	0.00599401	0.0456919	111.514	132.156	110.436	129.604	117.757	117.465	109.089	99.8072	105.524	95.4708	90.3104	92.2635
841	LOC105250068	for	yes	0	26.1835	5.31323	0.787879	0.00599401	cosine	24	4	24	8	36.2059	18.8117	17.3942	1.92465	1.43491	0.000181393	0.0119719	0.00599401	0.0456919	22.7545	20.0106	25.082	18.8117	21.8222	21.935	25.3196	29.9878	27.4769	31.4748	33.3205	36.2059
842	LOC105250093	for	yes	0	209.753	24.6	0.787879	0.00599401	cosine	24	2	24	2	246.368	159.145	87.223	1.54807	1.11833	0.000181393	0.0119719	0.00599401	0.0456919	159.145	188.944	200.299	173.358	208.575	213.581	222.028	219.051	239.992	224	221.694	246.368
843	LOC105250148	for	yes	4	15.1642	3.47225	0.787879	0.00599401	cosine	24	0	4	22	23.0292	11.1079	11.9213	2.07323	1.42563	0.000181393	0.0119719	0.00599401	0.0456919	16.4614	23.0292	15.0736	19.3449	14.4593	18.7183	13.9912	13.3601	13.1298	12.1794	11.1079	11.1157
844	LOC105250227	for	yes	2	39.4335	7.13595	0.787879	0.00599401	cosine	24	0	4	24	52.6673	29.2312	23.4361	1.80175	1.4567	0.000181393	0.0119719	0.00599401	0.0456919	47.7706	52.6673	41.7167	47.091	41.755	43.0599	37.8012	32.3271	36.1402	31.6915	31.9506	29.2312
845	LOC105250272	for	yes	0	121.07	8.05824	0.787879	0.00599401	cosine	24	2	24	8	139.841	109.582	30.259	1.27613	1.09087	0.000181393	0.0119719	0.00599401	0.0456919	112.191	117.997	117.138	109.582	115.111	117.567	119.1	121.438	125.262	127.782	129.83	139.841
846	LOC105250309	for	yes	2	635.593	109.209	0.787879	0.00599401	cosine	24	18	2	18	924.877	508.11	416.767	1.82023	1.19096	0.000181393	0.0119719	0.00599401	0.0456919	924.877	755.382	692.961	683.555	601.225	587.31	561.546	551.693	508.11	593.418	581.853	585.191
847	LOC105250316	for	yes	0	74.8774	8.03885	0.787879	0.00599401	cosine	24	2	24	4	87.7697	62.3576	25.4121	1.40752	1.19741	0.000181393	0.0119719	0.00599401	0.0456919	64.3531	62.3576	71.1032	67.0283	75.8395	72.6569	70.2674	81.0769	76.4748	84.1386	85.4624	87.7697
848	LOC105250327	for	yes	0	16.4805	3.22459	0.787879	0.00599401	cosine	24	2	24	2	22.345	11.5997	10.7453	1.92634	1.23514	0.000181393	0.0119719	0.00599401	0.0456919	11.5997	12.3259	15.4133	12.0597	15.5979	15.3947	17.042	19.8099	18.5071	18.6556	19.0146	22.345
849	LOC105250376	for	yes	0	7.3694	1.03465	0.787879	0.00599401	cosine	24	2	22	2	8.93775	5.2722	3.66555	1.69526	1.22366	0.000181393	0.0119719	0.00599401	0.0456919	5.2722	6.10952	6.75663	6.65096	7.65015	7.0561	7.04921	8.2678	7.95387	8.13926	8.93775	8.58933
850	LOC105250412	for	yes	4	13.1957	1.83763	0.787879	0.00599401	cosine	24	0	4	20	16.7386	10.7559	5.9827	1.55622	1.24736	0.000181393	0.0119719	0.00599401	0.0456919	13.0393	16.7386	14.2889	14.9105	15.8958	13.1175	12.9883	11.9994	11.8702	10.7559	11.9536	10.79
851	LOC105250506	for	yes	22	34.133	4.29111	0.787879	0.00599401	cosine	24	2	22	4	40.9674	27.4997	13.4677	1.48974	1.249	0.000181393	0.0119719	0.00599401	0.0456919	29.1629	27.4997	30.9449	29.756	33.3146	31.3601	34.6985	39.6489	35.6716	38.6501	40.9674	37.9217
852	LOC105250511	for	yes	4	110.79	17.0802	0.787879	0.00599401	cosine	24	0	8	24	141.01	87.0341	53.9759	1.62017	1.27884	0.000181393	0.0119719	0.00599401	0.0456919	105.775	140.508	108.293	141.01	122.281	118.339	117.838	95.6188	106.364	94.2282	92.1913	87.0341
853	LOC105250575	for	yes	20	7.60814	2.07814	0.769231	0.00599401	cosine	24	8	20	8	10.7662	4.97155	5.79465	2.16556	1.76781	0.000249423	0.0164619	0.00599401	0.0456919	6.02614	5.66597	6.23087	4.97155	5.95686	5.6764	7.70291	8.22987	8.77407	10.7662	10.7662	10.5306
854	LOC105250717	for	yes	4	17.9162	2.29559	0.787879	0.00599401	cosine	24	10	4	10	20.9313	12.7256	8.2057	1.64482	1.18701	0.000181393	0.0119719	0.00599401	0.0456919	19.2756	20.9313	18.5324	16.985	12.7256	16.4889	17.2018	15.3476	17.5293	18.9482	20.1614	20.8671
855	LOC105250766	for	yes	8	20.8887	1.27948	0.787879	0.00599401	cosine	24	14	8	18	23.3735	19.2581	4.1154	1.2137	1.11381	0.000181393	0.0119719	0.00599401	0.0456919	20.0021	22.7097	22.251	23.3735	21.9219	20.2411	19.7832	19.8091	19.2581	19.9773	20.8296	20.5077
856	LOC105250802	for	yes	10	87.9254	12.8689	0.787879	0.00599401	cosine	24	18	10	24	106.615	71.8434	34.7716	1.48399	1.3743	0.000181393	0.0119719	0.00599401	0.0456919	93.0454	96.3901	102.154	97.9217	106.615	103.29	86.3211	76.4634	72.9871	73.7421	74.3317	71.8434
857	LOC105250825	for	yes	0	13.5496	1.97636	0.787879	0.00599401	cosine	24	2	24	2	16.4369	10.0176	6.4193	1.6408	1.19063	0.000181393	0.0119719	0.00599401	0.0456919	10.0176	10.969	12.4558	10.8882	14.3974	13.9896	13.2472	14.7968	14.8302	14.6089	15.9579	16.4369
858	LOC105250886	for	yes	4	323.842	42.9216	0.787879	0.00599401	cosine	24	22	4	22	410.227	268.195	142.032	1.52958	1.2434	0.000181393	0.0119719	0.00599401	0.0456919	323.687	410.227	347.386	354.132	380.55	339.73	302.469	284.81	323.099	271.902	268.195	279.915
859	LOC105250888	for	yes	2	85.3243	13.9354	0.787879	0.00599401	cosine	24	0	4	22	109.756	67.002	42.754	1.6381	1.33904	0.000181393	0.0119719	0.00599401	0.0456919	104.828	109.756	94.0958	98.4595	94.6889	76.0722	82.8098	73.5299	81.2578	72.2176	67.002	69.1745
860	LOC105250922	for	yes	2	52.354	5.51685	0.787879	0.00599401	cosine	24	0	4	22	61.7121	44.3288	17.3833	1.39214	1.22255	0.000181393	0.0119719	0.00599401	0.0456919	58.8037	61.7121	54.8936	56.8637	58.2158	52.4968	50.3146	47.6182	50.9853	46.8644	44.3288	45.1507
861	LOC105250948	for	yes	12	49.2763	3.85501	0.787879	0.00599401	cosine	24	20	6	20	56.56	43.6989	12.8611	1.29431	1.1527	0.000181393	0.0119719	0.00599401	0.0456919	48.7067	50.8792	56.56	51.3591	51.431	52.9016	52.5796	48.4212	45.6141	43.6989	44.4552	44.7092
862	LOC105250969	for	yes	2	85.3615	11.5185	0.787879	0.00599401	cosine	24	20	2	20	107.331	70.3949	36.9361	1.5247	1.28455	0.000181393	0.0119719	0.00599401	0.0456919	107.331	100.663	91.7015	91.2282	96.0787	85.7697	82.0881	74.0735	74.2127	70.3949	76.001	74.7956
863	LOC105250978	for	yes	0	87.9086	10.6582	0.787879	0.00599401	cosine	24	2	24	8	103.374	72.4056	30.9684	1.42771	1.28895	0.000181393	0.0119719	0.00599401	0.0456919	73.4076	76.1141	88.7545	72.4056	77.4344	84.2254	89.8163	95.6411	92.4137	101.507	99.809	103.374
864	LOC105251006	for	yes	0	46.016	7.07975	0.787879	0.00599401	cosine	24	2	24	2	56.2458	31.8579	24.3879	1.76552	1.28769	0.000181393	0.0119719	0.00599401	0.0456919	31.8579	39.5084	40.6809	37.4295	47.1873	46.164	44.9089	50.6112	53.1829	52.0309	52.3842	56.2458
865	LOC105251027	for	yes	6	53.1981	5.48654	0.787879	0.00599401	cosine	24	20	8	24	60.1392	41.241	18.8982	1.45824	1.17139	0.000181393	0.0119719	0.00599401	0.0456919	56.9958	58.1444	58.5386	60.1392	57.9718	56.1189	51.9209	49.6372	51.2589	46.898	49.5126	41.241
866	LOC105251045	for	yes	10	38.756	4.55856	0.787879	0.00599401	cosine	24	0	12	24	47.829	30.455	17.374	1.57048	1.07552	0.000181393	0.0119719	0.00599401	0.0456919	34.1507	37.4631	40.1691	40.2925	45.9935	47.829	37.9717	39.3949	39.0674	34.7754	37.5092	30.455
867	LOC105251073	for	yes	2	15.2188	1.64633	0.787879	0.00599401	cosine	24	0	2	22	17.5246	13.0587	4.4659	1.34199	1.21906	0.000181393	0.0119719	0.00599401	0.0456919	17.5246	17.206	16.9855	17.4249	14.7591	15.7252	14.6826	14.1142	14.8223	13.2142	13.0587	13.1084
868	LOC105251108	for	yes	0	22.3668	7.23666	0.787879	0.00599401	cosine	24	2	24	8	33.7468	11.2296	22.5172	3.00516	1.68863	0.000181393	0.0119719	0.00599401	0.0456919	15.7346	13.9526	18.1036	11.2296	17.6628	18.5172	21.9016	29.8259	27.3929	29.1213	31.2123	33.7468
869	LOC105251133	for	yes	0	87.7204	21.187	0.787879	0.00599401	cosine	24	2	24	8	124.418	54.8029	69.6151	2.27028	1.40703	0.000181393	0.0119719	0.00599401	0.0456919	62.8086	59.8868	83.909	54.8029	75.8682	81.5953	85.6069	106.452	101.097	106.749	109.451	124.418
870	LOC105251143	for	yes	2	20.6068	3.26991	0.787879	0.00599401	cosine	24	0	2	24	27.124	15.4571	11.6669	1.75479	1.23142	0.000181393	0.0119719	0.00599401	0.0456919	27.124	25.7159	22.061	22.7234	18.4711	20.2366	21.8191	18.453	18.2991	19.2577	17.6632	15.4571
871	LOC105251240	for	yes	0	16.4748	2.15469	0.787879	0.00599401	cosine	24	2	22	8	19.7754	13.7014	6.074	1.44331	1.26452	0.000181393	0.0119719	0.00599401	0.0456919	13.9063	13.8291	14.6697	13.7014	14.5055	16.6264	17.206	18.0487	17.733	18.3425	19.7754	19.3535
872	LOC105251248	for	yes	4	37.7302	6.20912	0.787879	0.00599401	cosine	24	22	4	22	47.0216	27.3812	19.6404	1.7173	1.28266	0.000181393	0.0119719	0.00599401	0.0456919	40.3349	47.0216	43.4569	42.2245	41.578	45.6271	33.8802	35.1309	35.0409	30.2845	27.3812	30.8012
873	LOC105251255	for	yes	0	29.7163	8.57773	0.787879	0.00599401	cosine	24	2	24	8	44.9347	18.079	26.8557	2.48546	1.60104	0.000181393	0.0119719	0.00599401	0.0456919	21.9788	19.5925	26.2965	18.079	24.5984	25.2961	27.2992	33.2778	32.9694	39.3831	42.8905	44.9347
874	LOC105251258	for	yes	8	53.1399	6.95925	0.787879	0.00599401	cosine	24	2	12	2	63.7504	42.0564	21.694	1.51583	1.25939	0.000181393	0.0119719	0.00599401	0.0456919	42.0564	53.4979	54.6732	62.7482	61.9105	63.7504	58.0441	49.5775	51.0548	46.924	49.1592	44.2826
875	LOC105251288	for	yes	0	19.7963	3.88304	0.787879	0.00599401	cosine	24	2	24	8	25.7121	13.8202	11.8919	1.86047	1.42521	0.000181393	0.0119719	0.00599401	0.0456919	16.5082	15.1453	18.6815	13.8202	17.2431	17.8343	18.7919	22.709	21.0609	24.575	25.4746	25.7121
876	LOC105251351	for	yes	2	34.7685	2.02177	0.787879	0.00599401	cosine	24	0	6	22	38.7468	31.903	6.8438	1.21452	1.10653	0.000181393	0.0119719	0.00599401	0.0456919	37.0257	36.6586	38.7468	35.172	34.6227	36.2323	34.539	32.9148	34.2645	33.1293	31.903	32.0138
877	LOC105251363	for	yes	0	26.2257	4.57912	0.787879	0.00599401	cosine	24	2	24	2	34.6517	18.2575	16.3942	1.89794	1.2974	0.000181393	0.0119719	0.00599401	0.0456919	18.2575	21.4157	23.254	20.3301	26.0633	26.1256	25.7957	29.2564	30.5252	28.8635	30.1697	34.6517
878	LOC105251364	for	yes	0	4.35572	0.978057	0.787879	0.00599401	cosine	24	2	24	2	6.3311	3.15158	3.17952	2.00887	1.43423	0.000181393	0.0119719	0.00599401	0.0456919	3.15158	3.20502	3.73733	3.35576	4.78423	3.63433	3.79549	5.21247	4.66699	4.91797	5.47631	6.3311
879	LOC105251386	for	yes	2	62.21	6.09954	0.787879	0.00599401	cosine	24	22	2	18	73.9639	54.9658	18.9981	1.34563	1.19467	0.000181393	0.0119719	0.00599401	0.0456919	73.9639	71.0363	63.9837	68.1255	64.4568	61.8078	62.2448	57.0243	54.9658	55.2594	55.9945	57.6568
880	LOC105251389	for	yes	8	36.865	4.64598	0.778649	0.00599401	cosine	24	20	10	20	43.5422	31.2734	12.2688	1.39231	1.27588	0.000212543	0.0140278	0.00599401	0.0456919	35.8317	41.3281	43.028	40.7732	43.5422	40.558	37.8383	31.491	32.9433	31.2734	32.3919	31.3811
881	LOC105251402	for	yes	0	205.074	38.0699	0.787879	0.00599401	cosine	24	2	24	2	284.122	137.08	147.042	2.07267	1.23341	0.000181393	0.0119719	0.00599401	0.0456919	137.08	163.095	194.972	164.713	203.578	188.993	200.271	229.951	235.232	225.779	233.105	284.122
882	LOC105251421	for	yes	2	83.4734	11.3159	0.787879	0.00599401	cosine	24	22	2	20	103.608	67.3828	36.2252	1.5376	1.2566	0.000181393	0.0119719	0.00599401	0.0456919	103.608	85.7204	96.7171	92.5559	90.8195	89.0168	85.5996	77.2766	71.0692	67.3828	68.2589	73.6559
883	LOC105251494	for	yes	2	140.576	12.6495	0.787879	0.00599401	cosine	24	0	4	24	161.383	121.011	40.372	1.33362	1.16378	0.000181393	0.0119719	0.00599401	0.0456919	151.274	161.383	144.812	155.697	151.182	143.03	144.069	127.602	132.75	129.985	124.117	121.011
884	LOC105251544	for	yes	2	29.9138	4.32466	0.787879	0.00599401	cosine	24	0	2	24	38.1852	23.8988	14.2864	1.59779	1.2751	0.000181393	0.0119719	0.00599401	0.0456919	38.1852	34.3773	32.1437	34.2116	33.6712	30.1625	26.8306	27.3439	25.2582	26.0025	26.8796	23.8988
885	LOC105251611	for	yes	4	23.3032	2.56861	0.787879	0.00599401	cosine	24	22	4	20	28.1926	19.3071	8.8855	1.46022	1.16135	0.000181393	0.0119719	0.00599401	0.0456919	23.6731	28.1926	24.7923	25.3724	26.5729	24.5326	22.2926	21.8473	21.9716	19.3071	20.1576	20.926
886	LOC105251616	for	yes	20	2.31604	0.429188	0.778649	0.00599401	cosine	24	8	20	8	3.18758	1.37305	1.81453	2.32153	1.2121	0.000212543	0.0140278	0.00599401	0.0456919	2.19961	2.41667	2.06787	1.37305	1.9138	2.26653	2.23824	2.35129	2.66615	3.18758	2.73916	2.37259
887	LOC105251653	for	yes	0	134.739	24.7202	0.787879	0.00599401	cosine	24	4	24	8	170.691	91.1477	79.5433	1.87269	1.29386	0.000181393	0.0119719	0.00599401	0.0456919	134.012	102.313	126.527	91.1477	109.711	120.681	132.354	156.144	150.743	167.147	155.393	170.691
888	LOC105251713	for	yes	2	70.1005	8.74945	0.787879	0.00599401	cosine	24	20	2	20	90.401	60.5452	29.8558	1.49312	1.26709	0.000181393	0.0119719	0.00599401	0.0456919	90.401	80.1253	79.4291	72.4251	68.0329	68.4913	69.5583	62.1064	61.0195	60.5452	66.3858	62.6864
889	LOC105251794	for	yes	0	28.1625	6.63022	0.787879	0.00599401	cosine	24	2	24	8	38.3096	18.5578	19.7518	2.06434	1.44321	0.000181393	0.0119719	0.00599401	0.0456919	20.8618	19.3389	24.7052	18.5578	26.7168	24.3652	27.9424	33.6316	30.913	35.164	37.4436	38.3096
890	LOC105251801	for	yes	20	155.046	27.0667	0.787879	0.00599401	cosine	24	10	20	10	199.182	103.704	95.478	1.92068	1.2183	0.000181393	0.0119719	0.00599401	0.0456919	160.508	132.505	159.372	110.178	103.704	145.811	167.882	153.898	177.642	199.182	181.438	168.426
891	LOC105251803	for	yes	0	34.645	9.33331	0.787879	0.00599401	cosine	24	2	24	4	47.7921	20.9957	26.7964	2.27628	1.55697	0.000181393	0.0119719	0.00599401	0.0456919	23.8349	20.9957	32.1571	21.4768	28.5	30.1103	36.3592	43.358	41.824	44.9584	44.3736	47.7921
892	LOC105251806	for	yes	2	39.6596	4.78488	0.787879	0.00599401	cosine	24	0	6	24	46.2102	30.1263	16.0839	1.53388	1.18847	0.000181393	0.0119719	0.00599401	0.0456919	45.7711	43.9695	46.2102	44.2328	42.5061	40.2351	38.2151	34.7983	37.2184	37.2218	35.4109	30.1263
893	LOC105251842	for	yes	20	118.294	17.1157	0.778649	0.00599401	cosine	24	8	24	8	143.968	93.103	50.865	1.54633	1.34955	0.000212543	0.0140278	0.00599401	0.0456919	100.615	99.3516	112.027	93.103	98.5501	112.063	127.117	127.872	128.242	140.83	135.785	143.968
894	LOC105251857	for	yes	4	44.2986	6.40445	0.787879	0.00599401	cosine	24	22	8	22	54.7183	35.4095	19.3088	1.5453	1.29994	0.000181393	0.0119719	0.00599401	0.0456919	50.5933	52.8489	50.7297	54.7183	46.1136	43.5041	44.3097	39.0662	38.7592	39.0246	35.4095	36.506
895	LOC105251864	for	yes	2	70.321	9.7194	0.787879	0.00599401	cosine	24	0	2	18	91.2948	58.3181	32.9767	1.56546	1.26137	0.000181393	0.0119719	0.00599401	0.0456919	91.2948	79.736	77.6374	81.8971	70.997	67.8393	65.2276	61.6963	58.3181	65.0856	63.2139	60.9088
896	LOC105251918	for	yes	0	15.9869	2.4988	0.787879	0.00599401	cosine	24	2	20	8	18.398	10.9858	7.4122	1.67471	1.2233	0.000181393	0.0119719	0.00599401	0.0456919	12.2858	13.2293	14.6351	10.9858	15.4525	17.1116	17.8263	17.8884	17.812	18.398	17.9031	18.3153
897	LOC105252011	for	yes	0	43.1377	7.13123	0.787879	0.00599401	cosine	24	2	22	8	52.4914	31.658	20.8334	1.65808	1.30611	0.000181393	0.0119719	0.00599401	0.0456919	34.3966	33.8931	38.3026	31.658	39.9514	42.2601	45.4629	50.0273	47.4397	49.5802	52.4914	52.1888
898	LOC105252017	for	yes	4	61.3025	4.30899	0.787879	0.00599401	cosine	24	22	4	20	70.1251	56.1587	13.9664	1.2487	1.11526	0.000181393	0.0119719	0.00599401	0.0456919	62.6945	70.1251	65.7419	59.8797	68.1413	59.797	60.8616	58.9474	57.3838	56.1587	56.8957	59.0028
899	LOC105252032	for	yes	20	13.1851	3.99506	0.787879	0.00599401	cosine	24	4	24	8	20.6541	7.95478	12.6993	2.59644	1.63145	0.000181393	0.0119719	0.00599401	0.0456919	10.4454	8.50661	9.93744	7.95478	11.0967	11.5356	11.6209	15.639	17.0412	19.186	14.6032	20.6541
900	LOC105252060	for	yes	12	81.2205	8.25059	0.787879	0.00599401	cosine	24	18	12	20	96.7202	73.0988	23.6214	1.32314	1.19809	0.000181393	0.0119719	0.00599401	0.0456919	73.3832	81.3053	87.1064	94.054	88.3855	96.7202	83.1949	76.4099	73.3528	73.0988	73.8631	73.7719
901	LOC105252064	for	yes	8	27.6612	4.65521	0.787879	0.00599401	cosine	24	0	10	24	34.3365	19.3912	14.9453	1.77073	1.28287	0.000181393	0.0119719	0.00599401	0.0456919	25.8939	30.9783	31.5026	31.8154	34.3365	31.7046	26.8264	24.7138	30.2544	24.5079	20.0089	19.3912
902	LOC105252092	for	yes	0	1.6502	0.349275	0.787879	0.00599401	cosine	24	2	24	2	2.17201	0.960163	1.21185	2.26213	1.46858	0.000181393	0.0119719	0.00599401	0.0456919	0.960163	1.57	1.35505	1.35989	1.3572	1.51912	1.89115	1.64758	1.86423	1.99711	2.1089	2.17201
903	LOC105252103	for	yes	22	104.885	12.545	0.787879	0.00599401	cosine	24	12	22	12	126.144	84.8586	41.2854	1.48652	1.20072	0.000181393	0.0119719	0.00599401	0.0456919	116.982	97.4268	99.4156	99.415	93.6982	84.8586	90.3107	111.243	102.375	114.802	126.144	121.947
904	LOC105252106	for	yes	0	58.7724	15.7193	0.787879	0.00599401	cosine	24	4	24	8	82.5729	36.4078	46.1651	2.268	1.67142	0.000181393	0.0119719	0.00599401	0.0456919	50.1122	38.2609	55.3856	36.4078	43.98	46.5749	58.0293	69.2887	65.6412	77.8464	81.1688	82.5729
905	LOC105252118	for	yes	0	153.056	15.0054	0.787879	0.00599401	cosine	24	2	22	2	177.474	129.795	47.679	1.36734	1.19524	0.000181393	0.0119719	0.00599401	0.0456919	129.795	134.355	143.487	151.511	140.852	145.199	159.001	151.048	156.643	171.502	177.474	175.811
906	LOC105252140	for	yes	0	41.6163	4.72677	0.787879	0.00599401	cosine	24	2	24	2	49.1836	33.4981	15.6855	1.46825	1.1402	0.000181393	0.0119719	0.00599401	0.0456919	33.4981	36.5339	39.6377	33.6895	41.7504	45.0919	41.9572	42.8641	46.2057	43.7886	45.1949	49.1836
907	LOC105252157	for	yes	8	24.9971	4.16402	0.778649	0.00599401	cosine	24	20	8	20	33.3192	19.3012	14.018	1.72628	1.2188	0.000212543	0.0140278	0.00599401	0.0456919	23.5326	26.5194	24.8519	33.3192	27.734	32.1105	22.7552	24.7724	22.2971	19.3012	19.7512	23.0202
908	LOC105252161	for	yes	2	48.6485	8.16601	0.787879	0.00599401	cosine	24	0	2	20	62.3813	37.782	24.5993	1.65109	1.39852	0.000181393	0.0119719	0.00599401	0.0456919	62.3813	60.2752	51.2971	59.574	53.6082	42.9022	47.1846	43.5217	42.371	37.782	42.5978	40.2874
909	LOC105252210	for	yes	8	46.2656	5.01579	0.787879	0.00599401	cosine	24	22	10	22	56.0518	38.7547	17.2971	1.44632	1.19444	0.000181393	0.0119719	0.00599401	0.0456919	44.7008	50.3419	50.4547	49.2322	56.0518	51.4767	44.5	45.6177	42.2414	40.8983	38.7547	40.9172
910	LOC105252301	for	yes	0	33.1695	7.53504	0.787879	0.00599401	cosine	24	2	24	2	43.6212	21.5136	22.1076	2.02761	1.42771	0.000181393	0.0119719	0.00599401	0.0456919	21.5136	23.6437	28.5456	22.6205	32.7809	29.6143	35.7454	40.7547	41.4514	37.8119	39.9311	43.6212
911	LOC105252321	for	yes	2	398.054	42.2684	0.787879	0.00599401	cosine	24	10	2	10	480.192	331.946	148.246	1.4466	1.15272	0.000181393	0.0119719	0.00599401	0.0456919	480.192	404.732	379.859	375.861	331.946	352.506	367.091	392.229	375.346	462.005	422.207	432.67
912	LOC105252353	for	yes	2	38.928	5.52521	0.787879	0.00599401	cosine	24	0	4	22	48.1749	30.5894	17.5855	1.57489	1.26271	0.000181393	0.0119719	0.00599401	0.0456919	45.2634	48.1749	40.0786	43.835	43.9323	41.401	38.3766	34.7922	35.3664	34.395	30.5894	30.9307
913	LOC105252367	for	yes	4	34.1133	3.18222	0.787879	0.00599401	cosine	24	22	4	20	39.365	29.0436	10.3214	1.35538	1.12981	0.000181393	0.0119719	0.00599401	0.0456919	35.0924	39.365	36.757	36.3144	38.6426	33.7388	34.4031	32.5339	33.1504	29.0436	30.2424	30.0761
914	LOC105252395	for	yes	0	25.0015	6.13794	0.787879	0.00599401	cosine	24	2	24	2	34.4128	15.3304	19.0824	2.24474	1.4209	0.000181393	0.0119719	0.00599401	0.0456919	15.3304	17.5059	21.2963	15.7411	25.3666	25.4596	24.268	30.26	29.1583	28.9348	32.2843	34.4128
915	LOC105252449	for	yes	0	8.6897	1.3675	0.787879	0.00599401	cosine	24	2	24	8	10.8267	6.84551	3.98119	1.58158	1.33989	0.000181393	0.0119719	0.00599401	0.0456919	7.00686	7.45982	8.20258	6.84551	7.74843	7.70765	8.54195	9.96049	9.06744	10.3274	10.5816	10.8267
916	LOC105252480	for	yes	0	8.10114	2.97681	0.787879	0.00599401	cosine	24	2	24	2	14.4412	4.13227	10.3089	3.49474	1.81417	0.000181393	0.0119719	0.00599401	0.0456919	4.13227	4.5268	5.82041	4.73846	7.49319	7.76918	7.35181	11.1812	9.74079	9.45921	10.5592	14.4412
917	LOC105252518	for	yes	6	164.941	21.9131	0.787879	0.00599401	cosine	24	22	8	22	204.097	131.121	72.976	1.55655	1.27012	0.000181393	0.0119719	0.00599401	0.0456919	170.352	179.329	189.834	204.097	188.437	163.622	165.925	148.362	160.924	139.23	131.121	138.063
918	LOC105252527	for	yes	20	52.984	5.67181	0.778649	0.00599401	cosine	24	8	20	8	62.837	45.4324	17.4046	1.38309	1.24238	0.000212543	0.0140278	0.00599401	0.0456919	51.7128	46.5111	50.4152	45.4324	47.7156	49.1908	53.2842	54.5463	51.7301	62.837	61.3188	61.1139
919	LOC105252530	for	yes	0	34.8839	7.719	0.787879	0.00599401	cosine	24	2	24	8	46.2639	23.8383	22.4256	1.94074	1.52518	0.000181393	0.0119719	0.00599401	0.0456919	23.8945	24.8354	27.6198	23.8383	34.8949	36.1397	34.6933	42.1253	40.1555	40.7017	43.445	46.2639
920	LOC105252535	for	yes	2	78.4139	10.9924	0.787879	0.00599401	cosine	24	0	4	24	99.6797	66.9097	32.77	1.48976	1.28562	0.000181393	0.0119719	0.00599401	0.0456919	96.3673	99.6797	85.3315	89.034	79.0205	71.8871	72.4686	74.3658	67.987	69.2537	68.6614	66.9097
921	LOC105252561	for	yes	0	92.1999	12.8161	0.787879	0.00599401	cosine	24	4	24	4	112.049	73.073	38.976	1.53338	1.2967	0.000181393	0.0119719	0.00599401	0.0456919	89.1483	73.073	92.0323	74.3724	77.8071	82.3245	93.053	100.659	96.2205	108.91	106.75	112.049
922	LOC105252601	for	yes	6	28.328	3.51135	0.787879	0.00599401	cosine	24	16	4	16	35.0094	23.0634	11.946	1.51796	1.25377	0.000181393	0.0119719	0.00599401	0.0456919	32.268	35.0094	29.5421	32.7418	29.3428	26.8996	25.7367	23.0634	23.8348	27.2633	25.5235	28.7101
923	LOC105252623	for	yes	2	90.2723	11.9442	0.787879	0.00599401	cosine	24	0	4	22	108.006	73.3413	34.6647	1.47265	1.28102	0.000181393	0.0119719	0.00599401	0.0456919	103.243	108.006	98.3704	102.093	101.439	96.2946	86.0176	78.9501	79.6966	80.4003	73.3413	75.4156
924	LOC105252629	for	yes	10	15.8933	1.46912	0.787879	0.00599401	cosine	24	20	10	20	19.1274	13.3604	5.767	1.43165	1.12232	0.000181393	0.0119719	0.00599401	0.0456919	16.1441	16.6085	16.2194	17.8132	19.1274	16.3101	15.393	14.7984	15.5784	13.3604	14.6185	14.7483
925	LOC105252668	for	yes	0	22.0928	4.31099	0.787879	0.00599401	cosine	24	2	24	2	28.9502	14.4942	14.456	1.99736	1.39263	0.000181393	0.0119719	0.00599401	0.0456919	14.4942	18.7332	17.5898	19.5956	19.6931	18.3621	24.8346	25.1119	26.1782	26.0885	25.4822	28.9502
926	LOC105252669	for	yes	0	175.095	35.2398	0.787879	0.00599401	cosine	24	2	24	8	228.521	113.679	114.842	2.01023	1.25125	0.000181393	0.0119719	0.00599401	0.0456919	121.017	135.639	169.879	113.679	164.962	173.189	176.228	203.371	213.983	194.264	206.409	228.521
927	LOC105252678	for	yes	0	21.8215	1.53875	0.787879	0.00599401	cosine	24	2	24	8	23.9107	19.2489	4.6618	1.24219	1.11965	0.000181393	0.0119719	0.00599401	0.0456919	20.7377	19.5216	21.028	19.2489	20.7636	21.31	22.5173	23.0145	22.6601	23.8975	23.248	23.9107
928	LOC105252720	for	yes	0	10.6964	1.16141	0.787879	0.00599401	cosine	24	2	24	2	12.6207	8.63956	3.98114	1.4608	1.15183	0.000181393	0.0119719	0.00599401	0.0456919	8.63956	9.40976	9.03669	10.3038	11.0928	10.1318	11.3071	11.0594	11.6701	11.1374	11.9476	12.6207
929	LOC105252767	for	yes	0	50.7375	6.88935	0.787879	0.00599401	cosine	24	2	24	8	62.6638	42.2017	20.4621	1.48486	1.29123	0.000181393	0.0119719	0.00599401	0.0456919	42.6049	44.5154	47.7736	42.2017	43.0192	46.5744	52.3838	54.4333	55.612	59.588	57.4798	62.6638
930	LOC105252770	for	yes	4	81.7583	12.4185	0.787879	0.00599401	cosine	24	22	8	22	106.27	57.9361	48.3339	1.83426	1.18284	0.000181393	0.0119719	0.00599401	0.0456919	85.578	99.563	88.5096	106.27	83.6166	85.9181	76.5125	74.8279	74.6019	69.7867	57.9361	77.9795
931	LOC105252779	for	yes	2	30.2586	5.16801	0.787879	0.00599401	cosine	24	22	2	18	38.6243	24.7819	13.8424	1.55857	1.42544	0.000181393	0.0119719	0.00599401	0.0456919	38.6243	36.7236	34.1828	31.2296	36.2062	33.8283	26.1622	26.028	24.7819	25.0298	24.9068	25.4001
932	LOC105252785	for	yes	4	975.686	75.6791	0.787879	0.00599401	cosine	24	14	2	14	1151.6	879.782	271.818	1.30896	1.07571	0.000181393	0.0119719	0.00599401	0.0456919	1151.6	1089.4	997.835	999.326	955.676	882.918	879.782	921.725	928.99	978.282	954.721	967.972
933	LOC105252805	for	yes	4	30.2209	2.64985	0.787879	0.00599401	cosine	24	2	4	22	36.4651	26.9046	9.5605	1.35535	1.0881	0.000181393	0.0119719	0.00599401	0.0456919	27.6187	36.4651	30.4143	34.5186	29.8837	31.4366	29.7103	29.1914	29.2105	28.4063	26.9046	28.8913
934	LOC105252853	for	yes	20	79.6791	9.11248	0.787879	0.00599401	cosine	24	4	20	8	91.5701	63.2425	28.3276	1.44792	1.19142	0.000181393	0.0119719	0.00599401	0.0456919	75.0546	63.5363	76.6575	63.2425	74.5671	79.3284	84.066	89.8381	86.0083	91.5701	89.4213	82.8587
935	LOC105252883	for	yes	22	104.263	14.4725	0.787879	0.00599401	cosine	24	8	22	8	125.743	81.9252	43.8178	1.53485	1.35195	0.000181393	0.0119719	0.00599401	0.0456919	103.651	89.5564	104.455	81.9252	85.9355	88.2035	107.737	112.951	106.487	123.431	125.743	121.076
936	LOC105252924	for	yes	0	25.9305	3.47025	0.787879	0.00599401	cosine	24	2	22	4	31.2016	21.5099	9.6917	1.45057	1.28971	0.000181393	0.0119719	0.00599401	0.0456919	21.8522	21.5099	23.5605	21.5313	23.3267	25.8239	26.6474	28.161	26.4601	30.0847	31.2016	31.0064
937	LOC105252927	for	yes	0	27.5295	7.37259	0.787879	0.00599401	cosine	24	2	24	8	36.5637	16.2491	20.3146	2.2502	1.49464	0.000181393	0.0119719	0.00599401	0.0456919	17.0392	17.0199	23.7443	16.2491	25.4598	27.2676	28.725	35.7489	33.4462	33.6014	35.4891	36.5637
938	LOC105252958	for	yes	4	34.9157	3.37884	0.787879	0.00599401	cosine	24	0	4	24	41.2581	30.3776	10.8805	1.35818	1.19506	0.000181393	0.0119719	0.00599401	0.0456919	36.52	41.2581	39.3143	38.8298	34.416	33.4044	35.5754	34.6483	32.4918	31.5981	30.5551	30.3776
939	LOC105252965	for	yes	4	21.8226	2.79612	0.787879	0.00599401	cosine	24	22	4	20	27.0781	18.0615	9.0166	1.49922	1.26487	0.000181393	0.0119719	0.00599401	0.0456919	25.0898	27.0781	23.1483	22.6216	25.6087	21.6983	20.424	20.4299	19.8359	18.0615	18.6698	19.2053
940	LOC105252968	for	yes	0	42.2929	4.90652	0.787879	0.00599401	cosine	24	2	24	2	52.6565	33.7635	18.893	1.55957	1.14351	0.000181393	0.0119719	0.00599401	0.0456919	33.7635	37.4982	41.6376	36.6097	42.0262	41.7569	40.3271	42.5714	46.1143	45.1877	47.3656	52.6565
941	LOC105252984	for	yes	12	36.6802	5.51704	0.787879	0.00599401	cosine	24	18	12	20	47.73	28.4289	19.3011	1.67893	1.25157	0.000181393	0.0119719	0.00599401	0.0456919	35.9294	37.3033	42.3367	34.9897	45.0114	47.73	37.4302	34.1394	30.6808	28.4289	33.827	32.3553
942	LOC105253000	for	yes	2	85.7802	16.315	0.787879	0.00599401	cosine	24	22	2	18	128.742	65.9284	62.8136	1.95275	1.28221	0.000181393	0.0119719	0.00599401	0.0456919	128.742	97.7981	98.0426	94.8249	79.8401	79.7367	84.3299	74.0236	65.9284	76.2728	70.4981	79.3258
943	LOC105253026	for	yes	4	76.4775	11.4423	0.787879	0.00599401	cosine	24	22	4	22	93.966	58.1915	35.7745	1.61477	1.27553	0.000181393	0.0119719	0.00599401	0.0456919	87.9142	93.966	86.3701	90.4713	79.8914	73.4406	80.1097	68.9237	72.0047	58.5363	58.1915	67.9107
944	LOC105253034	for	yes	4	25.3372	4.38676	0.787879	0.00599401	cosine	24	22	4	22	36.209	17.8547	18.3543	2.02798	1.2362	0.000181393	0.0119719	0.00599401	0.0456919	26.439	36.209	27.8725	28.3857	26.2553	26.0929	22.5469	22.3214	25.1262	20.8841	17.8547	24.0582
945	LOC105253036	for	yes	4	56.4553	3.59751	0.787879	0.00599401	cosine	24	22	4	22	62.5893	50.1252	12.4641	1.24866	1.11876	0.000181393	0.0119719	0.00599401	0.0456919	59.2745	62.5893	59.8278	60.8336	58.7077	56.3575	53.253	54.8678	53.3469	53.4771	50.1252	54.8036
946	LOC105253051	for	yes	2	36.8954	4.14005	0.787879	0.00599401	cosine	24	0	4	22	44.5142	29.6997	14.8145	1.49881	1.14811	0.000181393	0.0119719	0.00599401	0.0456919	40.3096	44.5142	39.7974	39.6987	36.3579	36.2921	39.0183	34.6635	38.4218	33.8873	29.6997	30.0837
947	LOC105253130	for	yes	2	49.2767	7.32301	0.787879	0.00599401	cosine	24	0	2	24	61.7503	40.2742	21.4761	1.53325	1.33552	0.000181393	0.0119719	0.00599401	0.0456919	61.7503	60.7868	53.6499	58.0546	47.9246	45.8919	49.4351	43.4695	40.3152	47.3632	42.4051	40.2742
948	LOC105253154	for	yes	0	12.1389	2.96771	0.787879	0.00599401	cosine	24	2	20	2	16.3097	7.95003	8.35967	2.05153	1.63458	0.000181393	0.0119719	0.00599401	0.0456919	7.95003	9.58014	9.09677	8.92968	10.5264	9.75766	13.6675	14.0167	15.6595	16.3097	14.4767	15.6958
949	LOC105253178	for	yes	0	25.2154	2.77695	0.787879	0.00599401	cosine	24	2	24	2	29.5073	18.584	10.9233	1.58778	1.07317	0.000181393	0.0119719	0.00599401	0.0456919	18.584	23.1058	25.3161	21.6387	25.9529	25.2267	25.5143	26.6186	27.4091	26.6381	27.0726	29.5073
950	LOC105253240	for	yes	8	67.5957	4.59135	0.778649	0.00599401	cosine	24	20	10	20	74.4945	58.254	16.2405	1.27879	1.10137	0.000212543	0.0140278	0.00599401	0.0456919	66.6284	71.8583	72.7101	70.6044	74.4945	71.3397	67.2001	65.2446	66.8319	58.254	62.2476	63.7352
951	LOC105253273	for	yes	0	99.6642	20.5074	0.787879	0.00599401	cosine	24	2	24	2	135.231	69.4205	65.8105	1.948	1.33685	0.000181393	0.0119719	0.00599401	0.0456919	69.4205	75.9425	88.2638	74.8426	93.7158	88.2004	98.2375	117.911	116.373	114.676	123.156	135.231
952	LOC105253275	for	yes	0	55.5525	8.54647	0.787879	0.00599401	cosine	24	6	24	8	70.1978	42.3836	27.8142	1.65625	1.25801	0.000181393	0.0119719	0.00599401	0.0456919	52.4322	49.7249	47.8849	42.3836	51.0509	47.792	51.5629	60.9123	61.1354	68.998	62.5545	70.1978
953	LOC105253276	for	yes	0	15.489	2.95229	0.787879	0.00599401	cosine	24	4	24	4	19.9844	10.6719	9.3125	1.87262	1.41053	0.000181393	0.0119719	0.00599401	0.0456919	13.4482	10.6719	13.9697	12.335	12.9117	13.9444	15.9448	17.6449	16.2993	18.9691	19.7442	19.9844
954	LOC105253283	for	yes	2	58.1336	7.42233	0.787879	0.00599401	cosine	24	0	2	24	70.4576	46.5581	23.8995	1.51333	1.19289	0.000181393	0.0119719	0.00599401	0.0456919	70.4576	69.9103	62.8314	62.8573	63.5053	57.5557	55.7393	49.8295	53.6054	51.517	53.2365	46.5581
955	LOC105253291	for	yes	0	31.4587	4.29517	0.787879	0.00599401	cosine	24	8	24	10	38.731	24.9016	13.8294	1.55536	1.27047	0.000181393	0.0119719	0.00599401	0.0456919	33.5832	27.7763	30.1284	26.0313	24.9016	28.5001	31.0898	30.3663	32.1673	36.2085	38.0203	38.731
956	LOC105253343	for	yes	0	23.6139	3.18069	0.787879	0.00599401	cosine	24	2	24	2	29.2683	17.4893	11.779	1.6735	1.12021	0.000181393	0.0119719	0.00599401	0.0456919	17.4893	20.8496	23.7221	18.6518	23.067	23.5565	24.237	25.8001	25.8399	26.5671	24.3186	29.2683
957	LOC105253347	for	yes	0	102.168	25.1554	0.787879	0.00599401	cosine	24	2	24	4	143.747	67.0208	76.7262	2.14481	1.43277	0.000181393	0.0119719	0.00599401	0.0456919	73.8523	67.0208	93.4928	67.1557	93.0559	88.5364	98.9458	120.53	118.507	126.852	134.321	143.747
958	LOC105253363	for	yes	0	69.6135	8.82477	0.787879	0.00599401	cosine	24	2	24	2	85.8759	54.8224	31.0535	1.56644	1.16448	0.000181393	0.0119719	0.00599401	0.0456919	54.8224	64.8095	62.0231	55.8059	74.2482	68.4921	66.6397	75.375	74.9485	75.4693	76.8527	85.8759
959	LOC105253402	for	yes	0	14.7126	3.74232	0.787879	0.00599401	cosine	24	2	24	8	20.0006	9.19287	10.8077	2.17566	1.45594	0.000181393	0.0119719	0.00599401	0.0456919	9.48123	10.0062	12.7609	9.19287	12.5707	13.5623	17.0692	18.3022	17.4755	17.1053	19.0247	20.0006
960	LOC105253448	for	yes	10	31.4999	2.51058	0.787879	0.00599401	cosine	24	18	10	18	34.9042	26.8035	8.1007	1.30223	1.15391	0.000181393	0.0119719	0.00599401	0.0456919	32.9786	32.877	33.0486	34.3315	34.9042	34.5388	30.0173	29.7524	26.8035	28.8851	30.7192	29.1424
961	LOC105253542	for	yes	0	24.6517	4.49902	0.787879	0.00599401	cosine	24	2	24	2	31.0253	15.6123	15.413	1.98723	1.25386	0.000181393	0.0119719	0.00599401	0.0456919	15.6123	20.5786	22.6411	17.5738	24.7398	27.2651	25.0394	27.7658	28.3888	28.5578	26.6321	31.0253
962	LOC105253564	for	yes	2	21.0472	3.89554	0.787879	0.00599401	cosine	24	0	2	22	28.7899	15.1325	13.6574	1.90252	1.36281	0.000181393	0.0119719	0.00599401	0.0456919	28.7899	23.9674	24.3625	22.9432	24.3389	20.0394	22.4577	17.8593	16.9633	19.0824	15.1325	16.6297
963	LOC105253583	for	yes	2	28.2915	4.20509	0.787879	0.00599401	cosine	24	0	2	22	38.5376	22.589	15.9486	1.70603	1.18735	0.000181393	0.0119719	0.00599401	0.0456919	38.5376	32.6288	30.3112	28.8436	28.1518	29.4785	29.0795	25.5284	26.5527	23.5926	22.589	24.2039
964	LOC105253594	for	yes	4	33.3702	2.43685	0.787879	0.00599401	cosine	24	22	4	22	37.9859	30.9972	6.9887	1.22546	1.13552	0.000181393	0.0119719	0.00599401	0.0456919	32.5062	37.9859	33.4651	35.5152	37.5957	34.9228	31.6293	32.3111	31.2767	30.9975	30.9972	31.2403
965	LOC105253616	for	yes	0	14.2639	2.51148	0.787879	0.00599401	cosine	24	2	24	8	18.6445	10.4486	8.1959	1.7844	1.25026	0.000181393	0.0119719	0.00599401	0.0456919	10.5235	11.7239	13.5414	10.4486	13.3541	13.6372	13.5679	15.9474	16.8177	16.2647	16.6961	18.6445
966	LOC105253632	for	yes	0	5.72932	1.14298	0.787879	0.00599401	cosine	24	2	24	8	7.4422	4.05992	3.38228	1.83309	1.49616	0.000181393	0.0119719	0.00599401	0.0456919	4.44097	4.30782	5.76426	4.05992	4.51358	5.22015	6.18371	6.59938	6.22886	6.75304	7.23793	7.4422
967	LOC105253676	for	yes	0	8.91929	1.49551	0.787879	0.00599401	cosine	24	2	24	8	10.8241	6.31567	4.50843	1.71385	1.2885	0.000181393	0.0119719	0.00599401	0.0456919	7.44747	6.68027	8.09559	6.31567	8.44503	8.58911	9.97395	10.3737	9.33933	10.5161	10.4312	10.8241
968	LOC105253679	for	yes	0	73.2475	10.2603	0.787879	0.00599401	cosine	24	2	24	8	90.1055	57.5687	32.5368	1.56518	1.18992	0.000181393	0.0119719	0.00599401	0.0456919	58.4069	60.8379	71.1856	57.5687	71.4855	69.2341	71.2886	80.8666	80.8579	82.3833	84.7497	90.1055
969	LOC105253758	for	yes	0	41.3919	3.24274	0.787879	0.00599401	cosine	24	2	24	8	47.1148	36.934	10.1808	1.27565	1.15375	0.000181393	0.0119719	0.00599401	0.0456919	37.2706	38.8019	38.3597	36.934	40.967	40.376	39.6323	43.0169	44.6118	44.7678	44.85	47.1148
970	LOC105253771	for	yes	4	33.8952	5.55136	0.787879	0.00599401	cosine	24	22	4	22	45.8805	27.5309	18.3496	1.66651	1.34151	0.000181393	0.0119719	0.00599401	0.0456919	36.7236	45.8805	35.7268	39.094	38.2717	36.7748	32.9163	28.5289	28.9208	27.9012	27.5309	28.4727
971	LOC105253789	for	yes	2	39.4484	5.26547	0.787879	0.00599401	cosine	24	22	2	22	48.3913	33.6236	14.7677	1.43921	1.27566	0.000181393	0.0119719	0.00599401	0.0456919	48.3913	47.8133	40.6848	42.8489	43.5693	41.2838	38.8146	33.9823	34.1543	33.9945	33.6236	34.2204
972	LOC105253795	for	yes	2	48.697	7.66485	0.787879	0.00599401	cosine	24	0	2	24	65.6375	37.3261	28.3114	1.75849	1.20782	0.000181393	0.0119719	0.00599401	0.0456919	65.6375	54.8004	52.414	56.2959	47.091	50.3972	45.3713	45.8619	48.3723	43.3568	37.44	37.3261
973	LOC105253815	for	yes	0	234.157	31.3339	0.787879	0.00599401	cosine	24	2	24	8	267.138	178.251	88.887	1.49866	1.16318	0.000181393	0.0119719	0.00599401	0.0456919	183.93	193.435	227.503	178.251	233.411	252.411	229.234	264.626	254.513	260.307	265.12	267.138
974	LOC105253886	for	yes	4	111.526	14.8716	0.787879	0.00599401	cosine	24	22	4	22	143.755	91.1675	52.5875	1.57682	1.22984	0.000181393	0.0119719	0.00599401	0.0456919	112.119	143.755	120.022	122.9	129.37	112.348	108.904	97.673	106.524	93.5934	91.1675	99.9314
975	LOC105253896	for	yes	4	72.0999	9.10085	0.787879	0.00599401	cosine	24	0	4	24	88.846	58.9815	29.8645	1.50634	1.22905	0.000181393	0.0119719	0.00599401	0.0456919	70.7127	88.846	80.3494	66.569	85.9266	78.78	74.6877	65.3752	65.7635	64.0739	65.1338	58.9815
976	LOC105253936	for	yes	2	36.7971	4.60571	0.787879	0.00599401	cosine	24	22	4	22	42.9356	26.5271	16.4085	1.61856	1.14959	0.000181393	0.0119719	0.00599401	0.0456919	42.1413	42.9356	39.894	38.7662	38.4887	39.1084	39.6637	34.7029	32.4405	31.5573	26.5271	35.3392
977	LOC105253962	for	yes	2	21.2647	3.00216	0.787879	0.00599401	cosine	24	0	2	24	27.5182	15.9581	11.5601	1.7244	1.22631	0.000181393	0.0119719	0.00599401	0.0456919	27.5182	23.639	25.0022	22.9391	21.041	19.7159	20.9382	18.941	21.4961	19.2765	18.7116	15.9581
978	LOC105253966	for	yes	2	119.806	16.8081	0.787879	0.00599401	cosine	24	0	2	24	157.135	98.8631	58.2719	1.58942	1.18341	0.000181393	0.0119719	0.00599401	0.0456919	157.135	131.274	144.763	122.769	122.89	116.014	116.899	110.929	100.578	104.257	111.302	98.8631
979	LOC105254043	for	yes	18	33.7764	2.96453	0.787879	0.00599401	cosine	24	12	18	8	37.7484	27.356	10.3924	1.37989	1.11443	0.000181393	0.0119719	0.00599401	0.0456919	35.9306	33.2309	33.2949	27.356	30.3984	30.8778	32.4686	35.0417	37.7484	36.977	35.8084	36.1839
980	LOC105254053	for	yes	20	104.15	10.1166	0.778649	0.00599401	cosine	24	8	20	8	120.579	88.7597	31.8193	1.35849	1.20294	0.000212543	0.0140278	0.00599401	0.0456919	103.043	91.4643	95.7188	88.7597	94.0116	97.108	109.281	110.305	108.936	120.579	115.144	115.454
981	LOC105254078	for	yes	4	47.1035	6.10791	0.787879	0.00599401	cosine	24	22	4	22	55.9987	37.1984	18.8003	1.50541	1.30862	0.000181393	0.0119719	0.00599401	0.0456919	48.1622	55.9987	54.9438	52.9988	54.6467	45.63	45.6377	41.7589	46.8879	41.3902	37.1984	39.9884
982	LOC105254090	for	yes	2	153.474	26.0834	0.787879	0.00599401	cosine	24	0	2	22	206.323	123.491	82.832	1.67075	1.39026	0.000181393	0.0119719	0.00599401	0.0456919	206.323	182.036	169.329	182.045	144.63	163.107	154.325	130.937	132.53	124.066	123.491	128.866
983	LOC105254157	for	yes	0	18.5451	3.69185	0.787879	0.00599401	cosine	24	2	24	2	25.6373	13.7606	11.8767	1.86309	1.40593	0.000181393	0.0119719	0.00599401	0.0456919	13.7606	14.2947	17.4937	15.531	15.5114	15.0142	19.6855	19.3274	21.6928	21.808	22.7845	25.6373
984	LOC105254209	for	yes	8	51.0037	7.25485	0.787879	0.00599401	cosine	24	22	8	22	63.9806	41.2936	22.687	1.54941	1.27079	0.000181393	0.0119719	0.00599401	0.0456919	49.3102	57.3184	50.5509	63.9806	61.685	58.4363	45.9842	48.6949	48.1218	43.6133	41.2936	43.0553
985	LOC105254315	for	yes	4	23.4404	2.44403	0.787879	0.00599401	cosine	24	22	4	22	27.937	20.142	7.795	1.387	1.15917	0.000181393	0.0119719	0.00599401	0.0456919	25.0203	27.937	25.9328	23.3841	27.1229	22.9194	20.7239	22.5838	20.6222	22.3718	20.142	22.5242
986	LOC105254331	for	yes	4	78.1757	11.623	0.787879	0.00599401	cosine	24	22	4	22	97.284	62.8021	34.4819	1.54906	1.33397	0.000181393	0.0119719	0.00599401	0.0456919	93.2491	97.284	80.9987	95.4165	84.9161	76.2986	74.3005	66.2545	71.4504	65.2344	62.8021	69.9033
987	LOC105254391	for	yes	0	10.3449	3.49262	0.787879	0.00599401	cosine	24	2	24	2	16.3633	5.07812	11.2852	3.22231	1.68772	0.000181393	0.0119719	0.00599401	0.0456919	5.07812	6.50218	8.44633	5.90825	9.65554	8.96295	9.81746	14.255	14.55	11.563	13.037	16.3633
988	LOC105254456	for	yes	4	210.939	15.9303	0.787879	0.00599401	cosine	24	10	2	12	247.583	190.087	57.496	1.30247	1.09806	0.000181393	0.0119719	0.00599401	0.0456919	247.583	228.585	219.87	200.037	191.05	190.087	201.122	207.17	201.708	217.41	205.806	220.845
989	LOC105254461	for	yes	4	34.4522	3.12058	0.787879	0.00599401	cosine	24	0	4	24	40.1056	30.1043	10.0013	1.33222	1.14657	0.000181393	0.0119719	0.00599401	0.0456919	35.8843	40.1056	37.01	33.8612	39.2438	36.5153	33.2043	32.2788	32.6957	31.0318	31.4912	30.1043
990	LOC105254508	for	yes	2	41.0198	3.64615	0.787879	0.00599401	cosine	24	20	2	20	48.918	36.1616	12.7564	1.35276	1.12726	0.000181393	0.0119719	0.00599401	0.0456919	48.918	46.5483	43.6684	39.5066	42.0663	40.3873	37.5248	38.7387	37.2591	36.1616	40.2522	41.2058
991	LOC105254510	for	yes	2	9.7102	1.81899	0.787879	0.00599401	cosine	24	22	2	20	13.3258	7.37018	5.95562	1.80807	1.39287	0.000181393	0.0119719	0.00599401	0.0456919	13.3258	10.2671	12.259	11.2798	9.62257	9.86786	10.236	8.09826	7.75972	7.37018	7.61738	8.81878
992	LOC105254512	for	yes	4	93.0881	15.3803	0.787879	0.00599401	cosine	24	22	4	22	112.136	69.6734	42.4626	1.60945	1.39007	0.000181393	0.0119719	0.00599401	0.0456919	105.498	112.136	103.143	111.489	108.644	102.013	88.3054	78.1572	89.9744	77.8152	69.6734	70.2088
993	LOC105254532	for	yes	2	85.6517	11.8209	0.787879	0.00599401	cosine	24	0	4	24	110.712	66.2399	44.4721	1.67138	1.15011	0.000181393	0.0119719	0.00599401	0.0456919	98.0783	110.712	91.7165	86.0745	90.3039	90.8086	88.3624	81.1705	74.9209	69.6864	79.746	66.2399
994	LOC105254575	for	yes	20	161.347	38.9739	0.787879	0.00599401	cosine	24	10	20	10	231.338	101.491	129.847	2.27939	1.4901	0.000181393	0.0119719	0.00599401	0.0456919	145.366	119.548	157.602	111.303	101.491	133.464	174.081	177.04	175.371	231.338	210.685	198.875
995	LOC105254597	for	yes	2	20.1296	2.55811	0.787879	0.00599401	cosine	24	0	2	24	24.6328	16.1031	8.5297	1.52969	1.27511	0.000181393	0.0119719	0.00599401	0.0456919	24.6328	22.6855	22.0672	20.8469	22.602	21.0774	20.2861	16.9136	19.1547	17.4602	17.7255	16.1031
996	LOC105254602	for	yes	4	34.75	3.98188	0.787879	0.00599401	cosine	24	20	4	20	42.14	28.5099	13.6301	1.47808	1.16422	0.000181393	0.0119719	0.00599401	0.0456919	37.7831	42.14	36.8891	38.5839	37.3954	36.144	34.4583	28.9712	33.1695	28.5099	30.5019	32.4536
997	LOC105254638	for	yes	0	16.3976	2.32651	0.787879	0.00599401	cosine	24	2	24	2	19.3662	12.2103	7.1559	1.58605	1.24825	0.000181393	0.0119719	0.00599401	0.0456919	12.2103	14.3326	15.3764	13.3005	15.338	16.1228	16.267	19.1991	17.1655	19.1456	18.9474	19.3662
998	LOC105254655	for	yes	22	1.27577	0.364297	0.787879	0.00599401	cosine	24	8	20	10	1.93214	0.740829	1.19131	2.60808	1.54185	0.000181393	0.0119719	0.00599401	0.0456919	1.5574	1.05955	0.999756	0.804079	0.740829	1.01714	1.36159	1.34341	1.13341	1.93214	1.56828	1.79168
999	LOC105254664	for	yes	0	44.1993	9.17678	0.787879	0.00599401	cosine	24	2	24	2	58.0518	28.1607	29.8911	2.06145	1.23609	0.000181393	0.0119719	0.00599401	0.0456919	28.1607	33.4578	42.4827	30.2963	43.4037	43.4357	43.2756	52.5125	51.6648	50.0091	53.641	58.0518
1000	LOC105254705	for	yes	20	21.2894	5.10017	0.787879	0.00599401	cosine	24	6	18	8	28.3896	13.6257	14.7639	2.08353	1.50251	0.000181393	0.0119719	0.00599401	0.0456919	13.7021	17.5657	16.8505	13.6257	18.0487	19.9433	22.4012	25.7178	28.3896	26.5804	26.2552	26.3927
1001	LOC105254832	for	yes	0	20.1801	4.48161	0.787879	0.00599401	cosine	24	2	24	8	26.1664	12.7253	13.4411	2.05625	1.34732	0.000181393	0.0119719	0.00599401	0.0456919	13.2339	14.771	20.1124	12.7253	18.3979	19.3239	22.0157	23.4021	21.4159	24.7879	25.8083	26.1664
1002	LOC105254836	for	yes	4	24.6205	2.28487	0.787879	0.00599401	cosine	24	22	4	20	28.3243	20.2688	8.0555	1.39743	1.16697	0.000181393	0.0119719	0.00599401	0.0456919	24.7468	28.3243	26.6462	25.4418	27.9095	24.9859	25.6889	23.5058	22.7413	20.2688	22.3535	22.8337
1003	LOC105254844	for	yes	0	68.6987	8.51595	0.787879	0.00599401	cosine	24	4	24	8	86.5032	54.2384	32.2648	1.59487	1.16764	0.000181393	0.0119719	0.00599401	0.0456919	69.3788	57.9292	68.653	54.2384	59.9481	65.2298	68.4375	68.686	72.014	77.2017	76.1648	86.5032
1004	LOC105254850	for	yes	4	19.5361	1.91861	0.787879	0.00599401	cosine	24	0	6	24	22.6442	15.5899	7.0543	1.45249	1.13872	0.000181393	0.0119719	0.00599401	0.0456919	19.3636	22.1456	22.6442	20.793	21.0364	18.4738	20.5899	18.9737	18.8431	17.5132	18.4672	15.5899
1005	LOC105254869	for	yes	0	4.81669	1.84606	0.787879	0.00599401	cosine	24	2	24	8	8.62232	1.77606	6.84626	4.85475	1.59861	0.000181393	0.0119719	0.00599401	0.0456919	3.25325	2.53484	4.0102	1.77606	4.51371	4.10662	4.23868	5.68957	6.09858	6.54566	6.41074	8.62232
1006	LOC105254871	for	yes	0	65.0369	9.52743	0.787879	0.00599401	cosine	24	2	24	8	81.8531	50.3215	31.5316	1.6266	1.17175	0.000181393	0.0119719	0.00599401	0.0456919	53.462	51.8273	62.8613	50.3215	62.1366	64.0405	62.8436	70.3059	71.3459	72.8085	76.6365	81.8531
1007	LOC105254924	for	yes	0	1.46302	0.396838	0.787879	0.00599401	cosine	24	2	24	4	2.24169	0.982707	1.25898	2.28114	1.42309	0.000181393	0.0119719	0.00599401	0.0456919	1.08408	0.982707	1.05655	1.11684	1.21039	1.54317	1.46438	1.58936	1.55489	1.52414	2.18807	2.24169
1008	LOC105254928	for	yes	22	31.1396	6.73489	0.787879	0.00599401	cosine	24	8	22	8	40.212	21.5664	18.6456	1.86457	1.61251	0.000181393	0.0119719	0.00599401	0.0456919	30.7718	24.238	26.537	21.5664	24.446	23.0343	33.0266	37.7392	33.0953	39.5897	40.212	39.4194
1009	LOC105254931	for	yes	8	4.67758	0.691462	0.787879	0.00599401	cosine	24	0	8	24	5.73209	3.56389	2.1682	1.60838	1.20784	0.000181393	0.0119719	0.00599401	0.0456919	4.28991	4.65357	5.18152	5.73209	5.70715	5.10693	4.29403	5.10252	4.23419	4.68831	3.57687	3.56389
1010	LOC105254960	for	yes	4	89.1349	16.6767	0.787879	0.00599401	cosine	24	22	4	22	120.877	65.7231	55.1539	1.83919	1.33055	0.000181393	0.0119719	0.00599401	0.0456919	96.3211	120.877	94.9859	108.825	106.483	87.3995	82.4322	80.0293	90.0978	67.6282	65.7231	68.817
1011	LOC105254962	for	yes	8	53.3377	11.6283	0.787879	0.00599401	cosine	24	0	8	24	76.734	36.0544	40.6796	2.12828	1.36217	0.000181393	0.0119719	0.00599401	0.0456919	45.1772	67.9936	55.2843	76.734	58.644	61.5389	54.6764	54.3157	50.2705	42.0023	37.3608	36.0544
1012	LOC105254975	for	yes	0	37.0284	5.3556	0.787879	0.00599401	cosine	24	4	24	8	45.3505	29.8675	15.483	1.51839	1.35503	0.000181393	0.0119719	0.00599401	0.0456919	34.7299	30.4502	34.4497	29.8675	31.9876	31.9066	39.3437	38.525	39.3677	43.344	45.0188	45.3505
1013	LOC105254985	for	yes	22	23.0604	3.33559	0.787879	0.00599401	cosine	24	2	22	4	28.9112	18.313	10.5982	1.57873	1.21826	0.000181393	0.0119719	0.00599401	0.0456919	18.3631	18.313	20.9218	18.4073	22.6616	24.0054	25.4817	26.5395	22.7209	25.4882	28.9112	24.9114
1014	LOC105255014	for	yes	0	18.7668	5.13523	0.787879	0.00599401	cosine	24	2	24	2	28.3221	11.3304	16.9917	2.49966	1.37765	0.000181393	0.0119719	0.00599401	0.0456919	11.3304	12.1505	17.1326	12.009	17.852	16.8698	17.5544	22.6416	23.2858	22.8131	23.2407	28.3221
1015	LOC105255024	for	yes	0	22.2701	5.38902	0.787879	0.00599401	cosine	24	2	24	4	31.9544	14.3287	17.6257	2.2301	1.37297	0.000181393	0.0119719	0.00599401	0.0456919	16.4807	14.3287	19.0433	16.0154	22.4076	20.165	20.2533	26.1459	24.7473	24.9639	30.7355	31.9544
1016	LOC105255033	for	yes	20	333.049	39.1715	0.778649	0.00599401	cosine	24	8	20	8	400.444	271.097	129.347	1.47712	1.22213	0.000212543	0.0140278	0.00599401	0.0456919	344.581	297.8	326.714	271.097	282.284	297.619	324.396	363.951	338.934	400.444	386.7	362.065
1017	LOC105255039	for	yes	0	23.5509	6.29269	0.787879	0.00599401	cosine	24	4	24	8	34.1014	15.0767	19.0247	2.26186	1.75085	0.000181393	0.0119719	0.00599401	0.0456919	17.441	16.6306	20.2775	15.0767	17.0461	20.5211	24.9193	26.1973	28.2691	31.5936	30.5365	34.1014
1018	LOC105255085	for	yes	0	13.131	2.62788	0.787879	0.00599401	cosine	24	2	24	8	17.0137	8.71847	8.29523	1.95145	1.26778	0.000181393	0.0119719	0.00599401	0.0456919	10.0154	9.51712	12.1193	8.71847	12.1531	12.5812	13.3859	15.3646	15.2889	16.088	15.3264	17.0137
1019	LOC105255103	for	yes	8	31.5512	5.75154	0.787879	0.00599401	cosine	24	22	8	22	39.674	23.4777	16.1963	1.68986	1.34546	0.000181393	0.0119719	0.00599401	0.0456919	36.8444	38.4184	32.2804	39.674	39.1063	31.977	30.7135	28.5541	30.0039	23.6441	23.4777	23.9202
1020	LOC105255206	for	yes	0	16.0264	2.74981	0.787879	0.00599401	cosine	24	2	22	8	19.8081	11.4425	8.3656	1.7311	1.33636	0.000181393	0.0119719	0.00599401	0.0456919	12.6142	13.0557	14.7408	11.4425	14.4394	16.1156	15.6173	17.9605	17.4315	19.2962	19.8081	19.795
1021	LOC105255207	for	yes	0	22.374	5.09182	0.787879	0.00599401	cosine	24	2	24	2	29.8936	14.967	14.9266	1.9973	1.49939	0.000181393	0.0119719	0.00599401	0.0456919	14.967	16.5091	18.1878	15.5801	21.2268	20.5465	22.8591	28.7429	26.8749	25.8301	27.2706	29.8936
1022	LOC105255230	for	yes	8	111.127	16.8613	0.778649	0.00599401	cosine	24	20	8	20	135.045	86.4254	48.6196	1.56256	1.33855	0.000212543	0.0140278	0.00599401	0.0456919	105.008	134.482	112.107	135.045	134.002	123.633	111.783	100.11	109.599	86.4254	92.1678	89.1658
1023	LOC105255238	for	yes	2	631.282	128.82	0.787879	0.00599401	cosine	24	0	2	24	974.94	481.937	493.003	2.02296	1.30732	0.000181393	0.0119719	0.00599401	0.0456919	974.94	703.581	721.501	694.401	634.525	638.173	578.366	499.677	533.698	576.398	538.185	481.937
1024	LOC105255301	for	yes	2	26.5988	3.20642	0.787879	0.00599401	cosine	24	0	4	24	32.287	23.3777	8.9093	1.3811	1.26766	0.000181393	0.0119719	0.00599401	0.0456919	32.1836	32.287	28.106	30.6484	26.0399	24.3363	25.6613	23.8539	24.4894	24.1771	24.0253	23.3777
1025	LOC105255304	for	yes	2	401.223	94.9983	0.787879	0.00599401	cosine	24	0	2	18	668.502	302.531	365.971	2.2097	1.25119	0.000181393	0.0119719	0.00599401	0.0456919	668.502	431.066	481.251	413.498	396.959	403.777	353.142	344.526	302.531	380.342	332.614	306.471
1026	LOC105255351	for	yes	0	75.4322	16.0406	0.787879	0.00599401	cosine	24	2	24	8	99.9628	51.0109	48.9519	1.95964	1.43901	0.000181393	0.0119719	0.00599401	0.0456919	60.2818	55.4322	71.871	51.0109	63.9064	64.8843	73.4871	91.5955	87.4794	91.962	93.3132	99.9628
1027	LOC105255386	for	yes	0	31.4922	7.21181	0.787879	0.00599401	cosine	24	2	24	8	43.9654	17.9178	26.0476	2.45373	1.37017	0.000181393	0.0119719	0.00599401	0.0456919	22.2089	25.1505	29.8188	17.9178	30.251	27.6082	31.7416	37.484	37.8279	35.8649	38.0671	43.9654
1028	LOC105255442	for	yes	0	47.7268	6.75295	0.787879	0.00599401	cosine	24	2	24	8	57.0677	34.7238	22.3439	1.64348	1.21122	0.000181393	0.0119719	0.00599401	0.0456919	38.7977	41.1089	45.4942	34.7238	47.738	45.6438	47.3632	53.6616	50.5136	55.5056	55.1037	57.0677
1029	LOC105255443	for	yes	2	70.4075	4.39386	0.787879	0.00599401	cosine	24	0	4	16	80.6791	65.3763	15.3028	1.23407	1.10936	0.000181393	0.0119719	0.00599401	0.0456919	74.1444	80.6791	71.373	75.7456	70.9319	70.0768	69.7532	65.3763	67.5797	66.8353	66.6652	65.7291
1030	LOC105255462	for	yes	0	19.3921	4.73936	0.787879	0.00599401	cosine	24	4	24	4	27.9412	11.9628	15.9784	2.33567	1.59404	0.000181393	0.0119719	0.00599401	0.0456919	19.5298	11.9628	14.9003	14.511	17.9521	18.2775	14.0384	23.7516	22.6798	23.1552	24.0055	27.9412
1031	LOC105255482	for	yes	22	180.446	36.7079	0.787879	0.00599401	cosine	24	4	22	8	236.43	131.61	104.82	1.79644	1.53097	0.000181393	0.0119719	0.00599401	0.0456919	145.269	137.145	159.776	131.61	144.506	175.046	180.828	215.436	183.582	222.403	236.43	233.317
1032	LOC105255571	for	yes	2	60.5973	7.26357	0.787879	0.00599401	cosine	24	0	8	24	70.5233	49.4255	21.0978	1.42686	1.22037	0.000181393	0.0119719	0.00599401	0.0456919	68.4259	67.1523	65.3562	70.5233	65.7247	66.8528	59.9839	55.2324	55.0264	51.5226	51.9421	49.4255
1033	LOC105255611	for	yes	0	11.3371	1.5254	0.787879	0.00599401	cosine	24	2	24	4	13.4527	8.49572	4.95698	1.58347	1.26339	0.000181393	0.0119719	0.00599401	0.0456919	9.33576	8.49572	10.7782	9.90935	11.3281	11.78	10.3969	12.0098	13.197	12.2267	13.1353	13.4527
1034	LOC105255623	for	yes	0	11.4393	3.1289	0.787879	0.00599401	cosine	24	2	24	2	17.4511	6.65779	10.7933	2.62116	1.40435	0.000181393	0.0119719	0.00599401	0.0456919	6.65779	7.6763	10.0115	6.87972	10.5169	12.521	11.7058	13.5835	14.0596	14.1969	12.0112	17.4511
1035	LOC105255635	for	yes	0	22.0296	3.14351	0.787879	0.00599401	cosine	24	2	24	8	25.4676	16.827	8.6406	1.5135	1.23101	0.000181393	0.0119719	0.00599401	0.0456919	17.3792	17.7961	21.9017	16.827	20.6307	21.401	22.9481	25.3967	23.9037	25.2686	25.4342	25.4676
1036	LOC105255644	for	yes	4	133.594	13.8869	0.787879	0.00599401	cosine	24	0	4	22	157.372	113.094	44.278	1.39152	1.19961	0.000181393	0.0119719	0.00599401	0.0456919	123.359	157.372	142.001	150.964	145.948	145.589	131.971	121.663	132.501	120.302	113.094	118.362
1037	LOC105255702	for	yes	2	54.7381	9.48084	0.787879	0.00599401	cosine	24	0	4	24	75.4862	41.2985	34.1877	1.82782	1.29147	0.000181393	0.0119719	0.00599401	0.0456919	60.9321	75.4862	56.8236	66.7115	58.79	53.8192	56.1675	47.1804	47.649	44.989	47.0097	41.2985
1038	LOC105255706	for	yes	4	45.238	6.67069	0.787879	0.00599401	cosine	24	18	4	18	59.1529	36.6973	22.4556	1.61191	1.19239	0.000181393	0.0119719	0.00599401	0.0456919	56.325	59.1529	46.5955	48.7246	47.6102	45.4305	41.4873	38.5368	36.6973	39.0101	42.423	40.8631
1039	LOC105255782	for	yes	20	105.928	20.4126	0.778649	0.00599401	cosine	24	8	20	8	133.708	71.1905	62.5175	1.87817	1.47438	0.000212543	0.0140278	0.00599401	0.0456919	117.11	87.1674	111.078	71.1905	80.9957	87.4153	93.0253	121.695	108.315	133.708	130.547	128.883
1040	LOC105255786	for	yes	4	31.2766	6.77653	0.787879	0.00599401	cosine	24	22	4	18	42.237	23.8114	18.4256	1.77381	1.61885	0.000181393	0.0119719	0.00599401	0.0456919	34.9967	42.237	34.692	39.9034	39.8385	33.9538	27.1289	26.3501	23.8114	24.6091	23.981	23.8172
1041	LOC105255801	for	yes	4	64.6371	11.2058	0.787879	0.00599401	cosine	24	0	10	22	78.3647	48.5973	29.7674	1.61253	1.41139	0.000181393	0.0119719	0.00599401	0.0456919	72.0334	77.4399	76.6077	71.8846	78.3647	73.8973	64.7417	56.0159	54.2783	51.7366	48.5973	50.0472
1042	LOC105255828	for	yes	4	59.0762	6.0448	0.787879	0.00599401	cosine	24	0	4	20	67.6511	47.5845	20.0666	1.4217	1.13059	0.000181393	0.0119719	0.00599401	0.0456919	56.5621	67.6511	62.3827	67.0879	62.5036	63.4295	61.4836	59.3076	56.103	47.5845	55.3388	49.4798
1043	LOC105255840	for	yes	0	28.7829	6.52926	0.787879	0.00599401	cosine	24	2	24	4	39.9091	18.7736	21.1355	2.12581	1.34669	0.000181393	0.0119719	0.00599401	0.0456919	22.3954	18.7736	26.508	19.4999	25.7167	28.9209	29.9349	31.6884	28.5338	34.6325	38.8813	39.9091
1044	LOC105255850	for	yes	2	376.59	46.86	0.787879	0.00599401	cosine	24	0	2	24	483.077	318.261	164.816	1.51786	1.21247	0.000181393	0.0119719	0.00599401	0.0456919	483.077	433.84	395.314	420.398	374.157	380.098	346.73	346.934	327.401	350.554	342.319	318.261
1045	LOC105255858	for	yes	2	76.657	8.95008	0.787879	0.00599401	cosine	24	22	2	22	97.7633	65.1585	32.6048	1.50039	1.20931	0.000181393	0.0119719	0.00599401	0.0456919	97.7633	85.8832	87.8601	74.4369	78.0429	75.6941	72.5327	69.8673	69.8265	71.8004	65.1585	71.0183
1046	LOC105255871	for	yes	0	20.6679	3.37887	0.787879	0.00599401	cosine	24	4	24	8	25.9049	15.8754	10.0295	1.63176	1.35665	0.000181393	0.0119719	0.00599401	0.0456919	18.8709	16.4094	18.9609	15.8754	17.2459	18.1061	21.5703	23.6399	22.0313	24.5637	24.836	25.9049
1047	LOC105255920	for	yes	2	65.8974	4.13201	0.787879	0.00599401	cosine	24	22	4	20	74.477	60.6493	13.8277	1.22799	1.1078	0.000181393	0.0119719	0.00599401	0.0456919	70.3013	74.477	70.1681	69.9034	64.5342	65.6707	64.5548	62.1882	63.681	60.6493	61.3011	63.34
1048	LOC105255949	for	yes	0	13.1343	1.40649	0.787879	0.00599401	cosine	24	2	24	2	15.0704	10.1595	4.9109	1.48338	1.11536	0.000181393	0.0119719	0.00599401	0.0456919	10.1595	11.7551	12.8066	11.1676	13.616	13.3302	13.0201	13.9264	13.6921	14.7833	14.284	15.0704
1049	LOC105255952	for	yes	4	33.1193	4.78679	0.787879	0.00599401	cosine	24	22	4	22	40.8471	25.6141	15.233	1.59471	1.23727	0.000181393	0.0119719	0.00599401	0.0456919	38.1383	40.8471	36.4408	38.7097	34.5894	34.9754	30.8696	30.8246	32.0073	25.7295	25.6141	28.6854
1050	LOC105255988	for	yes	2	244.066	26.6444	0.787879	0.00599401	cosine	24	0	4	16	292.475	208.386	84.089	1.40353	1.2101	0.000181393	0.0119719	0.00599401	0.0456919	275.121	292.475	262.508	266.222	258.316	247.245	246.779	208.386	227.135	220	211.151	213.449
1051	LOC105256003	for	yes	20	102.09	11.1293	0.778649	0.00599401	cosine	24	8	20	8	117.387	80.0087	37.3783	1.46718	1.15001	0.000212543	0.0140278	0.00599401	0.0456919	103.238	85.9199	104.749	80.0087	89.9383	98.1222	103.306	105.41	110.714	117.387	113.448	112.842
1052	LOC105256096	for	yes	2	37.9676	6.98507	0.787879	0.00599401	cosine	24	0	2	22	52.9349	27.5673	25.3676	1.92021	1.21949	0.000181393	0.0119719	0.00599401	0.0456919	52.9349	43.3963	39.1839	46.5069	37.5315	40.4028	36.0967	35.5856	36.5327	31.1765	27.5673	28.6958
1053	LOC105256131	for	yes	0	20.9292	3.51098	0.787879	0.00599401	cosine	24	2	24	2	27.8837	14.2292	13.6545	1.95961	1.2737	0.000181393	0.0119719	0.00599401	0.0456919	14.2292	19.0465	18.8424	17.6126	19.319	20.2485	20.1936	24.0531	24.2849	21.1774	24.2596	27.8837
1054	LOC105256141	for	yes	2	36.8733	5.12642	0.787879	0.00599401	cosine	24	0	2	22	48.7767	30.9377	17.839	1.57661	1.12431	0.000181393	0.0119719	0.00599401	0.0456919	48.7767	45.5957	39.1957	35.8369	35.4647	36.9365	35.5888	32.6125	34.8621	34.9229	30.9377	31.7498
1055	LOC105256148	for	yes	4	20.0216	2.67178	0.787879	0.00599401	cosine	24	22	4	22	26.0016	17.0832	8.9184	1.52206	1.23481	0.000181393	0.0119719	0.00599401	0.0456919	21.109	26.0016	20.39	23.129	21.6066	21.5347	18.5097	18.9507	17.0983	17.349	17.0832	17.4979
1056	LOC105256153	for	yes	2	17.9427	2.88171	0.787879	0.00599401	cosine	24	0	2	24	24.6162	14.4333	10.1829	1.70551	1.27172	0.000181393	0.0119719	0.00599401	0.0456919	24.6162	21.0776	20.3218	16.2924	20.2856	17.4296	17.2895	15.6759	16.8268	15.0839	15.9798	14.4333
1057	LOC105256174	for	yes	2	44.8563	5.95754	0.787879	0.00599401	cosine	24	0	8	24	58.1084	35.9155	22.1929	1.61792	1.16751	0.000181393	0.0119719	0.00599401	0.0456919	48.6333	52.0003	47.9545	58.1084	46.586	43.3712	42.0213	41.5626	43.2648	41.6556	37.2019	35.9155
1058	LOC105256184	for	yes	0	24.0209	3.26988	0.787879	0.00599401	cosine	24	2	22	2	28.024	17.214	10.81	1.62798	1.16492	0.000181393	0.0119719	0.00599401	0.0456919	17.214	22.2104	25.4992	18.376	22.9067	23.016	25.3849	25.7707	26.6845	25.7976	28.024	27.3666
1059	LOC105256193	for	yes	8	49.2181	5.37732	0.778649	0.00599401	cosine	24	20	8	20	58.4724	42.6491	15.8233	1.37101	1.2308	0.000212543	0.0140278	0.00599401	0.0456919	44.4723	54.2938	50.8915	58.4724	56.9828	54.7365	47.2031	46.6078	43.5009	42.6491	46.7644	44.0429
1060	LOC105256194	for	yes	10	29.2814	4.91124	0.778649	0.00599401	cosine	24	22	10	24	35.0077	21.2297	13.778	1.649	1.31108	0.000212543	0.0140278	0.00599401	0.0456919	31.4772	34.4563	32.8959	33.5959	35.0077	34.6263	28.339	27.9918	26.2809	23.9193	21.5569	21.2297
1061	LOC105256205	for	yes	0	8.87406	2.24218	0.787879	0.00599401	cosine	24	2	24	2	12.3338	5.46993	6.86387	2.25484	1.48632	0.000181393	0.0119719	0.00599401	0.0456919	5.46993	7.21669	7.09305	6.02052	8.03814	8.53165	7.71723	10.7045	10.7263	10.3636	12.2733	12.3338
1062	LOC105256241	for	yes	0	91.277	15.1077	0.787879	0.00599401	cosine	24	2	24	8	117.411	69.1038	48.3072	1.69905	1.32036	0.000181393	0.0119719	0.00599401	0.0456919	73.4778	73.8384	79.9696	69.1038	85.0851	88.9589	89.4763	110.486	99.085	105.589	102.843	117.411
1063	LOC105256257	for	yes	0	130.029	15.6733	0.787879	0.00599401	cosine	24	10	24	10	156.456	103.311	53.145	1.51442	1.22105	0.000181393	0.0119719	0.00599401	0.0456919	134.845	121.289	126.204	117.244	103.311	112.078	124.317	133.868	128.933	153.705	148.1	156.456
1064	LOC105256289	for	yes	10	9.69848	3.00024	0.778649	0.00599401	cosine	24	22	10	24	17.43	6.80881	10.6212	2.55992	1.60046	0.000212543	0.0140278	0.00599401	0.0456919	7.43504	8.91071	13.0688	9.61408	17.43	11.8995	10.3023	8.78921	7.1353	7.97117	7.01685	6.80881
1065	LOC105256350	for	yes	2	34.8261	2.34714	0.787879	0.00599401	cosine	24	0	2	24	38.4512	29.8317	8.6195	1.28894	1.09396	0.000181393	0.0119719	0.00599401	0.0456919	38.4512	35.2715	37.6518	36.9419	35.9413	35.8274	35.0991	34.2718	32.187	32.6688	33.7691	29.8317
1066	LOC105256368	for	yes	2	57.525	4.54317	0.787879	0.00599401	cosine	24	0	2	24	65.8522	51.6571	14.1951	1.27479	1.13792	0.000181393	0.0119719	0.00599401	0.0456919	65.8522	64.2825	61.3487	61.3831	56.3812	59.1591	54.9297	52.7944	53.9431	55.2375	53.3315	51.6571
1067	LOC105256387	for	yes	0	35.8704	4.92243	0.787879	0.00599401	cosine	24	4	24	8	44.4168	29.6137	14.8031	1.49987	1.27509	0.000181393	0.0119719	0.00599401	0.0456919	32.1713	29.85	34.4003	29.6137	30.2145	32.641	36.0631	38.7715	39.3052	41.0214	41.9765	44.4168
1068	LOC105256456	for	yes	12	2.62026	1.22937	0.787879	0.00599401	cosine	24	20	12	24	4.57326	1.09755	3.47571	4.16679	2.59835	0.000181393	0.0119719	0.00599401	0.0456919	2.24271	1.90857	3.4639	2.53093	4.50089	4.57326	4.25529	2.59328	1.12677	1.51223	1.63769	1.09755
1069	LOC105256488	for	yes	0	25.1978	6.27998	0.787879	0.00599401	cosine	24	2	24	4	36.1663	15.2718	20.8945	2.36818	1.56302	0.000181393	0.0119719	0.00599401	0.0456919	18.3638	15.2718	20.0579	19.7712	25.2087	22.9488	21.8634	27.8978	33.3212	30.1514	31.3509	36.1663
1070	LOC105256499	for	yes	0	10.3399	1.76597	0.787879	0.00599401	cosine	24	2	22	8	13.3834	7.67858	5.70482	1.74295	1.31549	0.000181393	0.0119719	0.00599401	0.0456919	8.42557	8.62585	9.12037	7.67858	10.1215	9.36087	10.0182	11.7021	10.6225	11.9978	13.3834	13.0222
1071	LOC105256516	for	yes	10	44.0978	7.42888	0.778649	0.00599401	cosine	24	22	10	24	60.4564	33.9678	26.4886	1.77982	1.30881	0.000212543	0.0140278	0.00599401	0.0456919	38.9314	46.38	45.6405	50.9584	60.4564	52.7283	43.6567	41.7499	41.5335	34.2354	38.935	33.9678
1072	LOC105256526	for	yes	2	35.0317	3.50022	0.787879	0.00599401	cosine	24	0	4	20	42.441	30.6125	11.8285	1.38639	1.18055	0.000181393	0.0119719	0.00599401	0.0456919	39.7578	42.441	36.0075	35.1858	37.497	35.1835	34.8655	35.0601	31.7624	30.6125	30.9227	31.0848
1073	LOC105256584	for	yes	0	8.56646	2.109	0.787879	0.00599401	cosine	24	2	24	2	11.7901	4.98271	6.80739	2.3662	1.49266	0.000181393	0.0119719	0.00599401	0.0456919	4.98271	6.125	6.87934	5.95106	8.73634	8.24312	8.3792	10.1697	11.0159	10.2685	10.2565	11.7901
1074	LOC105256588	for	yes	4	9.75308	1.34548	0.787879	0.00599401	cosine	24	22	4	20	12.3011	8.02577	4.27533	1.5327	1.32164	0.000181393	0.0119719	0.00599401	0.0456919	11.884	12.3011	9.91715	9.6361	9.60389	11.379	9.40229	9.37086	8.60635	8.02577	8.30071	8.60979
1075	LOC105256592	for	yes	4	30.0096	4.77634	0.787879	0.00599401	cosine	24	0	4	24	39.1664	22.7433	16.4231	1.72211	1.27248	0.000181393	0.0119719	0.00599401	0.0456919	32.3075	39.1664	33.0473	31.8289	35.988	31.7229	28.4195	25.9708	29.9704	24.9825	23.9675	22.7433
1076	LOC105256598	for	yes	0	59.8903	5.35467	0.787879	0.00599401	cosine	24	4	24	8	68.2461	51.4113	16.8348	1.32745	1.14847	0.000181393	0.0119719	0.00599401	0.0456919	59.5762	52.2313	58.5381	51.4113	53.908	57.0625	59.7948	64.078	61.6754	66.6278	65.5347	68.2461
1077	LOC105256604	for	yes	20	19.7279	1.91862	0.787879	0.00599401	cosine	24	2	20	2	22.1211	15.7166	6.4045	1.4075	1.14112	0.000181393	0.0119719	0.00599401	0.0456919	15.7166	18.3075	18.7122	16.6599	20.4646	20.58	19.7044	21.3529	21.7781	22.1211	20.7368	20.6009
1078	LOC105256639	for	yes	2	42.3008	8.82593	0.787879	0.00599401	cosine	24	0	2	22	56.9264	28.3625	28.5639	2.0071	1.33519	0.000181393	0.0119719	0.00599401	0.0456919	56.9264	45.3713	55.8912	49.1207	41.4152	47.1442	44.0267	36.7894	38.3432	33.6852	28.3625	30.5342
1079	LOC105256650	for	yes	0	63.3439	5.10951	0.787879	0.00599401	cosine	24	2	24	2	72.9213	54.0258	18.8955	1.34975	1.09465	0.000181393	0.0119719	0.00599401	0.0456919	54.0258	60.5425	61.7778	55.2961	62.0489	64.4925	61.4275	66.5973	65.8191	67.9365	67.2415	72.9213
1080	LOC105256722	for	yes	2	6.19778	0.833949	0.787879	0.00599401	cosine	24	4	2	4	7.72501	4.81789	2.90712	1.6034	1.23952	0.000181393	0.0119719	0.00599401	0.0456919	7.72501	4.81789	5.40534	5.71621	5.38384	5.97652	5.78023	7.08535	6.19568	6.40162	7.40322	6.48242
1081	LOC105256729	for	yes	0	1.13245	0.369464	0.787879	0.00599401	cosine	24	2	24	6	1.92203	0.744251	1.17778	2.5825	1.81461	0.000181393	0.0119719	0.00599401	0.0456919	0.797893	0.808034	0.744251	0.817221	1.0671	0.908096	1.03414	1.26991	1.03014	1.48294	1.70768	1.92203
1082	LOC105256791	for	yes	8	41.911	8.68041	0.787879	0.00599401	cosine	24	22	8	22	56.0425	29.0621	26.9804	1.92837	1.35023	0.000181393	0.0119719	0.00599401	0.0456919	37.7356	50.1007	46.0978	56.0425	51.0437	49.2153	41.9338	37.1052	44.0376	29.1878	29.0621	31.3702
1083	LOC105256801	for	yes	22	1.29871	0.311549	0.787879	0.00599401	cosine	24	14	2	14	1.92049	0.752044	1.16845	2.55369	1.26835	0.000181393	0.0119719	0.00599401	0.0456919	1.92049	1.25693	1.21872	1.06203	1.19333	1.0998	0.752044	1.11258	1.30562	1.39897	1.85286	1.41114
1084	LOC105256823	for	yes	6	136.882	18.8682	0.787879	0.00599401	cosine	24	0	8	24	157.599	107	50.599	1.47289	1.33241	0.000181393	0.0119719	0.00599401	0.0456919	148.043	147.744	155.71	157.599	150.043	153.956	150.646	131.7	115.547	114.33	110.271	107
1085	LOC105256844	for	yes	0	13.196	1.81803	0.787879	0.00599401	cosine	24	2	24	8	16.4807	10.0939	6.3868	1.63274	1.24866	0.000181393	0.0119719	0.00599401	0.0456919	11.549	11.6277	13.0431	10.0939	12.0575	11.7352	12.981	14.0767	14.33	14.6533	15.7245	16.4807
1086	LOC105256868	for	yes	0	36.109	10.1845	0.787879	0.00599401	cosine	24	2	24	2	51.1747	20.278	30.8967	2.52366	1.69236	0.000181393	0.0119719	0.00599401	0.0456919	20.278	23.2516	27.2635	23.016	36.2573	35.2889	35.0927	43.8701	46.1397	46.1841	45.4916	51.1747
1087	LOC105256881	for	yes	20	184.531	22.8706	0.787879	0.00599401	cosine	24	6	20	8	208.994	126.478	82.516	1.65241	1.1891	0.000181393	0.0119719	0.00599401	0.0456919	173.371	161.588	190.111	126.478	169.186	183.979	191.136	206.942	206.155	208.994	199.263	197.174
1088	LOC105256918	for	yes	14	343.693	35.7556	0.787879	0.00599401	cosine	24	18	12	18	405.122	284.248	120.874	1.42524	1.19129	0.000181393	0.0119719	0.00599401	0.0456919	350.822	328.054	385.566	328.851	370.845	405.122	390.436	336.837	284.248	302.326	317.551	323.655
1089	LOC105256945	for	yes	0	20.3121	2.42219	0.787879	0.00599401	cosine	24	2	24	2	25.2254	15.5953	9.6301	1.6175	1.15735	0.000181393	0.0119719	0.00599401	0.0456919	15.5953	18.119	18.9223	17.458	21.2071	20.3134	20.0532	21.6681	21.8998	21.215	22.0686	25.2254
1090	LOC105256948	for	yes	4	33.7661	5.79562	0.787879	0.00599401	cosine	24	0	4	24	45.3996	25.3097	20.0899	1.79376	1.28115	0.000181393	0.0119719	0.00599401	0.0456919	36.9261	45.3996	35.9271	37.5542	40.5272	35.3327	33.6849	30.9497	29.3128	25.8456	28.4234	25.3097
1091	LOC105256952	for	yes	2	122.64	26.713	0.787879	0.00599401	cosine	24	0	2	16	184.99	96.0118	88.9782	1.92674	1.42763	0.000181393	0.0119719	0.00599401	0.0456919	184.99	154.433	139.452	148.084	116.273	114.1	112.134	96.0118	103.727	99.5734	104.123	98.7842
1092	LOC105256957	for	yes	0	24.2249	4.94928	0.787879	0.00599401	cosine	24	2	22	8	30.9556	17.264	13.6916	1.79307	1.43818	0.000181393	0.0119719	0.00599401	0.0456919	17.3141	18.0399	20.1725	17.264	22.3423	25.0434	23.9665	29.0116	27.6093	28.1349	30.9556	30.8443
1093	LOC105256964	for	yes	22	28.673	2.18663	0.787879	0.00599401	cosine	24	12	24	12	32.1666	25.1687	6.9979	1.27804	1.16017	0.000181393	0.0119719	0.00599401	0.0456919	29.9399	27.6713	28.7261	26.7283	26.4483	25.1687	26.442	29.5341	28.3627	31.0093	31.8785	32.1666
1094	LOC105256971	for	yes	6	43.6749	3.68169	0.787879	0.00599401	cosine	24	12	6	18	49.6598	37.351	12.3088	1.32954	1.14845	0.000181393	0.0119719	0.00599401	0.0456919	49.6443	47.3994	49.6598	44.2388	42.8345	39.6543	41.2725	39.9852	37.351	43.5003	44.3312	44.2276
1095	LOC105256975	for	yes	2	110.898	11.6687	0.787879	0.00599401	cosine	24	22	4	22	131.148	95.9714	35.1766	1.36653	1.20625	0.000181393	0.0119719	0.00599401	0.0456919	127.713	131.148	120.755	123.372	116.774	102.509	104.004	100.577	102.277	101.765	95.9714	103.91
1096	LOC105257004	for	yes	6	98.6188	4.93272	0.787879	0.00599401	cosine	24	16	6	18	106.305	89.6814	16.6236	1.18536	1.04498	0.000181393	0.0119719	0.00599401	0.0456919	103.524	103.441	106.305	99.8359	100.19	99.56	92.6243	90.6311	89.6814	98.9887	99.399	99.2451
1097	LOC105257017	for	yes	0	12.3588	1.74591	0.787879	0.00599401	cosine	24	2	24	8	15.6853	10.1945	5.4908	1.5386	1.30023	0.000181393	0.0119719	0.00599401	0.0456919	10.6633	10.3808	10.7476	10.1945	11.5512	11.5221	12.5722	13.5713	12.6603	14.783	13.9743	15.6853
1098	LOC105257043	for	yes	0	29.0204	4.35408	0.787879	0.00599401	cosine	24	2	24	8	36.5752	21.0203	15.5549	1.73999	1.25213	0.000181393	0.0119719	0.00599401	0.0456919	22.9488	26.2264	25.8747	21.0203	27.607	28.1512	30.8673	31.7244	33.5301	30.8804	32.8388	36.5752
1099	LOC105257044	for	yes	20	0.994696	0.278508	0.787879	0.00599401	cosine	24	4	20	6	1.45188	0.585687	0.866193	2.47893	1.78367	0.000181393	0.0119719	0.00599401	0.0456919	0.732321	0.652079	0.585687	0.672351	1.0644	0.946267	0.904428	1.17265	1.31094	1.45188	1.13713	1.30622
1100	LOC105257066	for	yes	0	27.1402	5.90643	0.787879	0.00599401	cosine	24	2	24	8	36.0207	17.0567	18.964	2.11182	1.33945	0.000181393	0.0119719	0.00599401	0.0456919	19.6855	19.8315	26.6767	17.0567	24.901	25.2061	26.9069	33.3536	30.0534	31.507	34.4829	36.0207
1101	LOC105257075	for	yes	2	6.17029	1.10662	0.787879	0.00599401	cosine	24	22	2	22	8.49151	4.44973	4.04178	1.90832	1.37014	0.000181393	0.0119719	0.00599401	0.0456919	8.49151	7.27915	7.43151	5.97847	6.62157	6.07477	6.39188	5.19274	5.3127	4.97389	4.44973	5.84557
1102	LOC105257103	for	yes	22	7.19634	1.1473	0.787879	0.00599401	cosine	24	2	22	8	9.18724	5.36686	3.82038	1.71185	1.33507	0.000181393	0.0119719	0.00599401	0.0456919	5.79325	6.04103	6.21585	5.36686	6.93699	7.48626	6.74387	8.29857	8.13812	8.40677	9.18724	7.74132
1103	LOC105257104	for	yes	4	49.7785	8.71876	0.787879	0.00599401	cosine	24	18	2	18	69.9828	41.5178	28.465	1.68561	1.37147	0.000181393	0.0119719	0.00599401	0.0456919	69.9828	60.2321	60.6384	47.3718	46.4173	52.3618	43.9178	42.5191	41.5178	43.1994	44.0257	45.1585
1104	LOC105257145	for	yes	0	24.6774	1.928	0.787879	0.00599401	cosine	24	2	24	4	27.9566	21.0864	6.8702	1.32581	1.14099	0.000181393	0.0119719	0.00599401	0.0456919	23.0402	21.0864	24.3939	22.3045	23.3037	24.1515	25.8603	25.0953	25.583	26.5894	26.7638	27.9566
1105	LOC105257146	for	yes	2	79.4761	11.2975	0.787879	0.00599401	cosine	24	0	2	24	103.553	62.3384	41.2146	1.66114	1.28729	0.000181393	0.0119719	0.00599401	0.0456919	103.553	92.7563	85.637	91.7492	79.9136	73.4859	75.9769	76.42	70.0993	70.5104	71.2731	62.3384
1106	LOC105257161	for	yes	20	43.5028	5.01831	0.787879	0.00599401	cosine	24	10	20	10	50.081	37.0151	13.0659	1.35299	1.24921	0.000181393	0.0119719	0.00599401	0.0456919	39.6878	39.5703	41.4629	37.0313	37.0151	38.9985	42.7889	49.4316	46.8685	50.081	49.9937	49.1036
1107	LOC105257180	for	yes	0	19.5151	4.39188	0.787879	0.00599401	cosine	24	2	24	2	27.1912	13.6498	13.5414	1.99206	1.45266	0.000181393	0.0119719	0.00599401	0.0456919	13.6498	16.0062	17.4232	14.1379	19.4191	16.8882	17.4634	21.4701	19.2495	24.5328	26.7502	27.1912
1108	LOC105257226	for	yes	0	34.3865	3.45243	0.787879	0.00599401	cosine	24	2	24	4	40.2748	29.5536	10.7212	1.36277	1.20972	0.000181393	0.0119719	0.00599401	0.0456919	31.0142	29.5536	33.2365	31.4789	30.7796	33.8837	32.8613	34.6735	37.3268	38.0805	39.4748	40.2748
1109	LOC105257256	for	yes	2	293.862	67.0627	0.787879	0.00599401	cosine	24	0	4	24	415.393	200.599	214.794	2.07076	1.54767	0.000181393	0.0119719	0.00599401	0.0456919	372.754	415.393	304.457	384.001	310.023	308.39	296.03	236.084	250.89	240.848	206.87	200.599
1110	LOC105257259	for	yes	4	213.686	29.4911	0.787879	0.00599401	cosine	24	0	10	24	267.37	175.946	91.424	1.51961	1.22806	0.000181393	0.0119719	0.00599401	0.0456919	220.644	255.029	230.374	222.363	267.37	240.81	200.424	200.093	196.09	176.923	178.169	175.946
1111	LOC105257276	for	yes	0	10.5233	2.12132	0.787879	0.00599401	cosine	24	2	24	4	14.5405	6.80013	7.74037	2.13827	1.28749	0.000181393	0.0119719	0.00599401	0.0456919	7.97216	6.80013	9.54925	7.98545	11.2879	10.7655	9.91923	10.7189	11.9564	12.2946	12.4892	14.5405
1112	LOC105257307	for	yes	2	14.6413	2.39565	0.787879	0.00599401	cosine	24	0	4	22	18.8454	10.8339	8.0115	1.73948	1.3003	0.000181393	0.0119719	0.00599401	0.0456919	18.1416	18.8454	16.4556	16.1993	14.9109	14.9085	13.2405	12.6552	15.1748	11.9117	10.8339	12.4184
1113	LOC105257333	for	yes	0	7.88331	0.782395	0.787879	0.00599401	cosine	24	22	24	18	9.12256	6.3389	2.78366	1.43914	1.12224	0.000181393	0.0119719	0.00599401	0.0456919	8.83448	8.40594	8.40125	8.27695	8.263	7.423	7.4903	7.67667	6.3389	7.56447	6.80219	9.12256
1114	LOC105257387	for	yes	0	15.9298	3.99722	0.787879	0.00599401	cosine	24	2	24	4	22.3704	11.2483	11.1221	1.98878	1.64581	0.000181393	0.0119719	0.00599401	0.0456919	11.9078	11.2483	12.7941	12.6422	12.8976	11.8205	16.4533	18.4216	18.5399	21.255	20.8067	22.3704
1115	LOC105257435	for	yes	22	57.2605	6.02637	0.787879	0.00599401	cosine	24	8	22	8	69.0055	45.9601	23.0454	1.50142	1.15623	0.000181393	0.0119719	0.00599401	0.0456919	60.3308	52.0273	58.1548	45.9601	52.1787	51.3577	55.3191	58.9062	59.0458	64.5382	69.0055	60.302
1116	LOC105257441	for	yes	2	35.201	6.75226	0.787879	0.00599401	cosine	24	20	2	20	48.3487	27.9238	20.4249	1.73145	1.43951	0.000181393	0.0119719	0.00599401	0.0456919	48.3487	44.2991	39.2822	37.7121	42.1882	35.0452	31.3118	28.1018	29.1164	27.9238	29.7759	29.3073
1117	LOC105257452	for	yes	2	82.5723	8.76663	0.787879	0.00599401	cosine	24	0	2	24	105.044	72.9772	32.0668	1.43941	1.16205	0.000181393	0.0119719	0.00599401	0.0456919	105.044	89.9044	88.1066	84.2829	82.4497	84.639	83.4771	75.8199	74.0135	74.1925	75.9606	72.9772
1118	LOC105257456	for	yes	0	43.7678	11.2473	0.787879	0.00599401	cosine	24	2	24	8	61.2258	25.1497	36.0761	2.43445	1.33341	0.000181393	0.0119719	0.00599401	0.0456919	26.5613	29.5527	39.6005	25.1497	43.1037	44.0772	43.9914	52.2298	55.6288	51.2891	52.8039	61.2258
1119	LOC105257457	for	yes	0	32.4977	5.78979	0.787879	0.00599401	cosine	24	2	20	2	41.0071	23.3742	17.6329	1.75437	1.38065	0.000181393	0.0119719	0.00599401	0.0456919	23.3742	25.3735	27.4745	28.7724	30.8003	28.4253	38.243	32.1719	35.5752	41.0071	39.5095	39.2453
1120	LOC105257472	for	yes	2	124.796	20.6143	0.787879	0.00599401	cosine	24	0	2	24	166.805	102.424	64.381	1.62857	1.36658	0.000181393	0.0119719	0.00599401	0.0456919	166.805	149.423	135.415	152.14	116.409	110.301	128.504	115.953	103.836	109.341	107.003	102.424
1121	LOC105257484	for	yes	0	80.0945	10.5431	0.787879	0.00599401	cosine	24	2	24	2	93.2407	63.5312	29.7095	1.46764	1.14371	0.000181393	0.0119719	0.00599401	0.0456919	63.5312	64.2733	78.3407	63.5845	78.8474	78.1951	85.83	86.497	91.9936	89.4327	87.3678	93.2407
1122	LOC105257511	for	yes	0	75.5318	13.8704	0.787879	0.00599401	cosine	24	2	24	8	96.6405	52.5827	44.0578	1.83788	1.29666	0.000181393	0.0119719	0.00599401	0.0456919	55.8925	61.368	70.7524	52.5827	68.6582	76.474	71.322	86.717	89.026	85.3763	91.5724	96.6405
1123	LOC105257520	for	yes	4	40.4433	4.36357	0.787879	0.00599401	cosine	24	0	4	22	48.9811	33.7923	15.1888	1.44948	1.19738	0.000181393	0.0119719	0.00599401	0.0456919	40.489	48.9811	43.8787	44.8135	44.6079	38.6702	41.7146	37.2546	39.883	36.4221	33.7923	34.813
1124	LOC105257585	for	yes	0	7.01459	2.1769	0.787879	0.00599401	cosine	24	2	24	2	10.1744	3.66481	6.50959	2.77624	1.68092	0.000181393	0.0119719	0.00599401	0.0456919	3.66481	4.13962	5.23486	4.11552	6.98236	7.25043	6.79966	8.79937	8.7406	8.61258	9.6609	10.1744
1125	LOC105257589	for	yes	4	34.5108	3.67805	0.787879	0.00599401	cosine	24	0	4	24	41.4852	29.7522	11.733	1.39436	1.21882	0.000181393	0.0119719	0.00599401	0.0456919	36.5352	41.4852	38.6115	35.3719	37.9906	36.706	33.1759	29.9749	32.8828	31.1699	30.4737	29.7522
1126	LOC105257594	for	yes	4	431.153	58.7837	0.787879	0.00599401	cosine	24	22	4	20	544.329	347.361	196.968	1.56704	1.18587	0.000181393	0.0119719	0.00599401	0.0456919	465.599	544.329	456.5	518.05	464.305	430.815	422.692	392.621	399.275	347.361	358.023	374.262
1127	LOC105257702	for	yes	2	127.261	15.3074	0.787879	0.00599401	cosine	24	0	2	20	157.189	110.785	46.404	1.41887	1.2404	0.000181393	0.0119719	0.00599401	0.0456919	157.189	144.45	136.708	138.15	140.147	131.937	112.985	115.556	115.336	110.785	112.77	111.122
1128	LOC105257719	for	yes	0	39.7477	6.62793	0.787879	0.00599401	cosine	24	2	22	8	53.4363	31.202	22.2343	1.71259	1.29656	0.000181393	0.0119719	0.00599401	0.0456919	32.1927	32.2471	38.9532	31.202	34.8949	37.9852	39.5951	41.5705	40.2986	45.2433	53.4363	49.3535
1129	LOC105257761	for	yes	0	52.736	4.87123	0.787879	0.00599401	cosine	24	2	22	2	57.7854	42.7393	15.0461	1.35204	1.08506	0.000181393	0.0119719	0.00599401	0.0456919	42.7393	45.2798	52.4999	46.4015	54.0182	55.2198	53.7418	56.6476	56.9655	54.5104	57.7854	57.0228
1130	LOC105257787	for	yes	4	14.0325	2.01685	0.787879	0.00599401	cosine	24	22	4	22	17.7588	11.497	6.2618	1.54465	1.34149	0.000181393	0.0119719	0.00599401	0.0456919	14.2367	17.7588	16.788	14.1022	17.0788	14.1567	13.0002	12.5144	12.9003	12.3103	11.497	12.0462
1131	LOC105257822	for	yes	0	20.6163	3.3256	0.787879	0.00599401	cosine	24	2	24	8	26.2633	15.0648	11.1985	1.74336	1.2642	0.000181393	0.0119719	0.00599401	0.0456919	18.0536	16.7807	18.4325	15.0648	18.6091	19.7387	20.6569	25.5712	21.9197	23.0025	23.3023	26.2633
1132	LOC105257841	for	yes	0	27.277	6.1515	0.787879	0.00599401	cosine	24	2	24	2	38.0865	18.1228	19.9637	2.10158	1.42073	0.000181393	0.0119719	0.00599401	0.0456919	18.1228	20.6467	22.7085	19.1529	23.0576	27.8211	30.0362	31.0773	34.3674	32.2626	29.9842	38.0865
1133	LOC105257854	for	yes	4	71.6098	7.22161	0.787879	0.00599401	cosine	24	0	4	22	85.2381	58.9833	26.2548	1.44512	1.1917	0.000181393	0.0119719	0.00599401	0.0456919	71.9522	85.2381	74.7714	76.0385	79.253	77.0771	73.367	64.6785	69.3105	64.4717	58.9833	64.1765
1134	LOC105257855	for	yes	0	131.178	29.4225	0.787879	0.00599401	cosine	24	4	20	4	174.12	86.5694	87.5506	2.01133	1.52569	0.000181393	0.0119719	0.00599401	0.0456919	113.139	86.5694	113.121	99.6674	102.84	109.744	139.398	154.014	142.794	174.12	167.435	171.289
1135	LOC105257859	for	yes	10	4.35203	0.584433	0.787879	0.00599401	cosine	24	18	12	22	5.42894	3.12491	2.30403	1.73731	1.23515	0.000181393	0.0119719	0.00599401	0.0456919	4.15064	4.49494	5.03123	4.58853	4.96285	5.42894	4.32425	4.01801	3.86235	4.01643	3.12491	4.22124
1136	LOC105257917	for	yes	22	50.7737	4.16556	0.787879	0.00599401	cosine	24	4	22	4	57.7018	43.4075	14.2943	1.3293	1.13945	0.000181393	0.0119719	0.00599401	0.0456919	49.6423	43.4075	48.4767	44.9467	48.757	51.8957	51.3642	49.1318	51.8887	56.5155	57.7018	55.5561
1137	LOC105257961	for	yes	12	84.9608	10.368	0.787879	0.00599401	cosine	24	22	12	22	104.267	71.7129	32.5541	1.45395	1.26049	0.000181393	0.0119719	0.00599401	0.0456919	81.1811	97.8286	85.7096	86.9004	98.9522	104.267	87.1437	77.6115	82.5988	73.8633	71.7129	71.7605
1138	LOC105258029	for	yes	4	5.03764	3.72094	0.787879	0.00599401	cosine	24	0	8	24	14.3748	1.97833	12.3965	7.26613	3.25491	0.000181393	0.0119719	0.00599401	0.0456919	3.63405	10.1169	6.86382	14.3748	5.23481	6.41606	2.10876	2.94991	2.80276	1.98497	1.98649	1.97833
1139	LOC105258053	for	yes	4	77.1965	4.73937	0.787879	0.00599401	cosine	24	22	4	22	87.8795	70.3695	17.51	1.24883	1.08866	0.000181393	0.0119719	0.00599401	0.0456919	81.4394	87.8795	79.2639	79.626	78.1773	78.0492	79.4473	74.5151	72.8562	71.593	70.3695	73.1414
1140	LOC105258058	for	yes	0	26.3244	6.4069	0.787879	0.00599401	cosine	24	4	24	8	36.3444	16.6254	19.719	2.18608	1.49924	0.000181393	0.0119719	0.00599401	0.0456919	22.3915	19.0748	23.6467	16.6254	20.532	22.3788	25.4978	29.9755	29.7677	33.5513	36.1069	36.3444
1141	LOC105258109	for	yes	0	118.31	24.7164	0.787879	0.00599401	cosine	24	4	24	8	155.813	83.0805	72.7325	1.87545	1.49335	0.000181393	0.0119719	0.00599401	0.0456919	102.418	90.1728	114.074	83.0805	91.1347	97.905	119.801	136.179	129.347	146.206	153.589	155.813
1142	LOC105258110	for	yes	20	54.4123	3.83367	0.787879	0.00599401	cosine	24	12	20	8	60.5622	47.1736	13.3886	1.28382	1.10016	0.000181393	0.0119719	0.00599401	0.0456919	54.342	55.7658	54.7731	47.1736	48.7061	51.3764	52.8218	53.4092	57.7219	60.5622	58.1833	58.1123
1143	LOC105258115	for	yes	0	41.6309	10.5755	0.787879	0.00599401	cosine	24	2	24	2	58.9795	24.1096	34.8699	2.44631	1.53843	0.000181393	0.0119719	0.00599401	0.0456919	24.1096	30.45	33.7711	29.6827	44.3186	38.804	39.1798	51.8573	51.9544	41.7108	54.7536	58.9795
1144	LOC105258183	for	yes	6	5.15901	0.439385	0.787879	0.00599401	cosine	24	22	6	22	6.0838	4.26234	1.82146	1.42734	1.10747	0.000181393	0.0119719	0.00599401	0.0456919	5.15482	5.05081	6.0838	5.51045	5.57028	5.31392	5.21057	4.97569	4.94208	4.66339	4.26234	5.17
1145	LOC105258190	for	yes	0	8.17809	2.64301	0.787879	0.00599401	cosine	24	2	24	8	12.4133	4.87252	7.54078	2.54761	1.76612	0.000181393	0.0119719	0.00599401	0.0456919	5.02306	5.00939	6.59283	4.87252	6.05365	6.7148	8.71373	10.5225	10.3672	11.1626	10.6915	12.4133
1146	LOC105258247	for	yes	20	35.2024	3.3023	0.778649	0.00599401	cosine	24	8	20	8	40.2046	29.8627	10.3419	1.34631	1.18706	0.000212543	0.0140278	0.00599401	0.0456919	34.396	32.901	35.3153	29.8627	30.9476	31.4311	35.2698	36.499	36.921	40.2046	39.0555	39.6247
1147	LOC105258268	for	yes	22	178.379	32.0482	0.787879	0.00599401	cosine	24	4	20	4	225.683	135.339	90.344	1.66754	1.44013	0.000181393	0.0119719	0.00599401	0.0456919	152.035	135.339	163.305	135.667	148.775	165.78	179.119	203.023	188.738	225.683	218.95	224.129
1148	LOC105258270	for	yes	0	46.6611	6.33285	0.787879	0.00599401	cosine	24	2	24	2	59.1826	36.8858	22.2968	1.60448	1.17255	0.000181393	0.0119719	0.00599401	0.0456919	36.8858	38.9851	45.1887	38.8516	43.9879	44.243	48.0501	48.3781	53.0659	51.5782	51.5363	59.1826
1149	LOC105258284	for	yes	0	27.8081	6.43893	0.787879	0.00599401	cosine	24	2	24	2	36.677	16.3378	20.3392	2.24492	1.5116	0.000181393	0.0119719	0.00599401	0.0456919	16.3378	20.9965	23.0987	20.3763	27.643	25.3335	27.3164	34.9159	33.4433	32.4552	35.1033	36.677
1150	LOC105258381	for	yes	22	106.903	5.41464	0.787879	0.00599401	cosine	24	12	22	12	114.062	97.9268	16.1352	1.16477	1.09461	0.000181393	0.0119719	0.00599401	0.0456919	113.671	111.964	107.127	103.784	99.2758	97.9268	101.519	105.894	105.315	113.603	114.062	108.694
1151	LOC105258446	for	yes	0	20.4396	4.40878	0.787879	0.00599401	cosine	24	2	24	2	27.9509	12.0626	15.8883	2.31715	1.43773	0.000181393	0.0119719	0.00599401	0.0456919	12.0626	16.6109	15.3078	16.5626	21.7577	21.3034	19.1029	23.882	22.4866	22.865	25.3829	27.9509
1152	LOC105258455	for	yes	4	45.509	6.74325	0.787879	0.00599401	cosine	24	0	4	24	59.2337	36.5867	22.647	1.619	1.22918	0.000181393	0.0119719	0.00599401	0.0456919	46.5455	59.2337	51.6411	46.2169	47.151	54.7794	43.7993	42.0128	43.1256	38.2156	36.8	36.5867
1153	LOC105258539	for	yes	4	25.1711	3.22169	0.787879	0.00599401	cosine	24	22	4	20	30.3351	20.207	10.1281	1.50122	1.18758	0.000181393	0.0119719	0.00599401	0.0456919	27.3447	30.3351	27.5342	26.8601	29.8767	26.3007	23.246	23.1852	24.2828	20.207	21.0015	21.8791
1154	LOC105258543	for	yes	0	95.9154	19.1696	0.787879	0.00599401	cosine	24	2	24	2	133.269	61.5052	71.7638	2.16679	1.25898	0.000181393	0.0119719	0.00599401	0.0456919	61.5052	76.3412	86.7156	70.9857	99.8279	95.1306	91.5669	108.082	109.173	105.336	113.052	133.269
1155	LOC105258611	for	yes	4	55.2893	7.99075	0.787879	0.00599401	cosine	24	22	4	22	70.7981	43.259	27.5391	1.63661	1.21847	0.000181393	0.0119719	0.00599401	0.0456919	60.436	70.7981	56.6987	65.0909	59.2017	57.8963	56.7682	52.7893	49.5999	44.938	43.259	45.9958
1156	LOC105258712	for	yes	14	3.48066	0.524515	0.787879	0.00599401	cosine	24	10	14	10	4.51037	2.7312	1.77917	1.65142	1.34864	0.000181393	0.0119719	0.00599401	0.0456919	3.40767	2.93796	3.35033	2.97848	2.7312	3.06305	4.51037	4.17251	3.6412	4.13094	3.39184	3.45237
1157	LOC105258715	for	yes	0	28.78	5.25559	0.787879	0.00599401	cosine	24	2	24	2	38.2021	18.8284	19.3737	2.02896	1.31777	0.000181393	0.0119719	0.00599401	0.0456919	18.8284	24.7798	23.9089	22.5908	29.1864	27.617	29.3922	32.38	33.8134	32.0068	32.6542	38.2021
1158	LOC105258729	for	yes	14	1.40631	0.608445	0.787879	0.00599401	cosine	24	10	14	10	2.51291	0.203411	2.3095	12.3539	1.70173	0.000181393	0.0119719	0.00599401	0.0456919	1.28006	0.879653	1.13085	0.818668	0.203411	1.67897	2.51291	1.84156	2.0949	1.9244	1.20837	1.30197
1159	LOC105258768	for	yes	4	15.6761	1.73814	0.787879	0.00599401	cosine	24	2	10	2	19.4245	12.9697	6.4548	1.49768	1.16898	0.000181393	0.0119719	0.00599401	0.0456919	12.9697	17.6103	16.0532	15.7314	19.4245	17.4006	15.5305	15.7116	15.0959	14.8853	13.4223	14.2782
1160	LOC105258812	for	yes	0	28.9719	3.96542	0.787879	0.00599401	cosine	24	2	24	8	36.0396	22.9959	13.0437	1.56722	1.19985	0.000181393	0.0119719	0.00599401	0.0456919	23.1664	23.8745	27.9831	22.9959	26.8747	28.724	30.2067	31.9479	32.2457	32.4292	31.1748	36.0396
1161	LOC105258892	for	yes	0	50.0824	6.90773	0.787879	0.00599401	cosine	24	2	24	4	60.5994	39.7902	20.8092	1.52297	1.2335	0.000181393	0.0119719	0.00599401	0.0456919	40.4803	39.7902	49.0195	40.333	45.8526	48.6556	54.7879	52.1591	56.1105	56.6412	56.559	60.5994
1162	LOC105258896	for	yes	4	66.9953	9.41993	0.787879	0.00599401	cosine	24	22	8	22	81.106	50.8194	30.2866	1.59597	1.26104	0.000181393	0.0119719	0.00599401	0.0456919	75.0218	80.41	68.1777	81.106	73.9988	70.9564	67.2272	63.8709	59.4919	54.9751	50.8194	57.8887
1163	LOC105258907	for	yes	4	96.4588	7.39745	0.787879	0.00599401	cosine	24	0	4	22	110.651	81.5628	29.0882	1.35664	1.06134	0.000181393	0.0119719	0.00599401	0.0456919	95.9549	110.651	98.9899	107.125	98.0473	96.7484	98.2419	93.2686	97.7491	90.2007	81.5628	88.9663
1164	LOC105258975	for	yes	0	80.835	11.1147	0.787879	0.00599401	cosine	24	2	24	2	95.5579	60.7713	34.7866	1.57242	1.27656	0.000181393	0.0119719	0.00599401	0.0456919	60.7713	72.5938	69.1376	70.1578	74.7301	76.154	88.1419	87.7067	92.6707	95.0504	87.3474	95.5579
1165	LOC105258977	for	yes	4	49.4303	3.78675	0.787879	0.00599401	cosine	24	0	4	20	55.0885	43.5152	11.5733	1.26596	1.13953	0.000181393	0.0119719	0.00599401	0.0456919	50.522	55.0885	52.8298	50.5867	55.0336	51.1833	50.9891	46.361	46.7873	43.5152	45.7461	44.5206
1166	LOC105259002	for	yes	4	40.2236	3.22735	0.787879	0.00599401	cosine	24	0	4	22	45.9946	34.9488	11.0458	1.31606	1.11032	0.000181393	0.0119719	0.00599401	0.0456919	40.484	45.9946	41.36	42.6101	43.6518	42.9706	40.3446	39.2882	38.7012	36.9868	34.9488	35.3426
1167	LOC105259022	for	yes	2	43.935	4.79034	0.787879	0.00599401	cosine	24	0	4	22	50.6739	37.0166	13.6573	1.36895	1.18052	0.000181393	0.0119719	0.00599401	0.0456919	48.5085	50.6739	46.3788	46.2873	50.4457	47.8104	41.5996	41.5364	41.0907	38.6369	37.0166	37.2347
1168	LOC105259045	for	yes	18	14.1039	1.56745	0.787879	0.00599401	cosine	24	14	18	14	17.4639	11.2986	6.1653	1.54567	1.1032	0.000181393	0.0119719	0.00599401	0.0456919	13.773	14.7574	13.8223	11.9069	13.7097	13.1821	11.2986	13.7729	17.4639	14.8688	15.5665	15.1246
1169	LOC105259064	for	yes	2	19.0434	2.39299	0.787879	0.00599401	cosine	24	0	2	22	24.7871	16.6512	8.1359	1.48861	1.19718	0.000181393	0.0119719	0.00599401	0.0456919	24.7871	21.894	20.7727	19.7582	19.6057	17.6007	16.7188	17.3513	19.11	17.5975	16.6512	16.6734
1170	LOC105259074	for	yes	8	213.169	28.9484	0.778649	0.00599401	cosine	24	20	8	20	255.337	164.98	90.357	1.54768	1.27394	0.000212543	0.0140278	0.00599401	0.0456919	224.395	236.595	223.161	255.337	244.089	246.215	214.701	191.601	197.496	164.98	170.155	189.3
1171	LOC105259084	for	yes	22	12.588	1.02904	0.787879	0.00599401	cosine	24	4	22	8	14.2301	10.667	3.5631	1.33403	1.1547	0.000181393	0.0119719	0.00599401	0.0456919	12.297	11.4795	11.8119	10.667	12.019	12.8231	12.5994	12.5267	12.601	14.1231	14.2301	13.8783
1172	LOC105259128	for	yes	4	29.3263	5.22547	0.787879	0.00599401	cosine	24	0	4	24	39.7281	19.7306	19.9975	2.01353	1.18251	0.000181393	0.0119719	0.00599401	0.0456919	29.2998	39.7281	29.92	35.6604	32.236	30.6221	32.2707	27.4439	27.29	23.3144	24.3999	19.7306
1173	LOC105259131	for	yes	2	29.6909	4.92667	0.787879	0.00599401	cosine	24	0	4	24	39.0858	22.0253	17.0605	1.77459	1.23433	0.000181393	0.0119719	0.00599401	0.0456919	37.7672	39.0858	31.9386	32.0024	33.2474	27.0374	27.4784	27.0042	26.2287	25.5394	26.9355	22.0253
1174	LOC105259157	for	yes	0	22.8973	6.0093	0.787879	0.00599401	cosine	24	2	24	8	34.0674	16.1747	17.8927	2.10622	1.68802	0.000181393	0.0119719	0.00599401	0.0456919	16.3048	16.6474	19.0182	16.1747	20.1996	18.0254	22.4001	26.0203	24.4884	30.9942	30.4273	34.0674
1175	LOC105259182	for	yes	0	13.1723	4.4502	0.787879	0.00599401	cosine	24	2	24	8	21.1045	7.27045	13.834	2.90278	1.71984	0.000181393	0.0119719	0.00599401	0.0456919	8.8915	8.43261	10.5618	7.27045	10.8652	10.3282	11.4157	17.7464	14.9945	17.7628	18.6934	21.1045
1176	LOC105259186	for	yes	2	158.491	16.1092	0.787879	0.00599401	cosine	24	0	4	22	191.51	141.304	50.206	1.3553	1.0998	0.000181393	0.0119719	0.00599401	0.0456919	187.901	191.51	163.148	164.5	164.482	153.116	149.573	151.659	151.244	141.664	141.304	141.787
1177	LOC105259201	for	yes	0	6.31036	1.79013	0.787879	0.00599401	cosine	24	2	24	8	9.16112	3.76361	5.39751	2.43413	1.68273	0.000181393	0.0119719	0.00599401	0.0456919	4.09859	3.8906	4.63306	3.76361	5.7284	6.49236	6.57465	7.76116	8.35679	7.46778	7.79617	9.16112
1178	LOC105259245	for	yes	10	163.98	14.0582	0.787879	0.00599401	cosine	24	20	10	20	191.409	144.694	46.715	1.32285	1.12884	0.000181393	0.0119719	0.00599401	0.0456919	154.697	172.919	170.435	181.094	191.409	173.352	170.856	156.565	150.562	144.694	153.567	147.607
1179	LOC105259247	for	yes	0	10.134	1.86644	0.787879	0.00599401	cosine	24	2	18	2	12.6989	6.64296	6.05594	1.91163	1.35496	0.000181393	0.0119719	0.00599401	0.0456919	6.64296	8.50352	8.91222	7.42875	9.88439	10.2879	10.9795	10.3857	12.6989	12.0757	11.3267	12.4815
1180	LOC105259290	for	yes	2	438.852	76.1813	0.787879	0.00599401	cosine	24	0	2	24	604.314	341.988	262.326	1.76706	1.36353	0.000181393	0.0119719	0.00599401	0.0456919	604.314	496.278	503.098	483.272	487.033	437.924	421.868	360.371	345.107	363.966	421.01	341.988
1181	LOC105259323	for	yes	0	10.0209	1.25752	0.787879	0.00599401	cosine	24	2	24	4	11.9746	8.16228	3.81232	1.46707	1.28083	0.000181393	0.0119719	0.00599401	0.0456919	9.15559	8.16228	9.53177	8.43173	9.63786	9.25238	9.54751	10.5009	10.2937	11.8507	11.9122	11.9746
1182	LOC105259333	for	yes	4	140.55	17.3223	0.787879	0.00599401	cosine	24	22	4	22	166.792	116.019	50.773	1.43763	1.32827	0.000181393	0.0119719	0.00599401	0.0456919	143.837	166.792	151.14	161.72	162.885	148.793	135.676	121.752	136.318	120.78	116.019	120.89
1183	LOC105259388	for	yes	0	7.02631	1.52115	0.787879	0.00599401	cosine	24	2	24	8	9.20359	4.83478	4.36881	1.90362	1.47922	0.000181393	0.0119719	0.00599401	0.0456919	5.07243	5.10843	5.81172	4.83478	7.16035	6.34093	6.8273	8.13956	8.65231	8.56755	8.59682	9.20359
1184	LOC105259405	for	yes	2	27.17	3.86497	0.787879	0.00599401	cosine	24	0	4	22	35.1536	21.694	13.4596	1.62043	1.26097	0.000181393	0.0119719	0.00599401	0.0456919	30.7125	35.1536	29.1806	27.6008	30.9737	28.6338	26.7577	24.3563	25.8251	22.7092	21.694	22.4425
1185	LOC105259407	for	yes	2	20.9151	3.39639	0.787879	0.00599401	cosine	24	0	4	20	26.741	16.4243	10.3167	1.62814	1.33642	0.000181393	0.0119719	0.00599401	0.0456919	24.4572	26.741	25.4869	22.8005	23.4739	19.1496	20.0045	19.885	18.3005	16.4243	17.4819	16.7754
1186	LOC105259410	for	yes	4	130.847	8.61179	0.787879	0.00599401	cosine	24	20	4	16	149.31	121.249	28.061	1.23143	1.11866	0.000181393	0.0119719	0.00599401	0.0456919	141.944	149.31	139.016	136.55	132.5	128.285	126.466	121.249	124.27	122.406	124.343	123.829
1187	LOC105259418	for	yes	0	106.764	24.0532	0.787879	0.00599401	cosine	24	2	24	2	148.428	66.817	81.611	2.22141	1.33503	0.000181393	0.0119719	0.00599401	0.0456919	66.817	79.4077	94.3263	74.0103	108.03	99.7164	105.476	125.928	123.133	122.982	132.917	148.428
1188	LOC105259419	for	yes	2	68.8087	7.50071	0.787879	0.00599401	cosine	24	0	2	18	84.5759	59.6917	24.8842	1.41688	1.18377	0.000181393	0.0119719	0.00599401	0.0456919	84.5759	75.7019	77.1585	74.1376	73.2109	64.7212	64.7469	64.3199	59.6917	60.8415	63.9498	62.6482
1189	LOC105259503	for	yes	0	2.01525	0.432009	0.787879	0.00599401	cosine	24	4	24	4	2.88802	1.36593	1.52209	2.11433	1.40607	0.000181393	0.0119719	0.00599401	0.0456919	1.66139	1.36593	1.606	1.661	1.7224	1.87812	2.08576	2.61493	2.10896	2.33603	2.25443	2.88802
1190	LOC105259528	for	yes	0	12.9221	2.8866	0.787879	0.00599401	cosine	24	2	24	2	17.0329	7.91011	9.12279	2.15331	1.44958	0.000181393	0.0119719	0.00599401	0.0456919	7.91011	9.51241	11.0024	9.27719	12.6383	12.2074	13.2286	15.4001	15.9885	15.9489	14.9182	17.0329
1191	LOC105259530	for	yes	4	55.2565	11.6084	0.787879	0.00599401	cosine	24	22	4	22	74.6484	39.2492	35.3992	1.90191	1.54081	0.000181393	0.0119719	0.00599401	0.0456919	68.4493	74.6484	60.9735	69.4314	62.0469	58.5552	52.6991	43.2581	48.4267	40.9165	39.2492	44.4243
1192	LOC105259539	for	yes	0	10.0926	1.84316	0.787879	0.00599401	cosine	24	2	24	8	13.2916	7.08102	6.21058	1.87707	1.29765	0.000181393	0.0119719	0.00599401	0.0456919	7.16653	8.2237	8.96947	7.08102	9.81464	10.3119	10.2662	11.3958	11.6723	11.2785	11.6392	13.2916
1193	LOC105259554	for	yes	0	17.5287	2.33064	0.787879	0.00599401	cosine	24	2	22	2	21.7121	13.992	7.7201	1.55175	1.26372	0.000181393	0.0119719	0.00599401	0.0456919	13.992	15.2335	16.3611	15.2507	16.3224	15.6982	17.7552	19.8381	18.5508	18.9028	21.7121	20.7271
1194	LOC109609710	for	yes	22	5.97246	1.51627	0.787879	0.00599401	cosine	24	4	22	4	8.03234	4.0322	4.00014	1.99205	1.73414	0.000181393	0.0119719	0.00599401	0.0456919	4.55108	4.0322	4.61282	4.17736	4.56384	5.57789	6.08351	7.91432	6.77174	7.92371	8.03234	7.42871
1195	LOC109609846	for	yes	22	18.4507	3.35515	0.787879	0.00599401	cosine	24	4	22	4	25.1664	13.6805	11.4859	1.83958	1.28237	0.000181393	0.0119719	0.00599401	0.0456919	17.9275	13.6805	16.9967	14.6279	16.0556	15.779	18.1275	19.8218	18.6397	23.9968	25.1664	20.5892
1196	LOC109609877	for	yes	2	197.637	33.0536	0.787879	0.00599401	cosine	24	0	2	22	265.188	152.403	112.785	1.74004	1.32004	0.000181393	0.0119719	0.00599401	0.0456919	265.188	242.288	209.784	230.828	198.574	190.012	199.292	171.786	174.865	180.343	152.403	156.277
1197	LOC109610337	for	yes	4	59.5905	8.66466	0.787879	0.00599401	cosine	24	0	4	24	72.4611	48.6128	23.8483	1.49058	1.29986	0.000181393	0.0119719	0.00599401	0.0456919	64.6351	72.4611	64.8613	71.0225	66.9868	67.0701	55.6994	51.5981	51.6899	48.9386	51.5107	48.6128
1198	LOC109610388	for	yes	4	124.852	25.8458	0.787879	0.00599401	cosine	24	22	4	22	170.241	83.595	86.646	2.0365	1.39441	0.000181393	0.0119719	0.00599401	0.0456919	137.71	170.241	140.376	149.309	157.953	126.861	121.485	100.194	110.171	107.077	83.595	93.2486
1199	LOC112637059	for	yes	12	24.4264	16.0355	0.787879	0.00599401	cosine	24	20	12	20	55.1288	9.42551	45.7033	5.84889	3.7615	0.000181393	0.0119719	0.00599401	0.0456919	19.4002	15.9507	43.8948	15.3469	53.0698	55.1288	25.8591	21.5405	11.6695	9.42551	11.5377	10.2936
1200	LOC112637372	for	yes	0	138.568	19.5144	0.787879	0.00599401	cosine	24	2	22	4	164.643	106.093	58.55	1.55187	1.26151	0.000181393	0.0119719	0.00599401	0.0456919	112.624	106.093	126.598	116.813	128.195	156.624	143.12	141.582	143.536	159.705	164.643	163.28
1201	LOC112637492	for	yes	10	12.8001	20.2253	0.759895	0.00599401	cosine	24	12	2	12	77.3551	0	77.3551	-10000	2.52935	0.000291798	0.0192587	0.00599401	0.0456919	77.3551	7.11603	12.4352	18.708	13.667	0	0	0	5.83372	6.21441	5.40336	6.86825
1202	LOC112637556	for	yes	2	68.6696	9.77825	0.787879	0.00599401	cosine	24	0	2	24	84.4411	53.7794	30.6617	1.57014	1.28747	0.000181393	0.0119719	0.00599401	0.0456919	84.4411	80.5336	70.7637	75.0031	81.6553	69.2426	62.5516	67.9267	63.3377	56.3312	58.4689	53.7794
1203	LOC112637718	for	yes	6	2.96625	1.76296	0.787879	0.00599401	cosine	24	0	10	24	6.6691	0.975342	5.69376	6.8377	2.85338	0.000181393	0.0119719	0.00599401	0.0456919	1.8094	5.1629	3.26811	5.57539	6.6691	2.53811	2.25452	1.97077	2.48802	1.46292	1.42042	0.975342
1204	LOC112637783	for	yes	2	338.693	103.157	0.787879	0.00599401	cosine	24	0	2	22	613.912	250.163	363.749	2.45405	1.3708	0.000181393	0.0119719	0.00599401	0.0456919	613.912	472.982	367.095	377.436	305.716	286.966	286.933	275.339	263.635	307.274	250.163	256.867
1205	LOC112638437	for	yes	4	43.4481	8.64318	0.787879	0.00599401	cosine	24	22	8	22	60.6266	33.5942	27.0324	1.80467	1.37896	0.000181393	0.0119719	0.00599401	0.0456919	45.429	56.0869	46.8429	60.6266	49.0529	47.3141	42.0036	34.8373	35.5725	34.0094	33.5942	36.0076
1206	LOC112638742	for	yes	2	28.0686	4.88639	0.787879	0.00599401	cosine	24	0	4	24	38.8997	21.9093	16.9904	1.77549	1.33594	0.000181393	0.0119719	0.00599401	0.0456919	32.9281	38.8997	28.2319	29.6839	33.6489	28.191	27.3828	24.6479	25.7873	22.6021	22.9103	21.9093
1207	LOC112639045	for	yes	4	47.3931	8.00783	0.787879	0.00599401	cosine	24	22	4	22	62.0316	38.0486	23.983	1.63033	1.3574	0.000181393	0.0119719	0.00599401	0.0456919	48.5661	62.0316	52.4115	54.6611	60.1517	47.9281	41.8188	39.8967	44.3979	38.5358	38.0486	40.2689
1208	LOC112639167	for	yes	2	465.556	117.855	0.787879	0.00599401	cosine	24	0	2	22	670.952	327.528	343.424	2.04853	1.76069	0.000181393	0.0119719	0.00599401	0.0456919	670.952	649.78	500.726	621.009	457.479	444.623	467.243	342.682	405.21	352.708	327.528	346.737
1209	LOC112639234	for	yes	12	13.4091	3.74273	0.787879	0.00599401	cosine	24	14	10	14	19.8071	8.00297	11.8041	2.47497	1.6864	0.000181393	0.0119719	0.00599401	0.0456919	15.5252	15.1194	17.537	13.0315	19.8071	18.8203	8.00297	10.2312	9.08271	11.3684	10.3991	11.9849
1210	LOC112639319	for	yes	0	13.7911	3.20519	0.787879	0.00599401	cosine	24	2	24	8	18.0512	8.84603	9.20517	2.0406	1.45005	0.000181393	0.0119719	0.00599401	0.0456919	9.52728	9.54139	11.9876	8.84603	12.6547	13.1081	14.2731	17.4132	16.4925	16.2155	17.3826	18.0512
1211	LOC112639634	for	yes	22	2.38738	0.778557	0.787879	0.00599401	cosine	24	4	20	4	3.58459	1.13201	2.45258	3.16657	1.74933	0.000181393	0.0119719	0.00599401	0.0456919	1.82613	1.13201	1.90467	1.77229	1.60558	2.08216	2.27579	2.59339	3.09634	3.58459	3.1945	3.58106
1212	LOC112639978	for	yes	2	35.4339	13.7679	0.787879	0.00599401	cosine	24	0	4	22	66.3085	15.3147	50.9938	4.32973	1.61239	0.000181393	0.0119719	0.00599401	0.0456919	49.2762	66.3085	40.0604	32.0513	43.7917	41.3006	38.9904	31.3678	27.1595	20.4958	15.3147	19.0903
1213	LOC105247750	for	yes	0	20.4684	2.12172	0.757576	0.00999001	cosine	24	10	24	10	23.7891	17.3171	6.472	1.37373	1.18859	0.000303321	0.0200192	0.00999001	0.0525015	23.5102	18.6312	19.8915	19.4496	17.3171	17.7601	19.1003	20.8807	20.0032	22.585	22.7025	23.7891
1214	LOC105247758	for	yes	0	39.6373	4.63182	0.757576	0.00999001	cosine	24	2	24	4	50.7666	32.6851	18.0815	1.5532	1.18601	0.000303321	0.0200192	0.00999001	0.0525015	34.6442	32.6851	38.3678	36.5199	35.9127	38.5145	41.8111	39.8557	39.6741	43.5834	43.313	50.7666
1215	LOC105247785	for	yes	4	50.06	9.09922	0.757576	0.00999001	cosine	24	22	4	22	70.4096	39.1901	31.2195	1.79662	1.39198	0.000303321	0.0200192	0.00999001	0.0525015	56.7622	70.4096	52.0325	59.0268	58.6131	45.9071	48.9174	41.6718	45.069	42.1078	39.1901	41.0125
1216	LOC105247800	for	yes	2	14.1292	0.874173	0.757576	0.00999001	cosine	24	0	6	24	15.5361	12.733	2.8031	1.22014	1.09817	0.000303321	0.0200192	0.00999001	0.0525015	15.4764	14.8411	15.5361	13.8458	14.812	14.7361	13.5144	13.762	13.3397	13.5697	13.3838	12.733
1217	LOC105247811	for	yes	2	58.4604	5.36668	0.757576	0.00999001	cosine	24	0	4	22	69.2135	50.2938	18.9197	1.37618	1.11185	0.000303321	0.0200192	0.00999001	0.0525015	68.1478	69.2135	57.6008	59.0827	61.5838	55.8494	58.9406	57.4527	55.3886	54.7	50.2938	53.2715
1218	LOC105247832	for	yes	0	10.9843	2.56899	0.757576	0.00999001	cosine	24	2	24	2	14.9521	6.28631	8.66579	2.37852	1.57965	0.000303321	0.0200192	0.00999001	0.0525015	6.28631	8.45386	8.44417	8.38094	10.7625	10.1256	11.51	13.7523	13.1275	12.6622	13.3541	14.9521
1219	LOC105247862	for	yes	22	76.4856	10.1955	0.757576	0.00999001	cosine	24	4	20	4	93.3606	62.0395	31.3211	1.50486	1.27641	0.000303321	0.0200192	0.00999001	0.0525015	67.9175	62.0395	72.4783	62.0798	68.4131	69.6875	81.0857	83.6729	82.2227	93.3606	87.5469	87.3232
1220	LOC105247864	for	yes	2	27.2215	3.39501	0.757576	0.00999001	cosine	24	0	2	16	34.6743	23.1312	11.5431	1.49903	1.19353	0.000303321	0.0200192	0.00999001	0.0525015	34.6743	31.7627	29.8191	27.5862	28.0374	27.0915	27.3862	23.1312	24.984	25.4435	23.3425	23.399
1221	LOC105247865	for	yes	0	9.81178	2.58531	0.757576	0.00999001	cosine	24	2	24	2	13.3561	5.14536	8.21074	2.59576	1.36802	0.000303321	0.0200192	0.00999001	0.0525015	5.14536	6.64791	8.65827	5.69609	9.85227	10.5772	10.4378	12.115	11.7284	11.8447	11.6822	13.3561
1222	LOC105247929	for	yes	2	56.3329	7.65135	0.757576	0.00999001	cosine	24	0	2	24	75.0705	48.0701	27.0004	1.56169	1.21999	0.000303321	0.0200192	0.00999001	0.0525015	75.0705	66.4627	57.57	62.0542	52.0969	50.2473	57.4533	53.6939	51.7503	50.8645	50.6612	48.0701
1223	LOC105247954	for	yes	4	51.0345	4.15833	0.757576	0.00999001	cosine	24	22	4	22	56.3262	44.0289	12.2973	1.2793	1.1439	0.000303321	0.0200192	0.00999001	0.0525015	54.2833	56.3262	55.8502	54.2772	55.7353	48.724	49.4169	52.5878	49.0991	46.2712	44.0289	45.8135
1224	LOC105248009	for	yes	2	68.7602	5.79713	0.757576	0.00999001	cosine	24	20	2	20	77.7066	61.275	16.4316	1.26816	1.15411	0.000303321	0.0200192	0.00999001	0.0525015	77.7066	77.4773	74.4411	72.1679	70.4126	72.6079	64.7765	62.0514	62.7093	61.275	64.9956	64.5007
1225	LOC105248083	for	yes	4	91.9152	11.9532	0.757576	0.00999001	cosine	24	22	4	22	116.084	79.3109	36.7731	1.46366	1.29605	0.000303321	0.0200192	0.00999001	0.0525015	107.951	116.084	93.4665	109.788	91.0957	85.893	88.3975	80.8655	82.3197	83.2923	79.3109	84.5185
1226	LOC105248114	for	yes	4	51.9945	8.2283	0.757576	0.00999001	cosine	24	0	4	24	66.5934	41.0291	25.5643	1.62308	1.34953	0.000303321	0.0200192	0.00999001	0.0525015	57.3242	66.5934	59.1517	57.392	60.6648	55.9749	50.5996	43.5294	43.8312	41.8317	46.0126	41.0291
1227	LOC105248115	for	yes	2	106.979	10.1517	0.757576	0.00999001	cosine	24	22	2	14	122.995	94.7507	28.2443	1.29809	1.19941	0.000303321	0.0200192	0.00999001	0.0525015	122.995	117.666	113.999	110.962	122.545	109.32	94.7507	98.5216	96.9314	98.1032	95.4964	102.463
1228	LOC105248119	for	yes	20	24.266	2.24028	0.748113	0.00999001	cosine	24	8	24	10	27.3807	19.0734	8.3073	1.43554	1.14011	0.000354852	0.0234202	0.00999001	0.0525015	23.9273	23.8533	22.6529	22.3401	19.0734	23.2927	25.7017	25.0309	24.2661	27.1167	26.5563	27.3807
1229	LOC105248275	for	yes	0	71.2557	15.8125	0.757576	0.00999001	cosine	24	2	24	8	95.9965	46.5011	49.4954	2.06439	1.39516	0.000303321	0.0200192	0.00999001	0.0525015	53.2059	50.2594	70.6185	46.5011	63.5095	62.6196	70.6743	81.9277	81.0116	87.3642	91.3802	95.9965
1230	LOC105248305	for	yes	4	68.8146	8.09847	0.757576	0.00999001	cosine	24	0	8	24	83.6569	55.3136	28.3433	1.51241	1.11443	0.000303321	0.0200192	0.00999001	0.0525015	73.2657	76.4584	72.6982	83.6569	73.8172	73.6665	67.4602	66.2376	67.0671	57.9894	58.1446	55.3136
1231	LOC105248307	for	yes	0	13.5159	2.84193	0.757576	0.00999001	cosine	24	2	22	2	18.6397	8.78394	9.85576	2.12202	1.28748	0.000303321	0.0200192	0.00999001	0.0525015	8.78394	10.5091	12.0661	9.27431	13.9988	12.9526	13.4179	15.5349	15.4182	15.3109	18.6397	16.2841
1232	LOC105248323	for	yes	4	13.2441	1.48348	0.757576	0.00999001	cosine	24	2	4	22	15.8124	10.7043	5.1081	1.4772	1.24193	0.000303321	0.0200192	0.00999001	0.0525015	11.7072	15.8124	14.8041	13.769	15.3215	13.4554	13.4173	11.9202	13.0011	11.7991	10.7043	13.2178
1233	LOC105248324	for	yes	2	231.858	28.7483	0.757576	0.00999001	cosine	24	10	2	10	289.378	180.297	109.081	1.60501	1.13356	0.000303321	0.0200192	0.00999001	0.0525015	289.378	232.834	237.712	203.109	180.297	197.466	222.304	222.597	236.874	266.704	251.996	241.023
1234	LOC105248449	for	yes	4	102.084	11.9499	0.757576	0.00999001	cosine	24	22	4	22	129.095	86.5156	42.5794	1.49216	1.18789	0.000303321	0.0200192	0.00999001	0.0525015	108.226	129.095	106.472	115.143	112.598	94.2556	97.1403	96.8084	96.0225	87.9407	86.5156	94.788
1235	LOC105248464	for	yes	0	29.2414	3.84585	0.757576	0.00999001	cosine	24	2	24	2	37.0739	24.2029	12.871	1.5318	1.21378	0.000303321	0.0200192	0.00999001	0.0525015	24.2029	25.6881	27.1439	26.1848	26.5581	31.1916	27.8326	32.2357	28.7188	28.3888	35.678	37.0739
1236	LOC105248496	for	yes	0	16.7061	2.95372	0.757576	0.00999001	cosine	24	2	24	4	22.0915	12.1978	9.8937	1.81111	1.20153	0.000303321	0.0200192	0.00999001	0.0525015	13.8148	12.1978	16.2961	12.6497	15.5371	15.369	16.2394	18.4548	18.4157	18.4663	20.9408	22.0915
1237	LOC105248506	for	yes	6	31.334	3.14506	0.757576	0.00999001	cosine	24	22	8	22	36.0574	25.5501	10.5073	1.41124	1.16106	0.000303321	0.0200192	0.00999001	0.0525015	32.4308	33.6456	35.591	36.0574	33.7777	32.008	30.2906	28.2622	31.9556	29.092	25.5501	27.3464
1238	LOC105248523	for	yes	2	25.4661	3.02502	0.757576	0.00999001	cosine	24	0	4	20	31.3593	20.7074	10.6519	1.5144	1.17823	0.000303321	0.0200192	0.00999001	0.0525015	27.8182	31.3593	26.7202	27.4445	28.1875	26.8439	25.0774	24.0401	23.6102	20.7074	22.5765	21.208
1239	LOC105248524	for	yes	0	46.7169	10.532	0.757576	0.00999001	cosine	24	2	24	8	65.209	32.9083	32.3007	1.98154	1.43333	0.000303321	0.0200192	0.00999001	0.0525015	38.266	35.4905	41.1089	32.9083	39.2071	38.4758	44.217	52.7832	55.1484	54.7416	63.0475	65.209
1240	LOC105248571	for	yes	0	6.39839	1.58193	0.757576	0.00999001	cosine	24	2	24	8	9.1911	4.20301	4.98809	2.18679	1.48914	0.000303321	0.0200192	0.00999001	0.0525015	4.96531	4.95711	5.62568	4.20301	5.22683	5.27892	5.77964	7.78348	7.39599	7.76027	8.61332	9.1911
1241	LOC105248596	for	yes	2	165.643	16.93	0.757576	0.00999001	cosine	24	18	2	18	210.732	145.62	65.112	1.44714	1.14498	0.000303321	0.0200192	0.00999001	0.0525015	210.732	177.556	180.817	168.479	158.75	155.074	149.348	152.589	145.62	163.057	164.828	160.862
1242	LOC105248611	for	yes	20	190.179	21.5062	0.748113	0.00999001	cosine	24	8	20	8	217.812	153.238	64.574	1.4214	1.23141	0.000354852	0.0234202	0.00999001	0.0525015	198.779	156.618	196.416	153.238	168.952	170.941	193.123	204.254	194.429	217.812	217.094	210.498
1243	LOC105248626	for	yes	16	37.095	5.4068	0.757576	0.00999001	cosine	24	4	16	6	45.8472	26.2866	19.5606	1.74413	1.20376	0.000303321	0.0200192	0.00999001	0.0525015	34.567	30.6079	26.2866	39.5184	36.1536	37.855	41.2153	45.8472	43.4087	41.6102	35.7112	32.3592
1244	LOC105248627	for	yes	12	23.6574	2.88015	0.757576	0.00999001	cosine	24	20	12	20	28.9285	20.1278	8.8007	1.43724	1.19354	0.000303321	0.0200192	0.00999001	0.0525015	20.7388	25.2296	24.2584	25.0794	28.4645	28.9285	24.8029	22.6535	22.3297	20.1278	21.1385	20.1373
1245	LOC105248629	for	yes	4	92.9284	18.2668	0.757576	0.00999001	cosine	24	22	4	22	124.716	69.7816	54.9344	1.78723	1.43228	0.000303321	0.0200192	0.00999001	0.0525015	111.304	124.716	88.4477	113.882	111.905	100.419	92.0978	78.1305	80.0695	72.3026	69.7816	72.0849
1246	LOC105248661	for	yes	20	17.3178	3.03652	0.748113	0.00999001	cosine	24	8	20	8	21.5205	11.5694	9.9511	1.86012	1.40942	0.000354852	0.0234202	0.00999001	0.0525015	16.5127	14.4601	16.2719	11.5694	14.469	14.7077	17.9132	20.7294	18.6179	21.5205	19.8496	21.1918
1247	LOC105248695	for	yes	20	3.87161	0.92166	0.757576	0.00999001	cosine	24	2	18	2	5.31558	2.09547	3.22011	2.5367	1.39839	0.000303321	0.0200192	0.00999001	0.0525015	2.09547	2.57167	3.37095	3.03938	4.28419	4.7139	3.55664	4.2898	5.31558	4.85905	4.1829	4.17976
1248	LOC105248708	for	yes	10	11.3413	0.968452	0.748113	0.00999001	cosine	24	22	10	24	12.727	9.68482	3.04218	1.31412	1.14214	0.000354852	0.0234202	0.00999001	0.0525015	11.3836	12.2926	11.2154	12.1209	12.727	12.5293	11.9333	11.1827	10.2097	10.7628	10.0536	9.68482
1249	LOC105248790	for	yes	0	31.6494	3.69422	0.757576	0.00999001	cosine	24	2	24	8	37.9874	24.3868	13.6006	1.5577	1.11287	0.000303321	0.0200192	0.00999001	0.0525015	26.0407	31.3211	28.2177	24.3868	31.0832	32.6143	31.5481	33.5914	34.5915	33.5907	34.8199	37.9874
1250	LOC105248807	for	yes	10	141.103	25.7334	0.757576	0.00999001	cosine	24	20	10	20	196.478	104.63	91.848	1.87784	1.29955	0.000303321	0.0200192	0.00999001	0.0525015	138.657	139.271	164.021	155.169	196.478	172.776	137.058	126.214	117.801	104.63	130.342	110.815
1251	LOC105248809	for	yes	0	87.0217	17.0293	0.757576	0.00999001	cosine	24	2	24	8	114.949	56.1226	58.8264	2.04818	1.35114	0.000303321	0.0200192	0.00999001	0.0525015	69.1949	69.0231	83.4431	56.1226	74.8321	83.4154	84.847	101.042	101.109	100.937	105.345	114.949
1252	LOC105248838	for	yes	4	16.6174	2.553	0.757576	0.00999001	cosine	24	0	4	22	22.6762	13.3954	9.2808	1.69283	1.25686	0.000303321	0.0200192	0.00999001	0.0525015	15.0505	22.6762	18.9505	17.4422	18.9163	16.3129	15.2967	15.1389	17.7828	14.6785	13.3954	13.768
1253	LOC105248851	for	yes	4	212.214	9.50018	0.757576	0.00999001	cosine	24	2	4	2	226.883	193.319	33.564	1.17362	1.05672	0.000303321	0.0200192	0.00999001	0.0525015	193.319	226.883	226.733	216.025	220.055	211.36	215.064	208.243	214.183	202.381	202.586	209.734
1254	LOC105248881	for	yes	4	167.784	17.255	0.757576	0.00999001	cosine	24	0	4	16	203.277	150.3	52.977	1.35248	1.18038	0.000303321	0.0200192	0.00999001	0.0525015	162.023	203.277	166.863	198.83	185.644	164.416	158.205	150.3	159.69	157.275	153.443	153.438
1255	LOC105248922	for	yes	0	25.3923	1.15224	0.757576	0.00999001	cosine	24	2	24	8	27.3401	23.0652	4.2749	1.18534	1.07289	0.000303321	0.0200192	0.00999001	0.0525015	24.5551	24.6877	24.7857	23.0652	24.4341	26.0193	24.9227	25.4238	26.4751	26.4872	26.5118	27.3401
1256	LOC105248958	for	yes	0	30.0835	6.91778	0.757576	0.00999001	cosine	24	2	24	2	40.9114	16.7497	24.1617	2.44252	1.44497	0.000303321	0.0200192	0.00999001	0.0525015	16.7497	24.4775	23.7586	21.06	31.3751	29.6197	31.5955	35.3692	37.734	33.1152	35.2362	40.9114
1257	LOC105248970	for	yes	2	76.7028	14.9641	0.757576	0.00999001	cosine	24	0	2	16	118.826	62.9823	55.8437	1.88666	1.23176	0.000303321	0.0200192	0.00999001	0.0525015	118.826	85.5714	84.4446	85.1471	73.9637	72.6281	70.7914	62.9823	63.064	70.2349	69.1265	63.6537
1258	LOC105248990	for	yes	4	41.8092	4.31158	0.757576	0.00999001	cosine	24	22	4	22	52.0951	36.6856	15.4095	1.42004	1.16915	0.000303321	0.0200192	0.00999001	0.0525015	42.3844	52.0951	44.3346	42.4807	46.7337	42.5967	37.9149	42.3125	38.9391	37.313	36.6856	37.9203
1259	LOC105249008	for	yes	2	19.7584	2.0711	0.757576	0.00999001	cosine	24	0	4	22	23.5809	16.4777	7.1032	1.43108	1.13024	0.000303321	0.0200192	0.00999001	0.0525015	23.2038	23.5809	19.7344	20.36	21.1551	19.7241	19.8446	19.0583	18.3978	18.7174	16.4777	16.8461
1260	LOC105249192	for	yes	0	47.241	5.12415	0.757576	0.00999001	cosine	24	2	24	8	58.1803	40.7995	17.3808	1.42601	1.16822	0.000303321	0.0200192	0.00999001	0.0525015	42.1558	41.3144	45.0601	40.7995	45.4307	45.2982	45.1413	50.6098	47.0072	52.6399	53.2551	58.1803
1261	LOC105249197	for	yes	22	47.8366	4.78312	0.757576	0.00999001	cosine	24	8	22	10	56.8796	40.4961	16.3835	1.40457	1.19371	0.000303321	0.0200192	0.00999001	0.0525015	55.0322	46.5154	43.4555	42.6834	40.4961	44.3302	48.128	47.8271	48.7268	52.9172	56.8796	47.0473
1262	LOC105249198	for	yes	22	18.2092	1.99108	0.757576	0.00999001	cosine	24	4	18	4	21.7916	15.5714	6.2202	1.39946	1.18173	0.000303321	0.0200192	0.00999001	0.0525015	15.6793	15.5714	16.5973	16.9939	16.3774	17.2658	19.4908	18.6458	21.7916	19.6135	20.9465	19.5366
1263	LOC105249205	for	yes	2	24.3177	3.18654	0.757576	0.00999001	cosine	24	0	2	24	30.3935	20.0092	10.3843	1.51898	1.25957	0.000303321	0.0200192	0.00999001	0.0525015	30.3935	27.8084	24.9686	28.6554	25.2456	23.6103	23.6701	24.1856	20.1468	22.0777	21.0415	20.0092
1264	LOC105249217	for	yes	10	25.3412	7.86657	0.748113	0.00999001	cosine	24	22	12	24	46.0583	14.1669	31.8914	3.25112	1.30696	0.000354852	0.0234202	0.00999001	0.0525015	21.1739	25.5764	27.6735	25.4404	34.0536	46.0583	26.6585	22.6083	20.0686	21.3305	19.286	14.1669
1265	LOC105249220	for	yes	22	13.1826	1.65244	0.757576	0.00999001	cosine	24	8	22	8	16.0718	10.2216	5.8502	1.57234	1.1694	0.000303321	0.0200192	0.00999001	0.0525015	13.2625	11.2544	12.7409	10.2216	11.2431	13.5406	12.4537	14.5634	13.7189	15.373	16.0718	13.7474
1266	LOC105249255	for	yes	10	113.376	19.2563	0.757576	0.00999001	cosine	24	20	10	20	145.53	86.0733	59.4567	1.69077	1.30497	0.000303321	0.0200192	0.00999001	0.0525015	113.543	116.69	136.472	108.272	145.53	142.821	117.165	109.888	104.579	86.0733	92.1577	87.3241
1267	LOC105249305	for	yes	0	81.3576	8.36543	0.757576	0.00999001	cosine	24	2	22	8	96.6731	68.1953	28.4778	1.41759	1.13935	0.000303321	0.0200192	0.00999001	0.0525015	71.8475	71.6494	81.575	68.1953	77.3	78.2827	80.6773	83.791	84.1388	88.0719	96.6731	94.0893
1268	LOC105249309	for	yes	8	93.286	6.43225	0.757576	0.00999001	cosine	24	22	10	20	104.589	80.9281	23.6609	1.29237	1.10725	0.000303321	0.0200192	0.00999001	0.0525015	85.4459	97.314	98.5244	98.4778	104.589	96.1452	95.9215	92.194	94.5341	80.9281	86.4191	88.9388
1269	LOC105249318	for	yes	20	68.0013	6.47972	0.757576	0.00999001	cosine	24	14	20	10	78.4055	54.8606	23.5449	1.42918	1.15718	0.000303321	0.0200192	0.00999001	0.0525015	71.9662	66.4887	65.7642	64.2162	54.8606	62.2645	70.4397	63.3959	66.7319	78.4055	77.172	74.3097
1270	LOC105249325	for	yes	8	95.7255	14.8476	0.757576	0.00999001	cosine	24	0	10	22	118.878	77.2545	41.6235	1.53878	1.35623	0.000303321	0.0200192	0.00999001	0.0525015	81.368	117.799	99.329	112.392	118.878	109.427	94.3815	85.1695	91.4096	82.8709	77.2545	78.4269
1271	LOC105249389	for	yes	8	118.835	15.0639	0.757576	0.00999001	cosine	24	22	8	2	137.148	94.274	42.874	1.45478	1.24905	0.000303321	0.0200192	0.00999001	0.0525015	94.274	130.538	128.619	137.148	135.979	131.75	128.612	112.616	121.439	95.0095	104.553	105.48
1272	LOC105249455	for	yes	12	16.8669	1.46474	0.757576	0.00999001	cosine	24	20	12	2	19.6291	14.0173	5.6118	1.40035	1.09867	0.000303321	0.0200192	0.00999001	0.0525015	14.0173	16.9907	17.4858	17.5041	19.1757	19.6291	16.9293	16.7235	16.6937	15.556	15.7652	15.9321
1273	LOC105249465	for	yes	2	53.2561	7.39394	0.757576	0.00999001	cosine	24	0	4	22	66.6121	43.0623	23.5498	1.54688	1.27165	0.000303321	0.0200192	0.00999001	0.0525015	62.4884	66.6121	53.4079	63.3655	57.0778	50.7093	52.3588	49.1396	51.1712	45.6902	43.0623	43.9902
1274	LOC105249466	for	yes	0	84.954	12.272	0.757576	0.00999001	cosine	24	2	24	2	106.038	61.5729	44.4651	1.72215	1.23664	0.000303321	0.0200192	0.00999001	0.0525015	61.5729	76.1545	75.78	67.2245	83.6293	88.6535	85.2189	94.176	95.8635	91.0585	94.0782	106.038
1275	LOC105249473	for	yes	0	117.135	20.9236	0.757576	0.00999001	cosine	24	2	18	2	142.904	69.6655	73.2385	2.05129	1.32278	0.000303321	0.0200192	0.00999001	0.0525015	69.6655	102.082	102.782	91.8915	121.648	123.778	117.286	128.512	142.904	127.098	135.958	142.011
1276	LOC105249511	for	yes	2	23.0681	2.39935	0.757576	0.00999001	cosine	24	0	4	22	27.4456	20.0918	7.3538	1.36601	1.17706	0.000303321	0.0200192	0.00999001	0.0525015	27.2634	27.4456	25.1074	23.5174	23.8278	22.6502	21.3306	22.9715	20.4368	21.6129	20.0918	20.5623
1277	LOC105249514	for	yes	4	59.8943	9.58667	0.757576	0.00999001	cosine	24	22	4	22	75.3286	45.0239	30.3047	1.67308	1.37115	0.000303321	0.0200192	0.00999001	0.0525015	61.282	75.3286	69.787	66.0989	71.8818	64.5344	57.5557	48.5126	59.0392	48.791	45.0239	50.8966
1278	LOC105249537	for	yes	2	72.6606	7.88339	0.757576	0.00999001	cosine	24	0	2	24	92.8414	64.5987	28.2427	1.4372	1.15147	0.000303321	0.0200192	0.00999001	0.0525015	92.8414	78.3772	82.4048	68.9673	73.5474	71.2336	69.2475	67.2534	70.7031	68.067	64.6854	64.5987
1279	LOC105249575	for	yes	22	214.497	17.8634	0.757576	0.00999001	cosine	24	8	22	8	245.116	185.643	59.473	1.32036	1.14406	0.000303321	0.0200192	0.00999001	0.0525015	213.291	190.732	219.819	185.643	193.974	202.226	212.649	221.9	219.942	237.314	245.116	231.359
1280	LOC105249586	for	yes	22	143.597	15.5182	0.757576	0.00999001	cosine	24	8	22	10	165.767	120.57	45.197	1.37486	1.22128	0.000303321	0.0200192	0.00999001	0.0525015	140.454	124.987	136.194	124.892	120.57	132.548	152.483	156.981	143.002	163.406	165.767	161.878
1281	LOC105249600	for	yes	2	53.0701	4.98166	0.757576	0.00999001	cosine	24	0	2	22	60.8404	44.5012	16.3392	1.36716	1.173	0.000303321	0.0200192	0.00999001	0.0525015	60.8404	59.1343	60.1953	54.6356	55.2167	51.2719	51.6582	48.6835	53.3673	50.4129	44.5012	46.9236
1282	LOC105249605	for	yes	0	46.596	5.23621	0.757576	0.00999001	cosine	24	2	24	2	55.2991	37.3343	17.9648	1.48119	1.1288	0.000303321	0.0200192	0.00999001	0.0525015	37.3343	40.4813	44.7284	38.9389	48.4774	45.9865	46.1705	50.4894	52.0061	48.8555	50.3851	55.2991
1283	LOC105249625	for	yes	16	504.209	20.2774	0.757576	0.00999001	cosine	24	12	20	8	530.353	464.26	66.093	1.14236	1.06733	0.000303321	0.0200192	0.00999001	0.0525015	509.436	513.542	488.487	464.26	492.417	471.3	503.936	525.614	525.569	530.353	514.923	510.666
1284	LOC105249677	for	yes	2	351.032	78.3078	0.757576	0.00999001	cosine	24	0	2	18	526.78	276.097	250.683	1.90795	1.54955	0.000303321	0.0200192	0.00999001	0.0525015	526.78	456.081	376.404	436.968	321.582	330.843	328.498	281.996	276.097	320.054	278.424	278.655
1285	LOC105249696	for	yes	2	132.499	17.0311	0.757576	0.00999001	cosine	24	0	4	22	167.782	108.169	59.613	1.55111	1.19946	0.000303321	0.0200192	0.00999001	0.0525015	141.183	167.782	135.96	158.225	130.64	138.771	134.272	117.705	126.498	117.464	108.169	113.321
1286	LOC105249715	for	yes	6	48.3434	7.02663	0.757576	0.00999001	cosine	24	22	10	22	58.4003	35.8996	22.5007	1.62677	1.27235	0.000303321	0.0200192	0.00999001	0.0525015	51.4843	54.369	54.8682	53.0049	58.4003	53.1422	49.2921	47.9328	42.138	42.7312	35.8996	36.8579
1287	LOC105249726	for	yes	0	4.07679	1.12737	0.757576	0.00999001	cosine	24	2	24	8	6.00757	2.40968	3.59789	2.4931	1.65814	0.000303321	0.0200192	0.00999001	0.0525015	2.79169	3.04161	2.97109	2.40968	3.49715	3.6482	4.41131	5.04341	5.58877	4.64236	4.86858	6.00757
1288	LOC105249738	for	yes	4	12.295	3.07529	0.757576	0.00999001	cosine	24	12	2	16	18.8711	6.84597	12.0251	2.75653	1.3176	0.000303321	0.0200192	0.00999001	0.0525015	18.8711	15.3204	14.4863	12.9884	9.45134	8.42658	10.9945	6.84597	12.9872	11.7732	13.084	12.3116
1289	LOC105249740	for	yes	4	17.296	1.89014	0.757576	0.00999001	cosine	24	20	4	18	20.3356	15.0477	5.2879	1.35141	1.23879	0.000303321	0.0200192	0.00999001	0.0525015	19.3935	20.3356	19.1897	20.0006	16.3309	17.9963	16.891	15.3667	15.0477	15.6552	15.6185	15.7267
1290	LOC105249785	for	yes	0	14.4893	3.79351	0.757576	0.00999001	cosine	24	2	24	4	20.8897	9.1179	11.7718	2.29106	1.56151	0.000303321	0.0200192	0.00999001	0.0525015	10.0627	9.1179	11.9669	11.5886	10.5592	12.1635	16.9883	16.4925	18.198	18.0957	17.7492	20.8897
1291	LOC105249808	for	yes	2	22.6699	3.84676	0.757576	0.00999001	cosine	24	0	2	24	31.4528	17.4726	13.9802	1.80012	1.26487	0.000303321	0.0200192	0.00999001	0.0525015	31.4528	28.525	25.6955	21.4027	22.6827	21.7552	22.2142	19.8835	20.3147	21.5395	19.1	17.4726
1292	LOC105249822	for	yes	0	69.8782	14.3235	0.757576	0.00999001	cosine	24	2	24	8	85.6213	44.8975	40.7238	1.90704	1.33278	0.000303321	0.0200192	0.00999001	0.0525015	45.9471	51.8753	60.6155	44.8975	72.7699	76.4733	76.1799	84.2976	80.6339	78.4396	80.7872	85.6213
1293	LOC105249885	for	yes	2	87.87	13.555	0.757576	0.00999001	cosine	24	0	4	24	116.655	65.9544	50.7006	1.76872	1.244	0.000303321	0.0200192	0.00999001	0.0525015	107.936	116.655	86.3481	98.7709	85.0648	90.1861	88.5079	79.3978	78.0862	82.323	75.2095	65.9544
1294	LOC105249960	for	yes	20	35.6358	3.32	0.757576	0.00999001	cosine	24	18	2	18	41.7162	30.5751	11.1411	1.36438	1.13617	0.000303321	0.0200192	0.00999001	0.0525015	41.7162	37.5474	37.2014	36.1313	34.6031	33.0474	31.6388	31.9231	30.5751	40.4103	37.3641	35.4714
1295	LOC105250052	for	yes	4	14.4203	1.80141	0.757576	0.00999001	cosine	24	0	4	24	17.8444	11.7682	6.0762	1.51632	1.19372	0.000303321	0.0200192	0.00999001	0.0525015	13.4913	17.8444	15.8168	15.4403	15.4303	16.3229	15.4933	12.4265	13.3538	12.4064	13.25	11.7682
1296	LOC105250061	for	yes	2	141.017	23.5929	0.757576	0.00999001	cosine	24	0	2	18	203.617	116.265	87.352	1.75132	1.24803	0.000303321	0.0200192	0.00999001	0.0525015	203.617	161.38	158.152	150.42	128.061	132.995	143.014	126.721	116.265	124.562	127.196	119.826
1297	LOC105250085	for	yes	12	32.8128	3.71128	0.757576	0.00999001	cosine	24	16	12	18	41.9527	28.6697	13.283	1.46331	1.20881	0.000303321	0.0200192	0.00999001	0.0525015	32.7797	35.8805	34.0678	33.646	36.2746	41.9527	30.8758	29.5363	28.6697	28.9868	31.4017	29.6826
1298	LOC105250091	for	yes	0	3.4858	0.737302	0.757576	0.00999001	cosine	24	2	24	4	4.44744	2.2967	2.15074	1.93645	1.37101	0.000303321	0.0200192	0.00999001	0.0525015	2.35179	2.2967	2.52405	2.93049	4.01772	3.487	3.6723	3.91214	3.99637	3.81524	4.37835	4.44744
1299	LOC105250096	for	yes	0	15.6647	3.46617	0.757576	0.00999001	cosine	24	2	22	2	20.178	10.7626	9.4154	1.87483	1.43811	0.000303321	0.0200192	0.00999001	0.0525015	10.7626	11.4007	13.9514	11.442	14.888	13.6613	14.3371	19.6942	18.944	19.0705	20.178	19.6464
1300	LOC105250108	for	yes	2	57.6384	5.66183	0.757576	0.00999001	cosine	24	0	2	24	68.661	50.181	18.48	1.36827	1.1724	0.000303321	0.0200192	0.00999001	0.0525015	68.661	65.2926	61.8131	59.1202	61.235	59.8548	53.777	52.6873	51.1861	52.7234	55.1296	50.181
1301	LOC105250130	for	yes	0	29.8975	8.20686	0.757576	0.00999001	cosine	24	4	24	8	43.9432	16.092	27.8512	2.73075	1.63896	0.000303321	0.0200192	0.00999001	0.0525015	23.8729	21.2123	26.7901	16.092	22.5722	25.9925	30.2013	33.5487	35.5384	39.8796	39.1267	43.9432
1302	LOC105250133	for	yes	2	33.5056	7.43343	0.757576	0.00999001	cosine	24	0	2	22	47.5829	22.5324	25.0505	2.11175	1.52467	0.000303321	0.0200192	0.00999001	0.0525015	47.5829	44.0735	35.3714	43.7462	31.5717	31.5425	32.5101	26.199	28.6922	29.7939	22.5324	28.4518
1303	LOC105250135	for	yes	2	69.0954	7.95492	0.757576	0.00999001	cosine	24	0	2	24	86.3973	57.6088	28.7885	1.49972	1.20366	0.000303321	0.0200192	0.00999001	0.0525015	86.3973	79.9024	75.9799	69.5729	65.2682	70.6566	69.203	60.947	63.124	67.9643	62.5207	57.6088
1304	LOC105250156	for	yes	6	47.9086	6.26437	0.757576	0.00999001	cosine	24	22	6	18	57.7417	38.0802	19.6615	1.51632	1.2106	0.000303321	0.0200192	0.00999001	0.0525015	50.1183	51.8079	57.7417	53.2049	56.1398	48.9456	50.4719	43.9492	38.0802	44.4485	40.7955	39.2001
1305	LOC105250167	for	yes	12	21.9708	2.7115	0.757576	0.00999001	cosine	24	16	10	16	26.0633	17.9847	8.0786	1.44919	1.22234	0.000303321	0.0200192	0.00999001	0.0525015	22.5367	24.4462	23.013	24.6643	26.0633	25.8506	20.5857	17.9847	20.3816	19.2125	20.1779	18.7334
1306	LOC105250191	for	yes	0	99.267	9.84646	0.757576	0.00999001	cosine	24	2	24	2	109.586	76.076	33.51	1.44048	1.08498	0.000303321	0.0200192	0.00999001	0.0525015	76.076	85.0738	103.286	89.9694	101.312	97.9316	105.031	105.302	107.706	103.676	106.254	109.586
1307	LOC105250223	for	yes	2	43.516	5.11688	0.757576	0.00999001	cosine	24	0	2	24	55.5812	36.9352	18.646	1.50483	1.19335	0.000303321	0.0200192	0.00999001	0.0525015	55.5812	49.7334	48.0531	45.1574	44.0614	38.6741	41.6871	39.6641	41.3746	41.0029	40.2675	36.9352
1308	LOC105250260	for	yes	8	27.4606	3.2029	0.748113	0.00999001	cosine	24	20	8	24	32.1364	21.7756	10.3608	1.4758	1.17798	0.000354852	0.0234202	0.00999001	0.0525015	30.1561	29.7159	30.1778	32.1364	30.181	29.6847	27.2651	23.8738	25.6268	23.316	25.6182	21.7756
1309	LOC105250273	for	yes	4	172.524	21.3049	0.757576	0.00999001	cosine	24	22	4	22	210.918	146.314	64.604	1.44154	1.24366	0.000303321	0.0200192	0.00999001	0.0525015	193.935	210.918	177.843	208.576	174.719	167.326	169.597	148.645	168.375	148.103	146.314	155.939
1310	LOC105250277	for	yes	4	47.6189	8.37926	0.757576	0.00999001	cosine	24	22	4	22	59.9638	37.0392	22.9246	1.61893	1.41776	0.000303321	0.0200192	0.00999001	0.0525015	56.6122	59.9638	52.4827	55.7938	56.7064	52.5654	42.3694	41.3963	38.046	39.9307	37.0392	38.5208
1311	LOC105250288	for	yes	2	118.314	16.8024	0.757576	0.00999001	cosine	24	0	2	16	144.772	98.1054	46.6666	1.47568	1.3827	0.000303321	0.0200192	0.00999001	0.0525015	144.772	141.136	129.876	142.367	123.325	109.192	116.522	98.1054	110.83	102.073	101.322	100.25
1312	LOC105250300	for	yes	6	223.607	14.4996	0.757576	0.00999001	cosine	24	20	6	20	245.144	207.627	37.517	1.18069	1.1443	0.000303321	0.0200192	0.00999001	0.0525015	238.54	241.687	245.144	218.512	240.239	234.97	209.944	208.704	211.074	207.627	208.486	218.354
1313	LOC105250310	for	yes	22	54.8266	13.1104	0.757576	0.00999001	cosine	24	4	20	8	75.6597	35.5847	40.075	2.12619	1.53296	0.000303321	0.0200192	0.00999001	0.0525015	45.8839	42.0888	46.3758	35.5847	43.3304	47.3124	50.555	66.5508	61.7576	75.6597	70.3383	72.4816
1314	LOC105250339	for	yes	12	41.5868	5.75942	0.757576	0.00999001	cosine	24	20	12	20	49.854	32.6515	17.2025	1.52685	1.26057	0.000303321	0.0200192	0.00999001	0.0525015	37.5948	44.0886	45.7721	47.3909	48.7672	49.854	40.2697	42.7606	42.2145	32.6515	34.656	33.0215
1315	LOC105250363	for	yes	0	3.45081	0.73396	0.757576	0.00999001	cosine	24	2	22	4	4.59217	2.49195	2.10022	1.8428	1.39081	0.000303321	0.0200192	0.00999001	0.0525015	2.52694	2.49195	2.93799	2.56663	2.99046	3.06731	4.03249	4.03189	4.36242	3.72323	4.59217	4.0862
1316	LOC105250393	for	yes	4	25.0086	3.26664	0.757576	0.00999001	cosine	24	0	4	20	30.3402	19.9089	10.4313	1.52395	1.22432	0.000303321	0.0200192	0.00999001	0.0525015	23.2205	30.3402	25.4931	29.1677	28.4293	27.4938	25.4263	23.563	25.1262	19.9089	21.1426	20.7912
1317	LOC105250432	for	yes	8	21.1487	2.4819	0.757576	0.00999001	cosine	24	18	8	20	26.48	18.6377	7.8423	1.42078	1.21094	0.000303321	0.0200192	0.00999001	0.0525015	20.8591	23.3271	20.2431	26.48	24.7478	22.9033	19.175	19.2637	18.7021	18.6377	19.7855	19.6603
1318	LOC105250434	for	yes	0	56.7086	12.2112	0.757576	0.00999001	cosine	24	2	24	4	80.71	38.0474	42.6626	2.1213	1.34012	0.000303321	0.0200192	0.00999001	0.0525015	38.9425	38.0474	46.0627	48.687	60.5869	59.8225	49.1464	64.2746	68.8825	60.0944	65.2463	80.71
1319	LOC105250483	for	yes	0	12.7547	2.04968	0.757576	0.00999001	cosine	24	2	24	2	15.8716	9.47461	6.39699	1.67517	1.16731	0.000303321	0.0200192	0.00999001	0.0525015	9.47461	9.88417	12.3485	9.58854	12.1656	13.9534	13.5136	13.1292	14.201	13.7286	15.1981	15.8716
1320	LOC105250488	for	yes	22	29.0696	3.63401	0.757576	0.00999001	cosine	24	8	22	8	33.6777	22.6695	11.0082	1.4856	1.19464	0.000303321	0.0200192	0.00999001	0.0525015	31.5774	23.9393	27.8357	22.6695	24.457	27.0532	31.2808	31.0038	29.8236	33.1983	33.6777	32.3189
1321	LOC105250570	for	yes	18	8.33802	4.18242	0.757576	0.00999001	cosine	24	20	18	24	18.8721	3.93207	14.94	4.79953	2.08599	0.000303321	0.0200192	0.00999001	0.0525015	5.18424	6.40048	5.10381	9.62273	10.5799	11.8034	9.07562	10.6465	18.8721	4.2236	4.61173	3.93207
1322	LOC105250602	for	yes	0	15.3305	2.42925	0.757576	0.00999001	cosine	24	2	24	2	18.4764	9.73497	8.74143	1.89794	1.15335	0.000303321	0.0200192	0.00999001	0.0525015	9.73497	13.0615	14.8977	12.1936	15.5228	16.2407	16.1521	16.5486	17.1822	18.1074	15.8484	18.4764
1323	LOC105250650	for	yes	4	75.3815	7.66124	0.757576	0.00999001	cosine	24	22	4	20	87.174	63.0506	24.1234	1.3826	1.19303	0.000303321	0.0200192	0.00999001	0.0525015	73.8258	87.174	82.4264	77.9298	83.3654	86.8974	71.5022	71.9289	68.9166	63.0506	67.6838	69.877
1324	LOC105250700	for	yes	12	20.0672	2.42317	0.757576	0.00999001	cosine	24	16	10	22	24.9973	16.9822	8.0151	1.47197	1.19794	0.000303321	0.0200192	0.00999001	0.0525015	19.7998	21.9293	20.3613	22.0423	24.9973	23.3934	19.1544	17.4762	18.4001	18.4911	16.9822	17.7785
1325	LOC105250705	for	yes	0	8.90284	1.56411	0.757576	0.00999001	cosine	24	2	18	2	10.8434	6.00951	4.83389	1.80437	1.41212	0.000303321	0.0200192	0.00999001	0.0525015	6.00951	6.99842	7.26212	7.13095	9.43612	9.44692	9.11653	10.079	10.8434	10.255	9.4492	10.8069
1326	LOC105250754	for	yes	10	16.3391	2.38619	0.757576	0.00999001	cosine	24	20	10	20	20.9588	13.1796	7.7792	1.59025	1.29413	0.000303321	0.0200192	0.00999001	0.0525015	14.8128	19.031	17.723	16.0469	20.9588	19.977	15.3	15.6459	14.3103	13.1796	14.3777	14.7056
1327	LOC105250789	for	yes	10	26.7461	2.832	0.757576	0.00999001	cosine	24	18	10	18	33.046	22.7627	10.2833	1.45176	1.17796	0.000303321	0.0200192	0.00999001	0.0525015	26.5856	28.1547	28.0467	29.3692	33.046	28.9992	25.2369	24.6181	22.7627	24.2284	26.6035	23.3019
1328	LOC105250791	for	yes	20	7.19848	1.02238	0.757576	0.00999001	cosine	24	6	20	8	9.19096	5.99744	3.19352	1.53248	1.30822	0.000303321	0.0200192	0.00999001	0.0525015	6.16549	6.0727	6.41663	5.99744	6.7015	6.36305	7.37086	8.32425	7.92473	9.19096	8.34768	7.50642
1329	LOC105250804	for	yes	8	78.2215	11.4356	0.757576	0.00999001	cosine	24	22	8	20	100.182	60.9463	39.2357	1.64377	1.25208	0.000303321	0.0200192	0.00999001	0.0525015	66.1187	91.5483	80.2277	100.182	88.0129	87.7854	78.5414	74.9994	75.6873	60.9463	64.3151	70.2936
1330	LOC105250810	for	yes	0	28.4472	1.56368	0.757576	0.00999001	cosine	24	10	20	10	30.7724	26.1909	4.5815	1.17493	1.08251	0.000303321	0.0200192	0.00999001	0.0525015	29.6207	29.6204	27.3631	26.5967	26.1909	26.8772	27.3764	29.0913	27.5309	30.7724	29.5571	30.7694
1331	LOC105250811	for	yes	22	104.665	14.867	0.757576	0.00999001	cosine	24	4	22	4	129.412	84.5535	44.8585	1.53053	1.29933	0.000303321	0.0200192	0.00999001	0.0525015	92.4504	84.5535	92.9488	91.3523	90.3795	98.594	110.657	111.396	104.742	120.124	129.412	129.376
1332	LOC105250848	for	yes	2	65.722	7.54458	0.757576	0.00999001	cosine	24	0	2	24	76.8178	52.074	24.7438	1.47517	1.23716	0.000303321	0.0200192	0.00999001	0.0525015	76.8178	74.3663	69.2879	73.1808	67.5577	69.1299	69.7795	57.5675	59.1521	63.1236	56.6263	52.074
1333	LOC105250852	for	yes	2	39.9668	3.20662	0.757576	0.00999001	cosine	24	0	2	16	46.8307	36.3887	10.442	1.28696	1.08639	0.000303321	0.0200192	0.00999001	0.0525015	46.8307	45.9991	41.2826	40.1002	40.6866	39.101	37.9997	36.3887	38.0372	38.5762	37.6946	36.9045
1334	LOC105250904	for	yes	0	21.6535	4.5802	0.757576	0.00999001	cosine	24	2	24	4	30.16	16.1404	14.0196	1.8686	1.52168	0.000303321	0.0200192	0.00999001	0.0525015	17.322	16.1404	19.0265	16.9355	18.7854	17.3881	20.8502	26.4591	23.9287	26.087	26.7594	30.16
1335	LOC105250915	for	yes	0	14.5951	1.73897	0.757576	0.00999001	cosine	24	4	24	8	18.2098	12.3747	5.8351	1.47153	1.21409	0.000303321	0.0200192	0.00999001	0.0525015	13.7539	13.3554	12.675	12.3747	13.933	14.2531	13.318	14.6277	15.1372	16.2146	17.2889	18.2098
1336	LOC105250949	for	yes	4	45.301	5.59895	0.757576	0.00999001	cosine	24	0	4	22	52.7895	35.6784	17.1111	1.47959	1.18282	0.000303321	0.0200192	0.00999001	0.0525015	48.1025	52.7895	47.5599	52.5582	46.2866	51.684	44.4267	45.3984	43.6956	38.6561	35.6784	36.7764
1337	LOC105250956	for	yes	0	17.9308	5.2218	0.757576	0.00999001	cosine	24	2	24	8	26.6796	10.7336	15.946	2.48562	1.54524	0.000303321	0.0200192	0.00999001	0.0525015	11.0502	11.6493	14.9471	10.7336	16.723	16.3438	16.1355	23.0969	21.2395	22.585	23.9859	26.6796
1338	LOC105250965	for	yes	4	54.2767	4.54649	0.757576	0.00999001	cosine	24	22	4	22	62.0832	47.6429	14.4403	1.30309	1.14792	0.000303321	0.0200192	0.00999001	0.0525015	57.2471	62.0832	59.2054	53.3086	59.3747	57.871	51.7712	51.5761	52.9182	48.069	47.6429	50.2536
1339	LOC105250975	for	yes	2	20.8574	2.25908	0.757576	0.00999001	cosine	24	0	2	24	25.2702	17.6588	7.6114	1.43103	1.20041	0.000303321	0.0200192	0.00999001	0.0525015	25.2702	24.8903	20.8241	20.4661	23.0484	19.9682	19.9938	20.7218	19.1593	19.0869	19.2005	17.6588
1340	LOC105250977	for	yes	2	27.0548	1.74493	0.757576	0.00999001	cosine	24	22	4	22	31.3346	23.8317	7.5029	1.31483	1.06379	0.000303321	0.0200192	0.00999001	0.0525015	28.2961	31.3346	28.1691	27.1989	27.8803	26.6573	26.1636	25.4242	26.4799	26.5354	23.8317	26.686
1341	LOC105250979	for	yes	2	18.4813	1.6582	0.757576	0.00999001	cosine	24	0	2	24	21.945	16.6164	5.3286	1.32068	1.18824	0.000303321	0.0200192	0.00999001	0.0525015	21.945	20.8426	20.246	19.2995	18.4123	17.6034	17.0386	17.8411	16.9335	16.9658	18.0319	16.6164
1342	LOC105251029	for	yes	0	18.1947	2.75167	0.757576	0.00999001	cosine	24	2	24	8	22.0985	13.4074	8.6911	1.64823	1.19461	0.000303321	0.0200192	0.00999001	0.0525015	13.8543	14.8369	17.1297	13.4074	18.598	18.1165	18.7339	20.4507	21.2443	20.4633	19.4025	22.0985
1343	LOC105251040	for	yes	2	59.9169	8.0347	0.757576	0.00999001	cosine	24	0	2	18	74.8555	49.1347	25.7208	1.52348	1.27605	0.000303321	0.0200192	0.00999001	0.0525015	74.8555	71.5276	63.4925	68.1382	59.8925	58.1078	55.3443	53.3977	49.1347	62.3318	52.4274	50.3529
1344	LOC105251043	for	yes	2	18.2998	2.20656	0.757576	0.00999001	cosine	24	18	2	18	22.1704	15.8327	6.3377	1.40029	1.25628	0.000303321	0.0200192	0.00999001	0.0525015	22.1704	21.9673	20.1167	18.9267	18.833	19.4497	15.9626	15.9868	15.8327	16.0129	17.2385	17.1003
1345	LOC105251079	for	yes	0	97.4388	17.9332	0.757576	0.00999001	cosine	24	2	24	4	123.245	69.587	53.658	1.77109	1.33771	0.000303321	0.0200192	0.00999001	0.0525015	70.3269	69.587	88.5123	77.9074	85.0754	95.4091	109.57	112.673	114.529	113.806	108.625	123.245
1346	LOC105251111	for	yes	4	87.8648	5.60729	0.757576	0.00999001	cosine	24	20	4	20	96.6046	78.708	17.8966	1.22738	1.14161	0.000303321	0.0200192	0.00999001	0.0525015	95.424	96.6046	96.1347	87.0952	90.7496	89.4872	85.0176	82.864	83.5875	78.708	85.7502	82.9547
1347	LOC105251124	for	yes	0	12.1807	1.84854	0.757576	0.00999001	cosine	24	2	24	2	15.1955	9.11832	6.07718	1.66648	1.23512	0.000303321	0.0200192	0.00999001	0.0525015	9.11832	10.1871	11.2113	9.36725	12.4256	12.4446	12.225	13.8473	12.2948	13.3357	14.5157	15.1955
1348	LOC105251150	for	yes	4	36.1766	4.37757	0.757576	0.00999001	cosine	24	22	4	22	44.5715	29.9783	14.5932	1.48679	1.16631	0.000303321	0.0200192	0.00999001	0.0525015	38.5514	44.5715	35.3211	38.7002	43.0065	38.1827	35.4455	33.4754	33.1818	33.1656	29.9783	30.5387
1349	LOC105251196	for	yes	2	106.112	13.6026	0.757576	0.00999001	cosine	24	0	2	24	137.824	91.9182	45.9058	1.49942	1.17934	0.000303321	0.0200192	0.00999001	0.0525015	137.824	126.767	114.772	112.268	99.9219	100.93	103.853	92.8266	97.1088	97.8303	97.3192	91.9182
1350	LOC105251249	for	yes	0	28.6372	5.0353	0.757576	0.00999001	cosine	24	2	24	2	35.9084	18.1599	17.7485	1.97735	1.33205	0.000303321	0.0200192	0.00999001	0.0525015	18.1599	24.6063	24.8386	22.159	30.8007	28.8377	29.1011	32.3744	34.0249	29.7496	33.0863	35.9084
1351	LOC105251260	for	yes	6	71.4238	7.10316	0.757576	0.00999001	cosine	24	2	10	2	83.7934	54.7107	29.0827	1.53157	1.11128	0.000303321	0.0200192	0.00999001	0.0525015	54.7107	72.2746	75.8815	74.5709	83.7934	80.1123	74.3506	70.6069	68.2829	66.4649	68.3748	67.6623
1352	LOC105251277	for	yes	0	23.5407	5.4545	0.757576	0.00999001	cosine	24	2	24	2	32.2848	13.9125	18.3723	2.32056	1.37348	0.000303321	0.0200192	0.00999001	0.0525015	13.9125	18.0235	20.7252	17.1929	22.8629	22.0079	21.7212	28.4656	27.6626	27.0536	30.5757	32.2848
1353	LOC105251332	for	yes	4	28.9827	4.46828	0.757576	0.00999001	cosine	24	0	4	22	39.4665	22.956	16.5105	1.71922	1.25588	0.000303321	0.0200192	0.00999001	0.0525015	30.2144	39.4665	30.2441	33.1447	31.8267	30.9864	28.1226	24.0504	26.495	25.3421	22.956	24.944
1354	LOC105251377	for	yes	0	6.72254	1.01218	0.757576	0.00999001	cosine	24	4	24	10	8.53721	5.03821	3.499	1.69449	1.13905	0.000303321	0.0200192	0.00999001	0.0525015	6.62475	5.27235	5.39811	6.50221	5.03821	6.73723	7.36004	6.88143	7.08702	7.82554	7.40636	8.53721
1355	LOC105251380	for	yes	8	49.581	7.63841	0.748113	0.00999001	cosine	24	20	8	24	60.8847	38.3426	22.5421	1.58791	1.24859	0.000354852	0.0234202	0.00999001	0.0525015	56.9218	57.5345	52.6311	60.8847	59.0627	47.3115	50.2716	46.8752	46.0797	38.4353	40.6209	38.3426
1356	LOC105251387	for	yes	18	11.7625	1.66664	0.757576	0.00999001	cosine	24	4	18	4	14.7189	9.69623	5.02267	1.518	1.29401	0.000303321	0.0200192	0.00999001	0.0525015	9.71026	9.69623	10.1637	9.96291	11.5215	11.6633	11.9974	14.5574	14.7189	12.4127	11.5942	13.1519
1357	LOC105251412	for	yes	6	35.237	2.75967	0.757576	0.00999001	cosine	24	12	2	12	41.909	32.4356	9.4734	1.29207	1.1576	0.000303321	0.0200192	0.00999001	0.0525015	41.909	37.9772	38.0257	36.4516	32.8068	32.4356	32.7062	32.6134	34.7284	35.054	33.9157	34.2206
1358	LOC105251413	for	yes	2	75.6154	12.6527	0.757576	0.00999001	cosine	24	0	2	18	96.0291	58.5582	37.4709	1.63989	1.38257	0.000303321	0.0200192	0.00999001	0.0525015	96.0291	89.7354	83.2935	92.9264	77.339	78.683	77.0545	64.9046	58.5582	61.4786	68.2752	59.107
1359	LOC105251430	for	yes	4	33.1221	3.09686	0.757576	0.00999001	cosine	24	0	4	24	38.1568	27.9497	10.2071	1.3652	1.15063	0.000303321	0.0200192	0.00999001	0.0525015	31.8062	38.1568	35.8284	33.8323	36.2293	34.3113	36.3805	32.6435	31.4864	30.264	28.5762	27.9497
1360	LOC105251433	for	yes	0	29.7389	2.39627	0.757576	0.00999001	cosine	24	2	24	8	33.4978	24.5153	8.9825	1.3664	1.06526	0.000303321	0.0200192	0.00999001	0.0525015	26.9574	27.4788	29.4149	24.5153	29.9682	29.2625	30.1921	31.1723	30.8474	30.6761	32.8843	33.4978
1361	LOC105251448	for	yes	0	21.2264	2.11431	0.757576	0.00999001	cosine	24	2	24	2	25.4828	18.6471	6.8357	1.36658	1.1825	0.000303321	0.0200192	0.00999001	0.0525015	18.6471	19.3721	20.1404	19.1232	20.1232	19.8182	21.874	21.4665	20.6921	23.4351	24.5418	25.4828
1362	LOC105251453	for	yes	4	39.555	3.48483	0.757576	0.00999001	cosine	24	22	4	18	46.0291	34.5344	11.4947	1.33285	1.13777	0.000303321	0.0200192	0.00999001	0.0525015	42.5433	46.0291	40.9727	43.9417	41.854	37.4124	39.5781	39.5225	34.5344	35.4803	35.4	37.3917
1363	LOC105251457	for	yes	2	72.6177	8.6455	0.757576	0.00999001	cosine	24	0	2	24	93.4011	63.0882	30.3129	1.48048	1.21457	0.000303321	0.0200192	0.00999001	0.0525015	93.4011	82.8104	80.121	77.2118	69.7846	68.1898	65.7536	70.4022	65.9668	69.9211	64.7618	63.0882
1364	LOC105251489	for	yes	10	78.1533	12.5644	0.757576	0.00999001	cosine	24	20	10	20	102.09	55.572	46.518	1.83708	1.29801	0.000303321	0.0200192	0.00999001	0.0525015	70.4078	82.3398	77.0466	92.4829	102.09	89.4838	76.2672	87.7203	68.9393	55.572	68.8337	66.6563
1365	LOC105251499	for	yes	20	64.644	10.1614	0.748113	0.00999001	cosine	24	8	24	8	78.9561	47.2796	31.6765	1.66998	1.27136	0.000354852	0.0234202	0.00999001	0.0525015	66.3875	51.6224	66.6857	47.2796	51.2421	57.1262	64.152	69.56	72.628	77.8103	72.2784	78.9561
1366	LOC105251549	for	yes	4	50.6226	12.3435	0.757576	0.00999001	cosine	24	22	4	20	72.6379	35.0909	37.547	2.06999	1.58724	0.000303321	0.0200192	0.00999001	0.0525015	60.7827	72.6379	53.5026	66.1747	64.6441	50.0432	47.9124	39.0654	41.3346	35.0909	40.7273	35.5558
1367	LOC105251568	for	yes	10	11.6427	1.85674	0.757576	0.00999001	cosine	24	20	10	20	15.3632	9.3421	6.0211	1.64451	1.29641	0.000303321	0.0200192	0.00999001	0.0525015	11.7657	14.6305	10.8391	13.6036	15.3632	12.1837	10.7251	10.7918	10.4933	9.3421	9.72344	10.2503
1368	LOC105251588	for	yes	0	39.9324	5.72021	0.757576	0.00999001	cosine	24	2	24	2	51.4812	32.6436	18.8376	1.57707	1.26851	0.000303321	0.0200192	0.00999001	0.0525015	32.6436	36.2914	34.0716	37.434	34.3955	35.0665	40.6786	42.3276	44.4822	48.0174	42.2997	51.4812
1369	LOC105251612	for	yes	0	4.62555	0.991679	0.757576	0.00999001	cosine	24	2	24	2	6.10247	2.90908	3.19339	2.09773	1.42517	0.000303321	0.0200192	0.00999001	0.0525015	2.90908	3.38292	3.75288	3.19981	4.7242	5.23227	5.08408	5.27304	5.36827	5.3485	5.12906	6.10247
1370	LOC105251623	for	yes	2	29.3716	7.40368	0.757576	0.00999001	cosine	24	22	2	18	40.5899	19.0383	21.5516	2.13201	1.5121	0.000303321	0.0200192	0.00999001	0.0525015	40.5899	33.1495	38.753	36.1963	35.6523	30.4879	30.5761	24.1251	19.0383	20.5083	19.4453	23.9377
1371	LOC105251698	for	yes	0	23.9198	3.20137	0.757576	0.00999001	cosine	24	2	24	8	29.5883	18.9128	10.6755	1.56446	1.19086	0.000303321	0.0200192	0.00999001	0.0525015	20.4186	20.4565	22.6023	18.9128	23.3195	22.494	22.5727	25.7938	25.5775	26.7872	28.5138	29.5883
1372	LOC105251703	for	yes	22	28.6061	4.51758	0.757576	0.00999001	cosine	24	4	20	8	35.1436	21.9919	13.1517	1.59802	1.39498	0.000303321	0.0200192	0.00999001	0.0525015	23.9643	22.4672	28.3876	21.9919	23.6054	27.1911	30.7217	30.1981	32.1633	35.1436	34.0094	33.4297
1373	LOC105251737	for	yes	2	39.6069	4.49903	0.757576	0.00999001	cosine	24	0	4	22	48.5204	32.2494	16.271	1.50454	1.15324	0.000303321	0.0200192	0.00999001	0.0525015	43.3627	48.5204	45.0847	39.6497	40.3761	42.1019	37.6077	37.6006	38.5256	37.176	32.2494	33.0281
1374	LOC105251753	for	yes	10	13.513	1.59419	0.757576	0.00999001	cosine	24	20	10	20	16.9141	11.0178	5.8963	1.53516	1.17165	0.000303321	0.0200192	0.00999001	0.0525015	13.8049	15.0902	14.2113	13.8068	16.9141	14.6466	13.6475	12.5008	12.3303	11.0178	11.1449	13.041
1375	LOC105251756	for	yes	6	7.17741	1.23778	0.757576	0.00999001	cosine	24	12	6	12	9.56107	4.79195	4.76912	1.99524	1.21075	0.000303321	0.0200192	0.00999001	0.0525015	7.49499	8.04854	9.56107	7.5669	6.64758	4.79195	5.17999	6.37828	7.51528	7.3733	7.46898	8.102
1376	LOC105251771	for	yes	20	26.3845	3.813	0.757576	0.00999001	cosine	24	10	20	10	32.77	20.3291	12.4409	1.61197	1.21856	0.000303321	0.0200192	0.00999001	0.0525015	27.6738	21.7515	24.9999	20.7548	20.3291	23.9827	28.3107	28.1343	28.2946	32.77	29.2243	30.3887
1377	LOC105251775	for	yes	0	18.423	3.7029	0.757576	0.00999001	cosine	24	2	24	8	25.0281	12.7901	12.238	1.95683	1.27706	0.000303321	0.0200192	0.00999001	0.0525015	13.3084	13.7525	16.5228	12.7901	19.0317	17.9618	17.6549	20.7492	21.1006	20.2071	22.9684	25.0281
1378	LOC105251782	for	yes	2	33.9184	4.70629	0.757576	0.00999001	cosine	24	22	2	22	40.881	25.3135	15.5675	1.61499	1.2797	0.000303321	0.0200192	0.00999001	0.0525015	40.881	39.9776	40.0478	33.7765	37.3156	33.4324	34.7	28.8577	32.0769	29.4018	25.3135	31.2398
1379	LOC105251825	for	yes	18	27.9545	2.16275	0.757576	0.00999001	cosine	24	2	18	2	29.6984	21.8463	7.8521	1.35942	1.0395	0.000303321	0.0200192	0.00999001	0.0525015	21.8463	26.095	28.8628	26.2552	28.8292	29.3859	29.4086	29.5066	29.6984	28.303	28.9723	28.2912
1380	LOC105251832	for	yes	8	41.0625	4.9818	0.757576	0.00999001	cosine	24	22	10	22	51.8723	33.1265	18.7458	1.56589	1.12144	0.000303321	0.0200192	0.00999001	0.0525015	43.1654	42.2343	43.0211	47.5728	51.8723	42.3933	39.9485	38.7205	37.0099	38.4911	33.1265	35.1939
1381	LOC105251856	for	yes	0	46.7818	8.64403	0.757576	0.00999001	cosine	24	2	24	10	62.7691	36.8432	25.9259	1.70368	1.41698	0.000303321	0.0200192	0.00999001	0.0525015	37.0655	37.4328	40.3785	39.8025	36.8432	43.3857	48.3897	53.0342	47.9824	57.8988	56.3994	62.7691
1382	LOC105251884	for	yes	20	53.0729	6.67445	0.748113	0.00999001	cosine	24	8	20	4	63.2768	42.5605	20.7163	1.48675	1.22233	0.000354852	0.0234202	0.00999001	0.0525015	54.2252	42.5605	52.1179	43.2521	45.4453	49.9393	54.0651	54.7709	53.8737	63.2768	62.3056	61.0422
1383	LOC105251890	for	yes	0	14.9683	1.74642	0.757576	0.00999001	cosine	24	2	24	2	17.8013	11.4147	6.3866	1.55951	1.22634	0.000303321	0.0200192	0.00999001	0.0525015	11.4147	14.3746	13.2088	13.8003	14.7008	15.0954	13.728	16.0668	16.9239	15.4852	17.0199	17.8013
1384	LOC105251902	for	yes	0	18.2058	2.74086	0.757576	0.00999001	cosine	24	10	24	10	22.5837	13.9395	8.6442	1.62012	1.29467	0.000303321	0.0200192	0.00999001	0.0525015	21.2815	15.9963	19.1529	16.4378	13.9395	15.6263	16.6674	16.6638	17.297	20.507	22.3163	22.5837
1385	LOC105251910	for	yes	0	35.0677	2.29738	0.757576	0.00999001	cosine	24	8	2	8	40.5264	30.5356	9.9908	1.32719	1.05668	0.000303321	0.0200192	0.00999001	0.0525015	40.5264	34.4036	35.2372	30.5356	33.371	33.1147	35.2762	34.2381	35.2409	35.8074	36.1788	36.882
1386	LOC105251924	for	yes	8	60.5815	5.42744	0.757576	0.00999001	cosine	24	0	8	24	71.1335	52.1747	18.9588	1.36337	1.16969	0.000303321	0.0200192	0.00999001	0.0525015	56.4571	65.7113	59.0324	71.1335	66.2789	66.721	61.7758	56.9011	57.5782	56.5509	56.6636	52.1747
1387	LOC105251927	for	yes	0	21.0764	1.93342	0.757576	0.00999001	cosine	24	2	24	2	23.5765	17.6183	5.9582	1.33818	1.13532	0.000303321	0.0200192	0.00999001	0.0525015	17.6183	19.2692	20.2493	17.7447	21.3017	21.3238	21.0099	23.2312	22.0021	22.9894	22.6003	23.5765
1388	LOC105251931	for	yes	12	19.7824	3.48328	0.757576	0.00999001	cosine	24	14	10	18	26.9984	15.2986	11.6998	1.76476	1.33717	0.000303321	0.0200192	0.00999001	0.0525015	22.2278	21.1567	22.2445	20.7991	26.9984	23.834	16.2953	16.3337	15.2986	16.6355	17.9947	17.5707
1389	LOC105251949	for	yes	4	74.3629	8.86199	0.757576	0.00999001	cosine	24	0	4	22	95.9583	62.005	33.9533	1.54759	1.15553	0.000303321	0.0200192	0.00999001	0.0525015	71.038	95.9583	76.9783	75.4602	83.5824	79.9386	71.8956	69.1789	75.0833	66.5453	62.005	64.6904
1390	LOC105251953	for	yes	4	37.368	4.2092	0.757576	0.00999001	cosine	24	22	4	20	45.0353	31.1291	13.9062	1.44673	1.20343	0.000303321	0.0200192	0.00999001	0.0525015	40.6858	45.0353	40.0744	41.9705	40.7181	38.6529	34.8637	35.7304	33.3276	31.1291	33.835	32.3933
1391	LOC105251972	for	yes	4	88.8371	14.5639	0.757576	0.00999001	cosine	24	0	4	24	115.204	65.9216	49.2824	1.74759	1.2645	0.000303321	0.0200192	0.00999001	0.0525015	92.7937	115.204	91.7397	104.748	104.116	92.287	86.36	82.3378	91.493	70.1698	68.875	65.9216
1392	LOC105252008	for	yes	10	51.7007	6.5063	0.757576	0.00999001	cosine	24	20	10	20	61.9941	41.9553	20.0388	1.47762	1.26503	0.000303321	0.0200192	0.00999001	0.0525015	52.1933	52.3571	59.7983	55.9785	61.9941	60.5352	51.4797	47.2702	45.0576	41.9553	48.4675	43.3221
1393	LOC105252029	for	yes	2	72.0277	12.4924	0.757576	0.00999001	cosine	24	0	2	24	98.7619	56.3656	42.3963	1.75217	1.33464	0.000303321	0.0200192	0.00999001	0.0525015	98.7619	87.3975	80.1091	84.8395	65.8715	65.7276	74.7218	60.3099	63.5672	62.3315	64.3289	56.3656
1394	LOC105252030	for	yes	2	55.3252	10.9937	0.757576	0.00999001	cosine	24	0	4	24	75.664	39.4287	36.2353	1.91901	1.42158	0.000303321	0.0200192	0.00999001	0.0525015	64.9079	75.664	54.5064	64.1504	63.2876	65.9122	55.7915	47.9489	45.6591	44.3042	42.3415	39.4287
1395	LOC105252046	for	yes	2	128.302	10.9708	0.757576	0.00999001	cosine	24	0	2	22	149.816	113.677	36.139	1.31791	1.16007	0.000303321	0.0200192	0.00999001	0.0525015	149.816	144.736	129.725	141.537	124.082	125.035	126.812	122.007	126.636	121.38	113.677	114.186
1396	LOC105252069	for	yes	2	43.9121	6.97289	0.757576	0.00999001	cosine	24	0	4	24	56.6527	31.1291	25.5236	1.81993	1.30188	0.000303321	0.0200192	0.00999001	0.0525015	48.9194	56.6527	47.3959	48.366	51.8277	43.1219	42.9784	37.5761	44.959	37.0244	36.9951	31.1291
1397	LOC105252079	for	yes	0	43.2905	7.36182	0.757576	0.00999001	cosine	24	2	24	8	55.7634	30.1357	25.6277	1.85041	1.28107	0.000303321	0.0200192	0.00999001	0.0525015	34.7707	35.4636	44.1909	30.1357	40.3914	39.497	41.3909	47.2458	49.2847	50.753	50.5986	55.7634
1398	LOC105252127	for	yes	0	211.361	17.5997	0.757576	0.00999001	cosine	24	6	24	10	238.543	181.467	57.076	1.31453	1.15823	0.000303321	0.0200192	0.00999001	0.0525015	224.339	196.059	199.185	191.797	181.467	202.48	210.624	217.209	207.16	236.768	230.703	238.543
1399	LOC105252139	for	yes	4	27.3112	3.47711	0.757576	0.00999001	cosine	24	2	4	24	34.6103	23.4583	11.152	1.4754	1.26396	0.000303321	0.0200192	0.00999001	0.0525015	24.4239	34.6103	28.6189	31.0059	32.2472	26.2097	27.1958	24.681	27.0408	24.5308	23.7123	23.4583
1400	LOC105252152	for	yes	0	38.9088	7.87787	0.757576	0.00999001	cosine	24	2	24	4	55.408	29.6037	25.8043	1.87166	1.36327	0.000303321	0.0200192	0.00999001	0.0525015	30.5243	29.6037	34.5664	29.8083	35.3082	33.1171	37.5943	45.1477	43.7653	46.9668	45.095	55.408
1401	LOC105252172	for	yes	4	50.9464	5.28248	0.757576	0.00999001	cosine	24	22	10	22	60.4618	43.6108	16.851	1.3864	1.20658	0.000303321	0.0200192	0.00999001	0.0525015	55.3378	56.5396	56.2473	51.5756	60.4618	53.6564	46.6171	49.9236	47.5494	44.7008	43.6108	45.1363
1402	LOC105252174	for	yes	4	33.5682	3.39393	0.757576	0.00999001	cosine	24	0	10	24	38.3962	26.7642	11.632	1.43461	1.13917	0.000303321	0.0200192	0.00999001	0.0525015	34.4904	37.6397	35.3687	35.6731	38.3962	36.5059	33.5337	32.5664	31.4823	32.0461	28.3511	26.7642
1403	LOC105252179	for	yes	10	35.3035	3.37411	0.757576	0.00999001	cosine	24	8	10	2	38.3613	25.4083	12.953	1.50979	1.08489	0.000303321	0.0200192	0.00999001	0.0525015	25.4083	34.1921	34.8486	33.2915	38.3613	38.3449	37.8069	37.5002	35.8392	35.2913	35.701	37.0563
1404	LOC105252192	for	yes	8	60.7143	8.768	0.757576	0.00999001	cosine	24	22	10	22	76.2991	47.7963	28.5028	1.59634	1.26063	0.000303321	0.0200192	0.00999001	0.0525015	53.9543	73.1413	63.4734	68.0166	76.2991	67.5329	58.0023	57.641	60.0739	48.9212	47.7963	53.7194
1405	LOC105252203	for	yes	4	31.1845	3.94169	0.757576	0.00999001	cosine	24	0	4	22	38.2876	25.3449	12.9427	1.51066	1.24083	0.000303321	0.0200192	0.00999001	0.0525015	28.8065	38.2876	32.9013	35.0395	33.6425	35.8653	31.936	28.2387	30.7688	27.277	25.3449	26.1062
1406	LOC105252212	for	yes	0	21.1569	4.96513	0.757576	0.00999001	cosine	24	2	24	8	30.6696	13.8284	16.8412	2.21787	1.3585	0.000303321	0.0200192	0.00999001	0.0525015	15.5937	15.0396	19.6009	13.8284	19.103	18.5266	20.467	24.5517	25.1684	24.984	26.3496	30.6696
1407	LOC105252218	for	yes	0	32.8961	2.48568	0.757576	0.00999001	cosine	24	2	24	2	36.718	27.7081	9.0099	1.32517	1.07758	0.000303321	0.0200192	0.00999001	0.0525015	27.7081	32.2648	29.2283	32.9225	31.016	33.0356	33.8877	34.7678	34.0082	35.9578	33.2384	36.718
1408	LOC105252222	for	yes	0	10.6385	2.22075	0.757576	0.00999001	cosine	24	2	24	2	13.9247	6.75923	7.16547	2.0601	1.31717	0.000303321	0.0200192	0.00999001	0.0525015	6.75923	8.14445	9.20744	7.22879	10.5628	11.7962	11.5412	11.9967	13.2871	11.0854	12.1278	13.9247
1409	LOC105252337	for	yes	10	1.46405	0.48345	0.757576	0.00999001	cosine	24	16	10	16	2.28574	0.821928	1.46381	2.78095	1.75953	0.000303321	0.0200192	0.00999001	0.0525015	1.57064	1.68509	1.92712	2.26047	2.28574	1.45437	1.43248	0.821928	1.09525	1.20512	0.94329	0.887059
1410	LOC105252366	for	yes	8	71.1873	11.09	0.757576	0.00999001	cosine	24	22	10	22	95.7708	56.9895	38.7813	1.6805	1.31508	0.000303321	0.0200192	0.00999001	0.0525015	63.6419	83.6945	69.8415	84.6149	95.7708	73.1317	68.7445	65.1379	70.9387	58.1161	56.9895	63.6254
1411	LOC105252384	for	yes	0	2.53798	0.770015	0.757576	0.00999001	cosine	24	2	24	8	4.13964	1.49199	2.64765	2.77458	1.6464	0.000303321	0.0200192	0.00999001	0.0525015	1.55001	1.63383	1.93167	1.49199	2.75841	2.49628	2.28144	2.78524	3.28383	2.92313	3.1803	4.13964
1412	LOC105252467	for	yes	10	12.9467	2.23005	0.748113	0.00999001	cosine	24	22	10	22	18.2544	10.0632	8.1912	1.81398	1.31128	0.000354852	0.0234202	0.00999001	0.0525015	11.1774	14.3584	14.6567	12.5268	18.2544	14.8653	12.5367	13.4439	12.036	10.9785	10.0632	10.4632
1413	LOC105252540	for	yes	20	28.0255	3.77249	0.757576	0.00999001	cosine	24	14	20	10	32.8507	21.1763	11.6744	1.5513	1.30885	0.000303321	0.0200192	0.00999001	0.0525015	31.9342	27.7686	29.3313	24.3531	21.1763	23.5325	23.4757	28.704	30.4436	32.8507	30.861	31.8745
1414	LOC105252546	for	yes	2	25.7935	3.5634	0.757576	0.00999001	cosine	24	0	2	24	35.2855	21.1571	14.1284	1.66779	1.19842	0.000303321	0.0200192	0.00999001	0.0525015	35.2855	28.069	28.8174	27.2263	25.4912	23.7955	23.4217	23.4101	25.43	23.3962	24.0225	21.1571
1415	LOC105252551	for	yes	4	30.2842	3.33836	0.757576	0.00999001	cosine	24	0	4	24	38.4162	26.153	12.2632	1.4689	1.16548	0.000303321	0.0200192	0.00999001	0.0525015	30.9072	38.4162	32.257	29.1982	33.2698	32.1767	28.9573	27.6769	30.7206	27.0572	26.6206	26.153
1416	LOC105252553	for	yes	6	46.7206	3.91658	0.757576	0.00999001	cosine	24	2	6	2	55.4956	41.8767	13.6189	1.32521	1.1379	0.000303321	0.0200192	0.00999001	0.0525015	41.8767	48.6249	55.4956	46.6605	51.097	49.2601	48.1479	46.4103	44.9254	42.8884	41.9696	43.2905
1417	LOC105252558	for	yes	2	101.533	10.6596	0.757576	0.00999001	cosine	24	0	2	16	125.35	88.74	36.61	1.41255	1.17887	0.000303321	0.0200192	0.00999001	0.0525015	125.35	111.067	112.895	110.622	99.3767	100.141	98.822	88.74	94.2148	92.3241	94.8267	90.0112
1418	LOC105252571	for	yes	0	15.1585	1.62907	0.757576	0.00999001	cosine	24	2	24	2	17.3383	12.2181	5.1202	1.41907	1.17384	0.000303321	0.0200192	0.00999001	0.0525015	12.2181	13.6858	13.9563	12.539	16.2936	15.1606	15.3016	15.6512	17.0397	16.3824	16.3352	17.3383
1419	LOC105252603	for	yes	4	181.301	28.961	0.757576	0.00999001	cosine	24	22	6	20	217.755	133.08	84.675	1.63627	1.26693	0.000303321	0.0200192	0.00999001	0.0525015	197.924	216.126	217.755	197.761	212.215	199.048	177.305	167.503	172.988	133.08	139.985	143.917
1420	LOC105252690	for	yes	4	36.0127	4.55087	0.757576	0.00999001	cosine	24	0	4	22	42.6742	30.8082	11.866	1.38516	1.2981	0.000303321	0.0200192	0.00999001	0.0525015	31.3919	42.6742	39.8196	38.939	42.1134	40.3372	36.0722	31.0741	37.0253	31.0514	30.8082	30.8453
1421	LOC105252714	for	yes	4	52.7045	5.1717	0.757576	0.00999001	cosine	24	22	6	20	61.2346	44.3411	16.8935	1.38099	1.14895	0.000303321	0.0200192	0.00999001	0.0525015	56.0558	59.953	61.2346	57.5441	50.676	53.9641	54.5801	50.4098	50.0839	44.3411	47.0477	46.5642
1422	LOC105252719	for	yes	0	45.9532	3.64573	0.757576	0.00999001	cosine	24	2	24	2	50.7898	39.4128	11.377	1.28866	1.15287	0.000303321	0.0200192	0.00999001	0.0525015	39.4128	42.3499	45.4123	41.4987	46.33	42.9578	45.1751	49.5247	48.098	49.1488	50.7407	50.7898
1423	LOC105252745	for	yes	22	1.81852	0.381784	0.757576	0.00999001	cosine	24	4	22	4	2.3996	1.35267	1.04693	1.77397	1.62101	0.000303321	0.0200192	0.00999001	0.0525015	1.37271	1.35267	1.62074	1.37228	1.36575	1.99326	1.95312	1.73389	2.1314	2.3016	2.3996	2.22518
1424	LOC105252765	for	yes	0	21.024	2.65503	0.757576	0.00999001	cosine	24	2	24	2	25.543	16.7826	8.7604	1.52199	1.24113	0.000303321	0.0200192	0.00999001	0.0525015	16.7826	18.266	18.8838	20.7051	17.8413	19.4184	23.4139	22.3322	21.9964	23.668	23.4372	25.543
1425	LOC105252781	for	yes	0	19.0672	2.49435	0.757576	0.00999001	cosine	24	2	24	2	21.995	14.1538	7.8412	1.554	1.14543	0.000303321	0.0200192	0.00999001	0.0525015	14.1538	17.3573	18.5845	14.5673	19.5524	19.6817	18.3762	20.9876	21.637	20.8654	21.0486	21.995
1426	LOC105252833	for	yes	0	8.99809	1.09393	0.757576	0.00999001	cosine	24	4	24	4	10.6106	7.29009	3.32051	1.45548	1.23467	0.000303321	0.0200192	0.00999001	0.0525015	8.59474	7.29009	8.29253	8.33469	7.35883	8.79499	10.0403	8.94988	8.92219	10.4977	10.2906	10.6106
1427	LOC105252839	for	yes	4	3.81393	0.551537	0.757576	0.00999001	cosine	24	18	4	18	4.89342	3.03685	1.85657	1.61135	1.2351	0.000303321	0.0200192	0.00999001	0.0525015	4.67338	4.89342	4.27768	4.02344	3.46342	3.70926	3.31292	3.54107	3.03685	3.1655	3.87328	3.7969
1428	LOC105252849	for	yes	10	79.61	7.50726	0.748113	0.00999001	cosine	24	22	10	24	90.6368	66.9812	23.6556	1.35317	1.12745	0.000354852	0.0234202	0.00999001	0.0525015	76.4835	86.2316	82.5033	85.3384	90.6368	88.9204	79.1781	77.6069	82.2933	70.2305	68.9158	66.9812
1429	LOC105252881	for	yes	2	24.0284	4.23668	0.757576	0.00999001	cosine	24	0	4	18	31.4896	17.7222	13.7674	1.77684	1.36653	0.000303321	0.0200192	0.00999001	0.0525015	29.3906	31.4896	27.2951	26.7093	23.5256	27.9554	23.0842	20.8924	17.7222	20.4572	19.5489	20.2702
1430	LOC105252906	for	yes	2	346.31	30.4778	0.757576	0.00999001	cosine	24	0	2	20	385.994	296.687	89.307	1.30101	1.17351	0.000303321	0.0200192	0.00999001	0.0525015	385.994	378.615	377.868	376.534	341.373	354.652	364.828	321.998	315.925	296.687	341.665	299.58
1431	LOC105252934	for	yes	4	25.9936	3.27217	0.757576	0.00999001	cosine	24	0	4	22	31.3869	21.8943	9.4926	1.43356	1.26573	0.000303321	0.0200192	0.00999001	0.0525015	24.7739	31.3869	28.0299	26.96	31.2166	29.1574	26.4621	22.5771	24.3659	22.0633	21.8943	23.036
1432	LOC105252935	for	yes	0	503.563	62.2846	0.757576	0.00999001	cosine	24	2	24	4	623.616	404.502	219.114	1.54169	1.20401	0.000303321	0.0200192	0.00999001	0.0525015	447.31	404.502	483.864	457.055	438.3	466.167	532.819	510.331	548.39	580.1	550.3	623.616
1433	LOC105252943	for	yes	0	42.492	8.91603	0.757576	0.00999001	cosine	24	2	24	2	54.7413	24.6404	30.1009	2.22161	1.31568	0.000303321	0.0200192	0.00999001	0.0525015	24.6404	34.6993	39.3735	29.5017	42.5119	43.4788	44.8894	51.8029	54.3013	45.5946	44.3689	54.7413
1434	LOC105252990	for	yes	2	67.7621	7.68411	0.757576	0.00999001	cosine	24	0	4	24	81.6052	56.9913	24.6139	1.43189	1.20792	0.000303321	0.0200192	0.00999001	0.0525015	75.5623	81.6052	72.9844	69.4254	73.3019	70.7859	71.7472	60.6846	64.0289	57.6801	58.3475	56.9913
1435	LOC105253009	for	yes	2	225.746	23.1535	0.757576	0.00999001	cosine	24	0	8	24	257.608	184.392	73.216	1.39707	1.16948	0.000303321	0.0200192	0.00999001	0.0525015	245.28	257.394	238.819	257.608	236.664	243.699	217.863	206.476	215.594	209.734	195.428	184.392
1436	LOC105253065	for	yes	20	11.7671	2.09927	0.748113	0.00999001	cosine	24	8	24	8	15.3383	9.2274	6.1109	1.66226	1.45142	0.000354852	0.0234202	0.00999001	0.0525015	10.356	9.98293	10.0447	9.2274	9.85437	10.3991	13.2689	11.1941	12.1293	14.8308	14.5791	15.3383
1437	LOC105253093	for	yes	10	39.0342	4.68653	0.757576	0.00999001	cosine	24	20	10	20	49.47	31.8057	17.6643	1.55538	1.13984	0.000303321	0.0200192	0.00999001	0.0525015	40.3487	40.9561	39.8794	44.8692	49.47	40.6489	38.5755	34.5977	37.5849	31.8057	33.7432	35.9315
1438	LOC105253128	for	yes	10	28.4988	1.93483	0.757576	0.00999001	cosine	24	14	10	20	31.039	24.5757	6.4633	1.263	1.10292	0.000303321	0.0200192	0.00999001	0.0525015	27.3613	30.1773	30.1138	30.5522	31.039	29.6687	25.6287	27.097	28.073	24.5757	28.5803	29.1187
1439	LOC105253151	for	yes	4	39.1734	2.92262	0.757576	0.00999001	cosine	24	22	4	22	44.7105	34.1856	10.5249	1.30788	1.13524	0.000303321	0.0200192	0.00999001	0.0525015	41.8	44.7105	39.9364	42.0065	41.2393	38.9137	39.9994	36.8204	35.5879	36.4308	34.1856	38.4498
1440	LOC105253171	for	yes	4	69.3857	14.5341	0.757576	0.00999001	cosine	24	22	4	22	95.0814	51.922	43.1594	1.83124	1.48357	0.000303321	0.0200192	0.00999001	0.0525015	75.4627	95.0814	65.932	94.4486	83.4418	73.8552	64.3663	54.8615	62.3468	56.2438	51.922	54.6662
1441	LOC105253186	for	yes	20	100.657	17.5809	0.757576	0.00999001	cosine	24	10	20	10	126.969	74.0063	52.9627	1.71565	1.46879	0.000303321	0.0200192	0.00999001	0.0525015	113.306	82.4842	94.4247	81.6887	74.0063	80.5997	98.31	109.959	101.925	126.969	121.152	123.054
1442	LOC105253219	for	yes	0	47.7711	2.48362	0.757576	0.00999001	cosine	24	4	24	4	52.0809	43.587	8.4939	1.19487	1.08406	0.000303321	0.0200192	0.00999001	0.0525015	49.6338	43.587	46.5541	45.682	46.8303	46.091	46.9943	46.6421	47.0204	51.6705	50.4673	52.0809
1443	LOC105253241	for	yes	8	14.31	2.69872	0.748113	0.00999001	cosine	24	20	8	24	19.7822	10.8498	8.9324	1.82328	1.38171	0.000354852	0.0234202	0.00999001	0.0525015	15.7204	16.1433	14.2483	19.7822	17.4491	16.054	14.1739	13.1018	11.5811	10.9327	11.6836	10.8498
1444	LOC105253243	for	yes	2	31.2734	3.49714	0.757576	0.00999001	cosine	24	0	4	22	38.5473	24.2687	14.2786	1.58835	1.11605	0.000303321	0.0200192	0.00999001	0.0525015	35.1789	38.5473	33.6663	32.5197	31.5009	31.1846	30.222	27.4412	31.5675	30.1657	24.2687	29.0178
1445	LOC105253261	for	yes	0	55.5418	5.62209	0.757576	0.00999001	cosine	24	2	24	10	63.2831	46.1712	17.1119	1.37062	1.15465	0.000303321	0.0200192	0.00999001	0.0525015	47.2945	48.4271	56.981	52.9116	46.1712	53.3447	58.9996	56.8108	59.2303	61.0943	61.953	63.2831
1446	LOC105253287	for	yes	22	13.6186	1.13648	0.757576	0.00999001	cosine	24	4	20	8	15.2096	11.9972	3.2124	1.26776	1.17511	0.000303321	0.0200192	0.00999001	0.0525015	12.5776	12.072	12.6971	11.9972	12.5895	13.736	13.6428	14.6103	14.6464	15.2096	14.8512	14.794
1447	LOC105253297	for	yes	2	73.1098	13.6923	0.757576	0.00999001	cosine	24	0	2	24	102.246	54.6217	47.6243	1.87189	1.36979	0.000303321	0.0200192	0.00999001	0.0525015	102.246	82.5321	79.3452	87.4157	68.4816	65.5242	86.9462	63.4742	62.8277	64.0381	59.8643	54.6217
1448	LOC105253307	for	yes	0	36.4227	10.6275	0.757576	0.00999001	cosine	24	4	24	8	53.4036	21.3028	32.1008	2.50688	1.63617	0.000303321	0.0200192	0.00999001	0.0525015	28.4673	21.6948	32.0671	21.3028	26.8939	29.9149	38.7052	46.1583	42.6538	46.5772	49.2336	53.4036
1449	LOC105253348	for	yes	0	47.7193	3.62468	0.757576	0.00999001	cosine	24	2	24	2	53.69	41.938	11.752	1.28022	1.09826	0.000303321	0.0200192	0.00999001	0.0525015	41.938	43.5733	47.236	41.9812	46.5895	47.5684	47.2578	50.5002	51.2378	51.1675	49.8925	53.69
1450	LOC105253366	for	yes	0	79.3318	11.5351	0.757576	0.00999001	cosine	24	2	24	2	99.2845	59.2597	40.0248	1.67541	1.2114	0.000303321	0.0200192	0.00999001	0.0525015	59.2597	66.2166	73.7825	64.6804	75.5402	76.7337	82.1789	89.5534	89.3803	89.0952	86.2766	99.2845
1451	LOC105253370	for	yes	6	22.9059	1.61511	0.757576	0.00999001	cosine	24	0	6	24	25.2547	20.4981	4.7566	1.23205	1.15571	0.000303321	0.0200192	0.00999001	0.0525015	21.2016	24.5029	25.2547	23.6224	24.8521	24.129	23.2576	21.7391	23.6543	20.9775	21.1818	20.4981
1452	LOC105253398	for	yes	0	32.5938	4.23404	0.757576	0.00999001	cosine	24	2	22	2	38.4017	25.4913	12.9104	1.50646	1.10987	0.000303321	0.0200192	0.00999001	0.0525015	25.4913	27.0967	31.6875	25.5953	33.9736	34.7629	31.8185	35.1691	34.1228	35.0576	38.4017	37.9491
1453	LOC105253400	for	yes	0	80.1435	7.53135	0.757576	0.00999001	cosine	24	4	24	4	91.9305	68.0625	23.868	1.35068	1.16864	0.000303321	0.0200192	0.00999001	0.0525015	79.8271	68.0625	79.9036	71.2554	70.3121	75.4287	80.1973	85.2019	80.9468	90.5071	88.1491	91.9305
1454	LOC105253433	for	yes	0	13.1995	1.76394	0.757576	0.00999001	cosine	24	2	24	2	15.8169	10.1382	5.6787	1.56013	1.25523	0.000303321	0.0200192	0.00999001	0.0525015	10.1382	11.4376	11.8914	12.2507	12.4307	11.7539	12.9159	15.5157	14.9264	14.522	14.794	15.8169
1455	LOC105253461	for	yes	2	68.8335	12.4573	0.757576	0.00999001	cosine	24	0	2	24	99.039	53.9716	45.0674	1.83502	1.34092	0.000303321	0.0200192	0.00999001	0.0525015	99.039	80.6793	77.1946	80.4013	66.5668	58.7081	65.9778	58.4544	63.7585	61.2915	59.9596	53.9716
1456	LOC105253502	for	yes	4	41.6051	6.71898	0.757576	0.00999001	cosine	24	22	4	22	50.1009	31.8768	18.2241	1.5717	1.41032	0.000303321	0.0200192	0.00999001	0.0525015	47.7182	50.1009	44.1203	49.3461	49.4714	44.8903	34.9893	40.5023	40.4892	32.6819	31.8768	33.0744
1457	LOC105253525	for	yes	0	141.809	8.06814	0.757576	0.00999001	cosine	24	2	24	2	155.288	131.947	23.341	1.1769	1.11624	0.000303321	0.0200192	0.00999001	0.0525015	131.947	134.442	138.534	132.273	133.466	136.875	141.503	153.095	146.647	147.572	150.069	155.288
1458	LOC105253529	for	yes	2	66.9442	7.47773	0.757576	0.00999001	cosine	24	0	4	22	83.7843	55.6605	28.1238	1.50527	1.15778	0.000303321	0.0200192	0.00999001	0.0525015	72.6142	83.7843	69.5253	73.1219	72.1275	65.2874	65.8175	62.0419	63.6668	62.7183	55.6605	56.9643
1459	LOC105253531	for	yes	0	52.8319	21.0524	0.757576	0.00999001	cosine	24	2	24	8	90.8524	23.7277	67.1247	3.82896	1.84535	0.000303321	0.0200192	0.00999001	0.0525015	32.6215	30.6196	37.8392	23.7277	45.5395	41.9033	42.0659	69.8266	68.6325	69.1106	81.2436	90.8524
1460	LOC105253560	for	yes	4	86.9727	5.69415	0.757576	0.00999001	cosine	24	18	4	16	95.8953	78.0683	17.827	1.22835	1.09392	0.000303321	0.0200192	0.00999001	0.0525015	92.7281	95.8953	92.6653	87.4506	94.1834	86.7546	85.2629	78.0683	79.024	80.5731	84.7669	86.2998
1461	LOC105253561	for	yes	4	59.9615	7.97032	0.757576	0.00999001	cosine	24	22	4	20	76.9944	48.8391	28.1553	1.57649	1.16924	0.000303321	0.0200192	0.00999001	0.0525015	65.5454	76.9944	68.5136	61.6506	61.845	63.8047	58.2921	56.0581	58.157	48.8391	49.8645	49.9732
1462	LOC105253609	for	yes	10	19.4522	1.99429	0.748113	0.00999001	cosine	24	22	10	22	23.6525	16.2186	7.4339	1.45836	1.16502	0.000354852	0.0234202	0.00999001	0.0525015	18.1575	21.2287	20.1407	21.0941	23.6525	21.1539	18.9756	18.722	19.1159	17.7123	16.2186	17.2547
1463	LOC105253619	for	yes	0	47.8291	6.46091	0.757576	0.00999001	cosine	24	2	20	2	57.1725	39.0961	18.0764	1.46236	1.36575	0.000303321	0.0200192	0.00999001	0.0525015	39.0961	40.4049	46.4235	40.1961	40.2551	47.1	52.8674	48.95	49.4934	57.1725	55.1828	56.8076
1464	LOC105253644	for	yes	10	37.0401	5.58527	0.757576	0.00999001	cosine	24	20	10	20	48.4608	29.3816	19.0792	1.64936	1.22669	0.000303321	0.0200192	0.00999001	0.0525015	37.3433	35.2768	40.7896	37.0243	48.4608	46.0291	39.0316	35.1311	32.1446	29.3816	33.2518	30.6161
1465	LOC105253698	for	yes	12	24.5162	2.05525	0.757576	0.00999001	cosine	24	18	12	20	28.2422	21.1855	7.0567	1.33309	1.11889	0.000303321	0.0200192	0.00999001	0.0525015	23.6445	23.557	24.7569	26.3576	27.2066	28.2422	25.7127	22.362	21.8286	21.1855	24.6345	24.7058
1466	LOC105253734	for	yes	6	36.4531	3.38961	0.757576	0.00999001	cosine	24	16	6	16	44.1215	30.9952	13.1263	1.42349	1.10394	0.000303321	0.0200192	0.00999001	0.0525015	38.5341	39.1385	44.1215	37.355	38.5184	37.2949	33.8079	30.9952	34.9059	35.2068	31.9478	35.6112
1467	LOC105253778	for	yes	2	98.6961	16.9558	0.757576	0.00999001	cosine	24	0	2	24	133.854	78.3651	55.4889	1.70808	1.36075	0.000303321	0.0200192	0.00999001	0.0525015	133.854	111.611	117.71	118.667	96.9214	91.0703	94.6614	86.5039	80.7665	92.4625	81.7596	78.3651
1468	LOC105253804	for	yes	6	240.924	16.9354	0.748113	0.00999001	cosine	24	18	8	18	275.42	214.694	60.726	1.28285	1.10024	0.000354852	0.0234202	0.00999001	0.0525015	254.311	250.805	260.449	275.42	240.79	247.202	238.732	221.262	214.694	233.264	231.142	223.023
1469	LOC105253806	for	yes	0	14.6274	1.35529	0.757576	0.00999001	cosine	24	2	22	2	16.9574	12.2898	4.6676	1.37979	1.14853	0.000303321	0.0200192	0.00999001	0.0525015	12.2898	13.8749	13.4353	12.8978	14.6164	14.7009	14.2216	15.9358	14.7167	15.297	16.9574	16.5847
1470	LOC105253812	for	yes	0	23.1417	3.87668	0.757576	0.00999001	cosine	24	2	24	2	28.493	15.7389	12.7541	1.81036	1.28264	0.000303321	0.0200192	0.00999001	0.0525015	15.7389	19.9643	23.0855	17.2631	20.7858	23.0108	23.794	26.6608	27.5863	24.8092	26.5088	28.493
1471	LOC105253841	for	yes	4	13.9677	2.29096	0.757576	0.00999001	cosine	24	0	4	18	18.4609	10.7309	7.73	1.72035	1.30089	0.000303321	0.0200192	0.00999001	0.0525015	14.097	18.4609	14.5835	17.2092	15.1509	15.3781	14.0468	13.2847	10.7309	11.8212	11.4916	11.3576
1472	LOC105253846	for	yes	22	192.434	13.5529	0.757576	0.00999001	cosine	24	12	22	10	215.416	170.509	44.907	1.26337	1.11061	0.000303321	0.0200192	0.00999001	0.0525015	197.585	187.331	192.512	189.065	170.509	172.317	188.009	186.957	188.571	208.051	215.416	212.886
1473	LOC105253847	for	yes	20	58.6586	6.81993	0.757576	0.00999001	cosine	24	18	2	10	76.9312	49.8832	27.048	1.54223	1.13508	0.000303321	0.0200192	0.00999001	0.0525015	76.9312	60.7999	59.1244	55.201	49.8832	56.093	54.1194	52.9032	52.848	63.3874	61.43	61.1821
1474	LOC105253930	for	yes	0	248.871	23.7962	0.757576	0.00999001	cosine	24	2	24	2	278.263	196.746	81.517	1.41433	1.10254	0.000303321	0.0200192	0.00999001	0.0525015	196.746	220.939	250.862	218.542	255.214	244.11	254.162	262.707	274.743	261.022	269.141	278.263
1475	LOC105253941	for	yes	0	41.9058	10.5509	0.757576	0.00999001	cosine	24	4	24	8	57.9752	26.3159	31.6593	2.20305	1.63873	0.000303321	0.0200192	0.00999001	0.0525015	34.0171	30.2838	38.4338	26.3159	30.8051	35.8405	42.2238	50.2975	45.1446	55.745	55.7869	57.9752
1476	LOC105253958	for	yes	0	31.3696	4.90337	0.757576	0.00999001	cosine	24	2	24	2	37.8695	22.0476	15.8219	1.71762	1.20069	0.000303321	0.0200192	0.00999001	0.0525015	22.0476	24.39	30.0875	25.0093	32.6437	34.5955	30.713	34.4703	36.1259	32.322	36.1603	37.8695
1477	LOC105253960	for	yes	0	7.39464	1.38793	0.757576	0.00999001	cosine	24	2	24	2	9.30016	4.70013	4.60003	1.9787	1.29489	0.000303321	0.0200192	0.00999001	0.0525015	4.70013	6.05976	7.18963	5.3008	7.81773	7.71821	6.74476	8.43554	8.73373	7.84767	8.88757	9.30016
1478	LOC105253981	for	yes	0	21.2705	4.38566	0.757576	0.00999001	cosine	24	2	18	2	29.0914	13.7649	15.3265	2.11345	1.26256	0.000303321	0.0200192	0.00999001	0.0525015	13.7649	16.4905	19.1714	15.9293	21.1301	21.9532	20.3614	21.4716	29.0914	24.1325	24.2051	27.545
1479	LOC105253989	for	yes	22	52.5107	6.07201	0.757576	0.00999001	cosine	24	8	20	8	62.4986	42.0518	20.4468	1.48623	1.20875	0.000303321	0.0200192	0.00999001	0.0525015	56.962	48.8394	55.833	42.0518	44.841	46.5765	50.7287	52.3993	51.0048	62.4986	59.3589	59.0347
1480	LOC105254015	for	yes	0	381.574	44.2888	0.757576	0.00999001	cosine	24	4	22	4	445.844	306.075	139.769	1.45665	1.20806	0.000303321	0.0200192	0.00999001	0.0525015	416.75	306.075	339.373	351.204	327.185	359.367	360.432	426.776	398.708	424.275	445.844	422.904
1481	LOC105254016	for	yes	12	19.5326	2.90147	0.757576	0.00999001	cosine	24	14	10	20	25.2358	15.7105	9.5253	1.6063	1.32311	0.000303321	0.0200192	0.00999001	0.0525015	19.6184	21.3203	22.6989	20.0542	25.2358	23.2472	16.4012	17.1557	17.8103	15.7105	17.0918	18.0463
1482	LOC105254097	for	yes	4	36.3918	3.73244	0.757576	0.00999001	cosine	24	0	4	20	41.7865	31.682	10.1045	1.31894	1.21036	0.000303321	0.0200192	0.00999001	0.0525015	37.5109	41.7865	38.5722	40.0474	41.6442	39.3878	35.4791	33.0872	33.8665	31.682	31.841	31.7968
1483	LOC105254135	for	yes	4	53.9913	4.3502	0.757576	0.00999001	cosine	24	18	4	18	61.0172	44.9703	16.0469	1.35683	1.13134	0.000303321	0.0200192	0.00999001	0.0525015	58.7278	61.0172	60.1044	53.7614	53.7194	55.3838	52.5315	49.3856	44.9703	51.5299	54.8544	51.9099
1484	LOC105254138	for	yes	22	134.342	17.8619	0.757576	0.00999001	cosine	24	4	22	8	163.906	102.8	61.106	1.59442	1.24019	0.000303321	0.0200192	0.00999001	0.0525015	120.611	112.599	130.898	102.8	126.46	126.838	131.624	145.643	136.72	157.175	163.906	156.835
1485	LOC105254149	for	yes	2	139.331	10.9524	0.757576	0.00999001	cosine	24	0	4	18	156.931	123.318	33.613	1.27257	1.15758	0.000303321	0.0200192	0.00999001	0.0525015	152.478	156.931	146.88	149.15	143.405	142.354	143.021	125.733	123.318	134.176	128.846	125.683
1486	LOC105254170	for	yes	22	39.1443	7.0102	0.757576	0.00999001	cosine	24	8	22	10	49.4402	29.0434	20.3968	1.70229	1.41222	0.000303321	0.0200192	0.00999001	0.0525015	35.6903	31.1353	36.8101	30.8699	29.0434	34.3004	40.5293	42.7524	41.5121	49.2081	49.4402	48.4398
1487	LOC105254202	for	yes	18	29.9025	2.34492	0.748113	0.00999001	cosine	24	6	18	8	34.6046	26.5838	8.0208	1.30172	1.11105	0.000354852	0.0234202	0.00999001	0.0525015	28.5452	27.945	28.1319	26.5838	28.3639	30.1572	29.5792	31.5138	34.6046	29.6061	34.2291	29.5697
1488	LOC105254222	for	yes	0	12.399	1.59953	0.757576	0.00999001	cosine	24	2	24	2	14.9056	8.63163	6.27397	1.72686	1.20265	0.000303321	0.0200192	0.00999001	0.0525015	8.63163	11.4091	11.1622	11.4129	12.4122	11.594	13.7257	13.4826	13.3179	12.8965	13.8376	14.9056
1489	LOC105254224	for	yes	2	53.4793	10.0368	0.757576	0.00999001	cosine	24	0	4	22	71.5492	40.2849	31.2643	1.77608	1.35823	0.000303321	0.0200192	0.00999001	0.0525015	65.6891	71.5492	56.4886	68.6925	57.3621	48.4656	49.0345	49.2963	48.3638	45.0308	40.2849	41.4942
1490	LOC105254246	for	yes	0	16.7597	2.10619	0.757576	0.00999001	cosine	24	2	24	4	20.4257	13.153	7.2727	1.55293	1.20418	0.000303321	0.0200192	0.00999001	0.0525015	15.1428	13.153	16.9153	13.4545	15.445	16.3487	16.5426	18.2777	18.1161	18.6967	18.5985	20.4257
1491	LOC105254249	for	yes	4	169.771	32.7438	0.757576	0.00999001	cosine	24	0	10	24	225.571	122.08	103.491	1.84773	1.37361	0.000303321	0.0200192	0.00999001	0.0525015	185.871	213.034	191.065	197.061	225.571	183.869	155.064	143.462	155.222	137.398	127.559	122.08
1492	LOC105254250	for	yes	4	66.3819	11.3381	0.757576	0.00999001	cosine	24	22	4	22	86.7323	51.375	35.3573	1.68822	1.3342	0.000303321	0.0200192	0.00999001	0.0525015	63.6011	86.7323	67.7891	77.3351	84.8434	72.5442	62.5712	57.9637	63.5203	53.1107	51.375	55.1969
1493	LOC105254254	for	yes	2	29.5406	7.8174	0.757576	0.00999001	cosine	24	0	2	24	45.1122	20.7456	24.3666	2.17454	1.60891	0.000303321	0.0200192	0.00999001	0.0525015	45.1122	37.0026	36.9994	26.6591	39.6868	28.8281	28.5999	22.9986	22.1936	21.6621	23.9989	20.7456
1494	LOC105254269	for	yes	2	102.293	11.2177	0.757576	0.00999001	cosine	24	20	2	20	126.159	88.1448	38.0142	1.43127	1.17672	0.000303321	0.0200192	0.00999001	0.0525015	126.159	112.508	105.993	119.013	102.157	95.6113	100.943	97.8928	90.0988	88.1448	92.6814	96.3123
1495	LOC105254270	for	yes	2	40.3258	4.68981	0.757576	0.00999001	cosine	24	0	2	24	46.0771	32.684	13.3931	1.40978	1.15921	0.000303321	0.0200192	0.00999001	0.0525015	46.0771	45.9968	44.495	44.2202	38.8975	39.397	41.5221	44.4425	38.3838	33.7752	34.0182	32.684
1496	LOC105254309	for	yes	4	197.851	31.9305	0.757576	0.00999001	cosine	24	0	10	20	247.286	155.557	91.729	1.58968	1.35216	0.000303321	0.0200192	0.00999001	0.0525015	205.415	245.119	222.833	216.463	247.286	216.948	200.355	164.798	180.736	155.557	162.489	156.219
1497	LOC105254376	for	yes	0	234.899	57.293	0.757576	0.00999001	cosine	24	2	24	2	326.721	140.298	186.423	2.32876	1.51851	0.000303321	0.0200192	0.00999001	0.0525015	140.298	181.355	195.294	178.506	212.204	191.316	242.612	278.048	309.381	290.515	272.542	326.721
1498	LOC105254437	for	yes	0	8.23523	2.22238	0.757576	0.00999001	cosine	24	2	24	2	11.133	5.01869	6.11431	2.21831	1.56926	0.000303321	0.0200192	0.00999001	0.0525015	5.01869	5.77047	7.20496	5.28826	6.97202	6.87087	8.97066	10.961	9.19189	10.6587	10.7822	11.133
1499	LOC105254440	for	yes	0	2.52825	0.564252	0.757576	0.00999001	cosine	24	2	16	2	3.45627	1.53282	1.92345	2.25484	1.44418	0.000303321	0.0200192	0.00999001	0.0525015	1.53282	2.03354	2.17744	1.94165	2.22233	2.23531	2.95579	3.45627	2.63803	2.83296	3.14461	3.16822
1500	LOC105254482	for	yes	4	39.5914	6.13258	0.757576	0.00999001	cosine	24	22	4	22	50.2753	29.51	20.7653	1.70367	1.25574	0.000303321	0.0200192	0.00999001	0.0525015	38.2232	50.2753	41.8132	47.5638	46.8105	39.184	37.8851	37.2771	41.4602	31.5785	29.51	33.5163
1501	LOC105254489	for	yes	2	101.581	16.0878	0.757576	0.00999001	cosine	24	22	2	22	138.949	86.2567	52.6923	1.61088	1.30952	0.000303321	0.0200192	0.00999001	0.0525015	138.949	123.191	104.369	118.249	91.7772	92.8633	102.602	90.2995	86.5133	89.8152	86.2567	94.0895
1502	LOC105254526	for	yes	0	33.3585	2.28492	0.757576	0.00999001	cosine	24	2	24	8	37.541	29.2446	8.2964	1.28369	1.12714	0.000303321	0.0200192	0.00999001	0.0525015	32.0605	32.0649	31.7734	29.2446	32.2729	32.8916	32.3838	33.9405	33.1787	36.808	36.1416	37.541
1503	LOC105254580	for	yes	0	44.1718	7.33698	0.757576	0.00999001	cosine	24	2	24	12	57.4617	34.8276	22.6341	1.64989	1.27199	0.000303321	0.0200192	0.00999001	0.0525015	35.8905	39.8185	36.6455	40.2205	40.0959	34.8276	41.8322	48.4511	49.3756	54.7934	50.6489	57.4617
1504	LOC105254592	for	yes	0	38.8242	8.58092	0.757576	0.00999001	cosine	24	2	24	2	53.0631	26.164	26.8991	2.0281	1.33352	0.000303321	0.0200192	0.00999001	0.0525015	26.164	27.1776	34.8239	26.9609	38.908	38.6346	37.0058	46.4383	44.7857	42.1339	49.795	53.0631
1505	LOC105254609	for	yes	22	47.1534	9.2368	0.757576	0.00999001	cosine	24	8	22	10	64.6424	34.6181	30.0243	1.8673	1.37702	0.000303321	0.0200192	0.00999001	0.0525015	49.0675	34.6226	44.992	38.1382	34.6181	41.414	45.9106	47.616	47.1478	57.0281	64.6424	60.6435
1506	LOC105254699	for	yes	8	58.5043	12.5162	0.757576	0.00999001	cosine	24	16	2	16	87.7413	43.4602	44.2811	2.01889	1.34174	0.000303321	0.0200192	0.00999001	0.0525015	87.7413	59.889	75.5689	66.6199	61.9714	56.3463	55.1111	43.4602	44.7089	49.6517	47.8	53.1834
1507	LOC105254707	for	yes	0	29.5185	4.36864	0.757576	0.00999001	cosine	24	2	24	4	37.9743	23.2899	14.6844	1.63051	1.28301	0.000303321	0.0200192	0.00999001	0.0525015	25.8415	23.2899	25.8555	24.2377	30.6991	28.4655	26.9182	30.199	33.1728	32.2972	35.2715	37.9743
1508	LOC105254725	for	yes	10	58.4244	7.56124	0.757576	0.00999001	cosine	24	0	4	22	70.3174	46.4419	23.8755	1.51409	1.2573	0.000303321	0.0200192	0.00999001	0.0525015	51.8639	70.3174	56.7077	66.0245	69.3733	66.2636	60.2718	55.644	54.6758	52.7029	46.4419	50.8065
1509	LOC105254761	for	yes	10	1.32547	0.433145	0.757576	0.00999001	cosine	24	14	10	14	2.44971	0.733889	1.71582	3.33798	1.55777	0.000303321	0.0200192	0.00999001	0.0525015	1.2937	1.60573	1.20357	1.69826	2.44971	1.5655	0.733889	1.01195	1.10834	1.187	1.01719	1.03079
1510	LOC105254794	for	yes	20	28.9326	3.20381	0.748113	0.00999001	cosine	24	8	20	8	34.1132	24.1439	9.9693	1.41291	1.21196	0.000354852	0.0234202	0.00999001	0.0525015	26.8928	25.9439	28.73	24.1439	25.1395	26.6275	29.2138	31.2883	29.018	34.1132	32.2714	33.8095
1511	LOC105254823	for	yes	4	77.5768	8.28371	0.757576	0.00999001	cosine	24	0	4	22	92.4186	64.4851	27.9335	1.43318	1.1846	0.000303321	0.0200192	0.00999001	0.0525015	76.4129	92.4186	84.527	78.2137	88.369	83.2841	77.6277	71.3548	78.6476	68.5861	64.4851	66.9956
1512	LOC105254890	for	yes	22	7.8069	1.08634	0.757576	0.00999001	cosine	24	2	16	4	9.30235	5.94997	3.35238	1.56343	1.26291	0.000303321	0.0200192	0.00999001	0.0525015	6.23177	5.94997	6.97247	7.16757	7.32704	7.7062	7.63398	9.30235	9.05199	8.46846	9.14224	8.72873
1513	LOC105254909	for	yes	6	23.3634	2.65998	0.757576	0.00999001	cosine	24	22	10	22	27.6697	18.4671	9.2026	1.49832	1.22283	0.000303321	0.0200192	0.00999001	0.0525015	23.1254	26.0066	26.7998	25.3961	27.6697	23.8531	24.0973	20.7101	21.7365	21.2313	18.4671	21.2675
1514	LOC105254914	for	yes	2	15.1032	1.94027	0.757576	0.00999001	cosine	24	0	2	24	19.4886	12.4285	7.0601	1.56806	1.17225	0.000303321	0.0200192	0.00999001	0.0525015	19.4886	17.9209	15.5073	15.2039	16.2699	15.0643	14.5391	13.09	13.3487	13.8792	14.4977	12.4285
1515	LOC105254934	for	yes	6	11.5426	1.69928	0.757576	0.00999001	cosine	24	22	10	22	14.9209	8.35481	6.56609	1.78591	1.1651	0.000303321	0.0200192	0.00999001	0.0525015	12.3838	11.9428	13.9041	12.4772	14.9209	11.8068	10.7366	11.0151	9.93729	10.7091	8.35481	10.3227
1516	LOC105254942	for	yes	10	24.9466	2.20626	0.757576	0.00999001	cosine	24	14	2	14	28.9867	20.8293	8.1574	1.39163	1.14115	0.000303321	0.0200192	0.00999001	0.0525015	28.9867	26.7142	26.7599	26.3612	26.8479	25.7203	20.8293	23.1357	22.7659	23.4499	23.9896	23.7984
1517	LOC105254964	for	yes	2	61.6382	9.18455	0.757576	0.00999001	cosine	24	0	10	20	74.4539	45.3679	29.086	1.64111	1.26597	0.000303321	0.0200192	0.00999001	0.0525015	71.95	71.5048	67.6636	67.1422	74.4539	65.3886	61.9022	56.4823	56.8374	45.3679	50.0518	50.9138
1518	LOC105254977	for	yes	2	64.2245	10.4915	0.757576	0.00999001	cosine	24	0	4	22	81.3741	50.6646	30.7095	1.60613	1.3788	0.000303321	0.0200192	0.00999001	0.0525015	80.1208	81.3741	66.2422	77.2739	67.5125	56.9174	69.3197	56.7454	56.0445	52.9355	50.6646	55.543
1519	LOC105254988	for	yes	0	9.94742	1.83826	0.757576	0.00999001	cosine	24	2	24	2	12.8863	6.61937	6.26693	1.94676	1.28084	0.000303321	0.0200192	0.00999001	0.0525015	6.61937	7.59137	9.24491	8.05912	10.9258	9.29053	9.03163	11.7277	11.1628	11.2614	11.5681	12.8863
1520	LOC105255007	for	yes	16	35.1874	5.34271	0.757576	0.00999001	cosine	24	10	20	10	42.4848	26.8638	15.621	1.58149	1.3464	0.000303321	0.0200192	0.00999001	0.0525015	36.366	29.8963	31.4103	29.628	26.8638	28.4748	40.0332	40.3958	36.5329	42.4848	40.2523	39.9107
1521	LOC105255020	for	yes	10	12.3334	1.37411	0.757576	0.00999001	cosine	24	16	10	16	15.6292	10.1771	5.4521	1.53572	1.15257	0.000303321	0.0200192	0.00999001	0.0525015	11.7911	13.414	13.9639	12.434	15.6292	12.5995	11.7677	10.1771	11.6383	11.389	11.3066	11.891
1522	LOC105255031	for	yes	0	42.5243	8.03006	0.757576	0.00999001	cosine	24	2	24	4	55.9872	30.9558	25.0314	1.80862	1.42693	0.000303321	0.0200192	0.00999001	0.0525015	31.1295	30.9558	34.7985	34.1316	41.5025	43.2265	41.095	49.655	51.1193	47.1911	49.4997	55.9872
1523	LOC105255036	for	yes	2	188.263	33.8375	0.757576	0.00999001	cosine	24	20	2	20	288.562	159.844	128.718	1.80527	1.19944	0.000303321	0.0200192	0.00999001	0.0525015	288.562	194.476	201.106	206.657	186.154	187.695	163.881	167.666	162.958	159.844	168.497	171.656
1524	LOC105255055	for	yes	18	5.84439	0.45336	0.757576	0.00999001	cosine	24	10	22	10	6.33327	4.91673	1.41654	1.28811	1.11729	0.000303321	0.0200192	0.00999001	0.0525015	5.9675	5.25059	5.86763	5.30589	4.91673	5.58469	6.14963	6.22961	6.32275	6.23974	6.33327	5.96461
1525	LOC105255066	for	yes	0	12.7984	3.24842	0.757576	0.00999001	cosine	24	2	24	2	18.9421	7.54547	11.3966	2.51039	1.51783	0.000303321	0.0200192	0.00999001	0.0525015	7.54547	8.98686	10.1379	8.82643	13.3555	12.6234	12.4658	15.0739	15.7549	14.481	15.3876	18.9421
1526	LOC105255084	for	yes	4	47.6497	5.06981	0.757576	0.00999001	cosine	24	0	10	24	56.3394	39.753	16.5864	1.41724	1.20778	0.000303321	0.0200192	0.00999001	0.0525015	48.8084	54.8339	51.7235	49.0593	56.3394	50.0593	47.1627	42.5418	47.644	42.8253	41.0452	39.753
1527	LOC105255129	for	yes	2	32.121	3.60327	0.757576	0.00999001	cosine	24	0	2	24	39.459	26.2344	13.2246	1.50409	1.18962	0.000303321	0.0200192	0.00999001	0.0525015	39.459	35.9898	32.3495	32.9452	32.1409	36.5828	31.7262	30.2533	29.4263	27.8684	30.4758	26.2344
1528	LOC105255221	for	yes	0	101.347	29.7898	0.757576	0.00999001	cosine	24	2	24	2	149.577	50.8644	98.7126	2.9407	1.50177	0.000303321	0.0200192	0.00999001	0.0525015	50.8644	67.5273	84.7331	59.5917	104.352	103.143	96.0136	119.287	138.542	115.286	127.25	149.577
1529	LOC105255239	for	yes	2	47.0307	7.11935	0.757576	0.00999001	cosine	24	22	2	22	59.5826	33.4883	26.0943	1.77921	1.26275	0.000303321	0.0200192	0.00999001	0.0525015	59.5826	53.0795	51.8882	48.5342	56.0124	43.4291	49.221	45.403	41.9265	39.7691	33.4883	42.0349
1530	LOC105255240	for	yes	0	22.1633	2.48257	0.757576	0.00999001	cosine	24	2	24	2	26.9315	17.7892	9.1423	1.51392	1.19039	0.000303321	0.0200192	0.00999001	0.0525015	17.7892	19.6353	20.5042	19.0279	22.9843	22.7687	21.5995	22.8533	24.408	22.9108	24.5473	26.9315
1531	LOC105255249	for	yes	4	326.592	34.0079	0.757576	0.00999001	cosine	24	22	4	20	380.498	279.102	101.396	1.36329	1.26534	0.000303321	0.0200192	0.00999001	0.0525015	337.598	380.498	333.45	373.915	371.448	334.125	322.358	293.557	318.076	279.102	288.281	286.7
1532	LOC105255260	for	yes	4	2.03699	0.423654	0.757576	0.00999001	cosine	24	22	10	20	2.928	1.33444	1.59356	2.19418	1.26996	0.000303321	0.0200192	0.00999001	0.0525015	2.25837	2.54675	2.29361	2.23322	2.928	1.99802	1.80605	1.97074	1.83545	1.33444	1.5706	1.66859
1533	LOC105255272	for	yes	0	4.5461	1.25549	0.757576	0.00999001	cosine	24	4	24	10	6.69701	2.66951	4.0275	2.5087	1.52044	0.000303321	0.0200192	0.00999001	0.0525015	3.85559	2.83242	3.7117	3.89355	2.66951	3.90464	4.84711	4.91678	4.88055	6.48211	5.86219	6.69701
1534	LOC105255334	for	yes	2	29.4102	4.1593	0.757576	0.00999001	cosine	24	0	4	24	36.801	22.2721	14.5289	1.65234	1.18863	0.000303321	0.0200192	0.00999001	0.0525015	35.0339	36.801	29.9132	32.3899	32.6506	29.988	27.4692	28.2176	27.105	27.7745	23.3069	22.2721
1535	LOC105255401	for	yes	2	67.6035	4.58501	0.757576	0.00999001	cosine	24	0	2	24	75.4345	59.8639	15.5706	1.2601	1.1219	0.000303321	0.0200192	0.00999001	0.0525015	75.4345	73.6679	73.516	71.4737	65.5917	66.8757	65.5282	63.3489	65.9112	65.7493	64.2806	59.8639
1536	LOC105255412	for	yes	2	36.8577	4.38493	0.757576	0.00999001	cosine	24	0	4	20	47.4111	31.3146	16.0965	1.51403	1.16108	0.000303321	0.0200192	0.00999001	0.0525015	42.158	47.4111	38.4468	38.1649	39.7435	35.0763	34.2299	34.8478	34.8773	31.3146	33.4267	32.5958
1537	LOC105255415	for	yes	0	10.5129	2.35297	0.757576	0.00999001	cosine	24	4	24	10	14.7567	7.33673	7.41997	2.01135	1.49344	0.000303321	0.0200192	0.00999001	0.0525015	8.50261	7.75321	9.91775	7.80564	7.33673	9.93704	10.9871	11.2747	11.1039	12.6981	14.0819	14.7567
1538	LOC105255437	for	yes	10	22.9639	2.68024	0.757576	0.00999001	cosine	24	18	10	20	28.3669	18.9767	9.3902	1.49483	1.25371	0.000303321	0.0200192	0.00999001	0.0525015	22.5212	26.2989	23.9417	26.034	28.3669	22.0272	23.3413	20.7656	20.0849	18.9767	20.7167	22.4914
1539	LOC105255542	for	yes	10	11.3371	1.49995	0.748113	0.00999001	cosine	24	22	10	22	14.1016	9.30271	4.79889	1.51586	1.18746	0.000354852	0.0234202	0.00999001	0.0525015	10.6896	14.0245	11.3514	12.07	14.1016	12.4955	10.6471	11.0126	10.3598	10.5229	9.30271	9.46708
1540	LOC105255560	for	yes	4	42.2488	5.98408	0.757576	0.00999001	cosine	24	0	4	24	51.0037	33.6834	17.3203	1.51421	1.37397	0.000303321	0.0200192	0.00999001	0.0525015	42.4807	51.0037	42.9535	49.9268	46.1572	44.1339	50.3305	36.3377	38.8457	35.9005	35.2325	33.6834
1541	LOC105255563	for	yes	0	16.9045	3.02477	0.757576	0.00999001	cosine	24	2	24	2	21.4963	11.1749	10.3214	1.92362	1.21255	0.000303321	0.0200192	0.00999001	0.0525015	11.1749	13.0939	15.8467	12.8578	17.6927	15.7433	18.8462	18.9061	19.2851	18.8214	19.0896	21.4963
1542	LOC105255637	for	yes	0	6.62237	1.03506	0.757576	0.00999001	cosine	24	2	24	8	8.11117	4.64236	3.46881	1.74721	1.27673	0.000303321	0.0200192	0.00999001	0.0525015	5.16316	5.58338	6.46663	4.64236	5.88433	7.04734	7.16754	7.05765	7.51269	7.74888	7.08331	8.11117
[truncated: 7,697 more rows]

## Sheet: ejtk_24_nur_all_tested
	gene_name	caste	rhy	Phase	Mean	Std_Dev	Tau	GammaP	Waveform	Period	Nadir	MaxLoc	MinLoc	Max	Min	Max_Amp	FC	IQR_FC	P	BF	empP	GammaBH	X2N	X4N	X6N	X8N	X10N	X12N	X14N	X16N	X18N	X20N	X22N	X24N
[truncated: 9,261 more rows]

[truncated: 3 more sheets: for_24h_clusters, nur_24h_clusters, enrichedGOs]
