# Supplementary material for: Time-course RNASeq of Camponotus floridanus forager and nurse ant brains indicate links between plasticity in the biological clock and behavioral division of labor
Source: BMC Genomics. 2022 Jan 15;23:57. doi: 10.1186/s12864-021-08282-x (PMC8760764; doi:10.1186/s12864-021-08282-x)
Supplement: Supplementary file 4 — Additional file 4. [file 12864_2021_8282_MOESM4_ESM.xls]

## Sheet: Sheet1
	hmmer gene-models as per Romanowski et al. (2014)			hmmersearch results
org	org_gene_name	org_symbol	clock_function	Cflo_gene	e-value
Drosophila melanogaster (insects)
dmel	d-clock	clk	core_clock	LOC105257275	6.5e-303
dmel	cycle	cyc	core_clock	LOC105248001	0
dmel	period	per	core_clock	LOC105256454	0
dmel	phr6-4-PB (cry-like)	cry-like	core_clock	LOC105250382	0
dmel	timeout	tim2	core_clock	LOC105248876	0
dmel	timeless (not present)	tim1	core_clock	LOC105248876	5.8e-39
dmel	d-cryptochrome, blue-light receptor (not present)	cry	core_clock	LOC105250382	4e-273
dmel	Vrille	vri	second_loop	LOC105252510	2.7e-161
dmel	par domain protein 1e not present	pdp1e	second_loop	LOC105248038	NA
dmel	clockwork orange	cwo	third_loop	LOC105251939	1.5e-132
dmel	Cyclic-AMP response element binding protein	creb	modulator	LOC105256228	4.2e-115
dmel	double time/discs overgrown/dco	dbt/dco/ck1	modulator	LOC105255207	1.4e-208
dmel	casein kinase 2	ck2a	modulator	LOC105256631	2.1e-244
dmel	ck2b	ck2b	modulator	LOC105257252	2e-151
dmel	shaggy	sgg	modulator	LOC105258655	1.2e-239
dmel	protein phophatase 1b (or flapwing)	pp1b	modulator	LOC105251553	3.7e-223
dmel	pp1-13c	pp1-13c	modulator	LOC105250191	1.4e-230
dmel	pp2a_mts	pp2a_mts	modulator	LOC105251844	8.4e-202
dmel	pp2a_tws	pp2a_tws	modulator	LOC105247975	0
dmel	pp2a_wbt_a	pp2a_wbt_a	modulator	LOC105252615	0
dmel	pp2a_wbt_b	pp2a_wbt_b	modulator	LOC105249973	0
dmel	protein arginine methyl transferase 5/capsuleen	prmt-5	modulator	LOC105256771	2.1e-291
dmel	supernumerary limbs (not present)	slmb	modulator	no_hits	NA
dmel	rhodopsin/ninaE	rh1	modulator	LOC105252466	2.8e-214
dmel	rh5	rh5	modulator	LOC105258291	1.8e-187
dmel	rh6	rh6	modulator	LOC105252466	8.5e-220
dmel	nemo	nmo	modulator	LOC105248529	2e-247
dmel	no circadian temperature entrainment	nocte	modulator	LOC105253366	0
dmel	no receptor potential A	norpa	modulator	LOC105254466	0
dmel	takeout	to	output	LOC105257386	3.5e-82
dmel	pigment dispersing factor	pdf	output	LOC105256952	1e-17
dmel	pdfr	pdfr	output	LOC105252917	2e-203
dmel	slowpoke	slo	output	LOC105258647	0
dmel	narrow abdomen	na	output	LOC105253614	0
dmel	inward rectifier/Inwardly rectifying potassium channel 1	ir	output	LOC105249359	1.9e-263
dmel	jetlag	jet	output	LOC105251156	8e-182
dmel	cop9 signalosome	csn4	output	LOC105255404	5.5e-258
dmel	protein kinase a	pka	output	LOC105249574	4.9e-249
dmel	beta alanil conjugase synthase	ebony	output	LOC105253035	0
dmel	lark	lrk	output	LOC105259208	1.8e-191
dmel	transcription factor fer2	fer2	output	LOC105254345	7.5e-86
dmel	thioredoxin peroxidase	jafrac	output	LOC105253804	2.6e-121
dmel	will die slowly - PB	wds-pb	output	LOC105258800	9.7e-224
Mus musculus (mammals)
org	org_gene_name	org_symbol	clock_function	Cflo_gene	e-value
mmus	period	per1	core_clock	LOC105256454	9.6e-36
mmus	period	per2	core_clock	LOC105256454	3.2e-41
mmus	period	per3	core_clock	LOC105256454	1.9e-39
mmus	aryl hydrocarbon receptor nuclear translocator-like (arntl)	bmal1	core_clock	LOC105248001	1.4e-183
mmus	aryl hydrocarbon receptor nuclear translocator-like 2 (arntl2)	bmal2	core_clock	LOC105248001	7.8e-163
mmus	clock	clk	core_clock	LOC105257275	1.6e-153
mmus	neuronal PAS domain protein 2 (bHLHe9 or MOP4)	npas2	core_clock	LOC105257275	2.7e-143
mmus	cryptochrome 1 (photolyase-like) (Phll1)	cry1	core_clock	LOC105250382	2.5e-273
mmus	cryptochrome 1 (photolyase-like) (D130054K12Rik)	cry2	core_clock	LOC105250382	1.6e-267
mmus	RAR-related orphan receptor alpha (Nr1f1)	ror-a	second_loop	LOC105249476	4.5e-103
mmus	RAR-related orphan receptor beta (Nr1f2)	ror-b	second_loop	LOC105249476	1.9e-100
mmus	RAR-related orphan receptor gamma (Thor)	ror-c	NA	LOC105249476	5.5e-86
mmus	rev-erb alpha	nr1d1	second_loop	LOC105253476	5.8e-106
mmus	rev-erb beta	nr1d2	second_loop	LOC105253476	1e-108
mmus	d-box binding protein	dbp	third_loop	LOC105248038	NA
mmus	casein kinase	csnk1a	modulator	LOC105247876	1e-205
mmus	casein kinase	csnk1d	modulator	LOC105255207	7.8e-198
mmus	casein kinase	csnk1e	modulator	LOC105255207	3e-200
mmus	nocturnin	ccrn4l	modulator	LOC105250979	8.5e-24
mmus	basic helix-loop-helix family, member e40 (dec1)	bhlhe40	modulator	LOC105251939	2.1e-14
mmus	basic helix-loop-helix family, member e41 (dec2)	bhlhe41	modulator	LOC105251939	1.6e-20
mmus	F-box/LRR-repeat protein 3	fbxl-3	modulator	LOC105248460	2.9e-12
mmus	Peroxisome proliferator-activated receptor gamma coactivator 1-alpha	ppargc1a	modulator	LOC105254042	1.2e-28
mmus	melanopsin	opn4	input	LOC105252466	5.9e-80
mmus	melatonin receptor	mel1a	output	LOC105254037	2.9e-34
mmus	melatonin receptor	mel1b	output	LOC105248964	9.6e-36
mmus	prokineticin	pkc2	output	no_hits	NA
mmus	vasoactive intestinal polypeptide (PHI)	vip	output	no_hits	NA
mmus	vasoactive intestinal polypeptide receptor 2	vpac2/vipr2	output	LOC105258720	2.2e-74
mmus	peroxiredoxin 2 (PRP)	prdx-2	output	LOC105253804	2.3e-104
mmus	WD repeat domain	wd-rep	output	LOC105258800	2.7e-205
