# Supplementary material for: Time-course RNASeq of Camponotus floridanus forager and nurse ant brains indicate links between plasticity in the biological clock and behavioral division of labor
Source: BMC Genomics. 2022 Jan 15;23:57. doi: 10.1186/s12864-021-08282-x (PMC8760764; doi:10.1186/s12864-021-08282-x)
Supplement: Supplementary file 6 — Additional file 6. [file 12864_2021_8282_MOESM6_ESM.xls]

## Sheet: ejtk_12_for_all_tested
	gene_name	caste	rhy	Phase	Mean	Std_Dev	Tau	GammaP	Waveform	Period	Nadir	MaxLoc	MinLoc	Max	Min	Max_Amp	FC	IQR_FC	P	BF	empP	GammaBH
1	LOC112638957	for	yes	8	2.73192	0.970089	0.794552	0.001998	cosine	12	10	18	10	4.76106	1.32891	3.43215	3.58268	1.53272	0.00016159	0.00323179	0.001998	0.998125
2	LOC105256130	for	yes	4	41.9061	3.21948	0.781632	0.00368556	cosine	12	0	16	24	46.1838	35.846	10.3378	1.28839	1.13092	0.000201967	0.00403935	0.003996	0.998125
3	LOC105253021	for	yes	4	53.8546	18.0224	0.772252	0.00433612	cosine	12	6	2	18	86.5317	29.1146	57.4171	2.97211	1.53768	0.000236986	0.00473973	0.00473973	0.998125
4	LOC105253696	for	yes	2	18.6582	2.49347	0.772252	0.00433612	cosine	12	12	2	24	22.9053	13.1654	9.7399	1.73981	1.19243	0.000236986	0.00473973	0.00473973	0.998125
5	LOC105254639	for	yes	12	21.4761	2.20903	0.772252	0.00433612	cosine	12	2	24	4	25.0971	16.9845	8.1126	1.47765	1.16691	0.000236986	0.00473973	0.00473973	0.998125
6	LOC105249672	for	yes	10	33.3937	39.3089	0.76277	0.004995	cosine	12	8	12	8	155.635	3.64814	151.987	42.6615	3.75944	0.000278084	0.00556168	0.004995	0.998125
7	LOC105255837	for	yes	10	17.078	1.49695	0.76277	0.004995	cosine	12	8	10	20	20.7225	15.129	5.5935	1.36972	1.10797	0.000278084	0.00556168	0.004995	0.998125
8	LOC105252326	for	yes	6	28.3951	1.97362	0.759895	0.0053563	cosine	12	10	6	12	31.8027	25.3136	6.4891	1.25635	1.10003	0.000291798	0.00583596	0.00583596	0.998125
9	LOC105250937	for	yes	2	60.5273	6.20137	0.740732	0.00599401	cosine	12	0	2	12	70.1683	51.0403	19.128	1.37476	1.18233	0.000400578	0.00801156	0.00599401	0.998125
10	LOC105252356	for	yes	2	9.31941	0.77105	0.740732	0.00599401	cosine	12	4	24	16	10.3227	8.21145	2.11125	1.25711	1.16877	0.000400578	0.00801156	0.00599401	0.998125
11	LOC105253032	for	yes	2	13.3993	0.967092	0.750366	0.00599401	cosine	12	10	2	10	15.6727	12.1222	3.5505	1.29289	1.10187	0.000341892	0.00683784	0.00599401	0.998125
12	LOC105257280	for	yes	8	2.94805	0.550127	0.730988	0.00599401	cosine	12	6	8	6	4.081	2.13806	1.94294	1.90874	1.37615	0.000469327	0.00938653	0.00599401	0.998125
13	LOC105258968	for	yes	10	2.16825	0.306725	0.730988	0.00599401	cosine	12	8	10	8	2.68991	1.62724	1.06267	1.65305	1.22734	0.000469327	0.00938653	0.00599401	0.998125
14	LOC112638669	for	yes	8	1.67586	0.461605	0.730988	0.00599401	cosine	12	10	20	10	2.77743	1.00291	1.77452	2.76937	1.51169	0.000469327	0.00938653	0.00599401	0.998125
15	LOC105248146	for	yes	4	25.9357	1.27376	0.728879	0.00897007	cosine	12	8	4	20	28.4947	23.9588	4.5359	1.18932	1.08743	0.000485576	0.00971152	0.00899101	0.998125
16	LOC105255741	for	yes	4	40.1494	2.47206	0.728879	0.00897007	cosine	12	10	16	22	43.9773	35.255	8.7223	1.24741	1.08632	0.000485576	0.00971152	0.00899101	0.998125
17	LOC105256190	for	yes	10	1.18973	0.304432	0.719101	0.0105061	cosine	12	0	8	24	1.63488	0.676298	0.958582	2.4174	1.63627	0.000567961	0.0113592	0.010989	0.998125
18	LOC105247925	for	yes	8	53.7777	5.92878	0.699206	0.0143928	cosine	12	6	8	6	66.3995	44.1051	22.2944	1.50548	1.16372	0.000776861	0.0155372	0.0155372	0.998125
19	LOC105249834	for	yes	10	7.01571	1.32621	0.699206	0.0143928	cosine	12	8	12	20	9.37631	5.5643	3.81201	1.68508	1.39215	0.000776861	0.0155372	0.0155372	0.998125
20	LOC105250803	for	yes	10	32.8825	13.6457	0.699206	0.0143928	cosine	12	8	12	8	70.952	20.6512	50.3008	3.43573	1.61961	0.000776861	0.0155372	0.0155372	0.998125
21	LOC105254571	for	yes	10	9.07415	3.14679	0.699206	0.0143928	cosine	12	8	12	20	16.9767	5.5574	11.4193	3.05479	1.57195	0.000776861	0.0155372	0.0155372	0.998125
22	LOC105254921	for	yes	10	4.59483	4.38088	0.699206	0.0143928	cosine	12	8	10	20	13.3132	0.276367	13.0368	48.1722	6.32782	0.000776861	0.0155372	0.0155372	0.998125
23	LOC105258917	for	yes	8	50.4506	10.3334	0.699206	0.0143928	cosine	12	10	4	22	70.9409	37.7314	33.2095	1.88016	1.24812	0.000776861	0.0155372	0.0155372	0.998125
24	LOC105250254	for	yes	4	45.6214	4.96608	0.697863	0.0146969	cosine	12	8	4	20	53.7642	35.4991	18.2651	1.51452	1.15567	0.000793241	0.0158648	0.0158648	0.998125
25	LOC105251483	for	yes	10	18.7433	3.43427	0.697863	0.0146969	cosine	12	6	22	6	25.9689	14.5244	11.4445	1.78795	1.25224	0.000793241	0.0158648	0.0158648	0.998125
26	LOC105255350	for	yes	10	23.7455	2.11729	0.697863	0.0146969	cosine	12	6	22	18	28.9792	21.275	7.7042	1.36212	1.14259	0.000793241	0.0158648	0.0158648	0.998125
27	LOC112639244	for	yes	4	3.94586	0.725901	0.697863	0.0146969	cosine	12	8	16	20	5.38894	2.896	2.49294	1.86082	1.35616	0.000793241	0.0158648	0.0158648	0.998125
28	LOC112639692	for	yes	12	5.96544	0.632663	0.697863	0.0146969	cosine	12	10	12	10	7.03264	4.99562	2.03702	1.40776	1.22169	0.000793241	0.0158648	0.0158648	0.998125
29	LOC105250945	for	yes	10	1.21301	0.310459	0.687836	0.0171571	cosine	12	2	10	2	1.65391	0.653751	1.00016	2.52988	1.53381	0.000925981	0.0185196	0.0185196	0.998125
30	LOC105256005	for	yes	0	1.32806	0.261789	0.687836	0.0171571	cosine	12	10	24	10	1.97678	0.95215	1.02463	2.07612	1.18195	0.000925981	0.0185196	0.0185196	0.998125
31	LOC109609943	for	yes	4	1.28892	0.358566	0.687836	0.0171571	cosine	12	0	4	12	1.81378	0.62045	1.19333	2.92333	1.69749	0.000925981	0.0185196	0.0185196	0.998125
32	LOC105248472	for	yes	0	33.9534	4.36207	0.677691	0.020016	cosine	12	2	10	2	43.092	28.3736	14.7184	1.51874	1.21658	0.00108079	0.0216158	0.0216158	0.998125
33	LOC105249450	for	yes	12	7.88663	0.82825	0.677691	0.020016	cosine	12	2	12	2	9.50879	6.60832	2.90047	1.43891	1.16358	0.00108079	0.0216158	0.0216158	0.998125
34	LOC105249978	for	yes	2	3.53789	0.847154	0.677691	0.020016	cosine	12	4	2	16	5.26708	2.12368	3.1434	2.48017	1.46285	0.00108079	0.0216158	0.0216158	0.998125
35	LOC105252042	for	yes	0	27.1293	4.01987	0.677691	0.020016	cosine	12	2	12	2	32.9519	18.1823	14.7696	1.81231	1.23506	0.00108079	0.0216158	0.0216158	0.998125
36	LOC105253220	for	yes	12	31.8967	4.37836	0.677691	0.020016	cosine	12	2	12	2	36.48	22.7861	13.6939	1.60098	1.19876	0.00108079	0.0216158	0.0216158	0.998125
37	LOC105254724	for	yes	12	15.3406	1.26997	0.677691	0.020016	cosine	12	2	12	2	17.3359	12.6419	4.694	1.3713	1.08408	0.00108079	0.0216158	0.0216158	0.998125
38	LOC105254976	for	yes	0	115.495	21.7841	0.677691	0.020016	cosine	12	2	12	2	151.759	72.5133	79.2457	2.09284	1.16387	0.00108079	0.0216158	0.0216158	0.998125
39	LOC105257120	for	yes	2	2.26153	1.34053	0.677691	0.020016	cosine	12	12	2	12	6.65189	1.51219	5.1397	4.39885	1.18518	0.00108079	0.0216158	0.0216158	0.998125
40	LOC105258055	for	yes	12	116.391	5.01397	0.677691	0.020016	cosine	12	2	24	2	123.737	107.619	16.118	1.14977	1.07201	0.00108079	0.0216158	0.0216158	0.998125
41	LOC105259094	for	yes	4	5.50451	0.718659	0.677691	0.020016	cosine	12	2	4	2	6.93155	4.2749	2.65665	1.62145	1.18989	0.00108079	0.0216158	0.0216158	0.998125
42	LOC105249840	for	yes	10	8.85136	3.2194	0.667424	0.0233343	cosine	12	8	22	8	14.4024	4.86791	9.53449	2.95864	2.02682	0.00126129	0.0252259	0.023976	0.998125
43	LOC105250953	for	yes	10	57.2812	15.3858	0.667424	0.0233343	cosine	12	8	10	8	89.0075	36.1444	52.8631	2.46255	1.55553	0.00126129	0.0252259	0.023976	0.998125
44	LOC105250995	for	yes	10	10.1322	0.998868	0.667424	0.0233343	cosine	12	8	24	8	11.7268	8.36551	3.36129	1.4018	1.16742	0.00126129	0.0252259	0.023976	0.998125
45	LOC105251404	for	yes	10	19.7687	6.80279	0.667424	0.0233343	cosine	12	8	10	8	32.0862	12.2323	19.8539	2.62307	1.8413	0.00126129	0.0252259	0.023976	0.998125
46	LOC105254165	for	yes	10	39.7157	5.63207	0.667424	0.0233343	cosine	12	8	12	18	49.7422	33.637	16.1052	1.47879	1.31307	0.00126129	0.0252259	0.023976	0.998125
47	LOC109609955	for	yes	10	4.15717	0.723768	0.667424	0.0233343	cosine	12	8	10	8	5.16876	2.4417	2.72706	2.11687	1.20686	0.00126129	0.0252259	0.023976	0.998125
48	LOC112637466	for	yes	8	1.10012	0.250487	0.667424	0.0233343	cosine	12	6	8	6	1.41395	0.691978	0.721972	2.04335	1.37018	0.00126129	0.0252259	0.023976	0.998125
49	LOC112637732	for	yes	8	2.49561	0.689643	0.667424	0.0233343	cosine	12	10	8	12	3.61986	1.14412	2.47574	3.16388	1.55807	0.00126129	0.0252259	0.023976	0.998125
50	LOC112639382	for	yes	8	5.68374	1.33296	0.667424	0.0233343	cosine	12	10	8	22	8.81263	3.95296	4.85967	2.22937	1.44239	0.00126129	0.0252259	0.023976	0.998125
51	LOC105248084	for	yes	12	1.38821	0.209867	0.666847	0.0235345	cosine	12	4	24	2	1.78182	0.894004	0.887816	1.99308	1.14352	0.00127221	0.0254442	0.0254442	0.998125
52	LOC105248477	for	yes	12	4.1997	0.823601	0.666847	0.0235345	cosine	12	6	10	6	5.76802	2.6464	3.12162	2.17957	1.20709	0.00127221	0.0254442	0.0254442	0.998125
53	LOC105249044	for	yes	10	20.5032	2.629	0.666847	0.0235345	cosine	12	4	22	4	27.5565	17.3654	10.1911	1.58686	1.12026	0.00127221	0.0254442	0.0254442	0.998125
54	LOC105249609	for	yes	4	32.6582	2.70667	0.666847	0.0235345	cosine	12	12	2	12	38.1389	29.0664	9.0725	1.31213	1.1025	0.00127221	0.0254442	0.0254442	0.998125
55	LOC105251691	for	yes	4	3.79723	0.56641	0.666847	0.0235345	cosine	12	10	6	22	4.57254	2.92079	1.65175	1.56551	1.28524	0.00127221	0.0254442	0.0254442	0.998125
56	LOC105254049	for	yes	6	60.173	4.09441	0.666847	0.0235345	cosine	12	10	18	10	68.9064	55.5057	13.4007	1.24143	1.08317	0.00127221	0.0254442	0.0254442	0.998125
57	LOC105254374	for	yes	10	40.0487	2.32991	0.666847	0.0235345	cosine	12	6	10	18	44.0071	36.9344	7.0727	1.19149	1.11502	0.00127221	0.0254442	0.0254442	0.998125
58	LOC105255660	for	yes	2	23.1484	0.864311	0.666847	0.0235345	cosine	12	8	14	20	25.1837	22.1543	3.0294	1.13674	1.03658	0.00127221	0.0254442	0.0254442	0.998125
59	LOC105255708	for	yes	12	1.45872	0.213569	0.666847	0.0235345	cosine	12	6	24	4	1.9377	1.08467	0.85303	1.78644	1.14066	0.00127221	0.0254442	0.0254442	0.998125
60	LOC105257215	for	yes	4	16.1874	1.23167	0.666847	0.0235345	cosine	12	8	2	8	17.818	13.6541	4.1639	1.30496	1.11611	0.00127221	0.0254442	0.0254442	0.998125
61	LOC105257346	for	yes	10	16.5712	1.45722	0.666847	0.0235345	cosine	12	4	22	6	19.607	15.2267	4.3803	1.28767	1.09229	0.00127221	0.0254442	0.0254442	0.998125
62	LOC105257983	for	yes	4	39.4822	8.61731	0.666847	0.0235345	cosine	12	10	4	24	58.9944	23.6782	35.3162	2.49151	1.18116	0.00127221	0.0254442	0.0254442	0.998125
63	LOC105258364	for	yes	12	1.3319	0.84225	0.666847	0.0235345	cosine	12	4	24	18	3.74425	0.485748	3.2585	7.70821	2.00044	0.00127221	0.0254442	0.0254442	0.998125
64	LOC105258873	for	yes	6	27.6433	1.91621	0.666847	0.0235345	cosine	12	10	4	22	32.1104	24.3555	7.7549	1.3184	1.06977	0.00127221	0.0254442	0.0254442	0.998125
65	LOC112637895	for	yes	6	11.0914	1.3618	0.666847	0.0235345	cosine	12	10	16	22	13.3939	9.07923	4.31467	1.47522	1.23012	0.00127221	0.0254442	0.0254442	0.998125
66	LOC112639468	for	yes	2	1.32431	0.444863	0.666847	0.0235345	cosine	12	8	14	6	2.47183	0.651937	1.81989	3.79152	1.45503	0.00127221	0.0254442	0.0254442	0.998125
67	LOC105249133	for	yes	2	67.4023	6.09893	0.656571	0.0273638	cosine	12	10	14	24	78.9489	58.672	20.2769	1.3456	1.1158	0.00148175	0.0296349	0.028971	0.998125
68	LOC105249765	for	yes	6	101.858	5.72514	0.656571	0.0273638	cosine	12	2	18	2	111.462	88.8462	22.6158	1.25455	1.07096	0.00148175	0.0296349	0.028971	0.998125
69	LOC105253236	for	yes	0	17.9605	1.3629	0.656571	0.0273638	cosine	12	4	22	4	20.5509	15.5047	5.0462	1.32546	1.1307	0.00148175	0.0296349	0.028971	0.998125
70	LOC105256080	for	yes	0	7.28575	0.850496	0.656571	0.0273638	cosine	12	4	22	4	8.98083	6.03757	2.94326	1.48749	1.15982	0.00148175	0.0296349	0.028971	0.998125
71	LOC105258473	for	yes	10	5.57533	0.493697	0.656571	0.0273638	cosine	12	0	22	12	6.73197	4.88917	1.8428	1.37691	1.09509	0.00148175	0.0296349	0.028971	0.998125
72	LOC105258733	for	yes	4	7.05413	1.4388	0.656571	0.0273638	cosine	12	0	20	24	9.71576	3.86469	5.85107	2.51398	1.24696	0.00148175	0.0296349	0.028971	0.998125
73	LOC105259578	for	yes	4	30.0728	5.46652	0.656571	0.0273638	cosine	12	0	4	12	42.6881	20.3922	22.2959	2.09335	1.24635	0.00148175	0.0296349	0.028971	0.998125
74	LOC112638538	for	yes	4	9.36992	2.91755	0.656571	0.0273638	cosine	12	0	20	10	13.9021	3.49859	10.4035	3.97363	1.36457	0.00148175	0.0296349	0.028971	0.998125
75	LOC105247929	for	yes	2	56.3329	7.65135	0.64617	0.0317875	cosine	12	12	2	24	75.0705	48.0701	27.0004	1.56169	1.21999	0.00172544	0.0345088	0.032967	0.998125
76	LOC105248423	for	yes	4	3.62476	1.11649	0.64617	0.0317875	cosine	12	6	16	18	5.85291	1.76593	4.08698	3.31435	1.25516	0.00172544	0.0345088	0.032967	0.998125
77	LOC105249171	for	yes	2	17.9433	1.23443	0.64617	0.0317875	cosine	12	12	2	18	20.757	16.6584	4.0986	1.24604	1.13021	0.00172544	0.0345088	0.032967	0.998125
78	LOC105249175	for	yes	12	21.8409	1.39964	0.64617	0.0317875	cosine	12	2	24	8	24.2975	19.1535	5.144	1.26857	1.11466	0.00172544	0.0345088	0.032967	0.998125
79	LOC105249612	for	yes	4	7.4202	1.19403	0.64617	0.0317875	cosine	12	2	16	2	9.55739	5.60504	3.95235	1.70514	1.3012	0.00172544	0.0345088	0.032967	0.998125
80	LOC105250017	for	yes	12	80.1987	18.1569	0.64617	0.0317875	cosine	12	2	24	2	105.774	48.3207	57.4533	2.189	1.41954	0.00172544	0.0345088	0.032967	0.998125
81	LOC105251897	for	yes	12	36.9658	2.8899	0.64617	0.0317875	cosine	12	2	24	8	42.2765	32.4036	9.8729	1.30469	1.13852	0.00172544	0.0345088	0.032967	0.998125
82	LOC105252776	for	yes	2	16.162	3.10144	0.64617	0.0317875	cosine	12	0	2	10	24.4947	12.3445	12.1502	1.98426	1.25969	0.00172544	0.0345088	0.032967	0.998125
83	LOC105256875	for	yes	12	52.4511	3.70427	0.64617	0.0317875	cosine	12	2	24	8	57.7035	44.8486	12.8549	1.28663	1.0925	0.00172544	0.0345088	0.032967	0.998125
84	LOC105257325	for	yes	0	57.8267	6.87019	0.64617	0.0317875	cosine	12	2	24	2	67.5407	42.8188	24.7219	1.57736	1.15464	0.00172544	0.0345088	0.032967	0.998125
85	LOC105258365	for	yes	0	36.1508	3.94333	0.64617	0.0317875	cosine	12	2	10	2	44.0046	28.5005	15.5041	1.54399	1.14336	0.00172544	0.0345088	0.032967	0.998125
86	LOC105258670	for	yes	12	46.5419	5.32954	0.64617	0.0317875	cosine	12	2	12	2	54.2123	36.5602	17.6521	1.48282	1.18212	0.00172544	0.0345088	0.032967	0.998125
87	LOC105259356	for	yes	12	17.2025	2.18371	0.64617	0.0317875	cosine	12	2	22	8	20.3239	13.0848	7.2391	1.55324	1.14693	0.00172544	0.0345088	0.032967	0.998125
88	LOC112639699	for	yes	0	1.88153	0.424171	0.64617	0.0317875	cosine	12	2	24	4	2.60229	1.27531	1.32698	2.04052	1.57081	0.00172544	0.0345088	0.032967	0.998125
89	LOC105247789	for	yes	10	89.5725	6.2547	0.635831	0.0367923	cosine	12	4	22	4	103.151	76.573	26.578	1.34709	1.05741	0.00200334	0.0400667	0.037962	0.998125
90	LOC105248386	for	yes	10	38.9046	1.90779	0.635831	0.0367923	cosine	12	4	24	4	41.3366	33.7377	7.5989	1.22523	1.04722	0.00200334	0.0400667	0.037962	0.998125
91	LOC105250495	for	yes	4	1.194	0.355917	0.635831	0.0367923	cosine	12	12	4	24	1.7276	0.517411	1.21019	3.33893	1.4831	0.00200334	0.0400667	0.037962	0.998125
92	LOC105251582	for	yes	12	10.0946	0.902147	0.635831	0.0367923	cosine	12	6	10	18	11.8538	8.54262	3.31118	1.38761	1.14568	0.00200334	0.0400667	0.037962	0.998125
93	LOC105253917	for	yes	10	33.1096	4.13321	0.635831	0.0367923	cosine	12	4	22	4	42.6044	26.6794	15.925	1.5969	1.08469	0.00200334	0.0400667	0.037962	0.998125
94	LOC105254012	for	yes	4	121.663	15.1316	0.635831	0.0367923	cosine	12	12	2	12	152.492	107.875	44.617	1.4136	1.23919	0.00200334	0.0400667	0.037962	0.998125
95	LOC105254339	for	yes	10	28.9398	1.64824	0.635831	0.0367923	cosine	12	6	22	6	31.4109	26.1221	5.2888	1.20246	1.10113	0.00200334	0.0400667	0.037962	0.998125
96	LOC105254875	for	yes	4	170.104	9.28036	0.635831	0.0367923	cosine	12	12	4	12	185.898	153.529	32.369	1.21083	1.07945	0.00200334	0.0400667	0.037962	0.998125
97	LOC105254882	for	yes	12	1.3986	0.243143	0.635831	0.0367923	cosine	12	4	22	20	1.85214	1.11486	0.73728	1.66132	1.422	0.00200334	0.0400667	0.037962	0.998125
98	LOC105255287	for	yes	12	39.5365	2.38487	0.635831	0.0367923	cosine	12	10	14	22	43.2078	35.5856	7.6222	1.21419	1.13111	0.00200334	0.0400667	0.037962	0.998125
99	LOC105247830	for	yes	8	15.1113	1.9147	0.635642	0.0368899	cosine	12	10	2	10	18.0015	12.3525	5.649	1.45732	1.29785	0.00200878	0.0401756	0.03996	0.998125
100	LOC105247979	for	yes	8	5.58694	0.794595	0.635642	0.0368899	cosine	12	10	18	12	6.5556	4.11047	2.44513	1.59485	1.29203	0.00200878	0.0401756	0.03996	0.998125
101	LOC105248157	for	yes	10	46.2789	12.1041	0.635642	0.0368899	cosine	12	8	22	8	69.9383	31.5057	38.4326	2.21986	1.5575	0.00200878	0.0401756	0.03996	0.998125
102	LOC105249954	for	yes	10	52.8381	13.3159	0.635642	0.0368899	cosine	12	8	22	8	72.9248	33.2966	39.6282	2.19016	1.61471	0.00200878	0.0401756	0.03996	0.998125
103	LOC105250663	for	yes	8	74.3014	8.69416	0.635642	0.0368899	cosine	12	6	8	2	97.9532	64.9831	32.9701	1.50736	1.16974	0.00200878	0.0401756	0.03996	0.998125
104	LOC105250699	for	yes	10	109.633	5.15699	0.635642	0.0368899	cosine	12	8	10	2	117.152	99.4835	17.6685	1.1776	1.07099	0.00200878	0.0401756	0.03996	0.998125
105	LOC105251153	for	yes	10	21.9386	2.45012	0.635642	0.0368899	cosine	12	8	22	8	25.1671	17.5707	7.5964	1.43233	1.17452	0.00200878	0.0401756	0.03996	0.998125
106	LOC105252122	for	yes	8	8.46126	1.10573	0.635642	0.0368899	cosine	12	10	8	10	10.3403	6.77645	3.56385	1.52592	1.23547	0.00200878	0.0401756	0.03996	0.998125
107	LOC105252378	for	yes	10	12.5843	2.4546	0.635642	0.0368899	cosine	12	8	10	8	17.0178	8.91596	8.10184	1.90869	1.16752	0.00200878	0.0401756	0.03996	0.998125
108	LOC105252444	for	yes	10	55.0197	7.33991	0.635642	0.0368899	cosine	12	8	22	8	65.2071	41.5446	23.6625	1.56957	1.22547	0.00200878	0.0401756	0.03996	0.998125
109	LOC105252957	for	yes	6	13.038	1.73404	0.635642	0.0368899	cosine	12	8	16	20	16.0383	10.1303	5.908	1.5832	1.13497	0.00200878	0.0401756	0.03996	0.998125
110	LOC105253081	for	yes	8	55.6835	5.08456	0.635642	0.0368899	cosine	12	10	8	22	64.2925	45.1256	19.1669	1.42475	1.13304	0.00200878	0.0401756	0.03996	0.998125
111	LOC105253608	for	yes	10	19.2198	4.67464	0.635642	0.0368899	cosine	12	8	10	8	27.5318	13.4978	14.034	2.03972	1.6748	0.00200878	0.0401756	0.03996	0.998125
112	LOC105254189	for	yes	10	5.56844	2.83815	0.635642	0.0368899	cosine	12	8	10	8	11.2889	2.13806	9.15084	5.27997	2.08306	0.00200878	0.0401756	0.03996	0.998125
113	LOC105255077	for	yes	10	4.71122	3.10864	0.635642	0.0368899	cosine	12	8	10	8	10.8731	1.18744	9.68566	9.15676	2.71749	0.00200878	0.0401756	0.03996	0.998125
114	LOC105256973	for	yes	10	4.82706	0.722707	0.635642	0.0368899	cosine	12	8	10	2	5.89952	3.56611	2.33341	1.65433	1.29841	0.00200878	0.0401756	0.03996	0.998125
115	LOC105257430	for	yes	8	96.5733	18.6252	0.635642	0.0368899	cosine	12	10	8	12	137.902	70.5082	67.3938	1.95583	1.24093	0.00200878	0.0401756	0.03996	0.998125
116	LOC105257486	for	yes	8	2.40522	0.322299	0.635642	0.0368899	cosine	12	6	24	6	3.02115	1.91528	1.10587	1.57739	1.30021	0.00200878	0.0401756	0.03996	0.998125
117	LOC105257879	for	yes	6	108.505	8.35284	0.635642	0.0368899	cosine	12	8	4	22	121.428	91.1948	30.2332	1.33152	1.11942	0.00200878	0.0401756	0.03996	0.998125
118	LOC105258108	for	yes	10	1.54839	0.580418	0.635642	0.0368899	cosine	12	8	12	4	2.41542	0.628763	1.78666	3.84154	1.90901	0.00200878	0.0401756	0.03996	0.998125
119	LOC105258916	for	yes	8	89.4035	17.8819	0.635642	0.0368899	cosine	12	10	8	12	119.516	61.2109	58.3051	1.95253	1.33764	0.00200878	0.0401756	0.03996	0.998125
120	LOC109610291	for	yes	10	3.67828	2.32069	0.635642	0.0368899	cosine	12	8	22	4	10.3331	1.06512	9.26798	9.70135	2.29915	0.00200878	0.0401756	0.03996	0.998125
121	LOC112637977	for	yes	6	36.8913	4.49939	0.635642	0.0368899	cosine	12	8	4	12	45.6842	30.4072	15.277	1.50241	1.22638	0.00200878	0.0401756	0.03996	0.998125
122	LOC112638644	for	yes	6	1.18623	0.765113	0.635642	0.0368899	cosine	12	8	18	20	2.57784	0	2.57784	-10000	2.83399	0.00200878	0.0401756	0.03996	0.998125
123	LOC112638968	for	yes	8	46.691	11.4479	0.635642	0.0368899	cosine	12	10	8	22	76.0897	32.3703	43.7194	2.3506	1.39482	0.00200878	0.0401756	0.03996	0.998125
124	LOC105258308	for	yes	12	29.794	1.88313	0.635241	0.0370975	cosine	12	2	10	2	32.8824	26.9096	5.9728	1.22196	1.09892	0.00202036	0.0404072	0.03996	0.998125
125	LOC105253001	for	yes	4	1.13373	0.239809	0.625305	0.041958	cosine	12	0	16	24	1.77047	0.83614	0.93433	2.11743	1.23851	0.0023274	0.046548	0.041958	0.998125
126	LOC105253068	for	yes	2	8.80188	2.18593	0.625305	0.041958	cosine	12	10	8	22	13.7901	5.29355	8.49655	2.60508	1.44741	0.0023274	0.046548	0.041958	0.998125
127	LOC105253549	for	yes	4	25.1353	5.27849	0.625305	0.041958	cosine	12	0	8	12	35.7318	15.5922	20.1396	2.29165	1.19858	0.0023274	0.046548	0.041958	0.998125
128	LOC105254075	for	yes	2	21.0163	2.85128	0.625305	0.041958	cosine	12	10	14	18	25.682	16.0828	9.5992	1.59686	1.21485	0.0023274	0.046548	0.041958	0.998125
129	LOC105257907	for	yes	10	1.85847	0.608139	0.625305	0.041958	cosine	12	2	10	4	3.19336	1.06237	2.13099	3.00588	1.56012	0.0023274	0.046548	0.041958	0.998125
130	LOC105258132	for	yes	10	43.0435	2.2698	0.625305	0.041958	cosine	12	2	22	14	47.996	39.234	8.762	1.22333	1.06367	0.0023274	0.046548	0.041958	0.998125
131	LOC105258919	for	yes	2	17.0508	2.7957	0.625305	0.041958	cosine	12	10	6	22	22.1571	12.9039	9.2532	1.71709	1.2747	0.0023274	0.046548	0.041958	0.998125
132	LOC105248798	for	yes	12	8.96162	1.39841	0.61465	0.048951	cosine	12	2	24	4	10.7256	6.56737	4.15823	1.63317	1.23242	0.00270313	0.0540626	0.048951	0.998125
133	LOC105250283	for	yes	2	5.07998	1.41084	0.61465	0.048951	cosine	12	0	2	24	8.91211	3.519	5.39311	2.53257	1.4633	0.00270313	0.0540626	0.048951	0.998125
134	LOC105251373	for	yes	2	39.3349	4.50571	0.61465	0.048951	cosine	12	12	2	12	49.8929	33.5047	16.3882	1.48913	1.11331	0.00270313	0.0540626	0.048951	0.998125
135	LOC105251600	for	yes	6	1.28784	0.19329	0.61465	0.048951	cosine	12	4	8	16	1.79729	0.995053	0.802237	1.80623	1.15136	0.00270313	0.0540626	0.048951	0.998125
136	LOC105252148	for	yes	2	2.46474	0.402108	0.61465	0.048951	cosine	12	12	2	24	3.30164	1.76631	1.53533	1.86923	1.22222	0.00270313	0.0540626	0.048951	0.998125
137	LOC105252363	for	yes	0	15.7178	3.8554	0.61465	0.048951	cosine	12	2	10	2	23.1016	8.01058	15.091	2.88389	1.31276	0.00270313	0.0540626	0.048951	0.998125
138	LOC105252988	for	yes	0	70.5882	4.76087	0.61465	0.048951	cosine	12	2	12	4	76.7959	62.8317	13.9642	1.22225	1.1237	0.00270313	0.0540626	0.048951	0.998125
139	LOC105254356	for	yes	12	162.779	16.2842	0.61465	0.048951	cosine	12	2	24	14	198.276	138.903	59.373	1.42744	1.18887	0.00270313	0.0540626	0.048951	0.998125
140	LOC105255290	for	yes	2	40.6495	3.86859	0.61465	0.048951	cosine	12	12	2	12	48.6391	36.4222	12.2169	1.33542	1.10559	0.00270313	0.0540626	0.048951	0.998125
141	LOC105256217	for	yes	12	25.4806	1.62674	0.61465	0.048951	cosine	12	2	24	2	28.1753	21.8023	6.373	1.29231	1.09258	0.00270313	0.0540626	0.048951	0.998125
142	LOC105256872	for	yes	0	33.8503	2.99826	0.61465	0.048951	cosine	12	2	12	2	39.857	27.1714	12.6856	1.46687	1.06901	0.00270313	0.0540626	0.048951	0.998125
143	LOC105257275	for	yes	0	9.01192	1.34891	0.61465	0.048951	cosine	12	2	12	2	10.7829	5.83043	4.95247	1.84942	1.27705	0.00270313	0.0540626	0.048951	0.998125
144	LOC105257770	for	yes	2	3.9223	0.815534	0.61465	0.048951	cosine	12	12	2	12	5.90291	3.10438	2.79853	1.90148	1.34553	0.00270313	0.0540626	0.048951	0.998125
145	LOC105257935	for	yes	2	9.7043	1.21664	0.61465	0.048951	cosine	12	12	2	24	11.6844	7.50235	4.18205	1.55743	1.21838	0.00270313	0.0540626	0.048951	0.998125
146	LOC105258839	for	yes	12	18.4387	2.20415	0.61465	0.048951	cosine	12	2	24	2	22.686	14.4144	8.2716	1.57384	1.11769	0.00270313	0.0540626	0.048951	0.998125
147	LOC109610267	for	yes	2	6.52648	1.53007	0.61465	0.048951	cosine	12	0	2	12	10.6421	4.72753	5.91457	2.25109	1.25828	0.00270313	0.0540626	0.048951	0.998125
148	LOC112638596	for	yes	2	8.52872	1.08489	0.61465	0.048951	cosine	12	0	2	12	11.0071	7.30457	3.70253	1.50688	1.22274	0.00270313	0.0540626	0.048951	0.998125
149	LOC105247831	for	no	6	81.6548	11.0116	0.604815	0.0560916	cosine	12	0	18	12	98.2278	67.9771	30.2507	1.44501	1.36642	0.00309763	0.0619527	0.0579421	0.998125
150	LOC105248684	for	no	4	15.7427	1.79695	0.604815	0.0560916	cosine	12	10	6	10	19.5361	13.5733	5.9628	1.4393	1.24383	0.00309763	0.0619527	0.0579421	0.998125
151	LOC105249100	for	no	6	3.94864	0.42762	0.604815	0.0560916	cosine	12	0	18	12	4.52253	3.09632	1.42621	1.46061	1.12862	0.00309763	0.0619527	0.0579421	0.998125
152	LOC105252544	for	no	4	44.2643	2.90993	0.604815	0.0560916	cosine	12	10	4	24	49.3876	40.0332	9.3544	1.23367	1.11211	0.00309763	0.0619527	0.0579421	0.998125
153	LOC105252866	for	no	6	357.853	19.9571	0.604815	0.0560916	cosine	12	10	18	10	398.785	330.17	68.615	1.20782	1.08095	0.00309763	0.0619527	0.0579421	0.998125
154	LOC105253317	for	no	12	2.79236	0.795823	0.604815	0.0560916	cosine	12	10	12	10	3.96664	1.22547	2.74117	3.23683	1.45833	0.00309763	0.0619527	0.0579421	0.998125
155	LOC105254242	for	no	6	2.87925	0.483339	0.604815	0.0560916	cosine	12	10	6	10	3.56219	2.14354	1.41865	1.66183	1.32548	0.00309763	0.0619527	0.0579421	0.998125
156	LOC105254402	for	no	12	5.45401	0.747311	0.604815	0.0560916	cosine	12	6	10	18	6.7016	4.55609	2.14551	1.47091	1.28294	0.00309763	0.0619527	0.0579421	0.998125
157	LOC105256086	for	no	10	9.0967	1.46938	0.604815	0.0560916	cosine	12	4	22	2	11.3367	6.20428	5.13242	1.82724	1.21424	0.00309763	0.0619527	0.0579421	0.998125
158	LOC105257647	for	no	6	6.29287	0.540602	0.604815	0.0560916	cosine	12	10	18	10	7.1613	5.43381	1.72749	1.31792	1.1146	0.00309763	0.0619527	0.0579421	0.998125
159	LOC109609709	for	no	10	11.9253	1.17666	0.604815	0.0560916	cosine	12	4	24	8	13.7898	9.48237	4.30743	1.45426	1.13158	0.00309763	0.0619527	0.0579421	0.998125
160	LOC112637138	for	no	4	1.8566	0.597524	0.604815	0.0560916	cosine	12	8	4	20	2.97784	1.02465	1.95319	2.9062	1.62136	0.00309763	0.0619527	0.0579421	0.998125
161	LOC112637614	for	no	4	32.3795	8.2238	0.604815	0.0560916	cosine	12	10	4	10	45.7853	22.1664	23.6189	2.06553	1.66269	0.00309763	0.0619527	0.0579421	0.998125
162	LOC112638495	for	no	6	2.27079	0.527612	0.604815	0.0560916	cosine	12	12	18	24	2.90933	0.924627	1.9847	3.14649	1.3526	0.00309763	0.0619527	0.0579421	0.998125
163	LOC105248512	for	no	6	40.1568	3.14949	0.60386	0.0568013	cosine	12	8	6	8	45.6183	35.4049	10.2134	1.28847	1.16248	0.00313858	0.0627716	0.0619381	0.998125
164	LOC105249430	for	no	8	2.1638	1.05502	0.60386	0.0568013	cosine	12	10	8	12	5.43409	1.16848	4.26561	4.65056	1.43528	0.00313858	0.0627716	0.0619381	0.998125
165	LOC105249543	for	no	8	20.5492	3.62085	0.60386	0.0568013	cosine	12	10	8	22	28.2249	14.8823	13.3426	1.89654	1.28215	0.00313858	0.0627716	0.0619381	0.998125
166	LOC105249636	for	no	8	55.8574	3.03666	0.60386	0.0568013	cosine	12	10	4	10	62.8852	51.1282	11.757	1.22995	1.05635	0.00313858	0.0627716	0.0619381	0.998125
167	LOC105249667	for	no	10	23.547	2.47302	0.60386	0.0568013	cosine	12	8	10	20	27.6341	20.5444	7.0897	1.34509	1.21221	0.00313858	0.0627716	0.0619381	0.998125
168	LOC105249869	for	no	6	58.5407	2.51597	0.60386	0.0568013	cosine	12	8	18	8	62.3061	54.5274	7.7787	1.14266	1.09086	0.00313858	0.0627716	0.0619381	0.998125
169	LOC105251468	for	no	10	135.958	42.197	0.60386	0.0568013	cosine	12	8	22	8	201.059	60.4152	140.644	3.32795	1.45559	0.00313858	0.0627716	0.0619381	0.998125
170	LOC105252570	for	no	10	17.5153	2.22018	0.60386	0.0568013	cosine	12	8	10	20	23.3339	14.2882	9.0457	1.63309	1.09498	0.00313858	0.0627716	0.0619381	0.998125
171	LOC105252880	for	no	10	21.7988	3.27241	0.60386	0.0568013	cosine	12	8	10	8	25.9444	16.3315	9.6129	1.58861	1.23853	0.00313858	0.0627716	0.0619381	0.998125
172	LOC105253199	for	no	8	3.87798	0.960094	0.60386	0.0568013	cosine	12	10	8	10	5.52541	1.84323	3.68218	2.99768	1.22356	0.00313858	0.0627716	0.0619381	0.998125
173	LOC105253373	for	no	10	9.24076	1.32032	0.60386	0.0568013	cosine	12	8	10	8	11.8567	7.70171	4.15499	1.53949	1.29772	0.00313858	0.0627716	0.0619381	0.998125
174	LOC105254285	for	no	8	36.9918	6.31892	0.60386	0.0568013	cosine	12	10	8	12	48.282	29.0657	19.2163	1.66113	1.42964	0.00313858	0.0627716	0.0619381	0.998125
175	LOC105254321	for	no	8	87.3465	4.03997	0.60386	0.0568013	cosine	12	6	22	6	95.9651	81.3525	14.6126	1.17962	1.05435	0.00313858	0.0627716	0.0619381	0.998125
176	LOC105254351	for	no	10	6.41779	1.05763	0.60386	0.0568013	cosine	12	8	12	8	7.92189	4.55085	3.37104	1.74075	1.27217	0.00313858	0.0627716	0.0619381	0.998125
177	LOC105255381	for	no	10	10.0763	0.750328	0.60386	0.0568013	cosine	12	8	22	8	11.448	9.09929	2.34871	1.25812	1.11424	0.00313858	0.0627716	0.0619381	0.998125
178	LOC105255607	for	no	8	5.99082	0.706315	0.60386	0.0568013	cosine	12	10	8	18	7.89759	4.94443	2.95316	1.59727	1.13775	0.00313858	0.0627716	0.0619381	0.998125
179	LOC105256120	for	no	6	32.8456	1.48745	0.60386	0.0568013	cosine	12	8	6	8	35.4676	29.4815	5.9861	1.20305	1.06052	0.00313858	0.0627716	0.0619381	0.998125
180	LOC105256558	for	no	8	17.0346	1.69621	0.60386	0.0568013	cosine	12	10	2	10	20.0829	13.9881	6.0948	1.43571	1.12451	0.00313858	0.0627716	0.0619381	0.998125
181	LOC105257108	for	no	10	17.3841	2.18639	0.60386	0.0568013	cosine	12	8	10	8	22.6958	14.997	7.6988	1.51336	1.19652	0.00313858	0.0627716	0.0619381	0.998125
182	LOC105257119	for	no	10	3.36678	2.06611	0.60386	0.0568013	cosine	12	8	10	8	7.19654	1.00163	6.19491	7.18483	2.81534	0.00313858	0.0627716	0.0619381	0.998125
183	LOC105257164	for	no	6	6.99564	2.17523	0.60386	0.0568013	cosine	12	8	6	24	12.626	3.80549	8.82051	3.31784	1.40416	0.00313858	0.0627716	0.0619381	0.998125
184	LOC105257334	for	no	8	1.00208	0.23927	0.60386	0.0568013	cosine	12	10	8	10	1.3026	0.486327	0.816273	2.67844	1.43327	0.00313858	0.0627716	0.0619381	0.998125
185	LOC105258405	for	no	10	12.4361	1.17119	0.60386	0.0568013	cosine	12	8	10	8	14.3393	10.7995	3.5398	1.32777	1.19689	0.00313858	0.0627716	0.0619381	0.998125
186	LOC105258616	for	no	8	842.141	207.464	0.60386	0.0568013	cosine	12	10	8	22	1228.15	566.45	661.7	2.16815	1.45595	0.00313858	0.0627716	0.0619381	0.998125
187	LOC105258736	for	no	8	51.1055	6.29665	0.60386	0.0568013	cosine	12	10	4	22	61.1803	43.2015	17.9788	1.41616	1.29019	0.00313858	0.0627716	0.0619381	0.998125
188	LOC105258922	for	no	10	34.7542	1.796	0.60386	0.0568013	cosine	12	8	22	8	37.5098	30.9446	6.5652	1.21216	1.04804	0.00313858	0.0627716	0.0619381	0.998125
189	LOC105258951	for	no	8	5.20932	1.70258	0.60386	0.0568013	cosine	12	6	10	6	8.23958	1.69004	6.54954	4.87538	1.61593	0.00313858	0.0627716	0.0619381	0.998125
190	LOC105250029	for	no	10	2.15988	0.277732	0.59404	0.0645465	cosine	12	2	24	2	2.4871	1.56857	0.91853	1.58558	1.25006	0.00358869	0.0717739	0.0659341	0.998125
191	LOC105250449	for	no	10	25.3534	2.83064	0.59404	0.0645465	cosine	12	0	8	2	32.5615	21.24	11.3215	1.53303	1.1379	0.00358869	0.0717739	0.0659341	0.998125
192	LOC105250633	for	no	6	1.70506	0.372345	0.59404	0.0645465	cosine	12	2	8	14	2.28077	1.23608	1.04469	1.84516	1.65043	0.00358869	0.0717739	0.0659341	0.998125
193	LOC105251439	for	no	2	43.5287	2.63793	0.59404	0.0645465	cosine	12	6	2	10	51.1497	39.9172	11.2325	1.28139	1.04261	0.00358869	0.0717739	0.0659341	0.998125
194	LOC105251878	for	no	10	13.7783	0.807388	0.59404	0.0645465	cosine	12	2	10	14	15.1402	12.7944	2.3458	1.18335	1.11809	0.00358869	0.0717739	0.0659341	0.998125
195	LOC105254094	for	no	10	3.66567	1.13535	0.59404	0.0645465	cosine	12	2	10	2	6.10568	2.37629	3.72939	2.56942	1.74895	0.00358869	0.0717739	0.0659341	0.998125
196	LOC105255661	for	no	2	33.579	3.31586	0.59404	0.0645465	cosine	12	10	2	10	41.1117	29.4554	11.6563	1.39573	1.1507	0.00358869	0.0717739	0.0659341	0.998125
197	LOC105256757	for	no	2	1.73237	0.597587	0.59404	0.0645465	cosine	12	6	2	18	2.69407	0.853091	1.84098	3.15801	1.81464	0.00358869	0.0717739	0.0659341	0.998125
198	LOC105257207	for	no	2	99.2612	5.23354	0.59404	0.0645465	cosine	12	10	4	22	107.146	90.557	16.589	1.18319	1.07289	0.00358869	0.0717739	0.0659341	0.998125
199	LOC105257991	for	no	0	90.0774	15.4486	0.59404	0.0645465	cosine	12	4	12	18	130.51	73.8334	56.6766	1.76763	1.26598	0.00358869	0.0717739	0.0659341	0.998125
200	LOC112637293	for	no	2	28.1089	11.4214	0.59404	0.0645465	cosine	12	10	2	22	57.6254	6.92927	50.6961	8.31623	1.4324	0.00358869	0.0717739	0.0659341	0.998125
201	LOC112639780	for	no	10	3.05296	0.547336	0.59404	0.0645465	cosine	12	2	10	4	4.41092	2.39085	2.02007	1.84492	1.26468	0.00358869	0.0717739	0.0659341	0.998125
202	LOC105247806	for	no	2	56.6238	6.02596	0.583129	0.0739261	cosine	12	4	2	18	70.1454	46.6407	23.5047	1.50395	1.13301	0.00415608	0.0831217	0.0739261	0.998125
203	LOC105247875	for	no	2	57.2852	4.33279	0.583129	0.0739261	cosine	12	0	2	24	67.8751	53.4863	14.3888	1.26902	1.13117	0.00415608	0.0831217	0.0739261	0.998125
204	LOC105248466	for	no	12	25.8686	2.72124	0.583129	0.0739261	cosine	12	2	20	2	30.6667	21.2717	9.395	1.44167	1.19147	0.00415608	0.0831217	0.0739261	0.998125
205	LOC105248742	for	no	4	10.7784	0.859011	0.583129	0.0739261	cosine	12	2	4	14	12.0695	9.16867	2.90083	1.31639	1.06144	0.00415608	0.0831217	0.0739261	0.998125
206	LOC105248961	for	no	12	13.3308	2.581	0.583129	0.0739261	cosine	12	2	24	2	16.7679	7.786	8.9819	2.1536	1.27498	0.00415608	0.0831217	0.0739261	0.998125
207	LOC105249010	for	no	2	37.0392	2.56472	0.583129	0.0739261	cosine	12	0	2	24	41.2856	33.9154	7.3702	1.21731	1.12533	0.00415608	0.0831217	0.0739261	0.998125
208	LOC105249720	for	no	12	11.2139	0.996073	0.583129	0.0739261	cosine	12	2	10	2	12.9781	9.62075	3.35735	1.34897	1.1469	0.00415608	0.0831217	0.0739261	0.998125
209	LOC105250666	for	no	2	25.7347	1.40314	0.583129	0.0739261	cosine	12	0	6	12	28.7301	23.2546	5.4755	1.23546	1.05313	0.00415608	0.0831217	0.0739261	0.998125
210	LOC105250864	for	no	12	16.652	2.46456	0.583129	0.0739261	cosine	12	2	12	4	20.4386	12.8147	7.6239	1.59493	1.2297	0.00415608	0.0831217	0.0739261	0.998125
211	LOC105251114	for	no	12	67.9387	7.15144	0.583129	0.0739261	cosine	12	2	24	8	76.2209	54.3032	21.9177	1.40362	1.12427	0.00415608	0.0831217	0.0739261	0.998125
212	LOC105251814	for	no	12	42.7125	8.81014	0.583129	0.0739261	cosine	12	2	12	2	52.3481	26.7157	25.6324	1.95945	1.21965	0.00415608	0.0831217	0.0739261	0.998125
213	LOC105251970	for	no	2	41.6839	2.17485	0.583129	0.0739261	cosine	12	0	2	8	46.7181	38.3917	8.3264	1.21688	1.06759	0.00415608	0.0831217	0.0739261	0.998125
214	LOC105252412	for	no	2	1.10947	0.261377	0.583129	0.0739261	cosine	12	12	14	12	1.48901	0.708829	0.780181	2.10066	1.60061	0.00415608	0.0831217	0.0739261	0.998125
215	LOC105253670	for	no	4	1.84367	0.867438	0.583129	0.0739261	cosine	12	2	20	2	3.07891	0.287584	2.79133	10.7061	2.15518	0.00415608	0.0831217	0.0739261	0.998125
216	LOC105253916	for	no	12	48.7975	7.53803	0.583129	0.0739261	cosine	12	2	22	2	63.3814	39.4676	23.9138	1.60591	1.26298	0.00415608	0.0831217	0.0739261	0.998125
217	LOC105254085	for	no	0	94.9944	23.8468	0.583129	0.0739261	cosine	12	2	8	4	126.399	54.9638	71.4352	2.29968	1.44606	0.00415608	0.0831217	0.0739261	0.998125
218	LOC105254102	for	no	2	14.1683	1.5977	0.583129	0.0739261	cosine	12	12	8	12	17.8485	11.1783	6.6702	1.59671	1.0919	0.00415608	0.0831217	0.0739261	0.998125
219	LOC105254276	for	no	4	33.1086	1.66428	0.583129	0.0739261	cosine	12	2	16	2	36.6385	29.984	6.6545	1.22194	1.05286	0.00415608	0.0831217	0.0739261	0.998125
220	LOC105254380	for	no	12	5.70609	0.901151	0.583129	0.0739261	cosine	12	2	24	8	6.78348	4.06082	2.72266	1.67047	1.20893	0.00415608	0.0831217	0.0739261	0.998125
221	LOC105254405	for	no	0	35.4845	2.28241	0.583129	0.0739261	cosine	12	2	10	2	38.4885	29.7242	8.7643	1.29485	1.08231	0.00415608	0.0831217	0.0739261	0.998125
222	LOC105254506	for	no	12	42.4633	4.71224	0.583129	0.0739261	cosine	12	2	24	2	52.0942	34.4572	17.637	1.51185	1.11044	0.00415608	0.0831217	0.0739261	0.998125
223	LOC105254643	for	no	0	13.0331	1.40515	0.583129	0.0739261	cosine	12	2	24	2	15.5036	10.7956	4.708	1.4361	1.23095	0.00415608	0.0831217	0.0739261	0.998125
224	LOC105255815	for	no	12	18.0327	2.13885	0.583129	0.0739261	cosine	12	2	24	2	22.4714	13.8541	8.6173	1.622	1.08284	0.00415608	0.0831217	0.0739261	0.998125
225	LOC105256319	for	no	0	12.4834	1.7092	0.583129	0.0739261	cosine	12	2	24	2	15.0896	10.2163	4.8733	1.47701	1.31085	0.00415608	0.0831217	0.0739261	0.998125
226	LOC105256580	for	no	2	44.3359	9.53447	0.583129	0.0739261	cosine	12	12	2	10	65.4844	34.1599	31.3245	1.917	1.3578	0.00415608	0.0831217	0.0739261	0.998125
227	LOC105256637	for	no	2	1.50856	0.26611	0.583129	0.0739261	cosine	12	4	2	16	2.08088	0.982017	1.09886	2.11899	1.28343	0.00415608	0.0831217	0.0739261	0.998125
228	LOC105256718	for	no	12	43.7865	2.88833	0.583129	0.0739261	cosine	12	2	10	14	49.1859	40.4253	8.7606	1.21671	1.14779	0.00415608	0.0831217	0.0739261	0.998125
229	LOC105256977	for	no	2	59.3328	6.90739	0.583129	0.0739261	cosine	12	12	2	24	77.3756	50.2508	27.1248	1.53979	1.17183	0.00415608	0.0831217	0.0739261	0.998125
230	LOC105257123	for	no	2	105.818	9.24412	0.583129	0.0739261	cosine	12	4	2	4	124.162	91.4486	32.7134	1.35772	1.10897	0.00415608	0.0831217	0.0739261	0.998125
231	LOC105257279	for	no	2	1.0866	0.162924	0.583129	0.0739261	cosine	12	0	6	12	1.37701	0.807726	0.569284	1.7048	1.23922	0.00415608	0.0831217	0.0739261	0.998125
232	LOC105257294	for	no	12	1.50912	0.404251	0.583129	0.0739261	cosine	12	2	12	2	2.13769	0.888256	1.24943	2.40661	1.4745	0.00415608	0.0831217	0.0739261	0.998125
233	LOC105257630	for	no	2	10.4486	2.28406	0.583129	0.0739261	cosine	12	12	4	24	15.5357	7.70198	7.83372	2.0171	1.38031	0.00415608	0.0831217	0.0739261	0.998125
234	LOC105258097	for	no	12	22.0531	4.29126	0.583129	0.0739261	cosine	12	2	24	2	27.9004	13.1401	14.7603	2.1233	1.32097	0.00415608	0.0831217	0.0739261	0.998125
235	LOC105258763	for	no	2	25.5134	3.70583	0.583129	0.0739261	cosine	12	0	2	12	34.8053	21.5292	13.2761	1.61666	1.17773	0.00415608	0.0831217	0.0739261	0.998125
236	LOC105258793	for	no	12	8.19482	1.11526	0.583129	0.0739261	cosine	12	2	24	8	9.7808	6.24147	3.53933	1.56707	1.23408	0.00415608	0.0831217	0.0739261	0.998125
237	LOC105259406	for	no	2	25.117	2.10813	0.583129	0.0739261	cosine	12	12	2	20	28.0555	21.6204	6.4351	1.29764	1.10884	0.00415608	0.0831217	0.0739261	0.998125
238	LOC112637111	for	no	2	2.38449	0.497871	0.583129	0.0739261	cosine	12	12	4	24	3.35327	1.73609	1.61718	1.93151	1.46137	0.00415608	0.0831217	0.0739261	0.998125
239	LOC112637808	for	no	2	2.56268	0.377334	0.583129	0.0739261	cosine	12	4	22	18	3.06368	1.67442	1.38926	1.8297	1.14531	0.00415608	0.0831217	0.0739261	0.998125
240	LOC112637838	for	no	2	3.95004	0.833832	0.583129	0.0739261	cosine	12	0	2	10	6.38856	2.74555	3.64301	2.32688	1.12734	0.00415608	0.0831217	0.0739261	0.998125
241	LOC112639166	for	no	2	8.51857	2.27433	0.583129	0.0739261	cosine	12	4	2	4	12.0204	4.54097	7.47943	2.6471	1.50264	0.00415608	0.0831217	0.0739261	0.998125
242	LOC112639356	for	no	2	46.5342	8.3996	0.583129	0.0739261	cosine	12	0	2	10	72.2066	39.6305	32.5761	1.822	1.16066	0.00415608	0.0831217	0.0739261	0.998125
243	LOC112639507	for	no	4	1.1225	0.348545	0.583129	0.0739261	cosine	12	2	16	2	1.52768	0.399118	1.12856	3.82764	1.39264	0.00415608	0.0831217	0.0739261	0.998125
244	LOC112639696	for	no	12	12.2317	1.03685	0.583129	0.0739261	cosine	12	2	10	14	14.3424	10.887	3.4554	1.31739	1.14468	0.00415608	0.0831217	0.0739261	0.998125
245	LOC105248088	for	no	10	38.0115	3.26858	0.573799	0.0829171	cosine	12	4	22	4	42.4198	33.0124	9.4074	1.28497	1.11735	0.00470359	0.0940718	0.0829171	0.998125
246	LOC105248124	for	no	10	2.20147	0.757316	0.573799	0.0829171	cosine	12	4	10	4	3.2753	1.06274	2.21256	3.08194	1.9239	0.00470359	0.0940718	0.0829171	0.998125
247	LOC105248518	for	no	10	9.16191	2.33256	0.573799	0.0829171	cosine	12	4	22	4	13.6468	6.038	7.6088	2.26015	1.55236	0.00470359	0.0940718	0.0829171	0.998125
248	LOC105249094	for	no	6	1.66345	0.344918	0.573799	0.0829171	cosine	12	10	18	10	2.42456	1.11517	1.30939	2.17416	1.28021	0.00470359	0.0940718	0.0829171	0.998125
249	LOC105249333	for	no	10	11.5118	1.71749	0.573799	0.0829171	cosine	12	6	22	18	15.1078	8.90411	6.20369	1.69672	1.27418	0.00470359	0.0940718	0.0829171	0.998125
250	LOC105249336	for	no	12	15.2281	4.28874	0.573799	0.0829171	cosine	12	4	8	18	25.7601	10.8904	14.8697	2.3654	1.57294	0.00470359	0.0940718	0.0829171	0.998125
251	LOC105249718	for	no	6	15.6295	0.791255	0.573799	0.0829171	cosine	12	12	18	12	16.8897	14.2198	2.6699	1.18776	1.07373	0.00470359	0.0940718	0.0829171	0.998125
252	LOC105250684	for	no	6	56.0613	6.71427	0.573799	0.0829171	cosine	12	12	4	12	67.4123	43.5667	23.8456	1.54734	1.15635	0.00470359	0.0940718	0.0829171	0.998125
253	LOC105251035	for	no	10	12.664	0.773574	0.573799	0.0829171	cosine	12	4	6	18	13.8135	11.384	2.4295	1.21341	1.10403	0.00470359	0.0940718	0.0829171	0.998125
254	LOC105251066	for	no	6	5.28878	0.869156	0.573799	0.0829171	cosine	12	12	4	12	7.05605	3.72188	3.33417	1.89583	1.18328	0.00470359	0.0940718	0.0829171	0.998125
255	LOC105251199	for	no	10	21.5394	3.38112	0.573799	0.0829171	cosine	12	6	22	4	26.4366	16.0228	10.4138	1.64994	1.37815	0.00470359	0.0940718	0.0829171	0.998125
256	LOC105251687	for	no	4	21.0727	1.37264	0.573799	0.0829171	cosine	12	10	4	10	23.641	18.9984	4.6426	1.24437	1.11643	0.00470359	0.0940718	0.0829171	0.998125
257	LOC105251836	for	no	2	7.29715	1.38587	0.573799	0.0829171	cosine	12	8	14	8	9.58964	4.78686	4.80278	2.00333	1.38456	0.00470359	0.0940718	0.0829171	0.998125
258	LOC105251865	for	no	4	50.0967	8.84257	0.573799	0.0829171	cosine	12	12	2	24	72.2909	40.4103	31.8806	1.78892	1.20308	0.00470359	0.0940718	0.0829171	0.998125
259	LOC105252209	for	no	2	14.9861	1.06694	0.573799	0.0829171	cosine	12	8	14	16	16.3382	13.4565	2.8817	1.21415	1.13447	0.00470359	0.0940718	0.0829171	0.998125
260	LOC105252325	for	no	4	134.386	9.26959	0.573799	0.0829171	cosine	12	10	2	22	154.5	120.194	34.306	1.28542	1.07191	0.00470359	0.0940718	0.0829171	0.998125
261	LOC105253428	for	no	4	7.64147	1.06594	0.573799	0.0829171	cosine	12	8	4	24	9.67943	5.7796	3.89983	1.67476	1.2396	0.00470359	0.0940718	0.0829171	0.998125
262	LOC105254272	for	no	4	22.3279	1.70644	0.573799	0.0829171	cosine	12	12	4	24	25.0216	19.2594	5.7622	1.29919	1.06917	0.00470359	0.0940718	0.0829171	0.998125
263	LOC105254577	for	no	10	18.1324	6.35251	0.573799	0.0829171	cosine	12	6	12	6	32.1673	12.4376	19.7297	2.58629	1.79816	0.00470359	0.0940718	0.0829171	0.998125
264	LOC105254935	for	no	4	243.119	27.5905	0.573799	0.0829171	cosine	12	10	4	22	298.162	215.88	82.282	1.38115	1.23956	0.00470359	0.0940718	0.0829171	0.998125
265	LOC105255345	for	no	6	2.71352	0.505067	0.573799	0.0829171	cosine	12	0	4	24	4.06093	2.10975	1.95118	1.92484	1.2538	0.00470359	0.0940718	0.0829171	0.998125
266	LOC105255700	for	no	12	6.1347	0.606968	0.573799	0.0829171	cosine	12	6	12	20	7.59662	5.40348	2.19314	1.40588	1.14872	0.00470359	0.0940718	0.0829171	0.998125
267	LOC105256961	for	no	12	2.18893	0.419944	0.573799	0.0829171	cosine	12	4	12	4	3.03684	1.72484	1.312	1.76065	1.43902	0.00470359	0.0940718	0.0829171	0.998125
268	LOC105257458	for	no	12	1.56102	0.389274	0.573799	0.0829171	cosine	12	6	10	18	2.37534	0.943803	1.43154	2.51678	1.37241	0.00470359	0.0940718	0.0829171	0.998125
269	LOC105258079	for	no	4	73.6253	7.44159	0.573799	0.0829171	cosine	12	10	4	22	82.3306	60.4258	21.9048	1.36251	1.14755	0.00470359	0.0940718	0.0829171	0.998125
270	LOC105258734	for	no	6	6.74479	3.22444	0.573799	0.0829171	cosine	12	12	20	12	14.1115	2.32832	11.7832	6.06081	1.53784	0.00470359	0.0940718	0.0829171	0.998125
271	LOC105258794	for	no	6	1.1744	0.432413	0.573799	0.0829171	cosine	12	10	18	24	2.04709	0.444351	1.60274	4.60692	1.59888	0.00470359	0.0940718	0.0829171	0.998125
272	LOC105259393	for	no	10	1.70682	0.576975	0.573799	0.0829171	cosine	12	6	12	18	3.0101	0.876691	2.13341	3.43348	1.3496	0.00470359	0.0940718	0.0829171	0.998125
273	LOC112637307	for	no	6	21.0028	2.3817	0.573799	0.0829171	cosine	12	10	18	22	25.6159	18.0418	7.5741	1.41981	1.1963	0.00470359	0.0940718	0.0829171	0.998125
274	LOC112638728	for	no	4	10.4833	1.22464	0.573799	0.0829171	cosine	12	10	4	10	13.8127	9.11304	4.69966	1.51571	1.17461	0.00470359	0.0940718	0.0829171	0.998125
275	LOC112638888	for	no	6	2.24765	1.05392	0.573799	0.0829171	cosine	12	10	4	10	4.21666	1.06275	3.15391	3.96769	2.43898	0.00470359	0.0940718	0.0829171	0.998125
276	LOC112638962	for	no	6	10.0499	1.19753	0.573799	0.0829171	cosine	12	10	6	22	11.6435	7.39992	4.24358	1.57346	1.17876	0.00470359	0.0940718	0.0829171	0.998125
277	LOC105248447	for	no	10	5.54568	0.513622	0.572078	0.0850768	cosine	12	8	10	2	6.43628	4.70809	1.72819	1.36707	1.1371	0.00481133	0.0962267	0.0879121	0.998125
278	LOC105248474	for	no	10	34.5973	6.87706	0.572078	0.0850768	cosine	12	8	22	8	44.2926	21.8422	22.4504	2.02785	1.37434	0.00481133	0.0962267	0.0879121	0.998125
279	LOC105248693	for	no	8	24.9975	3.70362	0.572078	0.0850768	cosine	12	10	4	12	31.2339	19.542	11.6919	1.5983	1.17631	0.00481133	0.0962267	0.0879121	0.998125
280	LOC105249093	for	no	6	25.1056	1.24841	0.572078	0.0850768	cosine	12	8	18	8	27.3243	22.609	4.7153	1.20856	1.03545	0.00481133	0.0962267	0.0879121	0.998125
281	LOC105249304	for	no	10	27.8685	6.66096	0.572078	0.0850768	cosine	12	8	22	8	37.7838	16.5102	21.2736	2.28851	1.41625	0.00481133	0.0962267	0.0879121	0.998125
282	LOC105250013	for	no	8	5.63938	0.863212	0.572078	0.0850768	cosine	12	10	24	10	7.11748	4.24956	2.86792	1.67487	1.28248	0.00481133	0.0962267	0.0879121	0.998125
283	LOC105250032	for	no	10	46.5324	8.12822	0.572078	0.0850768	cosine	12	8	10	20	62.1212	34.2922	27.829	1.81153	1.25063	0.00481133	0.0962267	0.0879121	0.998125
284	LOC105250206	for	no	10	31.0078	3.34003	0.572078	0.0850768	cosine	12	8	10	8	38.7248	26.5077	12.2171	1.46089	1.09772	0.00481133	0.0962267	0.0879121	0.998125
285	LOC105250436	for	no	8	22.5468	5.68665	0.572078	0.0850768	cosine	12	10	8	12	34.1125	13.1552	20.9573	2.59308	1.28779	0.00481133	0.0962267	0.0879121	0.998125
286	LOC105250918	for	no	10	173.942	56.5086	0.572078	0.0850768	cosine	12	8	12	8	285.623	95.7544	189.869	2.98287	1.80732	0.00481133	0.0962267	0.0879121	0.998125
287	LOC105251120	for	no	10	1.60848	0.189913	0.572078	0.0850768	cosine	12	8	2	20	1.86447	1.30415	0.56032	1.42964	1.18903	0.00481133	0.0962267	0.0879121	0.998125
288	LOC105251192	for	no	8	102.126	7.3904	0.572078	0.0850768	cosine	12	10	20	12	112.513	87.0205	25.4925	1.29295	1.07247	0.00481133	0.0962267	0.0879121	0.998125
289	LOC105251396	for	no	10	4.09246	0.490581	0.572078	0.0850768	cosine	12	8	10	4	5.02642	3.30476	1.72166	1.52096	1.12536	0.00481133	0.0962267	0.0879121	0.998125
290	LOC105251403	for	no	10	14.8502	2.97359	0.572078	0.0850768	cosine	12	8	10	2	20.1101	10.0023	10.1078	2.01055	1.36431	0.00481133	0.0962267	0.0879121	0.998125
291	LOC105251510	for	no	10	24.8768	2.55224	0.572078	0.0850768	cosine	12	8	22	18	30.1785	21.354	8.8245	1.41325	1.18592	0.00481133	0.0962267	0.0879121	0.998125
292	LOC105252718	for	no	10	5.87257	2.3686	0.572078	0.0850768	cosine	12	8	10	4	11.5928	3.4519	8.1409	3.35838	1.77739	0.00481133	0.0962267	0.0879121	0.998125
293	LOC105252818	for	no	10	27.274	1.4251	0.572078	0.0850768	cosine	12	8	10	16	29.7838	25.1567	4.6271	1.18393	1.09887	0.00481133	0.0962267	0.0879121	0.998125
294	LOC105253059	for	no	10	13.4905	3.53242	0.572078	0.0850768	cosine	12	8	22	8	20.1507	9.51483	10.6359	2.11782	1.58869	0.00481133	0.0962267	0.0879121	0.998125
295	LOC105253136	for	no	8	7.26939	0.783347	0.572078	0.0850768	cosine	12	10	8	12	8.92872	6.06973	2.85899	1.47102	1.18347	0.00481133	0.0962267	0.0879121	0.998125
296	LOC105253503	for	no	10	30.5604	8.14884	0.572078	0.0850768	cosine	12	8	10	8	44.2077	18.2887	25.919	2.41721	1.62893	0.00481133	0.0962267	0.0879121	0.998125
297	LOC105253871	for	no	6	28.2426	3.0975	0.572078	0.0850768	cosine	12	8	4	20	33.5927	22.5683	11.0244	1.48849	1.10436	0.00481133	0.0962267	0.0879121	0.998125
298	LOC105254145	for	no	8	2.40116	1.70878	0.572078	0.0850768	cosine	12	10	8	14	5.59965	0.1123	5.48735	49.8633	3.51704	0.00481133	0.0962267	0.0879121	0.998125
299	LOC105254316	for	no	10	20.4047	2.21656	0.572078	0.0850768	cosine	12	8	10	8	24.5599	16.0459	8.514	1.5306	1.06691	0.00481133	0.0962267	0.0879121	0.998125
300	LOC105254531	for	no	10	34.5551	5.11894	0.572078	0.0850768	cosine	12	8	12	8	44.6197	26.0932	18.5265	1.71001	1.1708	0.00481133	0.0962267	0.0879121	0.998125
301	LOC105255191	for	no	6	7.58341	0.77875	0.572078	0.0850768	cosine	12	8	18	20	8.56787	6.08592	2.48195	1.40782	1.16023	0.00481133	0.0962267	0.0879121	0.998125
302	LOC105255248	for	no	10	13.5963	1.09218	0.572078	0.0850768	cosine	12	8	22	18	16.0447	11.4061	4.6386	1.40668	1.09508	0.00481133	0.0962267	0.0879121	0.998125
303	LOC105255361	for	no	10	11.5366	2.55782	0.572078	0.0850768	cosine	12	8	10	8	17.6128	9.24584	8.36696	1.90494	1.38737	0.00481133	0.0962267	0.0879121	0.998125
304	LOC105255413	for	no	10	20.543	9.17708	0.572078	0.0850768	cosine	12	8	12	8	39.184	9.65336	29.5306	4.0591	2.00773	0.00481133	0.0962267	0.0879121	0.998125
305	LOC105255724	for	no	10	49.5055	2.36067	0.572078	0.0850768	cosine	12	8	10	20	53.7084	46.0441	7.6643	1.16646	1.07946	0.00481133	0.0962267	0.0879121	0.998125
306	LOC105255856	for	no	8	1.48415	0.386202	0.572078	0.0850768	cosine	12	10	8	10	2.51874	0.956501	1.56224	2.63329	1.2301	0.00481133	0.0962267	0.0879121	0.998125
307	LOC105255921	for	no	8	58.2949	4.95311	0.572078	0.0850768	cosine	12	10	20	12	64.7269	48.9449	15.782	1.32244	1.15923	0.00481133	0.0962267	0.0879121	0.998125
308	LOC105256182	for	no	10	46.9817	7.08588	0.572078	0.0850768	cosine	12	8	22	8	56.8047	36.566	20.2387	1.55348	1.34945	0.00481133	0.0962267	0.0879121	0.998125
309	LOC105256548	for	no	10	23.0781	2.91645	0.572078	0.0850768	cosine	12	8	22	8	27.0649	18.3454	8.7195	1.4753	1.28907	0.00481133	0.0962267	0.0879121	0.998125
310	LOC105257222	for	no	8	1.91297	0.394733	0.572078	0.0850768	cosine	12	10	20	10	2.63251	1.24565	1.38686	2.11336	1.42772	0.00481133	0.0962267	0.0879121	0.998125
311	LOC105257298	for	no	10	10.3469	2.63319	0.572078	0.0850768	cosine	12	8	12	8	17.2049	7.29069	9.91421	2.35985	1.31182	0.00481133	0.0962267	0.0879121	0.998125
312	LOC105257421	for	no	8	26.5537	5.2426	0.572078	0.0850768	cosine	12	10	8	12	35.3759	16.5833	18.7926	2.13322	1.26422	0.00481133	0.0962267	0.0879121	0.998125
313	LOC105257436	for	no	10	45.2857	5.4925	0.572078	0.0850768	cosine	12	8	22	4	53.7238	37.3794	16.3444	1.43726	1.20419	0.00481133	0.0962267	0.0879121	0.998125
314	LOC105258713	for	no	8	2.45171	0.865921	0.572078	0.0850768	cosine	12	6	10	4	4.33415	1.38347	2.95068	3.13281	1.69148	0.00481133	0.0962267	0.0879121	0.998125
315	LOC105259281	for	no	10	24.215	4.06174	0.572078	0.0850768	cosine	12	8	12	8	32.737	17.4547	15.2823	1.87554	1.22428	0.00481133	0.0962267	0.0879121	0.998125
316	LOC112638227	for	no	8	5.52801	1.02596	0.572078	0.0850768	cosine	12	10	8	22	7.32777	3.83516	3.49261	1.91068	1.41567	0.00481133	0.0962267	0.0879121	0.998125
317	LOC112638233	for	no	8	2.45914	0.691121	0.572078	0.0850768	cosine	12	10	18	22	4.19392	1.69049	2.50343	2.48089	1.47759	0.00481133	0.0962267	0.0879121	0.998125
318	LOC112638293	for	no	8	12.7683	2.89641	0.572078	0.0850768	cosine	12	10	8	12	17.3009	8.11488	9.18602	2.132	1.47979	0.00481133	0.0962267	0.0879121	0.998125
319	LOC112639055	for	no	6	16.22	3.26277	0.572078	0.0850768	cosine	12	8	4	8	21.5486	11.9183	9.6303	1.80803	1.46115	0.00481133	0.0962267	0.0879121	0.998125
320	LOC112639369	for	no	2	1.2498	0.920333	0.56459	0.0879121	cosine	12	0	14	12	2.55165	0	2.55165	-10000	4.51551	0.00530615	0.106123	0.0879121	0.998125
321	LOC105249080	for	no	0	53.4477	7.1044	0.562775	0.0952398	cosine	12	4	12	4	70.2754	44.8562	25.4192	1.56668	1.13464	0.00543268	0.108654	0.100899	0.998125
322	LOC105249286	for	no	10	33.5673	1.78601	0.562775	0.0952398	cosine	12	2	10	20	37.4308	31.0241	6.4067	1.20651	1.08928	0.00543268	0.108654	0.100899	0.998125
323	LOC105249505	for	no	2	27.6074	3.17277	0.562775	0.0952398	cosine	12	10	2	22	34.0317	24.1589	9.8728	1.40866	1.14572	0.00543268	0.108654	0.100899	0.998125
324	LOC105249742	for	no	0	49.75	2.48116	0.562775	0.0952398	cosine	12	4	24	16	54.0804	44.7561	9.3243	1.20834	1.08583	0.00543268	0.108654	0.100899	0.998125
325	LOC105250041	for	no	4	47.6982	2.92064	0.562775	0.0952398	cosine	12	0	8	12	55.2711	42.8483	12.4228	1.28993	1.04918	0.00543268	0.108654	0.100899	0.998125
326	LOC105253432	for	no	2	129.132	6.73448	0.562775	0.0952398	cosine	12	10	14	10	137.189	116.385	20.804	1.17875	1.0697	0.00543268	0.108654	0.100899	0.998125
327	LOC105254096	for	no	2	22.8437	2.03218	0.562775	0.0952398	cosine	12	10	14	22	26.2112	18.9168	7.2944	1.3856	1.11161	0.00543268	0.108654	0.100899	0.998125
328	LOC105254383	for	no	10	25.2172	2.83819	0.562775	0.0952398	cosine	12	2	10	14	31.9154	21.4271	10.4883	1.48949	1.18652	0.00543268	0.108654	0.100899	0.998125
329	LOC105254758	for	no	10	2.09752	0.488562	0.562775	0.0952398	cosine	12	2	10	4	3.01632	1.4171	1.59922	2.12852	1.26278	0.00543268	0.108654	0.100899	0.998125
330	LOC105254803	for	no	10	21.0431	3.68929	0.562775	0.0952398	cosine	12	2	10	14	29.7102	16.7753	12.9349	1.77107	1.37142	0.00543268	0.108654	0.100899	0.998125
331	LOC105255440	for	no	10	26.2347	2.00547	0.562775	0.0952398	cosine	12	2	22	8	30.1168	22.4267	7.6901	1.3429	1.10029	0.00543268	0.108654	0.100899	0.998125
332	LOC105256691	for	no	4	41.9059	3.96883	0.562775	0.0952398	cosine	12	0	4	24	47.865	35.9065	11.9585	1.33305	1.18023	0.00543268	0.108654	0.100899	0.998125
333	LOC105258086	for	no	10	1.87984	0.383387	0.562775	0.0952398	cosine	12	2	22	2	2.32229	1.09785	1.22444	2.11531	1.32628	0.00543268	0.108654	0.100899	0.998125
334	LOC105258147	for	no	10	23.8999	1.57873	0.562775	0.0952398	cosine	12	2	10	14	27.664	21.7084	5.9556	1.27435	1.07205	0.00543268	0.108654	0.100899	0.998125
335	LOC105258150	for	no	10	28.51	3.06749	0.562775	0.0952398	cosine	12	2	10	2	33.883	25.1848	8.6982	1.34537	1.21032	0.00543268	0.108654	0.100899	0.998125
336	LOC105258837	for	no	2	7.77665	1.61441	0.562775	0.0952398	cosine	12	10	14	10	10.3199	4.80216	5.51774	2.14901	1.42	0.00543268	0.108654	0.100899	0.998125
337	LOC105259328	for	no	4	2.61435	0.496177	0.562775	0.0952398	cosine	12	0	16	24	3.41305	1.67511	1.73794	2.03751	1.32196	0.00543268	0.108654	0.100899	0.998125
338	LOC112637268	for	no	0	1.40008	0.348434	0.562775	0.0952398	cosine	12	10	16	10	1.89314	0.799133	1.09401	2.36899	1.61073	0.00543268	0.108654	0.100899	0.998125
339	LOC112637751	for	no	4	6.99537	1.4107	0.562775	0.0952398	cosine	12	0	8	12	9.61892	4.88835	4.73057	1.96772	1.37904	0.00543268	0.108654	0.100899	0.998125
340	LOC112639993	for	no	10	2.27207	0.712082	0.562775	0.0952398	cosine	12	0	4	12	3.21326	0.976542	2.23672	3.29045	1.77578	0.00543268	0.108654	0.100899	0.998125
341	LOC112639178	for	no	10	2.09904	1.37039	0.555556	0.100899	cosine	12	12	10	8	4.12952	0	4.12952	-10000	1.91626	0.005963	0.11926	0.100899	0.998125
342	LOC105247944	for	no	2	9.27598	1.54029	0.551609	0.108694	cosine	12	4	2	4	12.34	6.37159	5.96841	1.93672	1.19352	0.00627191	0.125438	0.10989	0.998125
343	LOC105247996	for	no	2	1.1812	0.259466	0.551609	0.108694	cosine	12	4	2	4	1.70698	0.835277	0.871703	2.04361	1.39343	0.00627191	0.125438	0.10989	0.998125
344	LOC105248126	for	no	2	28.6249	1.92664	0.551609	0.108694	cosine	12	0	2	6	32.7272	25.431	7.2962	1.2869	1.10446	0.00627191	0.125438	0.10989	0.998125
345	LOC105248143	for	no	12	34.0052	3.14215	0.551609	0.108694	cosine	12	2	12	2	39.184	28.1924	10.9916	1.38988	1.11132	0.00627191	0.125438	0.10989	0.998125
346	LOC105248205	for	no	0	10.7439	1.8646	0.551609	0.108694	cosine	12	2	22	14	13.4875	7.36467	6.12283	1.83138	1.33381	0.00627191	0.125438	0.10989	0.998125
347	LOC105248465	for	no	4	42.8711	2.10708	0.551609	0.108694	cosine	12	2	16	14	45.919	38.6862	7.2328	1.18696	1.09588	0.00627191	0.125438	0.10989	0.998125
348	LOC105248628	for	no	2	9.49018	1.50879	0.551609	0.108694	cosine	12	12	2	22	12.3577	6.96806	5.38964	1.77348	1.20915	0.00627191	0.125438	0.10989	0.998125
349	LOC105248890	for	no	2	2.74234	0.65842	0.551609	0.108694	cosine	12	4	2	16	3.90643	1.81854	2.08789	2.14811	1.47494	0.00627191	0.125438	0.10989	0.998125
350	LOC105248927	for	no	12	10.7194	2.1847	0.551609	0.108694	cosine	12	2	12	8	15.143	7.48045	7.66255	2.02434	1.41863	0.00627191	0.125438	0.10989	0.998125
351	LOC105249193	for	no	12	10.6176	0.929301	0.551609	0.108694	cosine	12	2	24	8	12.3374	8.54981	3.78759	1.443	1.08886	0.00627191	0.125438	0.10989	0.998125
352	LOC105249224	for	no	2	58.4496	5.36362	0.551609	0.108694	cosine	12	4	14	8	65.1448	45.734	19.4108	1.42443	1.12023	0.00627191	0.125438	0.10989	0.998125
353	LOC105249228	for	no	12	19.2901	6.87486	0.551609	0.108694	cosine	12	2	22	2	36.1849	9.71286	26.472	3.72546	1.57825	0.00627191	0.125438	0.10989	0.998125
354	LOC105250039	for	no	12	13.3517	2.61293	0.551609	0.108694	cosine	12	2	10	2	17.7744	7.83477	9.93963	2.26866	1.19912	0.00627191	0.125438	0.10989	0.998125
355	LOC105250233	for	no	12	27.6627	2.15671	0.551609	0.108694	cosine	12	2	10	2	31.4911	22.7928	8.6983	1.38162	1.05078	0.00627191	0.125438	0.10989	0.998125
356	LOC105250418	for	no	0	18.5554	2.27406	0.551609	0.108694	cosine	12	2	10	2	21.9997	13.9192	8.0805	1.58053	1.19321	0.00627191	0.125438	0.10989	0.998125
357	LOC105250525	for	no	12	7.94893	0.997271	0.551609	0.108694	cosine	12	2	22	2	10.0362	6.46243	3.57377	1.55301	1.26013	0.00627191	0.125438	0.10989	0.998125
358	LOC105250567	for	no	4	6.10678	0.532534	0.551609	0.108694	cosine	12	6	4	10	7.17368	5.32666	1.84702	1.34675	1.1331	0.00627191	0.125438	0.10989	0.998125
359	LOC105250579	for	no	2	4.60872	0.468323	0.551609	0.108694	cosine	12	4	2	20	5.31018	3.86846	1.44172	1.37269	1.18017	0.00627191	0.125438	0.10989	0.998125
360	LOC105250719	for	no	2	58.6613	8.15457	0.551609	0.108694	cosine	12	0	2	12	80.5789	47.7058	32.8731	1.68908	1.08959	0.00627191	0.125438	0.10989	0.998125
361	LOC105250897	for	no	12	19.028	2.18429	0.551609	0.108694	cosine	12	2	24	4	21.8305	15.0094	6.8211	1.45446	1.18866	0.00627191	0.125438	0.10989	0.998125
362	LOC105251070	for	no	12	4.02279	0.443218	0.551609	0.108694	cosine	12	2	12	2	4.82386	3.49231	1.33155	1.38128	1.24412	0.00627191	0.125438	0.10989	0.998125
363	LOC105251081	for	no	4	23.7827	2.64454	0.551609	0.108694	cosine	12	6	4	20	27.9019	19.7364	8.1655	1.41373	1.24298	0.00627191	0.125438	0.10989	0.998125
364	LOC105251338	for	no	12	118.901	13.6474	0.551609	0.108694	cosine	12	2	24	2	145.049	99.2905	45.7585	1.46085	1.22036	0.00627191	0.125438	0.10989	0.998125
365	LOC105251789	for	no	2	12.9021	1.78175	0.551609	0.108694	cosine	12	4	24	4	15.971	9.74891	6.22209	1.63823	1.30469	0.00627191	0.125438	0.10989	0.998125
366	LOC105251942	for	no	2	8.46901	1.26591	0.551609	0.108694	cosine	12	12	2	10	11.1149	6.27409	4.84081	1.77156	1.20889	0.00627191	0.125438	0.10989	0.998125
367	LOC105252465	for	no	2	57.1604	10.9011	0.551609	0.108694	cosine	12	12	2	22	84.573	42.256	42.317	2.00144	1.2948	0.00627191	0.125438	0.10989	0.998125
368	LOC105252715	for	no	2	132.166	17.3393	0.551609	0.108694	cosine	12	12	4	12	167.407	107.275	60.132	1.56054	1.18357	0.00627191	0.125438	0.10989	0.998125
369	LOC105252857	for	no	12	17.2507	1.60154	0.551609	0.108694	cosine	12	2	22	14	19.8007	14.6336	5.1671	1.3531	1.17745	0.00627191	0.125438	0.10989	0.998125
370	LOC105253380	for	no	12	16.8929	2.28305	0.551609	0.108694	cosine	12	2	22	4	21.4684	13.3955	8.0729	1.60266	1.18621	0.00627191	0.125438	0.10989	0.998125
371	LOC105253633	for	no	12	4.97738	0.615931	0.551609	0.108694	cosine	12	2	12	2	5.86808	3.86973	1.99835	1.51641	1.24524	0.00627191	0.125438	0.10989	0.998125
372	LOC105253646	for	no	0	15.8156	1.06629	0.551609	0.108694	cosine	12	2	22	2	17.508	14.2822	3.2258	1.22586	1.11334	0.00627191	0.125438	0.10989	0.998125
373	LOC105253780	for	no	12	16.4922	1.22884	0.551609	0.108694	cosine	12	2	10	14	18.6065	14.5956	4.0109	1.2748	1.15823	0.00627191	0.125438	0.10989	0.998125
374	LOC105253807	for	no	2	168.885	16.6441	0.551609	0.108694	cosine	12	0	2	12	189.91	139.158	50.752	1.36471	1.07727	0.00627191	0.125438	0.10989	0.998125
375	LOC105254073	for	no	12	4.79554	1.04893	0.551609	0.108694	cosine	12	2	12	2	6.29613	3.12447	3.17166	2.0151	1.42383	0.00627191	0.125438	0.10989	0.998125
376	LOC105254228	for	no	2	4.27467	0.916489	0.551609	0.108694	cosine	12	0	2	10	5.97275	2.89616	3.07659	2.0623	1.47043	0.00627191	0.125438	0.10989	0.998125
377	LOC105254564	for	no	4	44.178	3.15595	0.551609	0.108694	cosine	12	2	4	24	51.7836	39.7556	12.028	1.30255	1.04972	0.00627191	0.125438	0.10989	0.998125
378	LOC105254811	for	no	4	27.6532	1.30316	0.551609	0.108694	cosine	12	2	4	8	29.038	24.0396	4.9984	1.20792	1.04988	0.00627191	0.125438	0.10989	0.998125
379	LOC105254867	for	no	2	38.5728	2.85602	0.551609	0.108694	cosine	12	12	2	12	43.4781	33.9978	9.4803	1.27885	1.09616	0.00627191	0.125438	0.10989	0.998125
380	LOC105255086	for	no	4	10.9996	1.11061	0.551609	0.108694	cosine	12	6	2	6	13.8108	9.86404	3.94676	1.40012	1.14154	0.00627191	0.125438	0.10989	0.998125
381	LOC105256191	for	no	12	7.59967	1.1703	0.551609	0.108694	cosine	12	2	22	2	9.42004	5.14228	4.27776	1.83188	1.20731	0.00627191	0.125438	0.10989	0.998125
382	LOC105256283	for	no	4	13.0223	1.25993	0.551609	0.108694	cosine	12	6	2	8	16.0426	10.975	5.0676	1.46174	1.12006	0.00627191	0.125438	0.10989	0.998125
383	LOC105257284	for	no	4	1.24084	0.270854	0.551609	0.108694	cosine	12	2	8	14	1.71394	0.823526	0.890414	2.08122	1.34781	0.00627191	0.125438	0.10989	0.998125
384	LOC105257386	for	no	2	15.101	1.51504	0.551609	0.108694	cosine	12	12	16	12	17.1644	13.0408	4.1236	1.31621	1.21231	0.00627191	0.125438	0.10989	0.998125
385	LOC105257500	for	no	2	1.19867	0.872828	0.551609	0.108694	cosine	12	4	8	4	3.63009	0.223416	3.40667	16.2481	2.70928	0.00627191	0.125438	0.10989	0.998125
386	LOC105257689	for	no	0	56.766	2.67943	0.551609	0.108694	cosine	12	2	10	14	62.4589	50.7603	11.6986	1.23047	1.03154	0.00627191	0.125438	0.10989	0.998125
387	LOC105257697	for	no	2	2.05684	0.681435	0.551609	0.108694	cosine	12	12	2	24	3.65922	1.27153	2.38769	2.87781	1.631	0.00627191	0.125438	0.10989	0.998125
388	LOC105257749	for	no	0	4.23301	0.668315	0.551609	0.108694	cosine	12	2	12	2	5.17641	3.11228	2.06413	1.66322	1.3617	0.00627191	0.125438	0.10989	0.998125
389	LOC105257783	for	no	2	4.96581	1.17272	0.551609	0.108694	cosine	12	12	2	24	7.69021	3.71199	3.97822	2.07172	1.42307	0.00627191	0.125438	0.10989	0.998125
390	LOC105258336	for	no	12	26.1257	1.77105	0.551609	0.108694	cosine	12	2	24	2	30.1961	23.1043	7.0918	1.30695	1.0771	0.00627191	0.125438	0.10989	0.998125
391	LOC105259057	for	no	2	46.7289	3.55285	0.551609	0.108694	cosine	12	12	6	22	53.2235	41.8168	11.4067	1.27278	1.14426	0.00627191	0.125438	0.10989	0.998125
392	LOC105259401	for	no	2	15.4675	2.62607	0.551609	0.108694	cosine	12	12	2	22	20.7564	12.1897	8.5667	1.70278	1.20343	0.00627191	0.125438	0.10989	0.998125
393	LOC109610186	for	no	12	31.7915	2.49429	0.551609	0.108694	cosine	12	2	22	6	37.3577	28.0654	9.2923	1.33109	1.1322	0.00627191	0.125438	0.10989	0.998125
394	LOC109610304	for	no	2	69.5284	9.39886	0.551609	0.108694	cosine	12	12	4	24	89.6725	59.4399	30.2326	1.50862	1.2402	0.00627191	0.125438	0.10989	0.998125
395	LOC112637032	for	no	2	50.7733	8.9088	0.551609	0.108694	cosine	12	12	14	10	65.1962	35.7202	29.476	1.82519	1.37275	0.00627191	0.125438	0.10989	0.998125
396	LOC112637167	for	no	2	26.7576	2.49643	0.551609	0.108694	cosine	12	12	2	12	30.1861	22.1495	8.0366	1.36283	1.12713	0.00627191	0.125438	0.10989	0.998125
397	LOC112637295	for	no	2	127.382	19.6021	0.551609	0.108694	cosine	12	12	2	10	173.034	104.527	68.507	1.6554	1.24642	0.00627191	0.125438	0.10989	0.998125
398	LOC112638229	for	no	2	20.5477	2.99153	0.551609	0.108694	cosine	12	12	4	22	27.5232	16.6157	10.9075	1.65646	1.22625	0.00627191	0.125438	0.10989	0.998125
399	LOC105247818	for	no	4	1.48113	0.885534	0.542782	0.120349	cosine	12	10	8	22	4.2627	0.762977	3.49972	5.58693	1.37503	0.00701453	0.140291	0.126873	0.998125
400	LOC105247833	for	no	8	1.43211	0.222934	0.542782	0.120349	cosine	12	4	10	18	1.90776	1.01639	0.89137	1.877	1.14125	0.00701453	0.140291	0.126873	0.998125
401	LOC105247946	for	no	10	8.63943	1.09924	0.542782	0.120349	cosine	12	6	4	18	10.6159	6.52605	4.08985	1.6267	1.21955	0.00701453	0.140291	0.126873	0.998125
402	LOC105248213	for	no	6	42.5462	2.4885	0.542782	0.120349	cosine	12	10	6	22	45.9859	37.0594	8.9265	1.24087	1.06357	0.00701453	0.140291	0.126873	0.998125
403	LOC105248886	for	no	12	6.05302	1.57855	0.542782	0.120349	cosine	12	6	12	18	9.78212	3.54041	6.24171	2.76299	1.19903	0.00701453	0.140291	0.126873	0.998125
404	LOC105249319	for	no	4	175.494	9.24994	0.542782	0.120349	cosine	12	10	4	22	193.44	164.485	28.955	1.17603	1.10651	0.00701453	0.140291	0.126873	0.998125
405	LOC105249606	for	no	12	9.72104	0.844217	0.542782	0.120349	cosine	12	8	12	20	10.9108	8.10004	2.81076	1.34701	1.15875	0.00701453	0.140291	0.126873	0.998125
406	LOC105249728	for	no	2	1.98783	0.343297	0.542782	0.120349	cosine	12	8	14	20	2.66483	1.48061	1.18422	1.79982	1.33331	0.00701453	0.140291	0.126873	0.998125
407	LOC105249867	for	no	4	51.0301	2.52481	0.542782	0.120349	cosine	12	10	4	8	54.8937	47.3413	7.5524	1.15953	1.09132	0.00701453	0.140291	0.126873	0.998125
408	LOC105250123	for	no	12	1.33481	0.523307	0.542782	0.120349	cosine	12	8	4	8	2.3426	0.688075	1.65453	3.40457	1.89005	0.00701453	0.140291	0.126873	0.998125
409	LOC105250556	for	no	12	73.0435	3.51599	0.542782	0.120349	cosine	12	8	14	8	79.5907	65.852	13.7387	1.20863	1.05448	0.00701453	0.140291	0.126873	0.998125
410	LOC105252357	for	no	12	38.603	4.88039	0.542782	0.120349	cosine	12	6	12	4	49.0941	32.9985	16.0956	1.48777	1.20946	0.00701453	0.140291	0.126873	0.998125
411	LOC105253006	for	no	4	35.6697	3.15897	0.542782	0.120349	cosine	12	8	4	22	42.352	31.4464	10.9056	1.3468	1.14904	0.00701453	0.140291	0.126873	0.998125
412	LOC105253218	for	no	8	1.37387	0.515257	0.542782	0.120349	cosine	12	12	18	24	2.15452	0.54111	1.61341	3.98167	1.75478	0.00701453	0.140291	0.126873	0.998125
413	LOC105254340	for	no	10	3.96536	0.584532	0.542782	0.120349	cosine	12	4	10	2	4.94522	3.06155	1.88367	1.61527	1.24672	0.00701453	0.140291	0.126873	0.998125
414	LOC105254443	for	no	10	53.1981	14.8573	0.542782	0.120349	cosine	12	4	10	4	81.974	42.0832	39.8908	1.9479	1.63135	0.00701453	0.140291	0.126873	0.998125
415	LOC105254530	for	no	12	5.36723	1.21305	0.542782	0.120349	cosine	12	6	12	18	8.23461	3.73421	4.5004	2.20518	1.41305	0.00701453	0.140291	0.126873	0.998125
416	LOC105256060	for	no	4	65.781	4.76013	0.542782	0.120349	cosine	12	10	2	22	77.395	58.1298	19.2652	1.33142	1.06337	0.00701453	0.140291	0.126873	0.998125
417	LOC105256254	for	no	4	36.0037	2.2825	0.542782	0.120349	cosine	12	12	16	10	39.0034	31.1562	7.8472	1.25187	1.09382	0.00701453	0.140291	0.126873	0.998125
418	LOC105256654	for	no	6	94.0326	5.05351	0.542782	0.120349	cosine	12	10	6	8	102.431	82.143	20.288	1.24698	1.04595	0.00701453	0.140291	0.126873	0.998125
419	LOC105256886	for	no	2	74.6005	3.99619	0.542782	0.120349	cosine	12	8	2	20	84.487	68.7531	15.7339	1.22885	1.06649	0.00701453	0.140291	0.126873	0.998125
420	LOC105257003	for	no	10	16.7028	6.65026	0.542782	0.120349	cosine	12	4	22	4	28.5981	8.49236	20.1057	3.36751	2.04074	0.00701453	0.140291	0.126873	0.998125
421	LOC105257844	for	no	10	7.95118	1.9924	0.542782	0.120349	cosine	12	6	22	4	11.707	4.70992	6.99708	2.4856	1.25471	0.00701453	0.140291	0.126873	0.998125
422	LOC105257895	for	no	4	24.8493	2.57728	0.542782	0.120349	cosine	12	10	4	22	29.6207	20.3367	9.284	1.45651	1.08705	0.00701453	0.140291	0.126873	0.998125
423	LOC105257938	for	no	12	15.1216	3.01603	0.542782	0.120349	cosine	12	4	12	4	19.7452	9.92534	9.81986	1.98937	1.45185	0.00701453	0.140291	0.126873	0.998125
424	LOC105257945	for	no	6	1.02365	0.421148	0.542782	0.120349	cosine	12	12	4	12	1.80141	0.352296	1.44911	5.11334	1.90665	0.00701453	0.140291	0.126873	0.998125
425	LOC105258288	for	no	4	389.967	56.1463	0.542782	0.120349	cosine	12	10	2	10	547.295	345.286	202.009	1.58505	1.16675	0.00701453	0.140291	0.126873	0.998125
426	LOC105258327	for	no	10	2.81995	1.23984	0.542782	0.120349	cosine	12	6	10	4	4.9355	1.32138	3.61412	3.73511	2.40918	0.00701453	0.140291	0.126873	0.998125
427	LOC105259310	for	no	10	107.38	7.20663	0.542782	0.120349	cosine	12	6	22	2	120.488	96.0162	24.4718	1.25487	1.1271	0.00701453	0.140291	0.126873	0.998125
428	LOC105259581	for	no	10	8.43262	2.86464	0.542782	0.120349	cosine	12	6	22	4	13.7682	4.44102	9.32718	3.10023	1.47775	0.00701453	0.140291	0.126873	0.998125
429	LOC109610003	for	no	10	25.149	2.98689	0.542782	0.120349	cosine	12	12	10	14	31.5346	21.7101	9.8245	1.45253	1.11911	0.00701453	0.140291	0.126873	0.998125
430	LOC112637128	for	no	8	2.6314	0.502526	0.542782	0.120349	cosine	12	2	10	2	3.3711	1.49209	1.87901	2.25931	1.35586	0.00701453	0.140291	0.126873	0.998125
431	LOC112637270	for	no	4	22.4918	3.89101	0.542782	0.120349	cosine	12	10	8	22	30.3098	16.7646	13.5452	1.80796	1.12622	0.00701453	0.140291	0.126873	0.998125
432	LOC112637353	for	no	12	3.65817	1.19173	0.542782	0.120349	cosine	12	8	4	20	5.67628	1.7882	3.88808	3.1743	1.66683	0.00701453	0.140291	0.126873	0.998125
433	LOC112637370	for	no	8	2.6052	0.684662	0.542782	0.120349	cosine	12	2	10	14	3.79453	1.62465	2.16988	2.3356	1.42616	0.00701453	0.140291	0.126873	0.998125
434	LOC112637425	for	no	4	27.079	4.55365	0.542782	0.120349	cosine	12	12	4	24	34.8685	19.0094	15.8591	1.83428	1.29222	0.00701453	0.140291	0.126873	0.998125
435	LOC112637788	for	no	4	7.06722	1.00503	0.542782	0.120349	cosine	12	8	4	20	9.22857	5.62047	3.6081	1.64196	1.22412	0.00701453	0.140291	0.126873	0.998125
436	LOC112638131	for	no	10	1.99305	0.641	0.542782	0.120349	cosine	12	6	10	6	3.10871	0.569862	2.53885	5.4552	1.45762	0.00701453	0.140291	0.126873	0.998125
437	LOC112638292	for	no	6	9.86585	3.27247	0.542782	0.120349	cosine	12	0	18	14	16.6405	5.03484	11.6057	3.30507	1.78809	0.00701453	0.140291	0.126873	0.998125
438	LOC112639361	for	no	10	7.82545	1.21571	0.542782	0.120349	cosine	12	6	10	18	9.98697	5.86711	4.11986	1.7022	1.33967	0.00701453	0.140291	0.126873	0.998125
439	LOC112639452	for	no	4	16.9944	2.37977	0.542782	0.120349	cosine	12	8	4	20	21.9948	12.7061	9.2887	1.73104	1.17686	0.00701453	0.140291	0.126873	0.998125
440	LOC112639475	for	no	12	3.73705	0.426369	0.542782	0.120349	cosine	12	8	16	20	4.44233	3.15785	1.28448	1.40676	1.2322	0.00701453	0.140291	0.126873	0.998125
441	LOC105247803	for	no	10	6.23216	1.11484	0.540295	0.123801	cosine	12	8	10	2	8.02882	3.591	4.43782	2.23582	1.22903	0.00723733	0.144747	0.138861	0.998125
442	LOC105248072	for	no	10	81.6857	26.2745	0.540295	0.123801	cosine	12	8	10	20	147.918	54.9157	93.0023	2.69355	1.49864	0.00723733	0.144747	0.138861	0.998125
443	LOC105248525	for	no	8	6.40462	0.659507	0.540295	0.123801	cosine	12	6	20	18	7.63015	5.59526	2.03489	1.36368	1.19738	0.00723733	0.144747	0.138861	0.998125
444	LOC105249007	for	no	8	66.0909	5.65962	0.540295	0.123801	cosine	12	10	6	24	74.0571	56.8352	17.2219	1.30301	1.16205	0.00723733	0.144747	0.138861	0.998125
445	LOC105249026	for	no	10	24.7588	2.21322	0.540295	0.123801	cosine	12	8	10	20	29.3777	21.1802	8.1975	1.38704	1.10875	0.00723733	0.144747	0.138861	0.998125
446	LOC105249287	for	no	8	18.3573	4.05963	0.540295	0.123801	cosine	12	10	8	22	28.0967	11.8783	16.2184	2.36538	1.36699	0.00723733	0.144747	0.138861	0.998125
447	LOC105249290	for	no	10	5.62422	0.686628	0.540295	0.123801	cosine	12	8	10	8	6.83834	4.61741	2.22093	1.48099	1.20445	0.00723733	0.144747	0.138861	0.998125
448	LOC105249427	for	no	8	45.0773	7.9238	0.540295	0.123801	cosine	12	10	8	12	56.1849	30.8917	25.2932	1.81877	1.34926	0.00723733	0.144747	0.138861	0.998125
449	LOC105249849	for	no	10	98.4656	19.5936	0.540295	0.123801	cosine	12	8	10	8	128.64	76.187	52.453	1.68848	1.47336	0.00723733	0.144747	0.138861	0.998125
450	LOC105249886	for	no	8	2.51828	0.32579	0.540295	0.123801	cosine	12	10	6	24	3.0146	2.01822	0.99638	1.49369	1.25219	0.00723733	0.144747	0.138861	0.998125
451	LOC105249892	for	no	10	23.2395	1.2709	0.540295	0.123801	cosine	12	8	10	8	25.7364	20.4498	5.2866	1.25852	1.05537	0.00723733	0.144747	0.138861	0.998125
452	LOC105250245	for	no	10	61.3686	6.6074	0.540295	0.123801	cosine	12	8	10	20	71.2253	52.985	18.2403	1.34425	1.22797	0.00723733	0.144747	0.138861	0.998125
453	LOC105250295	for	no	10	34.7616	13.6967	0.540295	0.123801	cosine	12	8	10	4	61.3889	21.5814	39.8075	2.84453	1.78903	0.00723733	0.144747	0.138861	0.998125
454	LOC105250421	for	no	10	29.7269	3.00558	0.540295	0.123801	cosine	12	8	10	2	34.2583	24.1294	10.1289	1.41977	1.18958	0.00723733	0.144747	0.138861	0.998125
455	LOC105250470	for	no	10	7.58216	2.8038	0.540295	0.123801	cosine	12	8	12	8	13.1171	4.01545	9.10165	3.26666	1.93354	0.00723733	0.144747	0.138861	0.998125
456	LOC105250541	for	no	8	2.28044	0.306505	0.540295	0.123801	cosine	12	6	10	6	2.71713	1.7348	0.98233	1.56625	1.28138	0.00723733	0.144747	0.138861	0.998125
457	LOC105250586	for	no	8	1513.25	194.907	0.540295	0.123801	cosine	12	10	8	12	1925.34	1261.91	663.43	1.52573	1.18517	0.00723733	0.144747	0.138861	0.998125
458	LOC105250714	for	no	10	36.1039	7.09566	0.540295	0.123801	cosine	12	8	22	8	51.1146	26.1026	25.012	1.95822	1.36723	0.00723733	0.144747	0.138861	0.998125
459	LOC105250773	for	no	10	36.8531	3.10029	0.540295	0.123801	cosine	12	8	22	18	41.5709	32.0479	9.523	1.29715	1.10988	0.00723733	0.144747	0.138861	0.998125
460	LOC105251678	for	no	8	12.988	2.70719	0.540295	0.123801	cosine	12	10	8	12	17.1579	8.26843	8.88947	2.07511	1.38734	0.00723733	0.144747	0.138861	0.998125
461	LOC105251780	for	no	10	137.876	15.4377	0.540295	0.123801	cosine	12	8	12	8	169.575	115.96	53.615	1.46236	1.18598	0.00723733	0.144747	0.138861	0.998125
462	LOC105251784	for	no	10	76.0561	9.02225	0.540295	0.123801	cosine	12	8	12	8	87.9029	63.7818	24.1211	1.37818	1.28659	0.00723733	0.144747	0.138861	0.998125
463	LOC105251944	for	no	10	22.9266	2.55737	0.540295	0.123801	cosine	12	8	12	20	26.4928	19.5206	6.9722	1.35717	1.24636	0.00723733	0.144747	0.138861	0.998125
464	LOC105252522	for	no	8	103.053	8.99214	0.540295	0.123801	cosine	12	10	2	10	123.926	93.6716	30.2544	1.32298	1.15574	0.00723733	0.144747	0.138861	0.998125
465	LOC105252897	for	no	8	3.84815	0.550572	0.540295	0.123801	cosine	12	10	8	16	4.91634	3.06918	1.84716	1.60184	1.20553	0.00723733	0.144747	0.138861	0.998125
466	LOC105253035	for	no	8	234.325	36.6654	0.540295	0.123801	cosine	12	10	8	22	313.276	182.948	130.328	1.71238	1.32415	0.00723733	0.144747	0.138861	0.998125
467	LOC105253122	for	no	10	29.0685	2.10018	0.540295	0.123801	cosine	12	8	10	8	32.8328	25.0796	7.7532	1.30914	1.10359	0.00723733	0.144747	0.138861	0.998125
468	LOC105253248	for	no	10	46.2796	19.0376	0.540295	0.123801	cosine	12	8	12	8	92.7139	26.669	66.0449	3.47647	2.05321	0.00723733	0.144747	0.138861	0.998125
469	LOC105253260	for	no	6	48.1362	3.42693	0.540295	0.123801	cosine	12	8	18	22	53.616	41.8235	11.7925	1.28196	1.13121	0.00723733	0.144747	0.138861	0.998125
470	LOC105253544	for	no	8	50.268	7.11161	0.540295	0.123801	cosine	12	10	8	12	68.299	39.6556	28.6434	1.7223	1.12591	0.00723733	0.144747	0.138861	0.998125
471	LOC105253650	for	no	8	4.76787	0.715594	0.540295	0.123801	cosine	12	6	10	4	6.27717	3.42861	2.84856	1.83082	1.16235	0.00723733	0.144747	0.138861	0.998125
472	LOC105253658	for	no	10	98.375	15.9191	0.540295	0.123801	cosine	12	8	12	8	134.092	74.5319	59.5601	1.79912	1.20918	0.00723733	0.144747	0.138861	0.998125
473	LOC105254305	for	no	10	7.10828	1.65091	0.540295	0.123801	cosine	12	8	10	8	11.7858	5.05686	6.72894	2.33066	1.25589	0.00723733	0.144747	0.138861	0.998125
474	LOC105254313	for	no	10	1.56003	0.509883	0.540295	0.123801	cosine	12	8	10	20	2.99062	0.857137	2.13348	3.48908	1.3078	0.00723733	0.144747	0.138861	0.998125
475	LOC105254444	for	no	10	11.0269	1.70014	0.540295	0.123801	cosine	12	8	10	8	13.4505	8.32825	5.12225	1.61505	1.27016	0.00723733	0.144747	0.138861	0.998125
476	LOC105254642	for	no	8	7.35265	0.876678	0.540295	0.123801	cosine	12	10	18	10	8.86362	6.16078	2.70284	1.43872	1.24272	0.00723733	0.144747	0.138861	0.998125
477	LOC105254852	for	no	6	27.3222	1.53999	0.540295	0.123801	cosine	12	8	6	22	29.9298	24.5285	5.4013	1.22021	1.09385	0.00723733	0.144747	0.138861	0.998125
478	LOC105255158	for	no	6	147.27	9.44156	0.540295	0.123801	cosine	12	8	18	8	165.573	133.517	32.056	1.24009	1.08391	0.00723733	0.144747	0.138861	0.998125
479	LOC105255392	for	no	10	29.2132	2.96313	0.540295	0.123801	cosine	12	8	24	8	31.7532	22.1431	9.6101	1.434	1.08291	0.00723733	0.144747	0.138861	0.998125
480	LOC105255638	for	no	8	39.6554	4.50568	0.540295	0.123801	cosine	12	10	8	22	46.9684	32.01	14.9584	1.4673	1.12028	0.00723733	0.144747	0.138861	0.998125
481	LOC105255972	for	no	10	1.80399	0.305605	0.540295	0.123801	cosine	12	8	24	8	2.49486	1.36931	1.12555	1.82198	1.2568	0.00723733	0.144747	0.138861	0.998125
482	LOC105255992	for	no	10	52.1063	12.9506	0.540295	0.123801	cosine	12	8	10	8	71.9504	31.799	40.1514	2.26266	1.60734	0.00723733	0.144747	0.138861	0.998125
483	LOC105256019	for	no	10	46.6057	32.3405	0.540295	0.123801	cosine	12	8	10	8	116.866	20.9954	95.8706	5.56627	3.06135	0.00723733	0.144747	0.138861	0.998125
484	LOC105256022	for	no	10	4.95351	0.72689	0.540295	0.123801	cosine	12	8	10	20	6.91614	4.08083	2.83531	1.69479	1.20596	0.00723733	0.144747	0.138861	0.998125
485	LOC105256176	for	no	8	1.78647	0.289609	0.540295	0.123801	cosine	12	10	20	12	2.24002	1.32391	0.91611	1.69197	1.19969	0.00723733	0.144747	0.138861	0.998125
486	LOC105256571	for	no	10	5.9133	0.504753	0.540295	0.123801	cosine	12	8	10	8	6.50466	5.05721	1.44745	1.28622	1.14199	0.00723733	0.144747	0.138861	0.998125
487	LOC105256738	for	no	10	10.4532	1.59673	0.540295	0.123801	cosine	12	8	10	18	13.21	8.21851	4.99149	1.60735	1.32589	0.00723733	0.144747	0.138861	0.998125
488	LOC105257033	for	no	6	58.3429	3.54488	0.540295	0.123801	cosine	12	8	2	10	64.9144	52.5225	12.3919	1.23594	1.06589	0.00723733	0.144747	0.138861	0.998125
489	LOC105257132	for	no	10	18.9049	1.584	0.540295	0.123801	cosine	12	8	22	2	21.1358	15.8484	5.2874	1.33362	1.12464	0.00723733	0.144747	0.138861	0.998125
490	LOC105257507	for	no	10	17.8474	1.91646	0.540295	0.123801	cosine	12	8	10	24	21.6578	15.3604	6.2974	1.40998	1.17283	0.00723733	0.144747	0.138861	0.998125
491	LOC105257667	for	no	6	3.56317	0.614105	0.540295	0.123801	cosine	12	8	10	20	4.92612	2.59091	2.33521	1.90131	1.21433	0.00723733	0.144747	0.138861	0.998125
492	LOC105257730	for	no	6	35.8121	1.87514	0.540295	0.123801	cosine	12	8	4	22	39.2182	32.5514	6.6668	1.20481	1.07749	0.00723733	0.144747	0.138861	0.998125
493	LOC105257959	for	no	6	550.858	26.0534	0.540295	0.123801	cosine	12	8	4	22	587.67	510.933	76.737	1.15019	1.10672	0.00723733	0.144747	0.138861	0.998125
494	LOC105258089	for	no	6	1.5266	0.248433	0.540295	0.123801	cosine	12	8	2	10	1.94165	1.16201	0.77964	1.67094	1.33451	0.00723733	0.144747	0.138861	0.998125
495	LOC105258307	for	no	8	82.7261	13.4543	0.540295	0.123801	cosine	12	10	8	12	105.928	66.4477	39.4803	1.59416	1.36585	0.00723733	0.144747	0.138861	0.998125
496	LOC105258316	for	no	10	38.211	3.65324	0.540295	0.123801	cosine	12	8	12	2	42.168	27.7727	14.3953	1.51833	1.08035	0.00723733	0.144747	0.138861	0.998125
497	LOC105259117	for	no	10	23.5247	5.18589	0.540295	0.123801	cosine	12	8	10	8	33.7391	17.0563	16.6828	1.9781	1.5571	0.00723733	0.144747	0.138861	0.998125
498	LOC105259246	for	no	10	58.5081	10.1043	0.540295	0.123801	cosine	12	8	10	2	78.3451	46.1367	32.2084	1.69811	1.25853	0.00723733	0.144747	0.138861	0.998125
499	LOC105259362	for	no	10	5.28197	0.617845	0.540295	0.123801	cosine	12	8	10	14	6.73499	4.25752	2.47747	1.5819	1.1714	0.00723733	0.144747	0.138861	0.998125
500	LOC105259587	for	no	8	3.00401	1.10218	0.540295	0.123801	cosine	12	10	8	12	6.27722	1.90119	4.37603	3.30173	1.2982	0.00723733	0.144747	0.138861	0.998125
501	LOC109609957	for	no	10	99.8777	26.0178	0.540295	0.123801	cosine	12	8	10	18	143.177	65.622	77.555	2.18184	1.50721	0.00723733	0.144747	0.138861	0.998125
502	LOC109610062	for	no	10	3.32649	0.998487	0.540295	0.123801	cosine	12	8	14	8	5.80611	1.84193	3.96418	3.15219	1.38245	0.00723733	0.144747	0.138861	0.998125
503	LOC109610629	for	no	8	16.6342	1.64107	0.540295	0.123801	cosine	12	6	8	6	20.0564	14.1926	5.8638	1.41316	1.13298	0.00723733	0.144747	0.138861	0.998125
504	LOC112637266	for	no	10	2.94942	1.34187	0.540295	0.123801	cosine	12	8	22	2	6.16741	1.07808	5.08933	5.72074	1.82932	0.00723733	0.144747	0.138861	0.998125
505	LOC112637368	for	no	10	8.87123	4.06774	0.540295	0.123801	cosine	12	8	10	8	17.0935	4.8302	12.2633	3.53888	2.2825	0.00723733	0.144747	0.138861	0.998125
506	LOC112637746	for	no	10	2.38038	0.905639	0.540295	0.123801	cosine	12	8	10	2	3.81514	0.915992	2.89915	4.16504	1.93216	0.00723733	0.144747	0.138861	0.998125
507	LOC112639498	for	no	10	10.6232	1.85497	0.540295	0.123801	cosine	12	8	10	8	13.214	6.97262	6.24138	1.89513	1.20475	0.00723733	0.144747	0.138861	0.998125
508	LOC109610154	for	no	8	1.24132	0.95385	0.536745	0.128862	cosine	12	10	20	6	2.95713	0	2.95713	-10000	3.0971	0.00756621	0.151324	0.138861	0.998125
509	LOC105248755	for	no	10	3.95725	0.631028	0.53151	0.136609	cosine	12	2	22	2	5.03092	2.58308	2.44784	1.94764	1.27959	0.00807518	0.161504	0.152847	0.998125
510	LOC105249281	for	no	10	38.1823	6.09057	0.53151	0.136609	cosine	12	2	10	14	53.5919	31.8158	21.7761	1.68444	1.23937	0.00807518	0.161504	0.152847	0.998125
511	LOC105249544	for	no	10	2.97031	0.782763	0.53151	0.136609	cosine	12	0	10	24	4.88092	1.93352	2.9474	2.52437	1.40582	0.00807518	0.161504	0.152847	0.998125
512	LOC105249666	for	no	0	266.097	72.744	0.53151	0.136609	cosine	12	4	12	4	403.417	178.567	224.85	2.25919	1.69087	0.00807518	0.161504	0.152847	0.998125
513	LOC105250523	for	no	0	29.7514	3.64352	0.53151	0.136609	cosine	12	4	12	8	37.0434	22.4006	14.6428	1.65368	1.14026	0.00807518	0.161504	0.152847	0.998125
514	LOC105250858	for	no	0	6.50409	1.75939	0.53151	0.136609	cosine	12	10	24	10	8.75767	3.57915	5.17852	2.44686	1.48773	0.00807518	0.161504	0.152847	0.998125
515	LOC105252531	for	no	2	55.4092	2.34482	0.53151	0.136609	cosine	12	6	2	6	59.2503	50.3795	8.8708	1.17608	1.05244	0.00807518	0.161504	0.152847	0.998125
516	LOC105254301	for	no	10	1.50388	0.576453	0.53151	0.136609	cosine	12	2	20	14	2.60544	0.804262	1.80118	3.23954	1.92038	0.00807518	0.161504	0.152847	0.998125
517	LOC105254368	for	no	10	17.0569	2.80854	0.53151	0.136609	cosine	12	2	6	2	22.6917	13.7707	8.921	1.64782	1.34638	0.00807518	0.161504	0.152847	0.998125
518	LOC105254813	for	no	10	1.41101	0.301127	0.53151	0.136609	cosine	12	0	8	2	1.83297	1.01409	0.81888	1.8075	1.5295	0.00807518	0.161504	0.152847	0.998125
519	LOC105254939	for	no	2	32.0025	4.0222	0.53151	0.136609	cosine	12	10	8	22	42.2276	27.0477	15.1799	1.56123	1.21641	0.00807518	0.161504	0.152847	0.998125
520	LOC105255038	for	no	0	3.01332	0.485788	0.53151	0.136609	cosine	12	4	24	4	3.94552	2.29305	1.65247	1.72064	1.35257	0.00807518	0.161504	0.152847	0.998125
521	LOC105255245	for	no	4	3.40964	0.741855	0.53151	0.136609	cosine	12	0	8	20	5.04824	2.48058	2.56766	2.0351	1.37682	0.00807518	0.161504	0.152847	0.998125
522	LOC105255798	for	no	10	2.6475	0.504694	0.53151	0.136609	cosine	12	2	10	2	3.66019	1.84271	1.81748	1.98631	1.34717	0.00807518	0.161504	0.152847	0.998125
523	LOC105256014	for	no	0	41.4004	2.69844	0.53151	0.136609	cosine	12	4	12	4	47.0913	37.0847	10.0066	1.26983	1.06665	0.00807518	0.161504	0.152847	0.998125
524	LOC105256410	for	no	10	15.5754	3.05727	0.53151	0.136609	cosine	12	2	22	6	19.9849	8.59601	11.3889	2.3249	1.31083	0.00807518	0.161504	0.152847	0.998125
525	LOC105256891	for	no	10	15.4699	1.32473	0.53151	0.136609	cosine	12	2	10	8	17.7636	13.2207	4.5429	1.34362	1.11129	0.00807518	0.161504	0.152847	0.998125
526	LOC105257335	for	no	0	32.6325	1.75739	0.53151	0.136609	cosine	12	8	12	8	34.5954	29.3855	5.2099	1.17729	1.10277	0.00807518	0.161504	0.152847	0.998125
527	LOC105257871	for	no	4	41.4041	3.6476	0.53151	0.136609	cosine	12	0	4	22	46.9381	34.6905	12.2476	1.35305	1.12475	0.00807518	0.161504	0.152847	0.998125
528	LOC105257894	for	no	6	20.9398	1.08426	0.53151	0.136609	cosine	12	2	6	2	23.0843	19.6848	3.3995	1.1727	1.10727	0.00807518	0.161504	0.152847	0.998125
529	LOC105258346	for	no	10	10.9707	1.10726	0.53151	0.136609	cosine	12	0	10	24	13.1619	8.87456	4.28734	1.4831	1.13584	0.00807518	0.161504	0.152847	0.998125
530	LOC105258401	for	no	2	36.1029	3.77378	0.53151	0.136609	cosine	12	10	2	10	44.8307	30.0531	14.7776	1.49172	1.09715	0.00807518	0.161504	0.152847	0.998125
531	LOC105258789	for	no	2	2.45446	0.617854	0.53151	0.136609	cosine	12	10	2	10	3.63107	1.62445	2.00662	2.23526	1.57839	0.00807518	0.161504	0.152847	0.998125
532	LOC105259502	for	no	2	75.3531	4.39625	0.53151	0.136609	cosine	12	10	16	2	80.6089	65.9052	14.7037	1.2231	1.07627	0.00807518	0.161504	0.152847	0.998125
533	LOC105259552	for	no	10	7.72013	0.955056	0.53151	0.136609	cosine	12	2	10	14	9.52994	6.56624	2.9637	1.45135	1.22967	0.00807518	0.161504	0.152847	0.998125
534	LOC112639937	for	no	2	4.80546	3.03953	0.53151	0.136609	cosine	12	10	16	10	10.2744	0	10.2744	-10000	3.25574	0.00807518	0.161504	0.152847	0.998125
535	LOC105248053	for	no	2	108.061	23.007	0.520088	0.154719	cosine	12	0	2	24	164.031	76.5776	87.4534	2.14202	1.38815	0.00929107	0.185821	0.16983	0.998125
536	LOC105248079	for	no	12	13.0228	1.51529	0.520088	0.154719	cosine	12	2	12	2	15.7149	10.4884	5.2265	1.49831	1.1316	0.00929107	0.185821	0.16983	0.998125
537	LOC105248259	for	no	12	49.8077	4.50599	0.520088	0.154719	cosine	12	2	18	2	56.4419	43.1619	13.28	1.30768	1.16355	0.00929107	0.185821	0.16983	0.998125
538	LOC105248397	for	no	12	21.1366	2.26371	0.520088	0.154719	cosine	12	2	24	2	24.3268	15.9151	8.4117	1.52854	1.09356	0.00929107	0.185821	0.16983	0.998125
539	LOC105249207	for	no	12	138.599	9.02278	0.520088	0.154719	cosine	12	2	10	2	158.728	119.41	39.318	1.32927	1.07975	0.00929107	0.185821	0.16983	0.998125
540	LOC105249323	for	no	2	55.4149	3.84601	0.520088	0.154719	cosine	12	12	14	8	62.9284	49.2216	13.7068	1.27847	1.0767	0.00929107	0.185821	0.16983	0.998125
541	LOC105249332	for	no	12	13.697	2.20587	0.520088	0.154719	cosine	12	2	12	2	17.7573	9.08362	8.67368	1.95487	1.1761	0.00929107	0.185821	0.16983	0.998125
542	LOC105249392	for	no	12	68.3864	2.60562	0.520088	0.154719	cosine	12	2	24	2	71.438	63.0053	8.4327	1.13384	1.05823	0.00929107	0.185821	0.16983	0.998125
543	LOC105249517	for	no	2	13.0453	1.72037	0.520088	0.154719	cosine	12	12	2	22	16.4251	10.2862	6.1389	1.59681	1.18707	0.00929107	0.185821	0.16983	0.998125
544	LOC105249545	for	no	2	111.978	8.61832	0.520088	0.154719	cosine	12	12	2	12	129.936	97.5147	32.4213	1.33248	1.09059	0.00929107	0.185821	0.16983	0.998125
545	LOC105249657	for	no	2	205.021	38.5044	0.520088	0.154719	cosine	12	12	2	24	296.351	171.258	125.093	1.73044	1.39187	0.00929107	0.185821	0.16983	0.998125
546	LOC105249823	for	no	2	112.373	18.8992	0.520088	0.154719	cosine	12	12	2	24	147.354	88.291	59.063	1.66896	1.34596	0.00929107	0.185821	0.16983	0.998125
547	LOC105249940	for	no	12	12.7736	2.05267	0.520088	0.154719	cosine	12	2	24	2	16.3363	9.34975	6.98655	1.74724	1.22737	0.00929107	0.185821	0.16983	0.998125
548	LOC105250024	for	no	2	188.737	20.0255	0.520088	0.154719	cosine	12	4	14	10	242.193	163.701	78.492	1.47948	1.12568	0.00929107	0.185821	0.16983	0.998125
549	LOC105250038	for	no	4	36.9435	2.76428	0.520088	0.154719	cosine	12	2	10	2	43.8657	34.1611	9.7046	1.28408	1.10877	0.00929107	0.185821	0.16983	0.998125
550	LOC105250090	for	no	12	1.71148	0.438064	0.520088	0.154719	cosine	12	2	12	2	2.50433	1.19539	1.30894	2.09499	1.63746	0.00929107	0.185821	0.16983	0.998125
551	LOC105250204	for	no	12	19.94	2.32298	0.520088	0.154719	cosine	12	2	10	2	22.6778	14.3092	8.3686	1.58484	1.17315	0.00929107	0.185821	0.16983	0.998125
552	LOC105250223	for	no	2	43.516	5.11688	0.520088	0.154719	cosine	12	12	2	24	55.5812	36.9352	18.646	1.50483	1.19335	0.00929107	0.185821	0.16983	0.998125
553	LOC105250226	for	no	2	48.4054	5.35137	0.520088	0.154719	cosine	12	12	2	24	63.1805	43.0107	20.1698	1.46895	1.09832	0.00929107	0.185821	0.16983	0.998125
554	LOC105250261	for	no	12	29.5202	2.20579	0.520088	0.154719	cosine	12	2	6	2	31.547	23.0425	8.5045	1.36908	1.05177	0.00929107	0.185821	0.16983	0.998125
555	LOC105250301	for	no	2	7.05321	1.46839	0.520088	0.154719	cosine	12	0	2	16	10.7575	5.23527	5.52223	2.05481	1.37443	0.00929107	0.185821	0.16983	0.998125
556	LOC105250653	for	no	12	45.487	2.73305	0.520088	0.154719	cosine	12	2	24	2	49.5638	38.7735	10.7903	1.27829	1.08231	0.00929107	0.185821	0.16983	0.998125
557	LOC105250933	for	no	2	41.3885	4.72998	0.520088	0.154719	cosine	12	12	2	20	51.7937	35.3589	16.4348	1.4648	1.16635	0.00929107	0.185821	0.16983	0.998125
558	LOC105250934	for	no	12	8.94595	1.05323	0.520088	0.154719	cosine	12	2	10	8	10.6863	7.43021	3.25609	1.43822	1.22464	0.00929107	0.185821	0.16983	0.998125
559	LOC105250946	for	no	2	479.252	41.6109	0.520088	0.154719	cosine	12	0	2	10	575.235	420.816	154.419	1.36695	1.13583	0.00929107	0.185821	0.16983	0.998125
560	LOC105251313	for	no	12	6.95177	1.09452	0.520088	0.154719	cosine	12	2	22	2	9.19719	5.09533	4.10186	1.80502	1.17302	0.00929107	0.185821	0.16983	0.998125
561	LOC105251339	for	no	2	105.214	4.29579	0.520088	0.154719	cosine	12	0	4	12	113.193	97.505	15.688	1.16089	1.06829	0.00929107	0.185821	0.16983	0.998125
562	LOC105251710	for	no	2	10.0926	1.32335	0.520088	0.154719	cosine	12	0	2	8	13.377	8.53526	4.84174	1.56726	1.21107	0.00929107	0.185821	0.16983	0.998125
563	LOC105251813	for	no	2	124.832	18.324	0.520088	0.154719	cosine	12	12	2	24	170.572	106.727	63.845	1.59821	1.24786	0.00929107	0.185821	0.16983	0.998125
564	LOC105251934	for	no	12	17.6651	1.72749	0.520088	0.154719	cosine	12	2	24	8	20.421	14.6144	5.8066	1.39732	1.14677	0.00929107	0.185821	0.16983	0.998125
565	LOC105251939	for	no	2	21.5968	2.75352	0.520088	0.154719	cosine	12	0	2	8	26.6951	18.2815	8.4136	1.46022	1.23503	0.00929107	0.185821	0.16983	0.998125
566	LOC105252041	for	no	4	13.1621	0.96965	0.520088	0.154719	cosine	12	2	4	2	14.7431	11.8951	2.848	1.23943	1.16421	0.00929107	0.185821	0.16983	0.998125
567	LOC105252073	for	no	2	50.3154	7.67997	0.520088	0.154719	cosine	12	0	2	12	72.3854	43.6077	28.7777	1.65992	1.21503	0.00929107	0.185821	0.16983	0.998125
568	LOC105252156	for	no	12	88.161	6.25023	0.520088	0.154719	cosine	12	2	10	2	95.9535	72.8269	23.1266	1.31756	1.08495	0.00929107	0.185821	0.16983	0.998125
569	LOC105252304	for	no	12	6.68499	1.4612	0.520088	0.154719	cosine	12	2	24	2	9.70401	4.43389	5.27012	2.1886	1.27878	0.00929107	0.185821	0.16983	0.998125
570	LOC105252448	for	no	2	11.0794	1.806	0.520088	0.154719	cosine	12	12	6	24	14.5392	8.28207	6.25713	1.7555	1.31293	0.00929107	0.185821	0.16983	0.998125
571	LOC105252470	for	no	4	15.9842	1.69011	0.520088	0.154719	cosine	12	2	10	2	19.7374	13.0976	6.6398	1.50695	1.16272	0.00929107	0.185821	0.16983	0.998125
572	LOC105252591	for	no	2	32.5558	3.37257	0.520088	0.154719	cosine	12	0	2	8	40.6869	29.551	11.1359	1.37684	1.1982	0.00929107	0.185821	0.16983	0.998125
573	LOC105252886	for	no	12	3.79038	0.681039	0.520088	0.154719	cosine	12	2	24	8	4.85999	2.50784	2.35215	1.93792	1.25861	0.00929107	0.185821	0.16983	0.998125
574	LOC105252945	for	no	12	18.7243	2.94688	0.520088	0.154719	cosine	12	2	22	2	22.1567	13.4319	8.7248	1.64956	1.22998	0.00929107	0.185821	0.16983	0.998125
575	LOC105253110	for	no	2	6.0994	1.12036	0.520088	0.154719	cosine	12	0	2	16	9.00865	4.57174	4.43691	1.97051	1.18882	0.00929107	0.185821	0.16983	0.998125
576	LOC105253152	for	no	2	8.5114	1.40459	0.520088	0.154719	cosine	12	12	6	24	10.4785	6.30025	4.17825	1.66319	1.30587	0.00929107	0.185821	0.16983	0.998125
577	LOC105253222	for	no	0	10.4749	1.15814	0.520088	0.154719	cosine	12	2	4	2	12.7199	8.16582	4.55408	1.5577	1.18951	0.00929107	0.185821	0.16983	0.998125
578	LOC105253267	for	no	2	6.49404	0.736966	0.520088	0.154719	cosine	12	12	8	24	7.79707	5.24541	2.55166	1.48646	1.16265	0.00929107	0.185821	0.16983	0.998125
579	LOC105253352	for	no	2	14.9754	2.19835	0.520088	0.154719	cosine	12	12	2	24	18.4614	11.1796	7.2818	1.65135	1.30075	0.00929107	0.185821	0.16983	0.998125
580	LOC105253827	for	no	12	23.1064	1.94181	0.520088	0.154719	cosine	12	2	10	2	26.0479	18.8245	7.2234	1.38372	1.08478	0.00929107	0.185821	0.16983	0.998125
581	LOC105253869	for	no	4	21.4152	1.81352	0.520088	0.154719	cosine	12	6	4	24	24.3945	16.6904	7.7041	1.46159	1.07407	0.00929107	0.185821	0.16983	0.998125
582	LOC105253958	for	no	12	31.3696	4.90337	0.520088	0.154719	cosine	12	2	24	2	37.8695	22.0476	15.8219	1.71762	1.20069	0.00929107	0.185821	0.16983	0.998125
583	LOC105253980	for	no	2	7.06618	1.3875	0.520088	0.154719	cosine	12	0	2	10	10.5244	5.07315	5.45125	2.07453	1.25457	0.00929107	0.185821	0.16983	0.998125
584	LOC105254115	for	no	12	50.6129	4.21008	0.520088	0.154719	cosine	12	2	10	2	56.3615	41.1469	15.2146	1.36976	1.105	0.00929107	0.185821	0.16983	0.998125
585	LOC105254270	for	no	2	40.3258	4.68981	0.520088	0.154719	cosine	12	12	2	24	46.0771	32.684	13.3931	1.40978	1.15921	0.00929107	0.185821	0.16983	0.998125
586	LOC105254319	for	no	2	28.1718	3.47698	0.520088	0.154719	cosine	12	12	8	22	36.4355	23.0758	13.3597	1.57895	1.16792	0.00929107	0.185821	0.16983	0.998125
587	LOC105254704	for	no	0	80.4852	3.33128	0.520088	0.154719	cosine	12	2	12	4	84.5564	73.8228	10.7336	1.1454	1.05543	0.00929107	0.185821	0.16983	0.998125
588	LOC105254748	for	no	4	74.8657	6.96564	0.520088	0.154719	cosine	12	2	18	2	87.3991	60.51	26.8891	1.44437	1.11821	0.00929107	0.185821	0.16983	0.998125
589	LOC105254904	for	no	12	34.053	2.73549	0.520088	0.154719	cosine	12	2	10	8	38.3851	28.9021	9.483	1.32811	1.11991	0.00929107	0.185821	0.16983	0.998125
590	LOC105254982	for	no	2	117.569	29.3483	0.520088	0.154719	cosine	12	12	2	22	192.608	86.1275	106.481	2.23631	1.40822	0.00929107	0.185821	0.16983	0.998125
591	LOC105255034	for	no	12	101.174	10.4175	0.520088	0.154719	cosine	12	2	24	2	119.944	76.8156	43.1284	1.56145	1.08822	0.00929107	0.185821	0.16983	0.998125
592	LOC105255072	for	no	2	19.635	0.879179	0.520088	0.154719	cosine	12	4	2	16	21.3748	18.3717	3.0031	1.16346	1.06601	0.00929107	0.185821	0.16983	0.998125
593	LOC105255506	for	no	2	2.66622	0.410921	0.520088	0.154719	cosine	12	12	8	12	3.31596	1.79738	1.51858	1.84489	1.23676	0.00929107	0.185821	0.16983	0.998125
594	LOC105255898	for	no	12	137.072	18.6597	0.520088	0.154719	cosine	12	2	24	8	164.672	105.139	59.533	1.56623	1.07879	0.00929107	0.185821	0.16983	0.998125
595	LOC105256000	for	no	4	13.6159	0.947834	0.520088	0.154719	cosine	12	2	4	2	15.5555	11.6736	3.8819	1.33254	1.07445	0.00929107	0.185821	0.16983	0.998125
596	LOC105256090	for	no	0	88.3791	6.08389	0.520088	0.154719	cosine	12	2	10	14	100.262	79.3973	20.8647	1.26279	1.09394	0.00929107	0.185821	0.16983	0.998125
597	LOC105256203	for	no	4	43.0991	1.65354	0.520088	0.154719	cosine	12	6	12	6	46.6309	39.6915	6.9394	1.17483	1.04198	0.00929107	0.185821	0.16983	0.998125
598	LOC105256307	for	no	2	44.9868	13.6653	0.520088	0.154719	cosine	12	0	2	10	73.8895	22.6834	51.2061	3.25743	1.35971	0.00929107	0.185821	0.16983	0.998125
599	LOC105256324	for	no	12	15.6859	1.53784	0.520088	0.154719	cosine	12	2	12	2	18.5776	13.0734	5.5042	1.42102	1.16083	0.00929107	0.185821	0.16983	0.998125
600	LOC105256345	for	no	2	37.6916	2.09966	0.520088	0.154719	cosine	12	12	2	12	40.1851	32.7	7.4851	1.2289	1.0796	0.00929107	0.185821	0.16983	0.998125
601	LOC105256402	for	no	2	2.76063	0.68126	0.520088	0.154719	cosine	12	4	2	10	4.35485	1.87269	2.48216	2.32545	1.33046	0.00929107	0.185821	0.16983	0.998125
602	LOC105256452	for	no	2	33.6327	2.33006	0.520088	0.154719	cosine	12	4	2	18	37.1809	28.7392	8.4417	1.29373	1.112	0.00929107	0.185821	0.16983	0.998125
603	LOC105256854	for	no	2	94.2733	14.1565	0.520088	0.154719	cosine	12	0	2	24	129.692	80.1024	49.5896	1.61908	1.27649	0.00929107	0.185821	0.16983	0.998125
604	LOC105257162	for	no	12	19.2182	1.9207	0.520088	0.154719	cosine	12	2	24	2	22.0499	14.8167	7.2332	1.48818	1.11445	0.00929107	0.185821	0.16983	0.998125
605	LOC105257293	for	no	4	48.5018	2.07734	0.520088	0.154719	cosine	12	2	4	2	51.8979	43.309	8.5889	1.19832	1.04716	0.00929107	0.185821	0.16983	0.998125
606	LOC105257401	for	no	12	2.31307	0.328407	0.520088	0.154719	cosine	12	2	10	2	2.92649	1.64213	1.28436	1.78213	1.16269	0.00929107	0.185821	0.16983	0.998125
607	LOC105257404	for	no	12	30.241	6.33528	0.520088	0.154719	cosine	12	2	24	2	40.6108	17.9106	22.7002	2.26742	1.25397	0.00929107	0.185821	0.16983	0.998125
608	LOC105257653	for	no	2	172.877	33.8299	0.520088	0.154719	cosine	12	12	2	24	261.387	142.309	119.078	1.83676	1.30922	0.00929107	0.185821	0.16983	0.998125
609	LOC105257682	for	no	2	5.74045	0.95388	0.520088	0.154719	cosine	12	12	4	12	7.38073	4.21173	3.169	1.75242	1.15064	0.00929107	0.185821	0.16983	0.998125
610	LOC105257864	for	no	2	37.4763	2.87025	0.520088	0.154719	cosine	12	12	6	22	43.8619	33.6265	10.2354	1.30438	1.07698	0.00929107	0.185821	0.16983	0.998125
611	LOC105257926	for	no	2	5.6623	1.54985	0.520088	0.154719	cosine	12	0	14	6	8.14819	2.99424	5.15395	2.72129	1.61372	0.00929107	0.185821	0.16983	0.998125
612	LOC105258383	for	no	2	10.2858	1.91425	0.520088	0.154719	cosine	12	12	2	8	15.2795	7.28473	7.99477	2.09747	1.22241	0.00929107	0.185821	0.16983	0.998125
613	LOC105258465	for	no	2	19.7134	2.42688	0.520088	0.154719	cosine	12	12	4	24	23.0401	15.6871	7.353	1.46873	1.16806	0.00929107	0.185821	0.16983	0.998125
614	LOC105258507	for	no	4	38.6647	2.13848	0.520088	0.154719	cosine	12	2	18	8	42.2214	34.4235	7.7979	1.22653	1.09661	0.00929107	0.185821	0.16983	0.998125
615	LOC105258631	for	no	2	153.587	28.7121	0.520088	0.154719	cosine	12	12	2	24	226.237	125.304	100.933	1.80551	1.26807	0.00929107	0.185821	0.16983	0.998125
616	LOC105258818	for	no	12	26.7725	2.27162	0.520088	0.154719	cosine	12	2	10	2	31.1895	23.6062	7.5833	1.32124	1.11734	0.00929107	0.185821	0.16983	0.998125
617	LOC105259204	for	no	2	33.8724	2.67347	0.520088	0.154719	cosine	12	0	2	24	37.5955	28.1608	9.4347	1.33503	1.10127	0.00929107	0.185821	0.16983	0.998125
618	LOC105259325	for	no	2	301.977	46.8687	0.520088	0.154719	cosine	12	12	8	12	390.812	221.663	169.149	1.76309	1.22597	0.00929107	0.185821	0.16983	0.998125
619	LOC105259339	for	no	2	70.1011	5.33464	0.520088	0.154719	cosine	12	12	2	22	79.7672	60.8194	18.9478	1.31154	1.07237	0.00929107	0.185821	0.16983	0.998125
620	LOC105259590	for	no	2	7.09977	0.702685	0.520088	0.154719	cosine	12	12	8	12	8.12238	6.21328	1.9091	1.30726	1.21056	0.00929107	0.185821	0.16983	0.998125
621	LOC109610047	for	no	2	27.0392	6.63736	0.520088	0.154719	cosine	12	12	2	24	43.3159	19.0524	24.2635	2.27351	1.38016	0.00929107	0.185821	0.16983	0.998125
622	LOC112637177	for	no	12	16.7691	2.08198	0.520088	0.154719	cosine	12	2	24	2	19.403	12.7755	6.6275	1.51877	1.15985	0.00929107	0.185821	0.16983	0.998125
623	LOC112637794	for	no	0	2.82443	0.880981	0.520088	0.154719	cosine	12	2	8	2	4.27722	1.37304	2.90418	3.11515	1.72719	0.00929107	0.185821	0.16983	0.998125
624	LOC112638744	for	no	4	11.1006	2.90732	0.520088	0.154719	cosine	12	6	10	18	15.3092	6.44932	8.85988	2.37377	1.72762	0.00929107	0.185821	0.16983	0.998125
625	LOC112638991	for	no	2	5.23393	0.791766	0.520088	0.154719	cosine	12	4	2	16	6.79282	3.85503	2.93779	1.76207	1.18737	0.00929107	0.185821	0.16983	0.998125
626	LOC112639804	for	no	2	1.18996	0.318281	0.520088	0.154719	cosine	12	4	8	6	1.7255	0.778674	0.946826	2.21595	1.71539	0.00929107	0.185821	0.16983	0.998125
627	LOC112639887	for	no	2	3.52447	1.28984	0.520088	0.154719	cosine	12	12	4	20	5.62557	1.44833	4.17724	3.88418	1.79507	0.00929107	0.185821	0.16983	0.998125
628	LOC112638107	for	no	2	4.5127	3.1181	0.512016	0.168544	cosine	12	10	14	10	9.23138	0	9.23138	-10000	2.59238	0.0102443	0.204886	0.16983	0.998125
629	LOC105247844	for	no	12	7.27253	0.630741	0.511766	0.168986	cosine	12	10	14	10	7.94139	6.28458	1.65681	1.26363	1.18262	0.0102752	0.205503	0.18981	0.998125
630	LOC105247879	for	no	8	67.4078	6.01875	0.511766	0.168986	cosine	12	4	8	2	74.2615	54.6002	19.6613	1.3601	1.14581	0.0102752	0.205503	0.18981	0.998125
631	LOC105248298	for	no	12	29.6674	6.18842	0.511766	0.168986	cosine	12	4	12	4	45.3688	22.8673	22.5015	1.984	1.37788	0.0102752	0.205503	0.18981	0.998125
632	LOC105248412	for	no	6	2.4002	0.353583	0.511766	0.168986	cosine	12	12	20	24	2.99625	1.97711	1.01914	1.51547	1.40299	0.0102752	0.205503	0.18981	0.998125
633	LOC105248417	for	no	4	157.361	14.1795	0.511766	0.168986	cosine	12	10	4	24	185.82	135.232	50.588	1.37408	1.16519	0.0102752	0.205503	0.18981	0.998125
634	LOC105248516	for	no	10	6.09646	0.375387	0.511766	0.168986	cosine	12	12	6	14	6.86648	5.51397	1.35251	1.24529	1.10327	0.0102752	0.205503	0.18981	0.998125
635	LOC105248876	for	no	10	5.97383	0.509311	0.511766	0.168986	cosine	12	12	10	14	6.65944	5.03608	1.62336	1.32235	1.07531	0.0102752	0.205503	0.18981	0.998125
636	LOC105249390	for	no	10	30.471	2.87993	0.511766	0.168986	cosine	12	4	22	18	35.0584	25.703	9.3554	1.36398	1.14323	0.0102752	0.205503	0.18981	0.998125
637	LOC105249431	for	no	4	111.036	8.4801	0.511766	0.168986	cosine	12	10	4	22	130.447	94.9368	35.5102	1.37404	1.11079	0.0102752	0.205503	0.18981	0.998125
638	LOC105249501	for	no	8	7.94527	0.809419	0.511766	0.168986	cosine	12	4	24	4	9.04604	6.39885	2.64719	1.4137	1.17003	0.0102752	0.205503	0.18981	0.998125
639	LOC105249724	for	no	4	12.6485	0.711778	0.511766	0.168986	cosine	12	8	6	22	13.8314	11.5492	2.2822	1.19761	1.09783	0.0102752	0.205503	0.18981	0.998125
640	LOC105249799	for	no	8	12.4469	4.372	0.511766	0.168986	cosine	12	12	8	16	25.2099	8.93651	16.2734	2.821	1.37667	0.0102752	0.205503	0.18981	0.998125
641	LOC105250034	for	no	8	2.51861	0.296473	0.511766	0.168986	cosine	12	2	20	8	3.03432	2.10058	0.93374	1.44452	1.15534	0.0102752	0.205503	0.18981	0.998125
642	LOC105250163	for	no	10	7.75139	0.479578	0.511766	0.168986	cosine	12	12	20	12	8.56086	6.98022	1.58064	1.22645	1.07188	0.0102752	0.205503	0.18981	0.998125
643	LOC105250315	for	no	6	55.1785	2.48696	0.511766	0.168986	cosine	12	10	6	22	58.9608	51.3719	7.5889	1.14772	1.07984	0.0102752	0.205503	0.18981	0.998125
644	LOC105250368	for	no	12	30.8001	3.34269	0.511766	0.168986	cosine	12	4	12	20	38.3745	26.5973	11.7772	1.4428	1.188	0.0102752	0.205503	0.18981	0.998125
645	LOC105250694	for	no	4	43.3451	6.30106	0.511766	0.168986	cosine	12	10	8	24	52.9132	33.0066	19.9066	1.60311	1.23735	0.0102752	0.205503	0.18981	0.998125
646	LOC105250877	for	no	4	19.5447	1.8494	0.511766	0.168986	cosine	12	8	10	8	23.8007	17.0542	6.7465	1.39559	1.16017	0.0102752	0.205503	0.18981	0.998125
647	LOC105251650	for	no	12	34.3659	1.48155	0.511766	0.168986	cosine	12	8	12	20	36.7691	32.1461	4.623	1.14381	1.06651	0.0102752	0.205503	0.18981	0.998125
648	LOC105251700	for	no	6	24.8351	1.76492	0.511766	0.168986	cosine	12	12	6	8	27.8594	22.0778	5.7816	1.26187	1.14846	0.0102752	0.205503	0.18981	0.998125
649	LOC105252141	for	no	10	1.14715	0.187708	0.511766	0.168986	cosine	12	4	24	16	1.4081	0.697251	0.710849	2.0195	1.15255	0.0102752	0.205503	0.18981	0.998125
650	LOC105252227	for	no	10	5.55314	1.73336	0.511766	0.168986	cosine	12	4	10	18	9.19671	2.96713	6.22958	3.09953	1.42293	0.0102752	0.205503	0.18981	0.998125
651	LOC105252455	for	no	10	81.2085	4.63219	0.511766	0.168986	cosine	12	6	10	18	90.5113	73.7081	16.8032	1.22797	1.06556	0.0102752	0.205503	0.18981	0.998125
652	LOC105253174	for	no	2	54.212	3.28644	0.511766	0.168986	cosine	12	8	14	8	61.6551	49.8893	11.7658	1.23584	1.08228	0.0102752	0.205503	0.18981	0.998125
653	LOC105253194	for	no	12	10.9463	1.78362	0.511766	0.168986	cosine	12	6	24	4	13.3579	7.45721	5.90069	1.79127	1.22503	0.0102752	0.205503	0.18981	0.998125
654	LOC105253225	for	no	10	32.2311	2.15137	0.511766	0.168986	cosine	12	6	10	6	36.9512	29.0925	7.8587	1.27013	1.0924	0.0102752	0.205503	0.18981	0.998125
655	LOC105253399	for	no	12	1.17898	0.193726	0.511766	0.168986	cosine	12	10	12	16	1.52463	0.888685	0.635945	1.7156	1.25598	0.0102752	0.205503	0.18981	0.998125
656	LOC105253698	for	no	12	24.5162	2.05525	0.511766	0.168986	cosine	12	6	12	20	28.2422	21.1855	7.0567	1.33309	1.11889	0.0102752	0.205503	0.18981	0.998125
657	LOC105254370	for	no	12	6.58296	0.374146	0.511766	0.168986	cosine	12	10	14	10	7.43462	5.87892	1.5557	1.26462	1.05577	0.0102752	0.205503	0.18981	0.998125
658	LOC105254518	for	no	4	39.3032	5.36356	0.511766	0.168986	cosine	12	12	2	24	51.9387	33.8501	18.0886	1.53437	1.25318	0.0102752	0.205503	0.18981	0.998125
659	LOC105254604	for	no	4	36.5484	1.74375	0.511766	0.168986	cosine	12	12	4	12	39.9681	34.0563	5.9118	1.17359	1.07628	0.0102752	0.205503	0.18981	0.998125
660	LOC105254635	for	no	4	47.4994	4.16821	0.511766	0.168986	cosine	12	8	4	16	55.0015	41.7253	13.2762	1.31818	1.16565	0.0102752	0.205503	0.18981	0.998125
661	LOC105254669	for	no	12	6.63112	1.93716	0.511766	0.168986	cosine	12	10	14	18	10.7788	4.33771	6.44109	2.48491	1.56136	0.0102752	0.205503	0.18981	0.998125
662	LOC105254786	for	no	10	10.3832	1.89557	0.511766	0.168986	cosine	12	6	2	4	13.8638	7.91915	5.94465	1.75067	1.31369	0.0102752	0.205503	0.18981	0.998125
663	LOC105254940	for	no	4	29.0947	3.54227	0.511766	0.168986	cosine	12	10	12	22	36.8565	22.556	14.3005	1.634	1.10258	0.0102752	0.205503	0.18981	0.998125
664	LOC105255064	for	no	10	138.113	12.459	0.511766	0.168986	cosine	12	6	22	4	164.92	113.751	51.169	1.44983	1.08301	0.0102752	0.205503	0.18981	0.998125
665	LOC105255246	for	no	6	34.9609	3.3554	0.511766	0.168986	cosine	12	12	4	14	43.0555	29.2912	13.7643	1.46991	1.06362	0.0102752	0.205503	0.18981	0.998125
666	LOC105255459	for	no	4	20.9668	3.51292	0.511766	0.168986	cosine	12	8	2	24	28.3535	15.9896	12.3639	1.77325	1.30368	0.0102752	0.205503	0.18981	0.998125
667	LOC105255599	for	no	12	2.78959	1.07612	0.511766	0.168986	cosine	12	6	14	24	5.45895	1.16633	4.29262	4.68045	1.4856	0.0102752	0.205503	0.18981	0.998125
668	LOC105255646	for	no	4	147.652	8.51845	0.511766	0.168986	cosine	12	8	4	8	166.235	134.84	31.395	1.23283	1.0837	0.0102752	0.205503	0.18981	0.998125
669	LOC105255754	for	no	2	2.90557	0.441593	0.511766	0.168986	cosine	12	8	2	22	3.92144	2.07359	1.84785	1.89114	1.18654	0.0102752	0.205503	0.18981	0.998125
670	LOC105255774	for	no	4	23.6579	2.79688	0.511766	0.168986	cosine	12	12	2	24	29.2265	19.9457	9.2808	1.4653	1.23587	0.0102752	0.205503	0.18981	0.998125
671	LOC105256253	for	no	6	9.02164	1.76819	0.511766	0.168986	cosine	12	10	4	2	11.7186	5.67026	6.04834	2.06668	1.23727	0.0102752	0.205503	0.18981	0.998125
672	LOC105256255	for	no	6	9.53526	1.78415	0.511766	0.168986	cosine	12	10	4	22	12.1371	6.48615	5.65095	1.87123	1.38226	0.0102752	0.205503	0.18981	0.998125
673	LOC105256482	for	no	10	73.8138	4.43996	0.511766	0.168986	cosine	12	6	2	4	81.4112	67.9883	13.4229	1.19743	1.1092	0.0102752	0.205503	0.18981	0.998125
674	LOC105256611	for	no	4	11.7796	1.11952	0.511766	0.168986	cosine	12	10	4	16	14.684	10.1004	4.5836	1.4538	1.08901	0.0102752	0.205503	0.18981	0.998125
675	LOC105256667	for	no	4	9.39846	1.76273	0.511766	0.168986	cosine	12	10	4	10	12.0127	6.25841	5.75429	1.91945	1.40632	0.0102752	0.205503	0.18981	0.998125
676	LOC105256682	for	no	4	99.4807	12.5241	0.511766	0.168986	cosine	12	10	4	10	123.503	85.5805	37.9225	1.44312	1.27573	0.0102752	0.205503	0.18981	0.998125
677	LOC105256708	for	no	2	2.19943	0.442177	0.511766	0.168986	cosine	12	8	2	18	3.22681	1.51421	1.7126	2.13102	1.29891	0.0102752	0.205503	0.18981	0.998125
678	LOC105256730	for	no	4	9.87036	0.577847	0.511766	0.168986	cosine	12	12	4	24	11.0348	9.22455	1.81025	1.19624	1.11023	0.0102752	0.205503	0.18981	0.998125
679	LOC105256753	for	no	12	3.77087	0.44239	0.511766	0.168986	cosine	12	10	24	10	4.36741	2.99761	1.3698	1.45696	1.25882	0.0102752	0.205503	0.18981	0.998125
680	LOC105257133	for	no	12	5.71316	0.49372	0.511766	0.168986	cosine	12	8	14	2	6.26127	4.74205	1.51922	1.32037	1.16809	0.0102752	0.205503	0.18981	0.998125
681	LOC105257362	for	no	6	6.39927	1.2423	0.511766	0.168986	cosine	12	0	10	14	9.35508	4.44384	4.91124	2.10518	1.17602	0.0102752	0.205503	0.18981	0.998125
682	LOC105257366	for	no	8	13.1674	0.747631	0.511766	0.168986	cosine	12	2	22	2	14.3877	11.7164	2.6713	1.228	1.08065	0.0102752	0.205503	0.18981	0.998125
683	LOC105257863	for	no	4	92.5823	5.79113	0.511766	0.168986	cosine	12	8	4	24	101.327	84.9769	16.3501	1.19241	1.12717	0.0102752	0.205503	0.18981	0.998125
684	LOC105258600	for	no	4	97.0613	7.22036	0.511766	0.168986	cosine	12	10	2	10	117.663	89.7727	27.8903	1.31068	1.08402	0.0102752	0.205503	0.18981	0.998125
685	LOC105258728	for	no	4	11.4414	1.66145	0.511766	0.168986	cosine	12	8	6	20	14.6192	9.30068	5.31852	1.57184	1.23481	0.0102752	0.205503	0.18981	0.998125
686	LOC105259489	for	no	4	56.3074	4.10766	0.511766	0.168986	cosine	12	8	10	8	61.4861	48.0515	13.4346	1.27959	1.08656	0.0102752	0.205503	0.18981	0.998125
687	LOC109609909	for	no	10	17.1129	3.2336	0.511766	0.168986	cosine	12	4	10	2	24.7876	13.5892	11.1984	1.82407	1.28326	0.0102752	0.205503	0.18981	0.998125
688	LOC109610123	for	no	10	4.96961	1.58443	0.511766	0.168986	cosine	12	12	8	24	7.84657	2.76423	5.08234	2.83861	1.6568	0.0102752	0.205503	0.18981	0.998125
689	LOC112637273	for	no	4	3.4891	0.889048	0.511766	0.168986	cosine	12	10	4	24	5.28626	2.03274	3.25352	2.60056	1.44504	0.0102752	0.205503	0.18981	0.998125
690	LOC112637520	for	no	10	9.97968	1.87276	0.511766	0.168986	cosine	12	12	4	24	14.5757	7.6237	6.952	1.91189	1.25994	0.0102752	0.205503	0.18981	0.998125
691	LOC112638158	for	no	6	3.13828	1.24639	0.511766	0.168986	cosine	12	10	6	10	6.27272	1.4988	4.77392	4.18516	1.39518	0.0102752	0.205503	0.18981	0.998125
692	LOC112638387	for	no	10	1.27938	0.476396	0.511766	0.168986	cosine	12	12	10	12	1.89144	0.321846	1.56959	5.87685	1.76887	0.0102752	0.205503	0.18981	0.998125
693	LOC112638893	for	no	6	10.1607	2.31442	0.511766	0.168986	cosine	12	10	18	22	14.0195	7.08307	6.93643	1.9793	1.52116	0.0102752	0.205503	0.18981	0.998125
694	LOC112638960	for	no	6	1.33047	0.347951	0.511766	0.168986	cosine	12	10	18	22	1.99411	0.685943	1.30817	2.90711	1.5329	0.0102752	0.205503	0.18981	0.998125
695	LOC112639066	for	no	12	2.69929	0.506943	0.511766	0.168986	cosine	12	10	14	8	3.70504	2.03424	1.6708	1.82134	1.4023	0.0102752	0.205503	0.18981	0.998125
696	LOC112639451	for	no	6	1.27883	0.16088	0.511766	0.168986	cosine	12	10	6	22	1.59204	0.961687	0.630353	1.65547	1.12989	0.0102752	0.205503	0.18981	0.998125
697	LOC112639987	for	no	8	6.5847	1.09279	0.511766	0.168986	cosine	12	2	20	14	8.97097	5.2965	3.67447	1.69375	1.18008	0.0102752	0.205503	0.18981	0.998125
698	LOC105247858	for	no	10	22.0075	4.16093	0.508513	0.174813	cosine	12	8	12	8	30.6821	16.5522	14.1299	1.85366	1.38328	0.0106838	0.213677	0.202797	0.998125
699	LOC105247877	for	no	6	166.283	14.1725	0.508513	0.174813	cosine	12	8	18	8	188.582	141.169	47.413	1.33586	1.13589	0.0106838	0.213677	0.202797	0.998125
700	LOC105248024	for	no	10	25.9208	3.24713	0.508513	0.174813	cosine	12	8	10	2	30.7873	17.2996	13.4877	1.77965	1.12227	0.0106838	0.213677	0.202797	0.998125
701	LOC105248116	for	no	6	40.0635	1.36895	0.508513	0.174813	cosine	12	8	18	8	41.7123	36.5886	5.1237	1.14004	1.04926	0.0106838	0.213677	0.202797	0.998125
702	LOC105248359	for	no	8	22.5618	1.76885	0.508513	0.174813	cosine	12	6	8	18	26.4182	20.5902	5.828	1.28305	1.0922	0.0106838	0.213677	0.202797	0.998125
703	LOC105248393	for	no	8	1.99786	0.42528	0.508513	0.174813	cosine	12	10	8	22	2.81845	1.56271	1.25574	1.80357	1.49133	0.0106838	0.213677	0.202797	0.998125
704	LOC105248532	for	no	10	28.2855	2.35685	0.508513	0.174813	cosine	12	8	10	20	33.4122	24.3263	9.0859	1.3735	1.08462	0.0106838	0.213677	0.202797	0.998125
705	LOC105248643	for	no	10	7.64902	0.545679	0.508513	0.174813	cosine	12	8	10	8	8.59862	6.74204	1.85658	1.27537	1.11303	0.0106838	0.213677	0.202797	0.998125
706	LOC105248750	for	no	8	7.29482	1.94886	0.508513	0.174813	cosine	12	10	20	12	10.2391	3.52263	6.71647	2.90666	1.42694	0.0106838	0.213677	0.202797	0.998125
707	LOC105249159	for	no	10	145.787	21.6371	0.508513	0.174813	cosine	12	8	22	8	181.821	107.338	74.483	1.69391	1.18749	0.0106838	0.213677	0.202797	0.998125
708	LOC105249191	for	no	8	14.7187	4.13758	0.508513	0.174813	cosine	12	10	18	12	21.4106	8.04987	13.3607	2.65974	1.61886	0.0106838	0.213677	0.202797	0.998125
709	LOC105249454	for	no	10	26.8055	2.2328	0.508513	0.174813	cosine	12	8	10	2	30.4955	21.8134	8.6821	1.39802	1.08839	0.0106838	0.213677	0.202797	0.998125
710	LOC105249576	for	no	10	19.8229	1.56389	0.508513	0.174813	cosine	12	8	10	18	23.759	17.9958	5.7632	1.32025	1.08953	0.0106838	0.213677	0.202797	0.998125
711	LOC105250056	for	no	8	100.229	19.3978	0.508513	0.174813	cosine	12	10	8	12	139.766	68.1119	71.6541	2.05201	1.26709	0.0106838	0.213677	0.202797	0.998125
712	LOC105250590	for	no	8	16.7936	2.92548	0.508513	0.174813	cosine	12	10	8	12	23.1405	12.0063	11.1342	1.92736	1.15131	0.0106838	0.213677	0.202797	0.998125
713	LOC105250669	for	no	6	31.9305	2.04829	0.508513	0.174813	cosine	12	8	6	8	35.4693	29.173	6.2963	1.21583	1.09417	0.0106838	0.213677	0.202797	0.998125
714	LOC105250750	for	no	10	17.1144	1.52491	0.508513	0.174813	cosine	12	8	10	18	19.982	14.8287	5.1533	1.34752	1.12264	0.0106838	0.213677	0.202797	0.998125
715	LOC105250850	for	no	6	2.45076	1.67554	0.508513	0.174813	cosine	12	8	6	22	6.31742	0	6.31742	-10000	2.77306	0.0106838	0.213677	0.202797	0.998125
716	LOC105250919	for	no	10	41.1667	3.26735	0.508513	0.174813	cosine	12	8	10	8	48.0772	35.589	12.4882	1.3509	1.11387	0.0106838	0.213677	0.202797	0.998125
717	LOC105250985	for	no	6	7.13691	1.09527	0.508513	0.174813	cosine	12	8	2	8	10.0341	5.93819	4.09591	1.68976	1.20947	0.0106838	0.213677	0.202797	0.998125
718	LOC105251252	for	no	8	7.94461	1.44744	0.508513	0.174813	cosine	12	6	24	4	10.235	5.91963	4.31537	1.72899	1.44623	0.0106838	0.213677	0.202797	0.998125
719	LOC105251531	for	no	10	60.0086	5.13815	0.508513	0.174813	cosine	12	8	10	8	69.2421	50.6866	18.5555	1.36608	1.12901	0.0106838	0.213677	0.202797	0.998125
720	LOC105252144	for	no	10	19.607	1.15993	0.508513	0.174813	cosine	12	8	10	8	21.6419	17.0052	4.6367	1.27266	1.06159	0.0106838	0.213677	0.202797	0.998125
721	LOC105252413	for	no	8	1.26652	0.307291	0.508513	0.174813	cosine	12	10	8	22	1.81483	0.619682	1.19515	2.92865	1.42527	0.0106838	0.213677	0.202797	0.998125
722	LOC105252414	for	no	8	11.6937	1.90431	0.508513	0.174813	cosine	12	10	8	12	15.4619	9.02975	6.43215	1.71233	1.18937	0.0106838	0.213677	0.202797	0.998125
723	LOC105252460	for	no	10	51.799	61.4884	0.508513	0.174813	cosine	12	8	10	8	187.97	0.925279	187.045	203.15	26.8545	0.0106838	0.213677	0.202797	0.998125
724	LOC105252504	for	no	10	9.17349	1.17508	0.508513	0.174813	cosine	12	8	22	4	11.0993	7.88111	3.21819	1.40834	1.30599	0.0106838	0.213677	0.202797	0.998125
725	LOC105252517	for	no	8	21.0338	2.20332	0.508513	0.174813	cosine	12	10	2	10	24.0479	14.9857	9.0622	1.60472	1.12427	0.0106838	0.213677	0.202797	0.998125
726	LOC105252772	for	no	10	12.823	0.854943	0.508513	0.174813	cosine	12	8	22	8	14.6036	11.4757	3.1279	1.27257	1.10679	0.0106838	0.213677	0.202797	0.998125
727	LOC105252830	for	no	10	52.5182	4.01003	0.508513	0.174813	cosine	12	8	12	2	59.6779	43.709	15.9689	1.36535	1.03832	0.0106838	0.213677	0.202797	0.998125
728	LOC105252946	for	no	8	3.97289	0.550781	0.508513	0.174813	cosine	12	6	12	18	5.07424	3.24185	1.83239	1.56523	1.15828	0.0106838	0.213677	0.202797	0.998125
729	LOC105253358	for	no	10	23.3279	4.97108	0.508513	0.174813	cosine	12	8	22	8	31.8181	14.7511	17.067	2.157	1.21782	0.0106838	0.213677	0.202797	0.998125
730	LOC105253666	for	no	10	26.4402	2.36137	0.508513	0.174813	cosine	12	8	10	8	29.7366	20.6983	9.0383	1.43667	1.12517	0.0106838	0.213677	0.202797	0.998125
731	LOC105253685	for	no	8	57.7342	5.94952	0.508513	0.174813	cosine	12	10	8	22	68.5105	50.0783	18.4322	1.36807	1.22952	0.0106838	0.213677	0.202797	0.998125
732	LOC105253977	for	no	10	13.9294	1.14085	0.508513	0.174813	cosine	12	8	12	8	16.2746	12.1288	4.1458	1.34181	1.12257	0.0106838	0.213677	0.202797	0.998125
733	LOC105254052	for	no	8	97.9898	9.59494	0.508513	0.174813	cosine	12	10	8	22	115.482	80.8566	34.6254	1.42823	1.1624	0.0106838	0.213677	0.202797	0.998125
734	LOC105254122	for	no	10	8.19042	2.10906	0.508513	0.174813	cosine	12	8	12	4	12.6054	4.92426	7.68114	2.55986	1.48683	0.0106838	0.213677	0.202797	0.998125
735	LOC105254166	for	no	10	165.661	25.5873	0.508513	0.174813	cosine	12	8	22	8	209.641	124.899	84.742	1.67848	1.23968	0.0106838	0.213677	0.202797	0.998125
736	LOC105254230	for	no	10	45.429	2.82662	0.508513	0.174813	cosine	12	8	24	8	49.1628	39.6606	9.5022	1.23959	1.09511	0.0106838	0.213677	0.202797	0.998125
737	LOC105254295	for	no	10	1136.21	104.636	0.508513	0.174813	cosine	12	8	22	8	1351.1	1011.31	339.79	1.33599	1.16012	0.0106838	0.213677	0.202797	0.998125
738	LOC105254369	for	no	8	25.2337	5.20806	0.508513	0.174813	cosine	12	10	2	12	38.7182	19.8692	18.849	1.94865	1.30289	0.0106838	0.213677	0.202797	0.998125
739	LOC105254493	for	no	10	52.2455	30.6098	0.508513	0.174813	cosine	12	8	12	8	137.723	25.4023	112.321	5.42167	1.96644	0.0106838	0.213677	0.202797	0.998125
740	LOC105254700	for	no	10	18.0877	2.98681	0.508513	0.174813	cosine	12	8	22	8	23.556	12.0311	11.5249	1.95793	1.17339	0.0106838	0.213677	0.202797	0.998125
741	LOC105255323	for	no	10	5.5228	1.37108	0.508513	0.174813	cosine	12	8	22	8	7.92439	3.28227	4.64212	2.4143	1.48815	0.0106838	0.213677	0.202797	0.998125
742	LOC105255420	for	no	8	56.2895	5.11682	0.508513	0.174813	cosine	12	10	8	10	64.4617	50.0361	14.4256	1.2883	1.20268	0.0106838	0.213677	0.202797	0.998125
743	LOC105255445	for	no	10	14.4764	10.111	0.508513	0.174813	cosine	12	8	10	24	39.0593	4.86104	34.1983	8.03517	3.61568	0.0106838	0.213677	0.202797	0.998125
744	LOC105255534	for	no	10	50.5691	9.17023	0.508513	0.174813	cosine	12	8	10	20	67.5625	38.9037	28.6588	1.73666	1.33164	0.0106838	0.213677	0.202797	0.998125
745	LOC105255590	for	no	8	72.8016	6.68	0.508513	0.174813	cosine	12	10	20	12	80.9886	62.7574	18.2312	1.2905	1.19843	0.0106838	0.213677	0.202797	0.998125
746	LOC105255752	for	no	10	74.2402	5.52162	0.508513	0.174813	cosine	12	8	10	8	88.4449	66.2427	22.2022	1.33516	1.08262	0.0106838	0.213677	0.202797	0.998125
747	LOC105255894	for	no	8	30.2678	6.47935	0.508513	0.174813	cosine	12	10	8	12	40.591	16.8527	23.7383	2.40858	1.33534	0.0106838	0.213677	0.202797	0.998125
748	LOC105255996	for	no	6	39.882	3.38675	0.508513	0.174813	cosine	12	8	6	20	47.5591	35.9193	11.6398	1.32405	1.14473	0.0106838	0.213677	0.202797	0.998125
749	LOC105256114	for	no	10	3.2521	2.05486	0.508513	0.174813	cosine	12	8	10	8	7.17085	1.15539	6.01546	6.20643	3.32208	0.0106838	0.213677	0.202797	0.998125
750	LOC105256309	for	no	8	1.72588	0.319904	0.508513	0.174813	cosine	12	10	8	22	2.31638	1.24621	1.07017	1.85874	1.30096	0.0106838	0.213677	0.202797	0.998125
751	LOC105256384	for	no	10	53.9809	14.1264	0.508513	0.174813	cosine	12	8	12	24	87.3868	34.1287	53.2581	2.56051	1.28111	0.0106838	0.213677	0.202797	0.998125
752	LOC105256577	for	no	10	22.5016	1.42381	0.508513	0.174813	cosine	12	8	12	8	25.4365	19.9166	5.5199	1.27715	1.08601	0.0106838	0.213677	0.202797	0.998125
753	LOC105256587	for	no	8	55.3289	6.12927	0.508513	0.174813	cosine	12	10	4	22	67.2392	48.22	19.0192	1.39443	1.21737	0.0106838	0.213677	0.202797	0.998125
754	LOC105256747	for	no	8	46.1014	6.45626	0.508513	0.174813	cosine	12	10	8	22	58.3598	37.0839	21.2759	1.57372	1.26687	0.0106838	0.213677	0.202797	0.998125
755	LOC105256781	for	no	10	4.06209	0.953177	0.508513	0.174813	cosine	12	8	22	8	5.80912	2.49733	3.31179	2.32613	1.43811	0.0106838	0.213677	0.202797	0.998125
756	LOC105256970	for	no	10	35.5901	15.4508	0.508513	0.174813	cosine	12	8	12	4	68.9682	19.21	49.7582	3.59022	2.14839	0.0106838	0.213677	0.202797	0.998125
757	LOC105257051	for	no	8	9.23777	0.72848	0.508513	0.174813	cosine	12	10	8	10	10.2522	7.9087	2.3435	1.29632	1.07797	0.0106838	0.213677	0.202797	0.998125
758	LOC105257116	for	no	10	15.1111	0.891899	0.508513	0.174813	cosine	12	8	12	2	16.98	13.7006	3.2794	1.23936	1.09219	0.0106838	0.213677	0.202797	0.998125
759	LOC105257233	for	no	8	375.706	66.3588	0.508513	0.174813	cosine	12	10	8	12	509.828	306.389	203.439	1.66399	1.34088	0.0106838	0.213677	0.202797	0.998125
760	LOC105257295	for	no	10	1.39466	0.394615	0.508513	0.174813	cosine	12	8	10	18	2.10906	0.589957	1.5191	3.57494	1.32082	0.0106838	0.213677	0.202797	0.998125
761	LOC105257339	for	no	8	1.71587	0.292072	0.508513	0.174813	cosine	12	10	8	14	2.27484	1.23347	1.04137	1.84426	1.17997	0.0106838	0.213677	0.202797	0.998125
762	LOC105257355	for	no	10	52.0807	2.70764	0.508513	0.174813	cosine	12	8	10	8	56.693	47.2715	9.4215	1.19931	1.057	0.0106838	0.213677	0.202797	0.998125
763	LOC105257587	for	no	8	91.3324	18.061	0.508513	0.174813	cosine	12	10	4	22	125.673	68.0759	57.5971	1.84607	1.32921	0.0106838	0.213677	0.202797	0.998125
764	LOC105257629	for	no	8	26.9175	5.12995	0.508513	0.174813	cosine	12	10	8	2	39.0477	18.659	20.3887	2.0927	1.24875	0.0106838	0.213677	0.202797	0.998125
765	LOC105257791	for	no	8	238.78	49.9511	0.508513	0.174813	cosine	12	10	8	12	331.813	148.192	183.621	2.23907	1.26245	0.0106838	0.213677	0.202797	0.998125
766	LOC105257876	for	no	6	75.3785	6.1706	0.508513	0.174813	cosine	12	8	18	8	90.1618	63.5955	26.5663	1.41774	1.03084	0.0106838	0.213677	0.202797	0.998125
767	LOC105257955	for	no	10	130.508	31.1973	0.508513	0.174813	cosine	12	8	12	8	202.368	90.7993	111.569	2.22874	1.47639	0.0106838	0.213677	0.202797	0.998125
768	LOC105258153	for	no	6	15.5834	1.57831	0.508513	0.174813	cosine	12	8	18	24	17.6643	11.7737	5.8906	1.50032	1.10785	0.0106838	0.213677	0.202797	0.998125
769	LOC105258547	for	no	10	11.7272	3.84875	0.508513	0.174813	cosine	12	8	22	8	16.8062	5.7222	11.084	2.93702	1.85344	0.0106838	0.213677	0.202797	0.998125
770	LOC105258571	for	no	10	16.5498	3.11136	0.508513	0.174813	cosine	12	8	22	8	21.4571	10.4948	10.9623	2.04455	1.1741	0.0106838	0.213677	0.202797	0.998125
771	LOC105258740	for	no	10	25.553	3.3725	0.508513	0.174813	cosine	12	8	10	18	33.5252	20.9212	12.604	1.60245	1.22314	0.0106838	0.213677	0.202797	0.998125
772	LOC105258781	for	no	8	2.09277	0.584014	0.508513	0.174813	cosine	12	6	8	6	3.39408	1.31566	2.07842	2.57975	1.44421	0.0106838	0.213677	0.202797	0.998125
773	LOC105258864	for	no	10	3.37026	0.230807	0.508513	0.174813	cosine	12	8	22	8	3.69836	2.86503	0.83333	1.29086	1.08563	0.0106838	0.213677	0.202797	0.998125
774	LOC105258992	for	no	10	31.411	2.24263	0.508513	0.174813	cosine	12	8	22	8	35.2076	26.9499	8.2577	1.30641	1.1036	0.0106838	0.213677	0.202797	0.998125
775	LOC105259118	for	no	10	4.16383	5.65786	0.508513	0.174813	cosine	12	8	10	20	22.729	1.52685	21.2021	14.8862	1.93326	0.0106838	0.213677	0.202797	0.998125
776	LOC105259183	for	no	6	40.5443	3.85811	0.508513	0.174813	cosine	12	8	6	22	46.7579	32.4261	14.3318	1.44198	1.11915	0.0106838	0.213677	0.202797	0.998125
777	LOC105259190	for	no	6	47.3942	4.05253	0.508513	0.174813	cosine	12	8	18	2	53.454	38.9333	14.5207	1.37296	1.12159	0.0106838	0.213677	0.202797	0.998125
778	LOC105259256	for	no	10	22.2082	1.8825	0.508513	0.174813	cosine	12	8	10	2	24.4999	18.2102	6.2897	1.34539	1.13876	0.0106838	0.213677	0.202797	0.998125
779	LOC105259259	for	no	10	41.6401	2.05307	0.508513	0.174813	cosine	12	8	10	8	45.4226	38.8165	6.6061	1.17019	1.07417	0.0106838	0.213677	0.202797	0.998125
780	LOC105259341	for	no	10	21.2301	1.31775	0.508513	0.174813	cosine	12	8	10	18	23.9938	19.531	4.4628	1.2285	1.10412	0.0106838	0.213677	0.202797	0.998125
781	LOC109610184	for	no	10	2.3992	0.387378	0.508513	0.174813	cosine	12	8	10	20	3.14794	1.70425	1.44369	1.84711	1.25354	0.0106838	0.213677	0.202797	0.998125
782	LOC112637075	for	no	6	12.7958	2.40211	0.508513	0.174813	cosine	12	8	6	22	18.072	8.10063	9.97137	2.23094	1.17508	0.0106838	0.213677	0.202797	0.998125
783	LOC112637648	for	no	8	2.08215	0.540669	0.508513	0.174813	cosine	12	6	20	2	2.9208	1.31842	1.60238	2.21538	1.61808	0.0106838	0.213677	0.202797	0.998125
784	LOC112638323	for	no	10	54.8458	10.5413	0.508513	0.174813	cosine	12	8	10	2	73.143	37.041	36.102	1.97465	1.28239	0.0106838	0.213677	0.202797	0.998125
785	LOC112638533	for	no	8	2.69969	0.755233	0.508513	0.174813	cosine	12	10	8	12	4.08495	1.55126	2.53369	2.63331	1.5007	0.0106838	0.213677	0.202797	0.998125
786	LOC112639242	for	no	6	6.81108	0.795953	0.508513	0.174813	cosine	12	8	18	22	7.74908	4.9545	2.79458	1.56405	1.18607	0.0106838	0.213677	0.202797	0.998125
787	LOC112639818	for	no	8	3.20887	0.845536	0.508513	0.174813	cosine	12	10	8	22	5.40525	2.00178	3.40347	2.70022	1.2092	0.0106838	0.213677	0.202797	0.998125
788	LOC105257272	for	no	12	13.1065	1.70747	0.508193	0.175395	cosine	12	2	12	8	15.9311	10.2237	5.7074	1.55825	1.19797	0.0107249	0.214498	0.202797	0.998125
789	LOC105247897	for	no	0	5.5525	1.61649	0.500244	0.190263	cosine	12	8	24	8	7.70889	2.4354	5.27349	3.16535	1.53823	0.0117871	0.235741	0.20979	0.998125
790	LOC105248897	for	no	2	32.6762	1.3325	0.500244	0.190263	cosine	12	10	2	22	35.547	31.1767	4.3703	1.14018	1.06649	0.0117871	0.235741	0.20979	0.998125
791	LOC105249331	for	no	2	302.834	26.7986	0.500244	0.190263	cosine	12	10	2	10	339.047	246.447	92.6	1.37574	1.08713	0.0117871	0.235741	0.20979	0.998125
792	LOC105249338	for	no	10	2.92511	0.474566	0.500244	0.190263	cosine	12	2	20	16	3.87319	2.25771	1.61548	1.71554	1.25954	0.0117871	0.235741	0.20979	0.998125
793	LOC105249385	for	no	10	15.6601	6.05524	0.500244	0.190263	cosine	12	2	10	14	29.0209	7.18974	21.8312	4.03643	1.36269	0.0117871	0.235741	0.20979	0.998125
794	LOC105249976	for	no	4	25.6209	2.09658	0.500244	0.190263	cosine	12	0	4	24	28.8632	22.1015	6.7617	1.30594	1.14841	0.0117871	0.235741	0.20979	0.998125
795	LOC105250134	for	no	10	40.2103	1.78102	0.500244	0.190263	cosine	12	2	22	2	41.9487	35.5739	6.3748	1.1792	1.05438	0.0117871	0.235741	0.20979	0.998125
796	LOC105250252	for	no	0	6.46759	0.442317	0.500244	0.190263	cosine	12	10	12	8	7.41874	5.67264	1.7461	1.30781	1.0934	0.0117871	0.235741	0.20979	0.998125
797	LOC105252116	for	no	4	2.05716	0.666997	0.500244	0.190263	cosine	12	0	6	20	3.60383	1.35246	2.25137	2.66465	1.36106	0.0117871	0.235741	0.20979	0.998125
798	LOC105252958	for	no	4	34.9157	3.37884	0.500244	0.190263	cosine	12	0	4	24	41.2581	30.3776	10.8805	1.35818	1.19506	0.0117871	0.235741	0.20979	0.998125
799	LOC105252973	for	no	10	28.2696	2.10806	0.500244	0.190263	cosine	12	2	10	14	32.9393	25.1722	7.7671	1.30856	1.09874	0.0117871	0.235741	0.20979	0.998125
800	LOC105253249	for	no	2	44.5063	2.58718	0.500244	0.190263	cosine	12	10	16	10	49.2133	40.6567	8.5566	1.21046	1.07201	0.0117871	0.235741	0.20979	0.998125
801	LOC105253612	for	no	2	22.1931	1.28075	0.500244	0.190263	cosine	12	10	14	2	24.0421	19.7635	4.2786	1.21649	1.07908	0.0117871	0.235741	0.20979	0.998125
802	LOC105253723	for	no	10	65.0053	8.11047	0.500244	0.190263	cosine	12	2	10	14	81.5305	52.1456	29.3849	1.56352	1.13516	0.0117871	0.235741	0.20979	0.998125
803	LOC105253934	for	no	2	78.2499	4.18724	0.500244	0.190263	cosine	12	10	2	12	85.5057	70.725	14.7807	1.20899	1.10311	0.0117871	0.235741	0.20979	0.998125
804	LOC105253959	for	no	2	17.6185	1.67861	0.500244	0.190263	cosine	12	10	2	10	21.0114	15.4759	5.5355	1.35769	1.18631	0.0117871	0.235741	0.20979	0.998125
805	LOC105254366	for	no	4	176.258	28.9333	0.500244	0.190263	cosine	12	0	4	12	224.13	128.132	95.998	1.74921	1.38409	0.0117871	0.235741	0.20979	0.998125
806	LOC105255285	for	no	8	2.0047	0.429508	0.500244	0.190263	cosine	12	0	8	12	2.70592	1.10009	1.60583	2.45973	1.40661	0.0117871	0.235741	0.20979	0.998125
807	LOC105255839	for	no	10	32.6795	2.3185	0.500244	0.190263	cosine	12	0	8	2	36.4553	29.39	7.0653	1.2404	1.12822	0.0117871	0.235741	0.20979	0.998125
808	LOC105256027	for	no	10	66.1217	5.90645	0.500244	0.190263	cosine	12	2	22	2	75.4868	56.3111	19.1757	1.34053	1.10378	0.0117871	0.235741	0.20979	0.998125
809	LOC105256156	for	no	2	2.06526	0.312744	0.500244	0.190263	cosine	12	10	14	10	2.50894	1.62514	0.8838	1.54383	1.33754	0.0117871	0.235741	0.20979	0.998125
810	LOC105256531	for	no	4	38.0909	5.35119	0.500244	0.190263	cosine	12	0	4	24	45.1737	29.1826	15.9911	1.54797	1.29959	0.0117871	0.235741	0.20979	0.998125
811	LOC105256920	for	no	10	24.5225	4.6583	0.500244	0.190263	cosine	12	2	10	20	36.3514	18.2409	18.1105	1.99285	1.20318	0.0117871	0.235741	0.20979	0.998125
812	LOC105257026	for	no	10	23.7282	1.68015	0.500244	0.190263	cosine	12	2	10	2	26.1502	19.7256	6.4246	1.3257	1.06156	0.0117871	0.235741	0.20979	0.998125
813	LOC105258151	for	no	2	4.49711	3.67562	0.500244	0.190263	cosine	12	6	14	6	12.8753	1.06328	11.812	12.109	3.77794	0.0117871	0.235741	0.20979	0.998125
814	LOC105258959	for	no	10	1.52454	0.320709	0.500244	0.190263	cosine	12	0	10	24	2.32991	1.08577	1.24414	2.14586	1.29863	0.0117871	0.235741	0.20979	0.998125
815	LOC109609937	for	no	2	73.3959	8.94217	0.500244	0.190263	cosine	12	10	8	22	95.8402	63.7806	32.0596	1.50265	1.18432	0.0117871	0.235741	0.20979	0.998125
816	LOC112637081	for	no	10	8.45714	1.43552	0.500244	0.190263	cosine	12	0	10	12	11.4245	6.66688	4.75762	1.71362	1.28421	0.0117871	0.235741	0.20979	0.998125
817	LOC112637538	for	no	2	4.19915	1.00738	0.500244	0.190263	cosine	12	10	2	10	6.57613	2.27925	4.29688	2.88522	1.10427	0.0117871	0.235741	0.20979	0.998125
818	LOC112637657	for	no	10	1.34956	0.490869	0.500244	0.190263	cosine	12	2	24	4	2.15102	0.582228	1.56879	3.69446	1.82638	0.0117871	0.235741	0.20979	0.998125
819	LOC112638548	for	no	0	2.12746	0.464722	0.500244	0.190263	cosine	12	10	20	10	2.83476	1.45198	1.38278	1.95234	1.47902	0.0117871	0.235741	0.20979	0.998125
820	LOC112638578	for	no	10	6.3333	0.683287	0.500244	0.190263	cosine	12	0	16	12	7.8352	5.3732	2.462	1.4582	1.123	0.0117871	0.235741	0.20979	0.998125
821	LOC112639536	for	no	2	25.1779	3.07235	0.500244	0.190263	cosine	12	10	2	20	31.7405	22.4339	9.3066	1.41485	1.26084	0.0117871	0.235741	0.20979	0.998125
822	LOC105247795	for	no	4	26.0968	2.46709	0.488568	0.213655	cosine	12	6	4	6	31.3376	22.6479	8.6897	1.38369	1.087	0.0135126	0.270252	0.234765	0.998125
823	LOC105247849	for	no	12	12.5687	0.890034	0.488568	0.213655	cosine	12	2	12	8	14.021	11.0003	3.0207	1.2746	1.13009	0.0135126	0.270252	0.234765	0.998125
824	LOC105247973	for	no	2	140.834	8.56181	0.488568	0.213655	cosine	12	4	24	4	155.198	123.991	31.207	1.25169	1.11072	0.0135126	0.270252	0.234765	0.998125
825	LOC105248001	for	no	2	7.92679	1.40464	0.488568	0.213655	cosine	12	12	8	12	11.1976	6.05326	5.14434	1.84985	1.26592	0.0135126	0.270252	0.234765	0.998125
826	LOC105248061	for	no	2	4.81495	0.846795	0.488568	0.213655	cosine	12	12	2	10	6.27678	3.01721	3.25957	2.08033	1.25874	0.0135126	0.270252	0.234765	0.998125
827	LOC105248214	for	no	12	10.299	1.59382	0.488568	0.213655	cosine	12	2	18	2	12.0667	6.95593	5.11077	1.73474	1.26902	0.0135126	0.270252	0.234765	0.998125
828	LOC105248448	for	no	12	13.8341	1.16649	0.488568	0.213655	cosine	12	2	24	8	16.2182	11.72	4.4982	1.38381	1.09646	0.0135126	0.270252	0.234765	0.998125
829	LOC105248598	for	no	2	31.0842	3.7697	0.488568	0.213655	cosine	12	12	2	18	37.7652	25.0536	12.7116	1.50738	1.24998	0.0135126	0.270252	0.234765	0.998125
830	LOC105248720	for	no	2	44.0716	4.83735	0.488568	0.213655	cosine	12	12	2	12	54.2917	38.2158	16.0759	1.42066	1.18794	0.0135126	0.270252	0.234765	0.998125
831	LOC105248741	for	no	4	48.4995	2.46323	0.488568	0.213655	cosine	12	2	4	2	52.1617	42.3697	9.792	1.23111	1.05012	0.0135126	0.270252	0.234765	0.998125
832	LOC105248780	for	no	2	2.79918	0.425976	0.488568	0.213655	cosine	12	12	14	10	3.51108	2.06615	1.44493	1.69933	1.17864	0.0135126	0.270252	0.234765	0.998125
833	LOC105248889	for	no	2	16.9172	1.94185	0.488568	0.213655	cosine	12	12	2	22	20.8245	14.0345	6.79	1.48381	1.17321	0.0135126	0.270252	0.234765	0.998125
834	LOC105249053	for	no	12	9.11555	2.51977	0.488568	0.213655	cosine	12	2	22	8	12.8482	4.86696	7.98124	2.63988	1.32846	0.0135126	0.270252	0.234765	0.998125
835	LOC105249211	for	no	12	9.92438	1.43315	0.488568	0.213655	cosine	12	2	24	2	11.9048	6.79837	5.10643	1.75113	1.26057	0.0135126	0.270252	0.234765	0.998125
836	LOC105249302	for	no	12	11.2258	1.14376	0.488568	0.213655	cosine	12	2	12	2	12.3265	8.30103	4.02547	1.48494	1.15762	0.0135126	0.270252	0.234765	0.998125
837	LOC105249376	for	no	4	4.45016	1.26375	0.488568	0.213655	cosine	12	2	4	14	6.41926	2.67805	3.74121	2.39699	1.66081	0.0135126	0.270252	0.234765	0.998125
838	LOC105249588	for	no	2	31.0982	4.02775	0.488568	0.213655	cosine	12	12	2	10	39.3263	27.2499	12.0764	1.44317	1.25728	0.0135126	0.270252	0.234765	0.998125
839	LOC105249938	for	no	12	38.4762	5.06775	0.488568	0.213655	cosine	12	2	24	2	43.5574	26.6275	16.9299	1.63581	1.14561	0.0135126	0.270252	0.234765	0.998125
840	LOC105249966	for	no	12	12.1107	0.905164	0.488568	0.213655	cosine	12	2	10	14	13.9863	10.8738	3.1125	1.28624	1.08768	0.0135126	0.270252	0.234765	0.998125
841	LOC105249993	for	no	12	24.0196	2.19364	0.488568	0.213655	cosine	12	2	24	2	26.3497	18.2545	8.0952	1.44346	1.11233	0.0135126	0.270252	0.234765	0.998125
842	LOC105250073	for	no	12	13.4526	2.16	0.488568	0.213655	cosine	12	2	24	2	17.403	9.38547	8.01753	1.85425	1.24981	0.0135126	0.270252	0.234765	0.998125
843	LOC105250082	for	no	2	59.2656	6.14959	0.488568	0.213655	cosine	12	12	2	24	71.8187	50.4829	21.3358	1.42263	1.1488	0.0135126	0.270252	0.234765	0.998125
844	LOC105250174	for	no	4	1.38373	0.328078	0.488568	0.213655	cosine	12	2	4	22	1.90627	0.786602	1.11967	2.42342	1.31289	0.0135126	0.270252	0.234765	0.998125
845	LOC105250372	for	no	2	19.1079	1.96425	0.488568	0.213655	cosine	12	12	2	20	23.8072	17.0818	6.7254	1.39372	1.15892	0.0135126	0.270252	0.234765	0.998125
846	LOC105250559	for	no	12	137.408	13.8289	0.488568	0.213655	cosine	12	2	24	2	167.205	111.926	55.279	1.49389	1.13128	0.0135126	0.270252	0.234765	0.998125
847	LOC105250591	for	no	2	27.5281	3.8821	0.488568	0.213655	cosine	12	0	14	10	31.6643	20.3638	11.3005	1.55493	1.28282	0.0135126	0.270252	0.234765	0.998125
848	LOC105250727	for	no	4	8.78402	1.66114	0.488568	0.213655	cosine	12	2	18	2	11.3477	5.73533	5.61237	1.97856	1.41425	0.0135126	0.270252	0.234765	0.998125
849	LOC105250874	for	no	2	52.1019	7.78332	0.488568	0.213655	cosine	12	12	2	24	73.3757	45.5698	27.8059	1.61018	1.16547	0.0135126	0.270252	0.234765	0.998125
850	LOC105250913	for	no	4	7.95971	0.915985	0.488568	0.213655	cosine	12	6	2	14	9.76272	6.35278	3.40994	1.53676	1.20611	0.0135126	0.270252	0.234765	0.998125
851	LOC105251250	for	no	12	31.9105	5.14979	0.488568	0.213655	cosine	12	2	10	2	38.93	20.7988	18.1312	1.87174	1.25182	0.0135126	0.270252	0.234765	0.998125
852	LOC105251343	for	no	12	26.5085	2.16054	0.488568	0.213655	cosine	12	2	22	8	28.8641	21.6874	7.1767	1.33092	1.10715	0.0135126	0.270252	0.234765	0.998125
853	LOC105251603	for	no	2	16.8433	0.972127	0.488568	0.213655	cosine	12	4	2	16	18.674	15.4596	3.2144	1.20792	1.11073	0.0135126	0.270252	0.234765	0.998125
854	LOC105251695	for	no	4	49.0685	3.44469	0.488568	0.213655	cosine	12	2	4	2	55.2643	40.6731	14.5912	1.35874	1.05646	0.0135126	0.270252	0.234765	0.998125
855	LOC105251746	for	no	4	0.944556	0.236956	0.488568	0.213655	cosine	12	2	4	2	1.46677	0.646385	0.820385	2.26919	1.52933	0.0135126	0.270252	0.234765	0.998125
856	LOC105251798	for	no	2	63.1719	10.8034	0.488568	0.213655	cosine	12	12	2	24	85.0634	51.2266	33.8368	1.66053	1.30182	0.0135126	0.270252	0.234765	0.998125
857	LOC105251855	for	no	2	28.2735	1.99282	0.488568	0.213655	cosine	12	0	2	24	31.6374	25.9511	5.6863	1.21912	1.16172	0.0135126	0.270252	0.234765	0.998125
858	LOC105251957	for	no	4	29.0621	2.23138	0.488568	0.213655	cosine	12	6	16	20	31.4741	24.7433	6.7308	1.27203	1.13381	0.0135126	0.270252	0.234765	0.998125
859	LOC105251967	for	no	2	17.6341	1.87152	0.488568	0.213655	cosine	12	12	2	20	22.1862	15.5543	6.6319	1.42637	1.16038	0.0135126	0.270252	0.234765	0.998125
860	LOC105252067	for	no	12	19.7448	1.08607	0.488568	0.213655	cosine	12	2	24	2	21.5198	17.8997	3.6201	1.20224	1.09524	0.0135126	0.270252	0.234765	0.998125
861	LOC105252468	for	no	4	31.4817	2.36309	0.488568	0.213655	cosine	12	2	20	2	35.971	27.8117	8.1593	1.29338	1.11841	0.0135126	0.270252	0.234765	0.998125
862	LOC105252598	for	no	12	8.83911	2.66983	0.488568	0.213655	cosine	12	2	24	2	12.2838	5.00656	7.27724	2.45354	1.68629	0.0135126	0.270252	0.234765	0.998125
863	LOC105252645	for	no	4	5.28188	0.873226	0.488568	0.213655	cosine	12	6	4	18	7.70196	4.1882	3.51376	1.83897	1.13167	0.0135126	0.270252	0.234765	0.998125
864	LOC105253045	for	no	6	3.21183	0.513412	0.488568	0.213655	cosine	12	4	8	16	4.27348	2.26647	2.00701	1.88552	1.19153	0.0135126	0.270252	0.234765	0.998125
865	LOC105253051	for	no	2	36.8954	4.14005	0.488568	0.213655	cosine	12	12	4	22	44.5142	29.6997	14.8145	1.49881	1.14811	0.0135126	0.270252	0.234765	0.998125
866	LOC105253270	for	no	2	53.3342	3.07508	0.488568	0.213655	cosine	12	12	14	10	57.6852	46.8901	10.7951	1.23022	1.08447	0.0135126	0.270252	0.234765	0.998125
867	LOC105253442	for	no	12	25.1272	2.82934	0.488568	0.213655	cosine	12	2	24	4	29.0536	20.1655	8.8881	1.44076	1.20466	0.0135126	0.270252	0.234765	0.998125
868	LOC105253922	for	no	2	67.8543	6.9857	0.488568	0.213655	cosine	12	0	2	10	85.9452	59.6077	26.3375	1.44185	1.17284	0.0135126	0.270252	0.234765	0.998125
869	LOC105253996	for	no	2	42.5202	7.37291	0.488568	0.213655	cosine	12	12	2	24	57.2729	34.6317	22.6412	1.65377	1.35271	0.0135126	0.270252	0.234765	0.998125
870	LOC105254008	for	no	12	12.3951	2.26595	0.488568	0.213655	cosine	12	2	12	14	17.3108	9.9422	7.3686	1.74114	1.29285	0.0135126	0.270252	0.234765	0.998125
871	LOC105254291	for	no	0	8.13873	1.5733	0.488568	0.213655	cosine	12	2	18	2	11.9119	6.08491	5.82699	1.95761	1.35314	0.0135126	0.270252	0.234765	0.998125
872	LOC105254400	for	no	2	5.12844	0.616099	0.488568	0.213655	cosine	12	4	10	4	6.40031	4.31232	2.08799	1.48419	1.21199	0.0135126	0.270252	0.234765	0.998125
873	LOC105254648	for	no	4	3.91135	0.7359	0.488568	0.213655	cosine	12	6	2	18	5.4836	2.53206	2.95154	2.16567	1.2155	0.0135126	0.270252	0.234765	0.998125
874	LOC105254668	for	no	2	9.44837	2.10688	0.488568	0.213655	cosine	12	4	14	4	13.5824	6.67262	6.90978	2.03554	1.26525	0.0135126	0.270252	0.234765	0.998125
875	LOC105254712	for	no	6	8.26489	0.788108	0.488568	0.213655	cosine	12	4	18	8	9.46372	6.59616	2.86756	1.43473	1.14738	0.0135126	0.270252	0.234765	0.998125
876	LOC105254994	for	no	4	1.19073	0.248102	0.488568	0.213655	cosine	12	6	2	22	1.57522	0.860777	0.714443	1.83	1.56288	0.0135126	0.270252	0.234765	0.998125
877	LOC105255059	for	no	2	889.815	117.698	0.488568	0.213655	cosine	12	4	6	18	1106.47	729.774	376.696	1.51618	1.19477	0.0135126	0.270252	0.234765	0.998125
878	LOC105255164	for	no	4	0.978856	0.383872	0.488568	0.213655	cosine	12	2	16	24	1.34896	0	1.34896	-10000	1.67719	0.0135126	0.270252	0.234765	0.998125
879	LOC105255294	for	no	2	87.1051	7.23331	0.488568	0.213655	cosine	12	4	2	4	99.1303	75.136	23.9943	1.31934	1.13353	0.0135126	0.270252	0.234765	0.998125
880	LOC105255295	for	no	12	26.8598	2.74513	0.488568	0.213655	cosine	12	2	12	2	30.3175	20.9073	9.4102	1.45009	1.14604	0.0135126	0.270252	0.234765	0.998125
881	LOC105255467	for	no	12	28.6635	3.74971	0.488568	0.213655	cosine	12	2	24	2	33.7323	21.8769	11.8554	1.54191	1.15965	0.0135126	0.270252	0.234765	0.998125
882	LOC105255566	for	no	12	16.7298	3.20571	0.488568	0.213655	cosine	12	2	12	2	21.334	11.5093	9.8247	1.85363	1.30539	0.0135126	0.270252	0.234765	0.998125
883	LOC105255662	for	no	2	33.9903	2.15205	0.488568	0.213655	cosine	12	0	2	8	38.1734	31.4972	6.6762	1.21196	1.1271	0.0135126	0.270252	0.234765	0.998125
884	LOC105255675	for	no	0	1.64662	0.590719	0.488568	0.213655	cosine	12	2	16	4	2.84966	0.833645	2.01601	3.41831	1.46318	0.0135126	0.270252	0.234765	0.998125
885	LOC105255876	for	no	2	60.9342	8.047	0.488568	0.213655	cosine	12	12	4	24	77.2728	48.6392	28.6336	1.58869	1.27044	0.0135126	0.270252	0.234765	0.998125
886	LOC105256064	for	no	2	2.3896	0.857266	0.488568	0.213655	cosine	12	0	2	10	4.5436	1.28325	3.26035	3.5407	1.6534	0.0135126	0.270252	0.234765	0.998125
887	LOC105256110	for	no	2	126.886	13.0267	0.488568	0.213655	cosine	12	12	4	12	154.25	109.797	44.453	1.40487	1.20573	0.0135126	0.270252	0.234765	0.998125
888	LOC105256267	for	no	2	3.08866	1.15304	0.488568	0.213655	cosine	12	4	2	4	5.32212	1.12553	4.19659	4.72855	1.53868	0.0135126	0.270252	0.234765	0.998125
889	LOC105256593	for	no	2	58.54	3.33613	0.488568	0.213655	cosine	12	4	2	16	65.7129	54.7457	10.9672	1.20033	1.07708	0.0135126	0.270252	0.234765	0.998125
890	LOC105256603	for	no	12	12.6414	1.86149	0.488568	0.213655	cosine	12	2	10	2	14.9148	8.2143	6.7005	1.81571	1.24163	0.0135126	0.270252	0.234765	0.998125
891	LOC105256608	for	no	4	20.0618	2.313	0.488568	0.213655	cosine	12	2	10	2	23.3672	16.1886	7.1786	1.44344	1.15825	0.0135126	0.270252	0.234765	0.998125
892	LOC105256629	for	no	2	117.976	9.30248	0.488568	0.213655	cosine	12	12	8	22	133.748	104.516	29.232	1.27969	1.14237	0.0135126	0.270252	0.234765	0.998125
893	LOC105256643	for	no	12	21.4101	1.50915	0.488568	0.213655	cosine	12	2	22	8	23.3068	17.6825	5.6243	1.31807	1.07835	0.0135126	0.270252	0.234765	0.998125
894	LOC105256651	for	no	2	4.68267	0.828752	0.488568	0.213655	cosine	12	12	2	24	6.3606	3.19203	3.16857	1.99265	1.26896	0.0135126	0.270252	0.234765	0.998125
895	LOC105256678	for	no	4	11.3365	0.878498	0.488568	0.213655	cosine	12	2	16	2	12.7331	10.1029	2.6302	1.26034	1.14654	0.0135126	0.270252	0.234765	0.998125
896	LOC105256754	for	no	0	68.7563	4.3103	0.488568	0.213655	cosine	12	2	10	2	74.6808	61.4169	13.2639	1.21596	1.09749	0.0135126	0.270252	0.234765	0.998125
897	LOC105256756	for	no	4	9.03368	2.9516	0.488568	0.213655	cosine	12	6	2	6	15.1616	4.72027	10.4413	3.21202	1.56869	0.0135126	0.270252	0.234765	0.998125
898	LOC105256880	for	no	12	14.1717	1.99091	0.488568	0.213655	cosine	12	2	10	2	17.2259	9.85305	7.37285	1.74828	1.14697	0.0135126	0.270252	0.234765	0.998125
899	LOC105257010	for	no	2	30.6229	4.21824	0.488568	0.213655	cosine	12	4	2	4	40.8678	25.9394	14.9284	1.57551	1.25134	0.0135126	0.270252	0.234765	0.998125
900	LOC105257025	for	no	4	0.95895	0.309819	0.488568	0.213655	cosine	12	2	18	6	1.60284	0.51869	1.08415	3.09017	1.68143	0.0135126	0.270252	0.234765	0.998125
901	LOC105257199	for	no	6	1.03945	0.135528	0.488568	0.213655	cosine	12	4	6	16	1.25583	0.795887	0.459943	1.5779	1.23281	0.0135126	0.270252	0.234765	0.998125
902	LOC105257201	for	no	12	11.1716	2.10684	0.488568	0.213655	cosine	12	2	24	4	14.4124	7.0765	7.3359	2.03666	1.30745	0.0135126	0.270252	0.234765	0.998125
903	LOC105257208	for	no	2	8.52017	2.42062	0.488568	0.213655	cosine	12	12	4	22	13.2291	5.01546	8.21364	2.63766	1.56324	0.0135126	0.270252	0.234765	0.998125
904	LOC105257276	for	no	12	10.5233	2.12132	0.488568	0.213655	cosine	12	2	24	4	14.5405	6.80013	7.74037	2.13827	1.28749	0.0135126	0.270252	0.234765	0.998125
905	LOC105257337	for	no	2	92.6722	15.4871	0.488568	0.213655	cosine	12	12	8	22	129.72	72.5273	57.1927	1.78857	1.27599	0.0135126	0.270252	0.234765	0.998125
906	LOC105257348	for	no	2	116.942	6.75413	0.488568	0.213655	cosine	12	12	2	24	127.195	106.41	20.785	1.19533	1.12375	0.0135126	0.270252	0.234765	0.998125
907	LOC105257349	for	no	12	20.5398	2.04279	0.488568	0.213655	cosine	12	2	24	2	23.8098	17.0173	6.7925	1.39915	1.21468	0.0135126	0.270252	0.234765	0.998125
908	LOC105257380	for	no	12	88.8538	20.4296	0.488568	0.213655	cosine	12	2	18	2	117.584	49.5651	68.0189	2.37231	1.42239	0.0135126	0.270252	0.234765	0.998125
909	LOC105257400	for	no	2	25.1927	2.96208	0.488568	0.213655	cosine	12	12	2	24	32.4861	22.0938	10.3923	1.47037	1.18738	0.0135126	0.270252	0.234765	0.998125
910	LOC105257444	for	no	12	92.0853	6.69018	0.488568	0.213655	cosine	12	2	24	2	102.851	74.6074	28.2436	1.37856	1.07781	0.0135126	0.270252	0.234765	0.998125
911	LOC105257448	for	no	12	27.0219	1.82386	0.488568	0.213655	cosine	12	2	24	14	29.8765	24.4112	5.4653	1.22388	1.13567	0.0135126	0.270252	0.234765	0.998125
912	LOC105257583	for	no	2	8.08098	1.19816	0.488568	0.213655	cosine	12	4	2	16	10.3338	5.65692	4.67688	1.82675	1.24801	0.0135126	0.270252	0.234765	0.998125
913	LOC105257621	for	no	2	2.86334	0.553823	0.488568	0.213655	cosine	12	0	2	18	4.14652	1.76082	2.3857	2.35488	1.19478	0.0135126	0.270252	0.234765	0.998125
914	LOC105257834	for	no	2	40.4812	5.5491	0.488568	0.213655	cosine	12	12	4	24	50.8818	32.2818	18.6	1.57618	1.2229	0.0135126	0.270252	0.234765	0.998125
915	LOC105257845	for	no	0	19.3659	1.04477	0.488568	0.213655	cosine	12	2	12	2	21.3748	18.0548	3.32	1.18388	1.05915	0.0135126	0.270252	0.234765	0.998125
916	LOC105257872	for	no	12	37.8964	7.19023	0.488568	0.213655	cosine	12	2	22	8	54.9293	27.1148	27.8145	2.02581	1.17096	0.0135126	0.270252	0.234765	0.998125
917	LOC105258013	for	no	2	16.5944	1.8408	0.488568	0.213655	cosine	12	12	16	12	20.1482	14.1606	5.9876	1.42284	1.22765	0.0135126	0.270252	0.234765	0.998125
918	LOC105258025	for	no	12	5.51992	1.19198	0.488568	0.213655	cosine	12	2	24	2	8.18196	3.52998	4.65198	2.31785	1.2693	0.0135126	0.270252	0.234765	0.998125
919	LOC105258179	for	no	2	4.5879	0.893687	0.488568	0.213655	cosine	12	12	8	22	6.14335	3.53018	2.61317	1.74024	1.48901	0.0135126	0.270252	0.234765	0.998125
920	LOC105258212	for	no	2	9.34101	1.40005	0.488568	0.213655	cosine	12	12	2	12	11.4885	6.75819	4.73031	1.69994	1.22084	0.0135126	0.270252	0.234765	0.998125
921	LOC105258373	for	no	12	4.81961	0.334537	0.488568	0.213655	cosine	12	2	12	2	5.29856	4.04042	1.25814	1.31139	1.08164	0.0135126	0.270252	0.234765	0.998125
922	LOC105258376	for	no	2	2.58153	0.583166	0.488568	0.213655	cosine	12	0	14	8	3.5993	1.52937	2.06993	2.35345	1.39142	0.0135126	0.270252	0.234765	0.998125
923	LOC105258509	for	no	2	19.5493	2.23835	0.488568	0.213655	cosine	12	12	4	24	24.0481	15.3356	8.7125	1.56812	1.17684	0.0135126	0.270252	0.234765	0.998125
924	LOC105258554	for	no	2	25.703	6.79999	0.488568	0.213655	cosine	12	12	8	22	40.0462	16.6623	23.3839	2.4034	1.55043	0.0135126	0.270252	0.234765	0.998125
925	LOC105258979	for	no	0	20.2862	2.43314	0.488568	0.213655	cosine	12	2	10	2	25.3067	14.8086	10.4981	1.70892	1.09499	0.0135126	0.270252	0.234765	0.998125
926	LOC105258998	for	no	12	34.5174	3.34842	0.488568	0.213655	cosine	12	2	24	2	41.8255	28.0876	13.7379	1.48911	1.1061	0.0135126	0.270252	0.234765	0.998125
927	LOC105259073	for	no	2	19.4449	4.08951	0.488568	0.213655	cosine	12	12	2	24	27.1383	12.866	14.2723	2.1093	1.44866	0.0135126	0.270252	0.234765	0.998125
928	LOC105259130	for	no	6	32.6188	1.86369	0.488568	0.213655	cosine	12	4	6	8	34.6318	28.3528	6.279	1.22146	1.05101	0.0135126	0.270252	0.234765	0.998125
929	LOC105259224	for	no	2	0.988119	0.284063	0.488568	0.213655	cosine	12	12	14	24	1.42316	0.467319	0.955841	3.04537	1.62636	0.0135126	0.270252	0.234765	0.998125
930	LOC105259276	for	no	2	556.681	77.1369	0.488568	0.213655	cosine	12	12	2	24	745.797	479.431	266.366	1.55559	1.20108	0.0135126	0.270252	0.234765	0.998125
931	LOC105259324	for	no	0	40.4254	4.31783	0.488568	0.213655	cosine	12	2	10	14	47.7184	32.4083	15.3101	1.47241	1.14738	0.0135126	0.270252	0.234765	0.998125
932	LOC105259457	for	no	2	5.40663	1.12632	0.488568	0.213655	cosine	12	12	2	10	7.93034	3.57704	4.3533	2.21701	1.28294	0.0135126	0.270252	0.234765	0.998125
933	LOC105259491	for	no	12	18.7236	2.44522	0.488568	0.213655	cosine	12	2	24	2	23.5054	13.8787	9.6267	1.69363	1.16958	0.0135126	0.270252	0.234765	0.998125
934	LOC105259589	for	no	12	24.9724	2.78433	0.488568	0.213655	cosine	12	2	10	2	29.2578	18.9224	10.3354	1.5462	1.16224	0.0135126	0.270252	0.234765	0.998125
935	LOC109610035	for	no	2	1.80792	0.848675	0.488568	0.213655	cosine	12	4	2	16	3.84696	0.81612	3.03084	4.71372	1.8627	0.0135126	0.270252	0.234765	0.998125
936	LOC109610038	for	no	2	66.2377	15.5977	0.488568	0.213655	cosine	12	12	2	24	94.6973	45.5956	49.1017	2.0769	1.49633	0.0135126	0.270252	0.234765	0.998125
937	LOC109610269	for	no	4	8.92139	1.40483	0.488568	0.213655	cosine	12	2	10	14	10.8408	6.83057	4.01023	1.5871	1.33263	0.0135126	0.270252	0.234765	0.998125
938	LOC112637393	for	no	2	32.9812	3.9049	0.488568	0.213655	cosine	12	12	4	24	41.5528	27.4106	14.1422	1.51594	1.14326	0.0135126	0.270252	0.234765	0.998125
939	LOC112637555	for	no	4	2.23937	0.776344	0.488568	0.213655	cosine	12	2	4	14	3.88821	1.07524	2.81297	3.61613	1.6651	0.0135126	0.270252	0.234765	0.998125
940	LOC112637645	for	no	4	3.46263	0.910567	0.488568	0.213655	cosine	12	2	4	2	6.03832	2.23806	3.80026	2.69802	1.23139	0.0135126	0.270252	0.234765	0.998125
941	LOC112637753	for	no	2	5.56147	1.1733	0.488568	0.213655	cosine	12	12	14	22	8.06711	3.67165	4.39546	2.19713	1.3399	0.0135126	0.270252	0.234765	0.998125
942	LOC112637915	for	no	2	3.44738	0.706023	0.488568	0.213655	cosine	12	12	2	22	4.60064	2.56055	2.04009	1.79674	1.5539	0.0135126	0.270252	0.234765	0.998125
943	LOC112638044	for	no	6	4.23086	1.0925	0.488568	0.213655	cosine	12	4	6	22	6.40287	2.49037	3.9125	2.57105	1.43181	0.0135126	0.270252	0.234765	0.998125
944	LOC112639118	for	no	6	3.76662	1.08183	0.488568	0.213655	cosine	12	4	6	4	5.40704	1.87291	3.53413	2.88697	1.69298	0.0135126	0.270252	0.234765	0.998125
945	LOC112639442	for	no	12	1.664	0.267544	0.488568	0.213655	cosine	12	2	12	14	2.10184	1.2459	0.85594	1.68701	1.28255	0.0135126	0.270252	0.234765	0.998125
946	LOC112639618	for	no	4	2.53826	0.862616	0.488568	0.213655	cosine	12	2	16	12	3.94983	0.867362	3.08247	4.55384	1.73537	0.0135126	0.270252	0.234765	0.998125
947	LOC112639902	for	no	2	2.61059	1.39274	0.488568	0.213655	cosine	12	0	20	4	5.42171	0.374817	5.04689	14.465	1.73059	0.0135126	0.270252	0.234765	0.998125
948	LOC112637630	for	no	10	6.02914	4.25041	0.484434	0.222379	cosine	12	12	8	12	13.9704	0	13.9704	-10000	2.9805	0.0141737	0.283473	0.234765	0.998125
949	LOC105247804	for	no	8	2.55693	0.851191	0.48075	0.230348	cosine	12	2	4	2	4.0192	1.38233	2.63687	2.90755	1.74241	0.0147861	0.295722	0.25974	0.998125
950	LOC105248069	for	no	2	20.3543	1.94674	0.48075	0.230348	cosine	12	8	2	20	23.7156	16.3338	7.3818	1.45193	1.11381	0.0147861	0.295722	0.25974	0.998125
951	LOC105248117	for	no	10	22.2365	3.2001	0.48075	0.230348	cosine	12	4	22	18	30.69	17.913	12.777	1.71328	1.21312	0.0147861	0.295722	0.25974	0.998125
952	LOC105248505	for	no	4	34.225	2.74053	0.48075	0.230348	cosine	12	8	4	20	40.5752	30.2664	10.3088	1.3406	1.08955	0.0147861	0.295722	0.25974	0.998125
953	LOC105248507	for	no	10	4.23387	1.23214	0.48075	0.230348	cosine	12	6	12	24	6.68448	2.70044	3.98404	2.47533	1.4844	0.0147861	0.295722	0.25974	0.998125
954	LOC105248510	for	no	4	60.7652	5.18444	0.48075	0.230348	cosine	12	12	6	24	68.1911	50.0559	18.1352	1.3623	1.15369	0.0147861	0.295722	0.25974	0.998125
955	LOC105248868	for	no	10	23.1608	1.44291	0.48075	0.230348	cosine	12	12	6	24	26.3685	21.0806	5.2879	1.25084	1.05858	0.0147861	0.295722	0.25974	0.998125
956	LOC105249009	for	no	6	248.067	21.4721	0.48075	0.230348	cosine	12	12	2	12	284.482	218.922	65.56	1.29947	1.16305	0.0147861	0.295722	0.25974	0.998125
957	LOC105249725	for	no	8	1.42957	0.524602	0.48075	0.230348	cosine	12	4	8	12	2.46517	0.348948	2.11622	7.06458	1.65964	0.0147861	0.295722	0.25974	0.998125
958	LOC105250099	for	no	10	34.9608	5.02546	0.48075	0.230348	cosine	12	12	4	24	44.4939	26.7697	17.7242	1.6621	1.25285	0.0147861	0.295722	0.25974	0.998125
959	LOC105250405	for	no	10	3.51109	0.528144	0.48075	0.230348	cosine	12	4	10	16	4.61378	2.57343	2.04035	1.79285	1.21314	0.0147861	0.295722	0.25974	0.998125
960	LOC105251245	for	no	12	8.03	0.578268	0.48075	0.230348	cosine	12	4	24	4	8.96029	7.29607	1.66422	1.2281	1.16228	0.0147861	0.295722	0.25974	0.998125
961	LOC105251457	for	no	4	72.6177	8.6455	0.48075	0.230348	cosine	12	12	2	24	93.4011	63.0882	30.3129	1.48048	1.21457	0.0147861	0.295722	0.25974	0.998125
962	LOC105251652	for	no	12	37.6046	2.52025	0.48075	0.230348	cosine	12	10	12	8	40.9546	31.6766	9.278	1.2929	1.09236	0.0147861	0.295722	0.25974	0.998125
963	LOC105251986	for	no	12	25.7897	1.92356	0.48075	0.230348	cosine	12	10	12	8	28.9953	22.3809	6.6144	1.29554	1.09065	0.0147861	0.295722	0.25974	0.998125
964	LOC105252031	for	no	8	22.3237	14.5606	0.48075	0.230348	cosine	12	4	8	2	54.8178	12.228	42.5898	4.48297	3.03449	0.0147861	0.295722	0.25974	0.998125
965	LOC105252190	for	no	4	76.6841	4.04099	0.48075	0.230348	cosine	12	10	4	22	83.4266	70.3697	13.0569	1.18555	1.09382	0.0147861	0.295722	0.25974	0.998125
966	LOC105252219	for	no	10	23.0478	1.40433	0.48075	0.230348	cosine	12	6	2	18	24.6701	20.4001	4.27	1.20931	1.11757	0.0147861	0.295722	0.25974	0.998125
967	LOC105252568	for	no	4	20.8454	1.57263	0.48075	0.230348	cosine	12	8	4	24	23.2131	17.467	5.7461	1.32897	1.10877	0.0147861	0.295722	0.25974	0.998125
968	LOC105252611	for	no	4	57.1857	4.28279	0.48075	0.230348	cosine	12	12	4	12	66.6479	48.457	18.1909	1.3754	1.07568	0.0147861	0.295722	0.25974	0.998125
969	LOC105252730	for	no	6	8.22297	0.817955	0.48075	0.230348	cosine	12	10	4	12	9.8591	6.80838	3.05072	1.44808	1.14242	0.0147861	0.295722	0.25974	0.998125
970	LOC105252744	for	no	12	3.39256	0.878882	0.48075	0.230348	cosine	12	6	12	20	5.57443	2.14893	3.4255	2.59405	1.35849	0.0147861	0.295722	0.25974	0.998125
971	LOC105252810	for	no	12	14.762	2.71794	0.48075	0.230348	cosine	12	4	10	4	20.2393	11.4371	8.8022	1.76962	1.30423	0.0147861	0.295722	0.25974	0.998125
972	LOC105252862	for	no	12	74.6074	3.33788	0.48075	0.230348	cosine	12	8	16	20	78.7414	67.9654	10.776	1.15855	1.03988	0.0147861	0.295722	0.25974	0.998125
973	LOC105253224	for	no	10	54.1718	7.91502	0.48075	0.230348	cosine	12	4	22	4	67.4976	39.0393	28.4583	1.72897	1.18105	0.0147861	0.295722	0.25974	0.998125
974	LOC105253284	for	no	2	2.72643	0.610391	0.48075	0.230348	cosine	12	8	4	16	4.18628	1.94462	2.24166	2.15275	1.20918	0.0147861	0.295722	0.25974	0.998125
975	LOC105253931	for	no	6	3.95776	0.680845	0.48075	0.230348	cosine	12	10	6	22	4.87164	2.78056	2.09108	1.75204	1.27474	0.0147861	0.295722	0.25974	0.998125
976	LOC105253984	for	no	8	5.30185	0.738748	0.48075	0.230348	cosine	12	4	20	2	6.48429	4.22143	2.26286	1.53604	1.31602	0.0147861	0.295722	0.25974	0.998125
977	LOC105254098	for	no	6	34.8459	2.21312	0.48075	0.230348	cosine	12	10	10	22	38.8246	31.1529	7.6717	1.24626	1.11508	0.0147861	0.295722	0.25974	0.998125
978	LOC105254486	for	no	6	40.0042	4.51472	0.48075	0.230348	cosine	12	10	8	22	47.9404	31.4976	16.4428	1.52203	1.1489	0.0147861	0.295722	0.25974	0.998125
979	LOC105254552	for	no	4	19.6096	1.15775	0.48075	0.230348	cosine	12	10	4	10	21.5948	17.6112	3.9836	1.2262	1.10002	0.0147861	0.295722	0.25974	0.998125
980	LOC105254788	for	no	10	4.88517	0.875456	0.48075	0.230348	cosine	12	12	4	24	6.35927	3.37032	2.98895	1.88684	1.27463	0.0147861	0.295722	0.25974	0.998125
981	LOC105255159	for	no	8	2.78828	0.961558	0.48075	0.230348	cosine	12	12	8	14	4.48357	1.20509	3.27848	3.72053	1.45299	0.0147861	0.295722	0.25974	0.998125
982	LOC105255385	for	no	10	81.9172	6.14233	0.48075	0.230348	cosine	12	4	22	4	91.0961	69.9455	21.1506	1.30239	1.10423	0.0147861	0.295722	0.25974	0.998125
983	LOC105255939	for	no	10	6.36649	1.14356	0.48075	0.230348	cosine	12	6	22	18	8.73892	4.83374	3.90518	1.8079	1.24932	0.0147861	0.295722	0.25974	0.998125
984	LOC105256009	for	no	6	3.66069	0.80851	0.48075	0.230348	cosine	12	10	18	22	5.26069	2.7734	2.48729	1.89684	1.47775	0.0147861	0.295722	0.25974	0.998125
985	LOC105256129	for	no	4	23.019	2.7029	0.48075	0.230348	cosine	12	10	4	22	28.0149	19.3018	8.7131	1.45141	1.17555	0.0147861	0.295722	0.25974	0.998125
986	LOC105256348	for	no	10	7.67503	1.06784	0.48075	0.230348	cosine	12	4	6	4	9.34786	6.20326	3.1446	1.50693	1.26909	0.0147861	0.295722	0.25974	0.998125
987	LOC105256479	for	no	4	63.0471	4.0272	0.48075	0.230348	cosine	12	8	6	8	71.4123	56.5518	14.8605	1.26278	1.08706	0.0147861	0.295722	0.25974	0.998125
988	LOC105256514	for	no	8	59.896	2.91263	0.48075	0.230348	cosine	12	2	24	14	63.9474	55.3767	8.5707	1.15477	1.09714	0.0147861	0.295722	0.25974	0.998125
989	LOC105256646	for	no	10	12.6964	1.00798	0.48075	0.230348	cosine	12	6	10	2	14.0849	10.2185	3.8664	1.37837	1.10055	0.0147861	0.295722	0.25974	0.998125
990	LOC105256648	for	no	10	2.43396	0.38782	0.48075	0.230348	cosine	12	12	10	14	3.28165	1.68969	1.59196	1.94216	1.18919	0.0147861	0.295722	0.25974	0.998125
991	LOC105256733	for	no	4	17.6489	2.7349	0.48075	0.230348	cosine	12	8	4	20	22.0415	13.6359	8.4056	1.61643	1.32548	0.0147861	0.295722	0.25974	0.998125
992	LOC105257087	for	no	4	147.46	9.72799	0.48075	0.230348	cosine	12	12	20	10	162.365	126.665	35.7	1.28185	1.06817	0.0147861	0.295722	0.25974	0.998125
993	LOC105257167	for	no	12	44.5082	2.45127	0.48075	0.230348	cosine	12	4	12	20	49.1789	40.7573	8.4216	1.20663	1.073	0.0147861	0.295722	0.25974	0.998125
994	LOC105257429	for	no	12	2.48176	0.16362	0.48075	0.230348	cosine	12	6	8	6	2.78318	2.13952	0.64366	1.30084	1.07551	0.0147861	0.295722	0.25974	0.998125
995	LOC105257593	for	no	10	22.8256	2.94468	0.48075	0.230348	cosine	12	12	22	24	26.8658	18.093	8.7728	1.48487	1.19424	0.0147861	0.295722	0.25974	0.998125
996	LOC105257615	for	no	4	84.22	3.18234	0.48075	0.230348	cosine	12	8	4	8	90.3886	76.7367	13.6519	1.17791	1.03535	0.0147861	0.295722	0.25974	0.998125
997	LOC105257858	for	no	4	9.39124	1.86204	0.48075	0.230348	cosine	12	10	8	12	12.832	6.03572	6.79628	2.12601	1.31609	0.0147861	0.295722	0.25974	0.998125
998	LOC105257963	for	no	12	149.238	31.279	0.48075	0.230348	cosine	12	6	12	18	199.863	110.032	89.831	1.81641	1.53339	0.0147861	0.295722	0.25974	0.998125
999	LOC105257966	for	no	4	2.49115	0.408303	0.48075	0.230348	cosine	12	12	6	10	3.52055	1.95661	1.56394	1.79931	1.15791	0.0147861	0.295722	0.25974	0.998125
1000	LOC105258024	for	no	12	320.619	32.2846	0.48075	0.230348	cosine	12	8	12	18	383.444	271.502	111.942	1.41231	1.1817	0.0147861	0.295722	0.25974	0.998125
1001	LOC105258305	for	no	6	49.2602	2.92594	0.48075	0.230348	cosine	12	10	6	22	53.0924	44.1877	8.9047	1.20152	1.10052	0.0147861	0.295722	0.25974	0.998125
1002	LOC105258607	for	no	10	1.94141	0.32089	0.48075	0.230348	cosine	12	12	20	12	2.5084	1.49628	1.01212	1.67642	1.31816	0.0147861	0.295722	0.25974	0.998125
1003	LOC105258766	for	no	10	28.1077	2.41114	0.48075	0.230348	cosine	12	6	10	18	33.8544	24.9433	8.9111	1.35725	1.10756	0.0147861	0.295722	0.25974	0.998125
1004	LOC105258826	for	no	10	19.1898	1.47681	0.48075	0.230348	cosine	12	6	10	18	21.3529	16.8221	4.5308	1.26934	1.12178	0.0147861	0.295722	0.25974	0.998125
1005	LOC105259071	for	no	6	24.5629	1.88647	0.48075	0.230348	cosine	12	10	12	10	27.7696	21.6334	6.1362	1.28364	1.0938	0.0147861	0.295722	0.25974	0.998125
1006	LOC105259218	for	no	8	12.5932	1.22495	0.48075	0.230348	cosine	12	2	20	2	15.3011	10.2535	5.0476	1.49228	1.09764	0.0147861	0.295722	0.25974	0.998125
1007	LOC105259248	for	no	6	15.9418	0.776825	0.48075	0.230348	cosine	12	0	18	12	17.4955	14.9637	2.5318	1.1692	1.05792	0.0147861	0.295722	0.25974	0.998125
1008	LOC105259346	for	no	4	50.299	2.88518	0.48075	0.230348	cosine	12	8	4	24	55.8718	46.7677	9.1041	1.19467	1.08187	0.0147861	0.295722	0.25974	0.998125
1009	LOC105259582	for	no	10	11.6211	2.09588	0.48075	0.230348	cosine	12	4	22	4	15.3744	7.90405	7.47035	1.94513	1.40129	0.0147861	0.295722	0.25974	0.998125
1010	LOC109609716	for	no	10	15.7785	2.07258	0.48075	0.230348	cosine	12	12	10	14	18.8393	12.2662	6.5731	1.53587	1.1878	0.0147861	0.295722	0.25974	0.998125
1011	LOC109609939	for	no	4	3.83954	0.851197	0.48075	0.230348	cosine	12	10	4	22	4.94591	2.13717	2.80874	2.31423	1.51856	0.0147861	0.295722	0.25974	0.998125
1012	LOC109610431	for	no	4	1.07695	0.416762	0.48075	0.230348	cosine	12	10	8	14	2.03972	0.376691	1.66303	5.41484	1.42978	0.0147861	0.295722	0.25974	0.998125
1013	LOC112637404	for	no	8	4.45682	0.472422	0.48075	0.230348	cosine	12	12	20	24	5.27875	3.6059	1.67285	1.46392	1.14749	0.0147861	0.295722	0.25974	0.998125
1014	LOC112637537	for	no	4	1.52792	0.58387	0.48075	0.230348	cosine	12	10	16	22	2.91133	0.726616	2.18471	4.0067	1.6514	0.0147861	0.295722	0.25974	0.998125
1015	LOC112637896	for	no	10	8.32197	3.301	0.48075	0.230348	cosine	12	6	2	18	13.0149	4.08855	8.92635	3.18326	2.3715	0.0147861	0.295722	0.25974	0.998125
1016	LOC112638178	for	no	2	1.67766	0.686483	0.48075	0.230348	cosine	12	8	10	8	3.46676	0.640903	2.82586	5.40918	1.52245	0.0147861	0.295722	0.25974	0.998125
1017	LOC112638270	for	no	4	7.9004	1.47034	0.48075	0.230348	cosine	12	8	4	24	11.0986	5.53207	5.56653	2.00623	1.14846	0.0147861	0.295722	0.25974	0.998125
1018	LOC112639212	for	no	4	102.638	9.9293	0.48075	0.230348	cosine	12	10	10	24	120.496	82.0674	38.4286	1.46826	1.07639	0.0147861	0.295722	0.25974	0.998125
1019	LOC112639296	for	no	10	1.44915	0.389521	0.48075	0.230348	cosine	12	4	12	2	2.01526	0.522692	1.49257	3.85554	1.26939	0.0147861	0.295722	0.25974	0.998125
1020	LOC112639402	for	no	4	4.44495	2.2636	0.48075	0.230348	cosine	12	8	4	16	10.3257	1.15478	9.17092	8.9417	1.83831	0.0147861	0.295722	0.25974	0.998125
1021	LOC112639820	for	no	4	3.93746	1.17857	0.48075	0.230348	cosine	12	12	4	12	6.32025	2.15655	4.1637	2.93072	1.63702	0.0147861	0.295722	0.25974	0.998125
1022	LOC105247759	for	no	10	44.7616	3.76412	0.476731	0.23925	cosine	12	8	10	8	52.3821	39.6332	12.7489	1.32167	1.06031	0.0154801	0.309601	0.270729	0.998125
1023	LOC105247874	for	no	10	26.6154	1.16873	0.476731	0.23925	cosine	12	8	10	6	28.4789	24.6915	3.7874	1.15339	1.05936	0.0154801	0.309601	0.270729	0.998125
1024	LOC105248054	for	no	10	4.95033	1.03736	0.476731	0.23925	cosine	12	8	22	8	7.00585	3.58534	3.42051	1.95403	1.41336	0.0154801	0.309601	0.270729	0.998125
1025	LOC105248489	for	no	8	8.61522	3.4096	0.476731	0.23925	cosine	12	10	8	22	18.4704	2.90773	15.5627	6.35217	1.17915	0.0154801	0.309601	0.270729	0.998125
1026	LOC105248912	for	no	6	19.105	1.93625	0.476731	0.23925	cosine	12	8	6	16	24.4458	16.8374	7.6084	1.45187	1.13012	0.0154801	0.309601	0.270729	0.998125
1027	LOC105248913	for	no	10	11.7824	1.25052	0.476731	0.23925	cosine	12	8	4	20	13.8106	10.0164	3.7942	1.3788	1.16098	0.0154801	0.309601	0.270729	0.998125
1028	LOC105249049	for	no	8	36.0831	5.43225	0.476731	0.23925	cosine	12	10	8	2	44.9991	28.9183	16.0808	1.55608	1.24053	0.0154801	0.309601	0.270729	0.998125
1029	LOC105249075	for	no	10	18.2786	1.91124	0.476731	0.23925	cosine	12	8	10	8	23.2292	15.744	7.4852	1.47543	1.0924	0.0154801	0.309601	0.270729	0.998125
1030	LOC105249101	for	no	10	8.45122	0.868675	0.476731	0.23925	cosine	12	8	6	8	9.72327	6.68743	3.03584	1.45396	1.11681	0.0154801	0.309601	0.270729	0.998125
1031	LOC105249401	for	no	8	11.1635	2.09644	0.476731	0.23925	cosine	12	10	4	22	14.8553	7.43147	7.42383	1.99897	1.3228	0.0154801	0.309601	0.270729	0.998125
1032	LOC105249463	for	no	10	7.86452	0.635339	0.476731	0.23925	cosine	12	8	12	8	8.89441	6.93756	1.95685	1.28207	1.17093	0.0154801	0.309601	0.270729	0.998125
1033	LOC105249536	for	no	8	32.4918	2.94406	0.476731	0.23925	cosine	12	10	2	22	39.9343	29.0776	10.8567	1.37337	1.13989	0.0154801	0.309601	0.270729	0.998125
1034	LOC105249727	for	no	10	13.919	1.46698	0.476731	0.23925	cosine	12	8	22	18	16.2085	11.3289	4.8796	1.43072	1.1468	0.0154801	0.309601	0.270729	0.998125
1035	LOC105249763	for	no	10	16.3841	0.964461	0.476731	0.23925	cosine	12	8	16	8	18.0428	14.7487	3.2941	1.22335	1.09454	0.0154801	0.309601	0.270729	0.998125
1036	LOC105249913	for	no	6	18.3796	0.718072	0.476731	0.23925	cosine	12	8	6	20	19.5621	16.999	2.5631	1.15078	1.07044	0.0154801	0.309601	0.270729	0.998125
1037	LOC105249916	for	no	10	7.34012	0.620867	0.476731	0.23925	cosine	12	8	22	8	8.58736	6.3311	2.25626	1.35638	1.10144	0.0154801	0.309601	0.270729	0.998125
1038	LOC105249974	for	no	10	17.4386	1.26526	0.476731	0.23925	cosine	12	8	22	8	19.6271	15.4267	4.2004	1.27228	1.11855	0.0154801	0.309601	0.270729	0.998125
1039	LOC105250047	for	no	10	11.7501	1.08652	0.476731	0.23925	cosine	12	8	12	2	13.3349	8.87514	4.45976	1.5025	1.04737	0.0154801	0.309601	0.270729	0.998125
1040	LOC105250110	for	no	10	47.0074	5.74257	0.476731	0.23925	cosine	12	8	10	20	60.0924	39.665	20.4274	1.515	1.21216	0.0154801	0.309601	0.270729	0.998125
1041	LOC105250344	for	no	6	31.7479	2.61499	0.476731	0.23925	cosine	12	8	12	2	36.3445	27.0976	9.2469	1.34124	1.13466	0.0154801	0.309601	0.270729	0.998125
1042	LOC105250351	for	no	10	23.4377	2.58205	0.476731	0.23925	cosine	12	8	22	2	26.5373	17.6005	8.9368	1.50776	1.1328	0.0154801	0.309601	0.270729	0.998125
1043	LOC105250438	for	no	10	63.2607	10.0924	0.476731	0.23925	cosine	12	8	10	2	85.0989	44.2736	40.8253	1.92211	1.24462	0.0154801	0.309601	0.270729	0.998125
1044	LOC105250500	for	no	6	48.3228	3.93421	0.476731	0.23925	cosine	12	8	4	22	55.9088	43.2282	12.6806	1.29334	1.16821	0.0154801	0.309601	0.270729	0.998125
1045	LOC105250818	for	no	10	38.7931	1.49429	0.476731	0.23925	cosine	12	8	10	8	41.2729	36.5907	4.6822	1.12796	1.0686	0.0154801	0.309601	0.270729	0.998125
1046	LOC105251065	for	no	10	125.381	71.8002	0.476731	0.23925	cosine	12	8	10	20	309.308	57.6278	251.68	5.36734	2.28851	0.0154801	0.309601	0.270729	0.998125
1047	LOC105251076	for	no	10	37.1778	2.44596	0.476731	0.23925	cosine	12	8	10	2	40.5897	32.0736	8.5161	1.26552	1.09705	0.0154801	0.309601	0.270729	0.998125
1048	LOC105251089	for	no	10	19.3016	2.7941	0.476731	0.23925	cosine	12	8	22	8	26.1567	14.9216	11.2351	1.75294	1.16949	0.0154801	0.309601	0.270729	0.998125
1049	LOC105251197	for	no	10	33.2924	2.09337	0.476731	0.23925	cosine	12	8	10	8	37.0589	29.8446	7.2143	1.24173	1.11549	0.0154801	0.309601	0.270729	0.998125
1050	LOC105251220	for	no	6	15.4155	1.78971	0.476731	0.23925	cosine	12	8	18	8	18.0941	11.8189	6.2752	1.53095	1.13739	0.0154801	0.309601	0.270729	0.998125
1051	LOC105251302	for	no	10	64.4337	8.53392	0.476731	0.23925	cosine	12	8	10	8	82.5901	55.7806	26.8095	1.48062	1.18239	0.0154801	0.309601	0.270729	0.998125
1052	LOC105251312	for	no	10	1.05504	0.224844	0.476731	0.23925	cosine	12	8	22	6	1.41338	0.658369	0.755011	2.14679	1.33561	0.0154801	0.309601	0.270729	0.998125
1053	LOC105251317	for	no	8	18.8843	3.02397	0.476731	0.23925	cosine	12	10	8	10	24.4087	14.7293	9.6794	1.65715	1.30217	0.0154801	0.309601	0.270729	0.998125
1054	LOC105251392	for	no	10	79.3997	50.7005	0.476731	0.23925	cosine	12	8	12	8	212.17	32.2271	179.943	6.58359	2.77312	0.0154801	0.309601	0.270729	0.998125
1055	LOC105251480	for	no	10	6.84065	0.860714	0.476731	0.23925	cosine	12	8	10	18	8.60857	6.00795	2.60062	1.43286	1.23743	0.0154801	0.309601	0.270729	0.998125
1056	LOC105251613	for	no	8	2.18947	0.877751	0.476731	0.23925	cosine	12	10	6	10	4.15794	1.0742	3.08374	3.87073	1.97989	0.0154801	0.309601	0.270729	0.998125
1057	LOC105251969	for	no	8	10.9862	1.73269	0.476731	0.23925	cosine	12	6	4	18	14.2021	8.79285	5.40925	1.61519	1.35075	0.0154801	0.309601	0.270729	0.998125
1058	LOC105252123	for	no	6	21.8318	1.67273	0.476731	0.23925	cosine	12	8	10	8	25.2609	19.3945	5.8664	1.30248	1.13832	0.0154801	0.309601	0.270729	0.998125
1059	LOC105252252	for	no	10	6.00385	1.23539	0.476731	0.23925	cosine	12	8	10	20	8.932	4.393	4.539	2.03323	1.28645	0.0154801	0.309601	0.270729	0.998125
1060	LOC105252284	for	no	10	42.7824	2.28595	0.476731	0.23925	cosine	12	8	24	2	46.1182	37.3774	8.7408	1.23385	1.03707	0.0154801	0.309601	0.270729	0.998125
1061	LOC105252439	for	no	10	32.9814	4.76362	0.476731	0.23925	cosine	12	8	22	8	40.0754	24.972	15.1034	1.60481	1.19684	0.0154801	0.309601	0.270729	0.998125
1062	LOC105252501	for	no	8	12.2259	1.53435	0.476731	0.23925	cosine	12	10	8	10	15.1012	8.94889	6.15231	1.68749	1.1682	0.0154801	0.309601	0.270729	0.998125
1063	LOC105252728	for	no	10	8.48847	1.39501	0.476731	0.23925	cosine	12	8	10	8	11.0307	6.51288	4.51782	1.69367	1.36167	0.0154801	0.309601	0.270729	0.998125
1064	LOC105252738	for	no	10	3.42074	0.428761	0.476731	0.23925	cosine	12	8	24	2	4.31566	2.79433	1.52133	1.54443	1.1134	0.0154801	0.309601	0.270729	0.998125
1065	LOC105252787	for	no	6	27.8951	1.78723	0.476731	0.23925	cosine	12	8	6	8	30.8205	24.3916	6.4289	1.26357	1.08844	0.0154801	0.309601	0.270729	0.998125
1066	LOC105252807	for	no	8	9.34906	1.40494	0.476731	0.23925	cosine	12	6	20	6	10.7668	6.49381	4.27299	1.65801	1.21005	0.0154801	0.309601	0.270729	0.998125
1067	LOC105252991	for	no	10	52.3087	8.93407	0.476731	0.23925	cosine	12	8	10	2	67.938	36.6067	31.3313	1.85589	1.21446	0.0154801	0.309601	0.270729	0.998125
1068	LOC105253012	for	no	6	3.75231	0.581139	0.476731	0.23925	cosine	12	8	18	22	4.85279	3.02119	1.8316	1.60625	1.21267	0.0154801	0.309601	0.270729	0.998125
1069	LOC105253164	for	no	8	97.6364	15.1452	0.476731	0.23925	cosine	12	10	8	22	125.426	75.0601	50.3659	1.67101	1.26201	0.0154801	0.309601	0.270729	0.998125
1070	LOC105253168	for	no	10	26.3526	1.32724	0.476731	0.23925	cosine	12	8	10	8	28.8274	24.5947	4.2327	1.1721	1.06785	0.0154801	0.309601	0.270729	0.998125
1071	LOC105253183	for	no	8	22.6669	4.70331	0.476731	0.23925	cosine	12	6	2	18	32.184	11.7232	20.4608	2.74533	1.27268	0.0154801	0.309601	0.270729	0.998125
1072	LOC105253212	for	no	10	12.2694	1.2587	0.476731	0.23925	cosine	12	8	10	2	14.2594	9.41807	4.84133	1.51405	1.12038	0.0154801	0.309601	0.270729	0.998125
1073	LOC105253245	for	no	10	60.5838	2.30526	0.476731	0.23925	cosine	12	8	16	8	64.569	56.7046	7.8644	1.13869	1.04799	0.0154801	0.309601	0.270729	0.998125
1074	LOC105253254	for	no	10	17.9921	1.40351	0.476731	0.23925	cosine	12	8	10	20	19.8754	14.7486	5.1268	1.34761	1.08134	0.0154801	0.309601	0.270729	0.998125
1075	LOC105253360	for	no	10	1.97357	0.89483	0.476731	0.23925	cosine	12	8	12	8	3.86679	0.784441	3.08235	4.92936	2.10998	0.0154801	0.309601	0.270729	0.998125
1076	LOC105253417	for	no	10	11.511	1.48542	0.476731	0.23925	cosine	12	8	10	2	14.349	9.82576	4.52324	1.46035	1.2394	0.0154801	0.309601	0.270729	0.998125
1077	LOC105253445	for	no	10	43.4561	2.21863	0.476731	0.23925	cosine	12	8	10	2	45.9281	37.9532	7.9749	1.21012	1.07884	0.0154801	0.309601	0.270729	0.998125
1078	LOC105253500	for	no	10	25.4049	2.53552	0.476731	0.23925	cosine	12	8	22	2	28.3397	20.5081	7.8316	1.38188	1.12329	0.0154801	0.309601	0.270729	0.998125
1079	LOC105253536	for	no	8	17.6233	3.3161	0.476731	0.23925	cosine	12	10	8	12	25.6972	13.1517	12.5455	1.95391	1.28459	0.0154801	0.309601	0.270729	0.998125
1080	LOC105253749	for	no	10	32.0548	4.29957	0.476731	0.23925	cosine	12	8	10	2	37.9734	23.2228	14.7506	1.63518	1.19087	0.0154801	0.309601	0.270729	0.998125
1081	LOC105253814	for	no	6	108.87	3.53067	0.476731	0.23925	cosine	12	8	4	22	113.9	103.038	10.862	1.10542	1.06339	0.0154801	0.309601	0.270729	0.998125
1082	LOC105253844	for	no	10	21.9144	2.76401	0.476731	0.23925	cosine	12	8	10	2	26.4949	17.3312	9.1637	1.52874	1.16931	0.0154801	0.309601	0.270729	0.998125
1083	LOC105253954	for	no	10	4.824	0.51081	0.476731	0.23925	cosine	12	8	10	2	5.64916	4.0591	1.59006	1.39173	1.18174	0.0154801	0.309601	0.270729	0.998125
1084	LOC105254110	for	no	8	4.72658	1.33607	0.476731	0.23925	cosine	12	10	8	22	7.6214	3.06019	4.56121	2.4905	1.34799	0.0154801	0.309601	0.270729	0.998125
1085	LOC105254179	for	no	8	88.7449	7.89456	0.476731	0.23925	cosine	12	6	8	6	102.826	77.2044	25.6216	1.33187	1.17384	0.0154801	0.309601	0.270729	0.998125
1086	LOC105254207	for	no	10	5.00281	1.48916	0.476731	0.23925	cosine	12	8	10	4	7.71959	2.97542	4.74417	2.59445	1.63798	0.0154801	0.309601	0.270729	0.998125
1087	LOC105254280	for	no	6	57.6905	1.96088	0.476731	0.23925	cosine	12	8	12	20	60.0693	54.6069	5.4624	1.10003	1.07219	0.0154801	0.309601	0.270729	0.998125
1088	LOC105254390	for	no	6	19.4276	0.835929	0.476731	0.23925	cosine	12	8	4	8	20.7588	17.6344	3.1244	1.17718	1.04362	0.0154801	0.309601	0.270729	0.998125
1089	LOC105254565	for	no	10	54.0259	9.51034	0.476731	0.23925	cosine	12	8	22	8	75.7983	42.4991	33.2992	1.78353	1.21693	0.0154801	0.309601	0.270729	0.998125
1090	LOC105254789	for	no	10	52.7846	2.75733	0.476731	0.23925	cosine	12	8	10	2	57.402	48.3467	9.0553	1.1873	1.09706	0.0154801	0.309601	0.270729	0.998125
1091	LOC105254795	for	no	10	16.2167	1.32232	0.476731	0.23925	cosine	12	8	22	2	18.6536	14.6415	4.0121	1.27402	1.1706	0.0154801	0.309601	0.270729	0.998125
1092	LOC105255023	for	no	10	47.6107	5.04867	0.476731	0.23925	cosine	12	8	22	8	56.3664	40.6435	15.7229	1.38685	1.19301	0.0154801	0.309601	0.270729	0.998125
1093	LOC105255063	for	no	8	54.4461	2.11076	0.476731	0.23925	cosine	12	6	4	6	58.2915	51.4499	6.8416	1.13298	1.07534	0.0154801	0.309601	0.270729	0.998125
1094	LOC105255247	for	no	10	17.4574	1.81148	0.476731	0.23925	cosine	12	8	10	2	19.8863	12.7865	7.0998	1.55526	1.14263	0.0154801	0.309601	0.270729	0.998125
1095	LOC105255464	for	no	8	501.725	43.3853	0.476731	0.23925	cosine	12	6	8	18	616.639	453.619	163.02	1.35938	1.06626	0.0154801	0.309601	0.270729	0.998125
1096	LOC105255541	for	no	6	70.8791	3.22336	0.476731	0.23925	cosine	12	8	10	20	76.6217	67.2205	9.4012	1.13986	1.09398	0.0154801	0.309601	0.270729	0.998125
1097	LOC105255565	for	no	10	2.84327	1.44759	0.476731	0.23925	cosine	12	8	6	18	5.80221	1.50838	4.29383	3.84665	2.0433	0.0154801	0.309601	0.270729	0.998125
1098	LOC105255583	for	no	10	17.9277	0.999381	0.476731	0.23925	cosine	12	8	10	20	20.1168	16.4806	3.6362	1.22064	1.09167	0.0154801	0.309601	0.270729	0.998125
1099	LOC105255696	for	no	10	12.1619	1.65933	0.476731	0.23925	cosine	12	8	12	18	14.7796	8.99858	5.78102	1.64244	1.2026	0.0154801	0.309601	0.270729	0.998125
1100	LOC105256071	for	no	8	1.2045	0.203767	0.476731	0.23925	cosine	12	6	20	6	1.59763	0.911006	0.686624	1.7537	1.32911	0.0154801	0.309601	0.270729	0.998125
1101	LOC105256082	for	no	10	34.2314	1.42555	0.476731	0.23925	cosine	12	8	10	8	36.4819	31.9604	4.5215	1.14147	1.08269	0.0154801	0.309601	0.270729	0.998125
1102	LOC105256145	for	no	8	79.1743	4.52661	0.476731	0.23925	cosine	12	10	20	2	88.2673	72.8177	15.4496	1.21217	1.07585	0.0154801	0.309601	0.270729	0.998125
1103	LOC105256334	for	no	10	40.3186	2.02994	0.476731	0.23925	cosine	12	8	10	2	44.4668	36.4969	7.9699	1.21837	1.04981	0.0154801	0.309601	0.270729	0.998125
1104	LOC105256443	for	no	8	47.477	3.00697	0.476731	0.23925	cosine	12	6	2	16	54.2201	42.4998	11.7203	1.27577	1.0697	0.0154801	0.309601	0.270729	0.998125
1105	LOC105256561	for	no	8	126.077	10.1186	0.476731	0.23925	cosine	12	6	20	18	140.819	108.321	32.498	1.30002	1.1253	0.0154801	0.309601	0.270729	0.998125
1106	LOC105256582	for	no	8	126.048	15.8387	0.476731	0.23925	cosine	12	10	2	10	151.914	96.1968	55.7172	1.5792	1.1801	0.0154801	0.309601	0.270729	0.998125
1107	LOC105256732	for	no	8	9.39517	1.84771	0.476731	0.23925	cosine	12	10	4	22	12.7955	6.22316	6.57234	2.05611	1.28692	0.0154801	0.309601	0.270729	0.998125
1108	LOC105256827	for	no	6	10.858	2.25012	0.476731	0.23925	cosine	12	8	10	20	14.958	7.69	7.268	1.94512	1.46461	0.0154801	0.309601	0.270729	0.998125
1109	LOC105257267	for	no	8	30.3064	4.27093	0.476731	0.23925	cosine	12	10	8	22	37.0637	23.7601	13.3036	1.55991	1.23005	0.0154801	0.309601	0.270729	0.998125
1110	LOC105257628	for	no	8	236.627	40.5914	0.476731	0.23925	cosine	12	10	8	12	303.343	156.032	147.311	1.94411	1.19279	0.0154801	0.309601	0.270729	0.998125
1111	LOC105257816	for	no	8	44.2344	12.0279	0.476731	0.23925	cosine	12	10	8	12	78.2462	32.6394	45.6068	2.39729	1.40492	0.0154801	0.309601	0.270729	0.998125
1112	LOC105257953	for	no	10	13.3456	1.17323	0.476731	0.23925	cosine	12	8	12	8	16.0609	12.2244	3.8365	1.31384	1.1249	0.0154801	0.309601	0.270729	0.998125
1113	LOC105257969	for	no	10	117.029	18.6443	0.476731	0.23925	cosine	12	8	10	18	147.323	86.6356	60.6874	1.70049	1.2943	0.0154801	0.309601	0.270729	0.998125
1114	LOC105258306	for	no	10	16.3517	2.09266	0.476731	0.23925	cosine	12	8	10	2	20.5985	13.4415	7.157	1.53246	1.18106	0.0154801	0.309601	0.270729	0.998125
1115	LOC105258324	for	no	6	38.0472	2.81428	0.476731	0.23925	cosine	12	8	6	2	42.2453	33.3502	8.8951	1.26672	1.13644	0.0154801	0.309601	0.270729	0.998125
1116	LOC105258470	for	no	10	56.5284	3.37654	0.476731	0.23925	cosine	12	8	2	8	62.5964	51.3269	11.2695	1.21956	1.07429	0.0154801	0.309601	0.270729	0.998125
1117	LOC105258705	for	no	8	466.085	23.9088	0.476731	0.23925	cosine	12	10	8	10	523.7	424.641	99.059	1.23328	1.05469	0.0154801	0.309601	0.270729	0.998125
1118	LOC105258784	for	no	8	47.9522	5.05203	0.476731	0.23925	cosine	12	10	8	22	59.4597	41.393	18.0667	1.43647	1.19644	0.0154801	0.309601	0.270729	0.998125
1119	LOC105258893	for	no	10	25.208	1.07147	0.476731	0.23925	cosine	12	8	24	8	26.7578	23.2102	3.5476	1.15285	1.04899	0.0154801	0.309601	0.270729	0.998125
1120	LOC105258899	for	no	10	45.372	7.66144	0.476731	0.23925	cosine	12	8	10	2	59.9421	28.7179	31.2242	2.08727	1.20998	0.0154801	0.309601	0.270729	0.998125
1121	LOC105259018	for	no	10	146.212	11.7099	0.476731	0.23925	cosine	12	8	10	2	166.32	118.626	47.694	1.40205	1.07967	0.0154801	0.309601	0.270729	0.998125
1122	LOC105259105	for	no	8	1.34249	0.304708	0.476731	0.23925	cosine	12	6	10	14	1.81327	0.750725	1.06255	2.41536	1.31146	0.0154801	0.309601	0.270729	0.998125
1123	LOC105259197	for	no	6	8.73774	0.76958	0.476731	0.23925	cosine	12	8	18	24	9.88865	7.278	2.61065	1.3587	1.11275	0.0154801	0.309601	0.270729	0.998125
1124	LOC105259223	for	no	8	9.10443	1.12988	0.476731	0.23925	cosine	12	6	22	6	11.03	6.23478	4.79522	1.76911	1.13817	0.0154801	0.309601	0.270729	0.998125
1125	LOC105259314	for	no	10	17.3114	3.5533	0.476731	0.23925	cosine	12	8	12	8	24.4373	12.5942	11.8431	1.94036	1.28822	0.0154801	0.309601	0.270729	0.998125
1126	LOC105259488	for	no	10	82.948	7.97114	0.476731	0.23925	cosine	12	8	10	20	93.9697	69.4426	24.5271	1.3532	1.19261	0.0154801	0.309601	0.270729	0.998125
1127	LOC105259563	for	no	10	21.2299	1.89408	0.476731	0.23925	cosine	12	8	22	2	23.9233	16.9279	6.9954	1.41325	1.11632	0.0154801	0.309601	0.270729	0.998125
1128	LOC105259564	for	no	10	33.6853	4.02395	0.476731	0.23925	cosine	12	8	14	8	43.1135	26.8069	16.3066	1.6083	1.10814	0.0154801	0.309601	0.270729	0.998125
1129	LOC105259592	for	no	10	37.5886	6.61611	0.476731	0.23925	cosine	12	8	10	20	53.2076	29.2766	23.931	1.81741	1.34706	0.0154801	0.309601	0.270729	0.998125
1130	LOC112637039	for	no	10	30.5101	6.12733	0.476731	0.23925	cosine	12	8	10	8	42.7661	21.2568	21.5093	2.01188	1.26275	0.0154801	0.309601	0.270729	0.998125
1131	LOC112637070	for	no	10	4.21552	0.672449	0.476731	0.23925	cosine	12	8	22	18	5.06649	3.05433	2.01216	1.65879	1.3052	0.0154801	0.309601	0.270729	0.998125
1132	LOC112637091	for	no	8	1.09818	0.303665	0.476731	0.23925	cosine	12	6	12	18	1.62649	0.652174	0.974316	2.49395	1.64581	0.0154801	0.309601	0.270729	0.998125
1133	LOC112637176	for	no	10	12.4601	1.30264	0.476731	0.23925	cosine	12	8	24	2	16.0393	11.3077	4.7316	1.41844	1.14578	0.0154801	0.309601	0.270729	0.998125
1134	LOC112638294	for	no	8	16.7244	4.81999	0.476731	0.23925	cosine	12	10	18	12	27.2052	11.6041	15.6011	2.34445	1.50882	0.0154801	0.309601	0.270729	0.998125
1135	LOC112638479	for	no	8	1.95084	0.641227	0.476731	0.23925	cosine	12	10	2	12	3.39506	0.977189	2.41787	3.47431	1.66562	0.0154801	0.309601	0.270729	0.998125
1136	LOC112638494	for	no	8	1.18577	0.401401	0.476731	0.23925	cosine	12	10	16	14	1.99246	0.545238	1.44722	3.65429	1.41366	0.0154801	0.309601	0.270729	0.998125
1137	LOC112638550	for	no	10	21.2515	1.36731	0.476731	0.23925	cosine	12	8	2	14	24.9212	20.0407	4.8805	1.24353	1.09507	0.0154801	0.309601	0.270729	0.998125
1138	LOC112638680	for	no	10	40.813	3.73055	0.476731	0.23925	cosine	12	8	22	2	48.3149	33.4837	14.8312	1.44294	1.06633	0.0154801	0.309601	0.270729	0.998125
1139	LOC112638889	for	no	10	6.34601	1.97066	0.476731	0.23925	cosine	12	8	10	6	9.81134	3.38693	6.42441	2.89682	1.60463	0.0154801	0.309601	0.270729	0.998125
1140	LOC112639174	for	no	6	22.126	2.42093	0.476731	0.23925	cosine	12	8	4	20	26.8092	18.5936	8.2156	1.44185	1.17575	0.0154801	0.309601	0.270729	0.998125
1141	LOC112638756	for	no	12	47.8437	42.3879	0.47619	0.240464	cosine	12	10	16	8	150.74	0	150.74	-10000	2.14742	0.0155756	0.311511	0.270729	0.998125
1142	LOC112639788	for	no	0	13.8055	14.9718	0.475474	0.24208	cosine	12	8	24	8	57.3944	0	57.3944	-10000	NA	0.0157029	0.314058	0.270729	0.998125
1143	LOC105247813	for	no	4	34.9109	2.60863	0.468979	0.257029	cosine	12	0	4	12	40.9797	31.5762	9.4035	1.2978	1.12044	0.0168979	0.337958	0.283716	0.998125
1144	LOC105248300	for	no	6	68.5662	5.89774	0.468979	0.257029	cosine	12	2	18	2	78.458	59.0482	19.4098	1.32871	1.13087	0.0168979	0.337958	0.283716	0.998125
1145	LOC105248949	for	no	2	4.89163	0.671902	0.468979	0.257029	cosine	12	6	2	18	5.88958	3.85732	2.03226	1.52686	1.21535	0.0168979	0.337958	0.283716	0.998125
1146	LOC105249102	for	no	0	26.8002	2.52893	0.468979	0.257029	cosine	12	4	12	8	32.3109	22.7159	9.595	1.42239	1.14872	0.0168979	0.337958	0.283716	0.998125
1147	LOC105249462	for	no	0	38.098	1.90977	0.468979	0.257029	cosine	12	8	14	8	41.0614	34.8516	6.2098	1.17818	1.09016	0.0168979	0.337958	0.283716	0.998125
1148	LOC105250051	for	no	10	13.7184	1.37817	0.468979	0.257029	cosine	12	2	10	2	15.8211	11.6605	4.1606	1.35681	1.24468	0.0168979	0.337958	0.283716	0.998125
1149	LOC105250454	for	no	4	3.12032	0.550249	0.468979	0.257029	cosine	12	0	4	12	4.30082	2.50475	1.79607	1.71707	1.33636	0.0168979	0.337958	0.283716	0.998125
1150	LOC105250610	for	no	2	1.17842	0.145606	0.468979	0.257029	cosine	12	10	2	10	1.38659	0.910053	0.476537	1.52364	1.25763	0.0168979	0.337958	0.283716	0.998125
1151	LOC105250775	for	no	10	15.4503	0.951845	0.468979	0.257029	cosine	12	2	22	8	16.9919	13.7322	3.2597	1.23738	1.09952	0.0168979	0.337958	0.283716	0.998125
1152	LOC105250952	for	no	0	21.6971	1.54541	0.468979	0.257029	cosine	12	10	2	8	23.9129	18.8283	5.0846	1.27005	1.07179	0.0168979	0.337958	0.283716	0.998125
1153	LOC105251344	for	no	0	16.5634	0.938056	0.468979	0.257029	cosine	12	8	12	18	18.2109	15.4125	2.7984	1.18157	1.10021	0.0168979	0.337958	0.283716	0.998125
1154	LOC105251440	for	no	0	3.63245	1.96096	0.468979	0.257029	cosine	12	4	12	4	7.10791	1.23066	5.87725	5.77569	2.83424	0.0168979	0.337958	0.283716	0.998125
1155	LOC105252508	for	no	10	1.18668	0.589531	0.468979	0.257029	cosine	12	2	10	16	2.32959	0.323246	2.00634	7.20686	1.92531	0.0168979	0.337958	0.283716	0.998125
1156	LOC105253033	for	no	10	69.4668	4.29749	0.468979	0.257029	cosine	12	2	22	14	78.3994	64.0463	14.3531	1.22411	1.11311	0.0168979	0.337958	0.283716	0.998125
1157	LOC105253215	for	no	2	1065.27	184.179	0.468979	0.257029	cosine	12	6	2	18	1518.09	791.654	726.436	1.91762	1.19509	0.0168979	0.337958	0.283716	0.998125
1158	LOC105253381	for	no	10	8.57897	2.4306	0.468979	0.257029	cosine	12	0	4	6	12.713	3.56688	9.14612	3.56418	1.61017	0.0168979	0.337958	0.283716	0.998125
1159	LOC105253583	for	no	2	28.2915	4.20509	0.468979	0.257029	cosine	12	10	2	22	38.5376	22.589	15.9486	1.70603	1.18735	0.0168979	0.337958	0.283716	0.998125
1160	LOC105253617	for	no	4	30.6955	3.05175	0.468979	0.257029	cosine	12	0	4	24	36.0154	27.0319	8.9835	1.33233	1.22926	0.0168979	0.337958	0.283716	0.998125
1161	LOC105254120	for	no	10	18.1567	1.58704	0.468979	0.257029	cosine	12	2	10	2	21.402	15.731	5.671	1.3605	1.13729	0.0168979	0.337958	0.283716	0.998125
1162	LOC105254326	for	no	10	12.7099	3.30255	0.468979	0.257029	cosine	12	2	10	2	18.6777	6.29045	12.3872	2.96922	1.3769	0.0168979	0.337958	0.283716	0.998125
1163	LOC105254413	for	no	6	18.6419	1.99388	0.468979	0.257029	cosine	12	2	18	2	22.0234	14.7327	7.2907	1.49487	1.12151	0.0168979	0.337958	0.283716	0.998125
1164	LOC105254578	for	no	0	36.5022	3.16002	0.468979	0.257029	cosine	12	4	12	18	41.7945	31.5272	10.2673	1.32566	1.13838	0.0168979	0.337958	0.283716	0.998125
1165	LOC105254733	for	no	6	35.0926	2.71788	0.468979	0.257029	cosine	12	2	10	16	40.5894	30.1524	10.437	1.34614	1.11921	0.0168979	0.337958	0.283716	0.998125
1166	LOC105254896	for	no	0	1.42756	0.295581	0.468979	0.257029	cosine	12	8	12	8	2.06185	0.986687	1.07516	2.08967	1.377	0.0168979	0.337958	0.283716	0.998125
1167	LOC105254987	for	no	6	34.4434	2.68066	0.468979	0.257029	cosine	12	2	18	2	37.9982	29.4371	8.5611	1.29083	1.13328	0.0168979	0.337958	0.283716	0.998125
1168	LOC105255106	for	no	2	13.8451	1.52325	0.468979	0.257029	cosine	12	6	2	18	17.318	11.4487	5.8693	1.51266	1.11123	0.0168979	0.337958	0.283716	0.998125
1169	LOC105255163	for	no	2	1.08319	0.409928	0.468979	0.257029	cosine	12	6	12	24	1.72674	0.356042	1.3707	4.84982	1.67097	0.0168979	0.337958	0.283716	0.998125
1170	LOC105255601	for	no	0	6.27113	1.08844	0.468979	0.257029	cosine	12	4	24	4	8.11373	4.34175	3.77198	1.86877	1.19448	0.0168979	0.337958	0.283716	0.998125
1171	LOC105255669	for	no	2	3.33691	2.3705	0.468979	0.257029	cosine	12	6	12	6	8.69208	0.615954	8.07613	14.1116	3.28145	0.0168979	0.337958	0.283716	0.998125
1172	LOC105258026	for	no	2	13.2182	0.695	0.468979	0.257029	cosine	12	10	2	22	14.2394	11.6619	2.5775	1.22102	1.0592	0.0168979	0.337958	0.283716	0.998125
1173	LOC105258106	for	no	4	74.7519	15.8273	0.468979	0.257029	cosine	12	0	8	12	115.066	53.4242	61.6418	2.15382	1.27744	0.0168979	0.337958	0.283716	0.998125
1174	LOC105258587	for	no	4	3.46227	0.600687	0.468979	0.257029	cosine	12	0	4	12	4.3741	2.37202	2.00208	1.84404	1.35237	0.0168979	0.337958	0.283716	0.998125
1175	LOC105259077	for	no	10	10.1635	1.61048	0.468979	0.257029	cosine	12	2	10	2	13.4611	8.06043	5.40067	1.67002	1.17385	0.0168979	0.337958	0.283716	0.998125
1176	LOC105259196	for	no	2	392.71	18.7754	0.468979	0.257029	cosine	12	10	14	22	417.538	348.679	68.859	1.19749	1.05197	0.0168979	0.337958	0.283716	0.998125
1177	LOC105259229	for	no	2	3.53653	0.855764	0.468979	0.257029	cosine	12	10	8	10	5.64309	2.62124	3.02185	2.15283	1.43146	0.0168979	0.337958	0.283716	0.998125
1178	LOC105259337	for	no	10	14.6566	0.873146	0.468979	0.257029	cosine	12	2	10	2	15.7324	12.2183	3.5141	1.28761	1.06347	0.0168979	0.337958	0.283716	0.998125
1179	LOC105259480	for	no	10	1.09641	0.231671	0.468979	0.257029	cosine	12	2	14	2	1.56774	0.78207	0.78567	2.0046	1.44053	0.0168979	0.337958	0.283716	0.998125
1180	LOC105259594	for	no	10	3.20606	0.905785	0.468979	0.257029	cosine	12	0	10	2	4.67291	1.60833	3.06458	2.90544	1.46723	0.0168979	0.337958	0.283716	0.998125
1181	LOC109609998	for	no	8	23.7433	2.14299	0.468979	0.257029	cosine	12	0	6	24	26.5113	18.5352	7.9761	1.43032	1.13275	0.0168979	0.337958	0.283716	0.998125
1182	LOC112637066	for	no	2	52.1942	5.8254	0.468979	0.257029	cosine	12	10	4	22	63.8821	40.0461	23.836	1.59521	1.09883	0.0168979	0.337958	0.283716	0.998125
1183	LOC112637258	for	no	2	6.14704	0.950007	0.468979	0.257029	cosine	12	10	2	10	8.43094	5.19642	3.23452	1.62245	1.27427	0.0168979	0.337958	0.283716	0.998125
1184	LOC112637605	for	no	4	40.9023	8.99079	0.468979	0.257029	cosine	12	0	18	6	59.3978	30.2082	29.1896	1.96628	1.52232	0.0168979	0.337958	0.283716	0.998125
1185	LOC112638126	for	no	6	1.14332	0.188656	0.468979	0.257029	cosine	12	2	18	2	1.56081	0.872647	0.688163	1.78859	1.30234	0.0168979	0.337958	0.283716	0.998125
1186	LOC112638639	for	no	6	3.57916	0.712094	0.468979	0.257029	cosine	12	2	18	2	4.73914	2.4694	2.26974	1.91915	1.38083	0.0168979	0.337958	0.283716	0.998125
1187	LOC112639430	for	no	10	26.1277	1.68562	0.468979	0.257029	cosine	12	0	4	2	29.6173	23.2673	6.35	1.27292	1.09396	0.0168979	0.337958	0.283716	0.998125
1188	LOC112639955	for	no	2	13.4251	5.56744	0.468979	0.257029	cosine	12	6	2	8	22.6474	7.01031	15.6371	3.23058	2.14485	0.0168979	0.337958	0.283716	0.998125
1189	LOC112639995	for	no	4	432.589	1293.68	0.462826	0.271703	cosine	12	6	2	6	4719.89	0	4719.89	-10000	NA	0.018101	0.36202	0.283716	0.998125
1190	LOC105247760	for	no	12	25.5555	3.1134	0.457047	0.285926	cosine	12	2	10	4	28.9701	20.0543	8.9158	1.44458	1.2207	0.0192966	0.385931	0.307692	0.998125
1191	LOC105247799	for	no	12	9.95757	1.22261	0.457047	0.285926	cosine	12	2	10	2	12.1657	7.74553	4.42017	1.57067	1.25061	0.0192966	0.385931	0.307692	0.998125
1192	LOC105247829	for	no	12	20.8196	1.36812	0.457047	0.285926	cosine	12	2	10	16	23.0817	18.8341	4.2476	1.22553	1.12948	0.0192966	0.385931	0.307692	0.998125
1193	LOC105247853	for	no	4	27.6416	1.78312	0.457047	0.285926	cosine	12	2	6	14	30.9845	24.55	6.4345	1.2621	1.12301	0.0192966	0.385931	0.307692	0.998125
1194	LOC105247880	for	no	12	33.0287	1.6313	0.457047	0.285926	cosine	12	2	24	14	36.3982	30.4786	5.9196	1.19422	1.06032	0.0192966	0.385931	0.307692	0.998125
1195	LOC105247882	for	no	2	110.133	6.9888	0.457047	0.285926	cosine	12	0	6	10	120.7	94.8605	25.8395	1.27239	1.07543	0.0192966	0.385931	0.307692	0.998125
1196	LOC105247939	for	no	2	32.3843	1.81036	0.457047	0.285926	cosine	12	4	6	20	35.7174	29.3244	6.393	1.21801	1.07602	0.0192966	0.385931	0.307692	0.998125
1197	LOC105248027	for	no	12	11.2396	1.58152	0.457047	0.285926	cosine	12	2	24	4	14.1025	8.6871	5.4154	1.62338	1.17602	0.0192966	0.385931	0.307692	0.998125
1198	LOC105248029	for	no	4	38.9952	3.77353	0.457047	0.285926	cosine	12	2	10	2	47.4373	34.2356	13.2017	1.38561	1.17574	0.0192966	0.385931	0.307692	0.998125
1199	LOC105248194	for	no	12	19.6598	4.05279	0.457047	0.285926	cosine	12	2	24	2	27.0539	13.6227	13.4312	1.98594	1.2667	0.0192966	0.385931	0.307692	0.998125
1200	LOC105248357	for	no	12	1.78337	0.446733	0.457047	0.285926	cosine	12	2	22	8	2.72278	1.30991	1.41287	2.0786	1.35861	0.0192966	0.385931	0.307692	0.998125
1201	LOC105248498	for	no	4	4.14941	1.15831	0.457047	0.285926	cosine	12	2	8	12	6.00917	2.07281	3.93636	2.89905	1.49849	0.0192966	0.385931	0.307692	0.998125
1202	LOC105248594	for	no	12	55.9508	7.0077	0.457047	0.285926	cosine	12	2	18	2	64.8273	41.7453	23.082	1.55292	1.17085	0.0192966	0.385931	0.307692	0.998125
1203	LOC105248608	for	no	12	12.3433	1.88806	0.457047	0.285926	cosine	12	2	10	8	14.5147	9.07829	5.43641	1.59884	1.30741	0.0192966	0.385931	0.307692	0.998125
1204	LOC105248872	for	no	2	2.10214	0.287836	0.457047	0.285926	cosine	12	4	24	4	2.63198	1.68979	0.94219	1.55758	1.3148	0.0192966	0.385931	0.307692	0.998125
1205	LOC105248873	for	no	0	126.817	38.4388	0.457047	0.285926	cosine	12	2	12	4	196.724	90.9826	105.741	2.16222	1.81342	0.0192966	0.385931	0.307692	0.998125
1206	LOC105248900	for	no	12	9.99468	2.06428	0.457047	0.285926	cosine	12	2	18	2	12.6629	5.50313	7.15977	2.30104	1.31784	0.0192966	0.385931	0.307692	0.998125
1207	LOC105248987	for	no	2	2.5551	0.567029	0.457047	0.285926	cosine	12	12	2	24	4.28681	1.92337	2.36344	2.2288	1.12138	0.0192966	0.385931	0.307692	0.998125
1208	LOC105249124	for	no	12	50.5767	3.78285	0.457047	0.285926	cosine	12	2	22	8	55.0728	42.2795	12.7933	1.30259	1.10301	0.0192966	0.385931	0.307692	0.998125
1209	LOC105249214	for	no	4	29.812	2.02853	0.457047	0.285926	cosine	12	2	10	2	33.7772	27.3292	6.448	1.23594	1.09398	0.0192966	0.385931	0.307692	0.998125
1210	LOC105249293	for	no	2	91.3458	9.94762	0.457047	0.285926	cosine	12	12	4	24	105.605	75.6739	29.9311	1.39553	1.20688	0.0192966	0.385931	0.307692	0.998125
1211	LOC105249372	for	no	0	23.733	2.76473	0.457047	0.285926	cosine	12	2	10	2	28.8276	17.1266	11.701	1.68321	1.13845	0.0192966	0.385931	0.307692	0.998125
1212	LOC105249412	for	no	2	8.55123	1.25063	0.457047	0.285926	cosine	12	0	2	10	11.1754	6.08547	5.08993	1.83641	1.07625	0.0192966	0.385931	0.307692	0.998125
1213	LOC105249568	for	no	6	18.686	7.37529	0.457047	0.285926	cosine	12	4	18	14	31.8932	8.36159	23.5316	3.81425	1.90803	0.0192966	0.385931	0.307692	0.998125
1214	LOC105249608	for	no	2	12.8948	2.11158	0.457047	0.285926	cosine	12	12	2	24	17.7406	10.1784	7.5622	1.74297	1.23439	0.0192966	0.385931	0.307692	0.998125
1215	LOC105249837	for	no	12	7.77079	2.17311	0.457047	0.285926	cosine	12	2	12	2	10.7702	3.41423	7.35597	3.1545	1.55917	0.0192966	0.385931	0.307692	0.998125
1216	LOC105249895	for	no	2	10.2192	1.0684	0.457047	0.285926	cosine	12	4	2	10	12.001	8.27354	3.72746	1.45053	1.17702	0.0192966	0.385931	0.307692	0.998125
1217	LOC105249945	for	no	2	3.43129	0.805489	0.457047	0.285926	cosine	12	4	2	10	4.8842	2.19455	2.68965	2.2256	1.43235	0.0192966	0.385931	0.307692	0.998125
1218	LOC105249948	for	no	12	27.1553	1.64228	0.457047	0.285926	cosine	12	2	24	12	29.8685	24.8743	4.9942	1.20078	1.13597	0.0192966	0.385931	0.307692	0.998125
1219	LOC105249950	for	no	12	81.4098	10.3576	0.457047	0.285926	cosine	12	2	12	2	92.2297	53.8696	38.3601	1.71209	1.14436	0.0192966	0.385931	0.307692	0.998125
1220	LOC105250033	for	no	2	44.4166	5.03962	0.457047	0.285926	cosine	12	0	4	6	55.0014	38.0853	16.9161	1.44416	1.11927	0.0192966	0.385931	0.307692	0.998125
1221	LOC105250086	for	no	12	30.3417	5.66418	0.457047	0.285926	cosine	12	2	24	2	36.785	19.1966	17.5884	1.91622	1.36172	0.0192966	0.385931	0.307692	0.998125
1222	LOC105250091	for	no	12	3.4858	0.737302	0.457047	0.285926	cosine	12	2	24	4	4.44744	2.2967	2.15074	1.93645	1.37101	0.0192966	0.385931	0.307692	0.998125
1223	LOC105250155	for	no	2	25.2965	3.19494	0.457047	0.285926	cosine	12	12	2	10	33.3544	21.6404	11.714	1.5413	1.21563	0.0192966	0.385931	0.307692	0.998125
1224	LOC105250194	for	no	2	23.6749	1.95567	0.457047	0.285926	cosine	12	12	10	24	27.1805	20.5422	6.6383	1.32315	1.15573	0.0192966	0.385931	0.307692	0.998125
1225	LOC105250255	for	no	2	4.99739	1.00732	0.457047	0.285926	cosine	12	0	2	6	6.93362	3.77504	3.15858	1.8367	1.47692	0.0192966	0.385931	0.307692	0.998125
1226	LOC105250308	for	no	4	34.2439	3.69591	0.457047	0.285926	cosine	12	6	4	6	39.8524	29.1649	10.6875	1.36645	1.22202	0.0192966	0.385931	0.307692	0.998125
1227	LOC105250343	for	no	4	44.5814	1.86407	0.457047	0.285926	cosine	12	2	4	24	48.9253	42.4228	6.5025	1.15328	1.07337	0.0192966	0.385931	0.307692	0.998125
1228	LOC105250381	for	no	4	41.3362	2.05644	0.457047	0.285926	cosine	12	2	24	2	44.7306	37.4887	7.2419	1.19318	1.07685	0.0192966	0.385931	0.307692	0.998125
1229	LOC105250410	for	no	4	3.26332	0.678829	0.457047	0.285926	cosine	12	6	8	24	4.64319	2.48658	2.15661	1.8673	1.31264	0.0192966	0.385931	0.307692	0.998125
1230	LOC105250422	for	no	6	9.24643	1.33353	0.457047	0.285926	cosine	12	4	6	4	11.4042	7.03934	4.36486	1.62007	1.23761	0.0192966	0.385931	0.307692	0.998125
1231	LOC105250458	for	no	12	32.8039	5.96861	0.457047	0.285926	cosine	12	2	24	8	43.2706	23.4895	19.7811	1.84213	1.34421	0.0192966	0.385931	0.307692	0.998125
1232	LOC105250690	for	no	2	83.7667	15.4719	0.457047	0.285926	cosine	12	4	2	4	104.129	58.5416	45.5874	1.77872	1.36549	0.0192966	0.385931	0.307692	0.998125
1233	LOC105250708	for	no	2	1.98248	0.333733	0.457047	0.285926	cosine	12	4	14	18	2.67803	1.5093	1.16873	1.77435	1.23321	0.0192966	0.385931	0.307692	0.998125
1234	LOC105250715	for	no	12	24.7968	3.9078	0.457047	0.285926	cosine	12	2	24	2	30.4405	16.527	13.9135	1.84186	1.32404	0.0192966	0.385931	0.307692	0.998125
1235	LOC105250728	for	no	2	62.0903	8.98838	0.457047	0.285926	cosine	12	12	2	24	80.6832	52.435	28.2482	1.53873	1.29512	0.0192966	0.385931	0.307692	0.998125
1236	LOC105250776	for	no	0	26.1667	3.39576	0.457047	0.285926	cosine	12	2	18	14	31.7067	20.4782	11.2285	1.54831	1.21185	0.0192966	0.385931	0.307692	0.998125
1237	LOC105250808	for	no	12	14.9728	2.40758	0.457047	0.285926	cosine	12	2	22	2	19.984	11.6531	8.3309	1.71491	1.23568	0.0192966	0.385931	0.307692	0.998125
1238	LOC105250976	for	no	12	40.0071	3.68859	0.457047	0.285926	cosine	12	2	24	2	44.1699	30.0395	14.1304	1.47039	1.11256	0.0192966	0.385931	0.307692	0.998125
1239	LOC105250998	for	no	2	10.1837	2.35886	0.457047	0.285926	cosine	12	4	12	4	15.3346	7.41497	7.91963	2.06806	1.21066	0.0192966	0.385931	0.307692	0.998125
1240	LOC105251028	for	no	4	89.7991	12.0309	0.457047	0.285926	cosine	12	2	16	2	115.165	75.9019	39.2631	1.51729	1.28132	0.0192966	0.385931	0.307692	0.998125
1241	LOC105251113	for	no	2	3.09069	1.94717	0.457047	0.285926	cosine	12	4	8	6	9.4084	1.76347	7.64493	5.33516	1.18908	0.0192966	0.385931	0.307692	0.998125
1242	LOC105251124	for	no	12	12.1807	1.84854	0.457047	0.285926	cosine	12	2	24	2	15.1955	9.11832	6.07718	1.66648	1.23512	0.0192966	0.385931	0.307692	0.998125
1243	LOC105251156	for	no	12	31.5921	3.09403	0.457047	0.285926	cosine	12	2	18	2	36.5729	26.7316	9.8413	1.36815	1.18123	0.0192966	0.385931	0.307692	0.998125
1244	LOC105251222	for	no	2	17.7001	4.35612	0.457047	0.285926	cosine	12	12	2	24	25.2424	10.219	15.0234	2.47014	1.42284	0.0192966	0.385931	0.307692	0.998125
1245	LOC105251262	for	no	2	49.849	5.18245	0.457047	0.285926	cosine	12	0	2	10	62.2099	40.8132	21.3967	1.52426	1.11158	0.0192966	0.385931	0.307692	0.998125
1246	LOC105251357	for	no	2	26.7124	4.46371	0.457047	0.285926	cosine	12	4	2	18	36.2886	18.8087	17.4799	1.92935	1.25292	0.0192966	0.385931	0.307692	0.998125
1247	LOC105251429	for	no	6	39.4279	1.66972	0.457047	0.285926	cosine	12	4	18	14	42.5509	36.0929	6.458	1.17893	1.06134	0.0192966	0.385931	0.307692	0.998125
1248	LOC105251465	for	no	12	19.7705	1.36411	0.457047	0.285926	cosine	12	2	22	2	21.3085	16.5805	4.728	1.28515	1.10074	0.0192966	0.385931	0.307692	0.998125
1249	LOC105251701	for	no	12	31.6442	3.47559	0.457047	0.285926	cosine	12	2	10	2	38.8792	26.5878	12.2914	1.46229	1.19171	0.0192966	0.385931	0.307692	0.998125
1250	LOC105251839	for	no	2	2.96334	0.532642	0.457047	0.285926	cosine	12	0	4	6	3.96047	2.18333	1.77714	1.81396	1.2354	0.0192966	0.385931	0.307692	0.998125
1251	LOC105251841	for	no	2	79.8418	5.06475	0.457047	0.285926	cosine	12	4	2	16	90.3379	72.6806	17.6573	1.24294	1.06131	0.0192966	0.385931	0.307692	0.998125
1252	LOC105251890	for	no	12	14.9683	1.74642	0.457047	0.285926	cosine	12	2	24	2	17.8013	11.4147	6.3866	1.55951	1.22634	0.0192966	0.385931	0.307692	0.998125
1253	LOC105252046	for	no	2	128.302	10.9708	0.457047	0.285926	cosine	12	12	2	22	149.816	113.677	36.139	1.31791	1.16007	0.0192966	0.385931	0.307692	0.998125
1254	LOC105252081	for	no	2	92.2981	11.1095	0.457047	0.285926	cosine	12	12	2	10	110.139	78.5868	31.5522	1.40149	1.26948	0.0192966	0.385931	0.307692	0.998125
1255	LOC105252575	for	no	2	164.876	37.4893	0.457047	0.285926	cosine	12	12	2	24	235.177	114.866	120.311	2.0474	1.4941	0.0192966	0.385931	0.307692	0.998125
1256	LOC105252676	for	no	12	43.2919	4.14406	0.457047	0.285926	cosine	12	2	24	6	51.5862	37.0947	14.4915	1.39066	1.16947	0.0192966	0.385931	0.307692	0.998125
1257	LOC105252816	for	no	2	81.2906	4.20787	0.457047	0.285926	cosine	12	12	2	10	90.577	74.8054	15.7716	1.21084	1.06246	0.0192966	0.385931	0.307692	0.998125
1258	LOC105252915	for	no	12	34.1607	4.38624	0.457047	0.285926	cosine	12	2	18	2	38.9055	26.0293	12.8762	1.49468	1.20243	0.0192966	0.385931	0.307692	0.998125
1259	LOC105252979	for	no	2	5.65259	1.2384	0.457047	0.285926	cosine	12	4	14	24	8.07187	4.16553	3.90634	1.93778	1.51679	0.0192966	0.385931	0.307692	0.998125
1260	LOC105253020	for	no	2	86.1565	12.965	0.457047	0.285926	cosine	12	12	2	22	111.189	68.3645	42.8245	1.62641	1.3334	0.0192966	0.385931	0.307692	0.998125
1261	LOC105253054	for	no	4	29.2372	2.23812	0.457047	0.285926	cosine	12	2	4	2	32.7552	24.3872	8.368	1.34313	1.09432	0.0192966	0.385931	0.307692	0.998125
1262	LOC105253107	for	no	12	9.2831	1.56911	0.457047	0.285926	cosine	12	2	24	4	11.8677	6.97128	4.89642	1.70237	1.28056	0.0192966	0.385931	0.307692	0.998125
1263	LOC105253138	for	no	12	26.7671	4.61352	0.457047	0.285926	cosine	12	2	24	8	32.9655	18.6383	14.3272	1.7687	1.23027	0.0192966	0.385931	0.307692	0.998125
1264	LOC105253297	for	no	2	73.1098	13.6923	0.457047	0.285926	cosine	12	12	2	24	102.246	54.6217	47.6243	1.87189	1.36979	0.0192966	0.385931	0.307692	0.998125
1265	LOC105253339	for	no	12	41.5459	3.05762	0.457047	0.285926	cosine	12	2	10	2	45.5792	34.5801	10.9991	1.31808	1.06813	0.0192966	0.385931	0.307692	0.998125
1266	LOC105253340	for	no	12	7.7748	2.372	0.457047	0.285926	cosine	12	2	22	8	12.3813	3.99252	8.38878	3.10112	1.41973	0.0192966	0.385931	0.307692	0.998125
1267	LOC105253461	for	no	2	68.8335	12.4573	0.457047	0.285926	cosine	12	12	2	24	99.039	53.9716	45.0674	1.83502	1.34092	0.0192966	0.385931	0.307692	0.998125
1268	LOC105253479	for	no	2	2.18305	0.522328	0.457047	0.285926	cosine	12	12	2	12	3.31592	1.44927	1.86665	2.28799	1.43628	0.0192966	0.385931	0.307692	0.998125
1269	LOC105253578	for	no	2	52.2431	2.65643	0.457047	0.285926	cosine	12	0	6	24	57.109	47.7779	9.3311	1.1953	1.08219	0.0192966	0.385931	0.307692	0.998125
1270	LOC105253743	for	no	12	67.8423	7.3822	0.457047	0.285926	cosine	12	2	10	2	86.4463	56.0186	30.4277	1.54317	1.11515	0.0192966	0.385931	0.307692	0.998125
1271	LOC105253901	for	no	12	26.9239	4.73728	0.457047	0.285926	cosine	12	2	24	2	33.8799	16.9195	16.9604	2.00242	1.25294	0.0192966	0.385931	0.307692	0.998125
1272	LOC105253940	for	no	2	35.9427	6.88069	0.457047	0.285926	cosine	12	12	8	22	50.1904	26.6825	23.5079	1.88102	1.18897	0.0192966	0.385931	0.307692	0.998125
1273	LOC105254175	for	no	2	85.4822	8.44369	0.457047	0.285926	cosine	12	12	8	12	101.824	74.0405	27.7835	1.37525	1.23208	0.0192966	0.385931	0.307692	0.998125
1274	LOC105254191	for	no	2	21.7742	4.52572	0.457047	0.285926	cosine	12	12	2	24	30.5461	15.3154	15.2307	1.99447	1.3474	0.0192966	0.385931	0.307692	0.998125
1275	LOC105254267	for	no	4	46.0336	3.90337	0.457047	0.285926	cosine	12	6	2	10	52.8099	39.4984	13.3115	1.33701	1.14838	0.0192966	0.385931	0.307692	0.998125
1276	LOC105254497	for	no	4	7.02163	0.821955	0.457047	0.285926	cosine	12	6	20	8	8.18768	5.87248	2.3152	1.39425	1.23581	0.0192966	0.385931	0.307692	0.998125
1277	LOC105254500	for	no	2	5.29519	1.11962	0.457047	0.285926	cosine	12	4	2	10	7.65335	3.5696	4.08375	2.14404	1.32154	0.0192966	0.385931	0.307692	0.998125
1278	LOC105254570	for	no	2	35.0554	2.11753	0.457047	0.285926	cosine	12	0	2	10	39.3125	32.4093	6.9032	1.213	1.09187	0.0192966	0.385931	0.307692	0.998125
1279	LOC105254843	for	no	6	23.7062	1.6395	0.457047	0.285926	cosine	12	4	12	4	25.9968	20.2294	5.7674	1.2851	1.09284	0.0192966	0.385931	0.307692	0.998125
1280	LOC105254864	for	no	12	92.2639	3.5903	0.457047	0.285926	cosine	12	2	24	2	98.8981	85.408	13.4901	1.15795	1.04239	0.0192966	0.385931	0.307692	0.998125
1281	LOC105254915	for	no	2	6.19194	0.745268	0.457047	0.285926	cosine	12	4	2	16	7.40963	4.88666	2.52297	1.5163	1.20582	0.0192966	0.385931	0.307692	0.998125
1282	LOC105254917	for	no	2	473.415	117.833	0.457047	0.285926	cosine	12	12	2	22	659.528	311.574	347.954	2.11676	1.57737	0.0192966	0.385931	0.307692	0.998125
1283	LOC105255021	for	no	4	41.2303	2.9782	0.457047	0.285926	cosine	12	6	2	10	46.9105	37.4189	9.4916	1.25366	1.12627	0.0192966	0.385931	0.307692	0.998125
1284	LOC105255022	for	no	12	6.66381	0.914094	0.457047	0.285926	cosine	12	2	10	20	8.69438	5.62248	3.0719	1.54636	1.10894	0.0192966	0.385931	0.307692	0.998125
1285	LOC105255048	for	no	12	14.4689	2.58643	0.457047	0.285926	cosine	12	2	10	2	18.3655	8.76884	9.59666	2.0944	1.29319	0.0192966	0.385931	0.307692	0.998125
1286	LOC105255240	for	no	12	22.1633	2.48257	0.457047	0.285926	cosine	12	2	24	2	26.9315	17.7892	9.1423	1.51392	1.19039	0.0192966	0.385931	0.307692	0.998125
1287	LOC105255358	for	no	2	326.377	49.2775	0.457047	0.285926	cosine	12	0	2	10	452.367	275.551	176.816	1.64168	1.26598	0.0192966	0.385931	0.307692	0.998125
1288	LOC105255481	for	no	12	99.1592	17.068	0.457047	0.285926	cosine	12	2	24	2	117.89	65.3206	52.5694	1.80479	1.31613	0.0192966	0.385931	0.307692	0.998125
1289	LOC105255544	for	no	2	13.083	2.34384	0.457047	0.285926	cosine	12	12	8	12	17.9988	9.37567	8.62313	1.91973	1.25572	0.0192966	0.385931	0.307692	0.998125
1290	LOC105255600	for	no	4	19.3217	1.83573	0.457047	0.285926	cosine	12	2	10	2	22.4723	16.8049	5.6674	1.33725	1.20422	0.0192966	0.385931	0.307692	0.998125
1291	LOC105255643	for	no	2	88.3548	16.287	0.457047	0.285926	cosine	12	4	12	18	111.31	67.3702	43.9398	1.65221	1.51017	0.0192966	0.385931	0.307692	0.998125
1292	LOC105255647	for	no	2	14.3021	1.83049	0.457047	0.285926	cosine	12	12	4	20	18.2578	11.9789	6.2789	1.52416	1.20939	0.0192966	0.385931	0.307692	0.998125
1293	LOC105255723	for	no	12	35.6543	4.78409	0.457047	0.285926	cosine	12	2	12	8	41.4167	26.3438	15.0729	1.57216	1.12145	0.0192966	0.385931	0.307692	0.998125
1294	LOC105255769	for	no	4	40.6796	2.24294	0.457047	0.285926	cosine	12	2	4	22	45.0891	37.201	7.8881	1.21204	1.1058	0.0192966	0.385931	0.307692	0.998125
1295	LOC105255805	for	no	12	19.7653	1.78501	0.457047	0.285926	cosine	12	2	10	14	22.4611	16.9904	5.4707	1.32199	1.1952	0.0192966	0.385931	0.307692	0.998125
1296	LOC105255833	for	no	2	231.637	17.751	0.457047	0.285926	cosine	12	12	4	24	275.989	213.545	62.444	1.29242	1.1215	0.0192966	0.385931	0.307692	0.998125
1297	LOC105255932	for	no	12	4.66012	0.903589	0.457047	0.285926	cosine	12	2	12	4	6.49682	3.05473	3.44209	2.12681	1.34182	0.0192966	0.385931	0.307692	0.998125
1298	LOC105255945	for	no	4	39.2318	3.32117	0.457047	0.285926	cosine	12	2	10	2	48.0385	34.5125	13.526	1.39192	1.09645	0.0192966	0.385931	0.307692	0.998125
1299	LOC105255954	for	no	2	35.6959	4.6195	0.457047	0.285926	cosine	12	12	4	22	44.0033	28.682	15.3213	1.53418	1.19418	0.0192966	0.385931	0.307692	0.998125
1300	LOC105255981	for	no	2	11.4723	0.801362	0.457047	0.285926	cosine	12	0	22	12	12.7737	9.93118	2.84252	1.28622	1.11208	0.0192966	0.385931	0.307692	0.998125
1301	LOC105256088	for	no	12	24.1066	4.0638	0.457047	0.285926	cosine	12	2	24	2	31.2597	15.8966	15.3631	1.96644	1.16739	0.0192966	0.385931	0.307692	0.998125
1302	LOC105256136	for	no	12	23.3615	2.19485	0.457047	0.285926	cosine	12	2	10	2	27.2781	19.1133	8.1648	1.42718	1.15357	0.0192966	0.385931	0.307692	0.998125
1303	LOC105256163	for	no	2	23.9183	4.73441	0.457047	0.285926	cosine	12	12	4	12	33.1296	15.5365	17.5931	2.13237	1.15554	0.0192966	0.385931	0.307692	0.998125
1304	LOC105256271	for	no	4	48.9728	2.72917	0.457047	0.285926	cosine	12	2	4	8	53.4846	44.5431	8.9415	1.20074	1.09767	0.0192966	0.385931	0.307692	0.998125
1305	LOC105256404	for	no	2	45.267	14.0806	0.457047	0.285926	cosine	12	12	8	22	75.0002	23.2868	51.7134	3.22072	1.55826	0.0192966	0.385931	0.307692	0.998125
1306	LOC105256440	for	no	2	24.6041	2.38463	0.457047	0.285926	cosine	12	4	2	18	28.7511	20.4533	8.2978	1.40569	1.15431	0.0192966	0.385931	0.307692	0.998125
1307	LOC105256676	for	no	2	111.946	12.0352	0.457047	0.285926	cosine	12	12	2	24	137.616	96.823	40.793	1.42132	1.20029	0.0192966	0.385931	0.307692	0.998125
1308	LOC105256684	for	no	2	142.049	18.7157	0.457047	0.285926	cosine	12	12	2	24	180.724	122.514	58.21	1.47513	1.28196	0.0192966	0.385931	0.307692	0.998125
1309	LOC105256930	for	no	2	188.754	32.8285	0.457047	0.285926	cosine	12	12	8	22	257.974	134.916	123.058	1.91211	1.34229	0.0192966	0.385931	0.307692	0.998125
1310	LOC105256944	for	no	2	41.0971	2.46325	0.457047	0.285926	cosine	12	12	2	18	45.2461	37.4072	7.8389	1.20956	1.09406	0.0192966	0.385931	0.307692	0.998125
1311	LOC105256954	for	no	12	32.691	2.31115	0.457047	0.285926	cosine	12	2	10	2	35.6932	27.5409	8.1523	1.29601	1.11043	0.0192966	0.385931	0.307692	0.998125
1312	LOC105257113	for	no	2	9.71917	1.27833	0.457047	0.285926	cosine	12	4	2	8	11.8773	7.1449	4.7324	1.66235	1.1443	0.0192966	0.385931	0.307692	0.998125
1313	LOC105257122	for	no	2	3.38111	0.805073	0.457047	0.285926	cosine	12	12	2	20	4.59642	2.13631	2.46011	2.15157	1.50897	0.0192966	0.385931	0.307692	0.998125
1314	LOC105257179	for	no	2	14.4586	2.17687	0.457047	0.285926	cosine	12	12	2	18	17.6451	10.832	6.8131	1.62898	1.32404	0.0192966	0.385931	0.307692	0.998125
1315	LOC105257249	for	no	2	175.236	13.4983	0.457047	0.285926	cosine	12	4	2	18	200.126	154.786	45.34	1.29292	1.11378	0.0192966	0.385931	0.307692	0.998125
1316	LOC105257258	for	no	4	27.743	1.55192	0.457047	0.285926	cosine	12	2	4	2	29.7651	24.2657	5.4994	1.22663	1.08362	0.0192966	0.385931	0.307692	0.998125
1317	LOC105257319	for	no	0	3.56648	0.711405	0.457047	0.285926	cosine	12	2	6	2	4.8171	2.42594	2.39116	1.98566	1.26597	0.0192966	0.385931	0.307692	0.998125
1318	LOC105257397	for	no	2	328.548	39.921	0.457047	0.285926	cosine	12	12	2	10	410.816	270.278	140.538	1.51998	1.21137	0.0192966	0.385931	0.307692	0.998125
1319	LOC105257414	for	no	0	1.71731	0.418007	0.457047	0.285926	cosine	12	2	8	14	2.40659	1.18627	1.22032	2.0287	1.57612	0.0192966	0.385931	0.307692	0.998125
1320	LOC105257415	for	no	4	37.5462	1.37508	0.457047	0.285926	cosine	12	2	4	14	39.8023	35.1532	4.6491	1.13225	1.06704	0.0192966	0.385931	0.307692	0.998125
1321	LOC105257498	for	no	2	34.4786	4.08396	0.457047	0.285926	cosine	12	12	2	24	45.4593	28.5321	16.9272	1.59327	1.12744	0.0192966	0.385931	0.307692	0.998125
1322	LOC105257590	for	no	2	1.89374	0.611283	0.457047	0.285926	cosine	12	12	2	10	3.60528	1.24601	2.35927	2.89346	1.40227	0.0192966	0.385931	0.307692	0.998125
1323	LOC105257619	for	no	2	50.0545	21.1731	0.457047	0.285926	cosine	12	12	2	12	93.5757	17.0485	76.5272	5.48879	1.86592	0.0192966	0.385931	0.307692	0.998125
1324	LOC105257683	for	no	2	10.5839	1.59641	0.457047	0.285926	cosine	12	12	2	18	13.9718	8.27967	5.69213	1.68748	1.1406	0.0192966	0.385931	0.307692	0.998125
1325	LOC105257685	for	no	2	1.11286	0.555823	0.457047	0.285926	cosine	12	0	2	8	2.49763	0.397118	2.10051	6.28939	1.94725	0.0192966	0.385931	0.307692	0.998125
1326	LOC105258073	for	no	12	42.1024	3.88679	0.457047	0.285926	cosine	12	2	24	2	46.4145	32.3242	14.0903	1.43591	1.11314	0.0192966	0.385931	0.307692	0.998125
1327	LOC105258111	for	no	12	18.43	1.02469	0.457047	0.285926	cosine	12	2	10	20	20.0193	16.917	3.1023	1.18338	1.09836	0.0192966	0.385931	0.307692	0.998125
1328	LOC105258129	for	no	12	12.9647	3.93668	0.457047	0.285926	cosine	12	2	24	2	19.6946	6.96123	12.7334	2.82918	1.64791	0.0192966	0.385931	0.307692	0.998125
1329	LOC105258402	for	no	4	4.70055	1.20297	0.457047	0.285926	cosine	12	6	2	14	6.26754	2.48495	3.78259	2.5222	1.42814	0.0192966	0.385931	0.307692	0.998125
1330	LOC105258476	for	no	2	447.131	85.1057	0.457047	0.285926	cosine	12	12	2	24	637.535	358.421	279.114	1.77873	1.41527	0.0192966	0.385931	0.307692	0.998125
1331	LOC105258502	for	no	2	41.459	7.53753	0.457047	0.285926	cosine	12	12	2	22	57.3846	31.4814	25.9032	1.82281	1.38155	0.0192966	0.385931	0.307692	0.998125
1332	LOC105258602	for	no	4	45.9924	1.59041	0.457047	0.285926	cosine	12	6	4	18	48.413	43.1202	5.2928	1.12275	1.06291	0.0192966	0.385931	0.307692	0.998125
1333	LOC105258974	for	no	12	43.3304	3.01695	0.457047	0.285926	cosine	12	2	10	2	48.4904	38.0262	10.4642	1.27518	1.1175	0.0192966	0.385931	0.307692	0.998125
1334	LOC105259029	for	no	4	22.4184	2.41416	0.457047	0.285926	cosine	12	2	4	24	27.2424	19.5381	7.7043	1.39432	1.1479	0.0192966	0.385931	0.307692	0.998125
1335	LOC105259038	for	no	2	122.131	6.16644	0.457047	0.285926	cosine	12	0	2	8	134.028	112.846	21.182	1.18771	1.07568	0.0192966	0.385931	0.307692	0.998125
1336	LOC105259082	for	no	0	6.47757	1.25444	0.457047	0.285926	cosine	12	2	12	4	8.87576	4.554	4.32176	1.949	1.26779	0.0192966	0.385931	0.307692	0.998125
1337	LOC105259288	for	no	2	136.717	17.0614	0.457047	0.285926	cosine	12	12	2	18	177.82	121.019	56.801	1.46936	1.1527	0.0192966	0.385931	0.307692	0.998125
1338	LOC105259312	for	no	2	57.794	9.26307	0.457047	0.285926	cosine	12	12	2	20	74.9036	45.1429	29.7607	1.65926	1.27415	0.0192966	0.385931	0.307692	0.998125
1339	LOC105259432	for	no	12	24.9536	1.88572	0.457047	0.285926	cosine	12	2	10	8	28.5185	21.9999	6.5186	1.2963	1.1213	0.0192966	0.385931	0.307692	0.998125
1340	LOC105259484	for	no	12	65.2434	5.67551	0.457047	0.285926	cosine	12	2	24	8	73.1651	54.5379	18.6272	1.34155	1.09385	0.0192966	0.385931	0.307692	0.998125
1341	LOC105259495	for	no	12	18.9592	3.34262	0.457047	0.285926	cosine	12	2	24	2	22.5534	12.0353	10.5181	1.87394	1.31004	0.0192966	0.385931	0.307692	0.998125
1342	LOC105259555	for	no	2	3.21363	0.559711	0.457047	0.285926	cosine	12	0	4	12	4.29695	2.06757	2.22938	2.07826	1.16779	0.0192966	0.385931	0.307692	0.998125
1343	LOC105259580	for	no	12	13.5888	1.03879	0.457047	0.285926	cosine	12	2	24	8	15.6503	12.0774	3.5729	1.29583	1.11435	0.0192966	0.385931	0.307692	0.998125
1344	LOC109610109	for	no	2	53.7658	9.66499	0.457047	0.285926	cosine	12	12	2	24	74.0619	40.557	33.5049	1.82612	1.30641	0.0192966	0.385931	0.307692	0.998125
1345	LOC109610268	for	no	12	2.06459	0.359078	0.457047	0.285926	cosine	12	2	12	2	2.74519	1.39994	1.34525	1.96093	1.20267	0.0192966	0.385931	0.307692	0.998125
1346	LOC109610481	for	no	4	19.973	1.04748	0.457047	0.285926	cosine	12	6	16	22	21.6062	17.9249	3.6813	1.20537	1.08223	0.0192966	0.385931	0.307692	0.998125
1347	LOC112637087	for	no	2	84.3011	8.39801	0.457047	0.285926	cosine	12	12	4	24	100.624	75.9701	24.6539	1.32452	1.17923	0.0192966	0.385931	0.307692	0.998125
1348	LOC112637174	for	no	2	8.54946	1.45063	0.457047	0.285926	cosine	12	0	6	12	11.6999	5.88757	5.81233	1.98722	1.18204	0.0192966	0.385931	0.307692	0.998125
1349	LOC112637269	for	no	2	2.21399	0.802341	0.457047	0.285926	cosine	12	0	20	12	3.76803	0.837673	2.93036	4.49821	1.59906	0.0192966	0.385931	0.307692	0.998125
1350	LOC112637743	for	no	2	126.605	26.7891	0.457047	0.285926	cosine	12	12	2	24	196.045	96.4679	99.5771	2.03223	1.36156	0.0192966	0.385931	0.307692	0.998125
1351	LOC112637785	for	no	6	5.72086	2.08562	0.457047	0.285926	cosine	12	4	18	16	9.68437	2.3884	7.29597	4.05475	1.81578	0.0192966	0.385931	0.307692	0.998125
1352	LOC112637900	for	no	2	3.07656	1.29111	0.457047	0.285926	cosine	12	0	4	24	6.38327	0.761269	5.622	8.38504	1.51849	0.0192966	0.385931	0.307692	0.998125
1353	LOC112638497	for	no	2	3.38719	0.850073	0.457047	0.285926	cosine	12	12	4	22	5.26715	1.93367	3.33348	2.72391	1.3858	0.0192966	0.385931	0.307692	0.998125
1354	LOC112638598	for	no	4	1.46733	0.496619	0.457047	0.285926	cosine	12	2	4	2	2.65589	0.970421	1.68547	2.73684	1.56585	0.0192966	0.385931	0.307692	0.998125
1355	LOC112639135	for	no	4	2.34876	0.518853	0.457047	0.285926	cosine	12	2	4	10	3.27167	1.02321	2.24846	3.19746	1.24071	0.0192966	0.385931	0.307692	0.998125
1356	LOC112639287	for	no	2	2.98427	0.539278	0.457047	0.285926	cosine	12	12	8	24	4.04802	2.02588	2.02214	1.99815	1.14377	0.0192966	0.385931	0.307692	0.998125
1357	LOC112639370	for	no	2	11.6524	1.30548	0.457047	0.285926	cosine	12	12	2	12	14.6263	9.52766	5.09864	1.53514	1.17067	0.0192966	0.385931	0.307692	0.998125
1358	LOC112639739	for	no	6	1.31083	0.595081	0.457047	0.285926	cosine	12	4	6	2	2.23912	0.545967	1.69315	4.1012	2.89412	0.0192966	0.385931	0.307692	0.998125
1359	LOC112639894	for	no	2	5.41076	1.96529	0.457047	0.285926	cosine	12	12	4	22	8.88238	2.88045	6.00193	3.08368	1.91649	0.0192966	0.385931	0.307692	0.998125
1360	LOC112639939	for	no	2	228.779	35.8152	0.457047	0.285926	cosine	12	12	2	24	298.75	173.478	125.272	1.72212	1.2494	0.0192966	0.385931	0.307692	0.998125
1361	LOC112639985	for	no	4	14.4487	1.95838	0.457047	0.285926	cosine	12	2	4	22	18.2909	11.4497	6.8412	1.5975	1.25524	0.0192966	0.385931	0.307692	0.998125
1362	LOC112639988	for	no	2	119.973	21.1201	0.457047	0.285926	cosine	12	12	2	10	178.027	96.8633	81.1637	1.83792	1.17197	0.0192966	0.385931	0.307692	0.998125
1363	LOC105247856	for	no	10	1.5419	0.31251	0.449734	0.304524	cosine	12	4	10	20	2.01092	0.923603	1.08732	2.17726	1.28055	0.0209053	0.418105	0.322677	0.998125
1364	LOC105248309	for	no	12	27.6825	2.58443	0.449734	0.304524	cosine	12	6	12	20	32.1307	21.8557	10.275	1.47013	1.13002	0.0209053	0.418105	0.322677	0.998125
1365	LOC105248844	for	no	4	38.3842	6.90282	0.449734	0.304524	cosine	12	10	2	22	55.3484	30.0207	25.3277	1.84367	1.28569	0.0209053	0.418105	0.322677	0.998125
1366	LOC105249013	for	no	8	63.6409	3.46133	0.449734	0.304524	cosine	12	2	8	2	67.3785	53.9327	13.4458	1.24931	1.05026	0.0209053	0.418105	0.322677	0.998125
1367	LOC105249436	for	no	4	34.3371	1.80287	0.449734	0.304524	cosine	12	8	10	22	38.3689	31.3707	6.9982	1.22308	1.05079	0.0209053	0.418105	0.322677	0.998125
1368	LOC105249510	for	no	4	114.445	16.0391	0.449734	0.304524	cosine	12	10	4	22	138.36	83.2492	55.1108	1.662	1.28238	0.0209053	0.418105	0.322677	0.998125
1369	LOC105249705	for	no	10	8.26267	0.833422	0.449734	0.304524	cosine	12	12	10	24	10.1232	7.1055	3.0177	1.4247	1.17585	0.0209053	0.418105	0.322677	0.998125
1370	LOC105249811	for	no	12	4.06076	1.1786	0.449734	0.304524	cosine	12	8	12	20	6.92447	2.47633	4.44814	2.79626	1.34331	0.0209053	0.418105	0.322677	0.998125
1371	LOC105249830	for	no	6	53.0485	13.3354	0.449734	0.304524	cosine	12	12	2	10	75.4904	30.0476	45.4428	2.51236	1.42054	0.0209053	0.418105	0.322677	0.998125
1372	LOC105249943	for	no	4	4.04239	0.618957	0.449734	0.304524	cosine	12	12	4	10	5.37244	2.79315	2.57929	1.92343	1.21167	0.0209053	0.418105	0.322677	0.998125
1373	LOC105250083	for	no	6	69.497	5.91144	0.449734	0.304524	cosine	12	12	2	14	83.4531	64.4092	19.0439	1.29567	1.17167	0.0209053	0.418105	0.322677	0.998125
1374	LOC105250184	for	no	10	21.623	2.58099	0.449734	0.304524	cosine	12	4	22	4	26.8475	17.4791	9.3684	1.53598	1.16999	0.0209053	0.418105	0.322677	0.998125
1375	LOC105250274	for	no	10	42.8836	3.21573	0.449734	0.304524	cosine	12	4	10	2	48.8693	35.8167	13.0526	1.36443	1.07071	0.0209053	0.418105	0.322677	0.998125
1376	LOC105250374	for	no	8	1.88281	0.437663	0.449734	0.304524	cosine	12	2	8	16	3.09633	1.28904	1.80729	2.40204	1.25311	0.0209053	0.418105	0.322677	0.998125
1377	LOC105250655	for	no	12	1.70649	0.233325	0.449734	0.304524	cosine	12	8	12	20	2.21016	1.22037	0.98979	1.81106	1.1673	0.0209053	0.418105	0.322677	0.998125
1378	LOC105250760	for	no	12	30.9661	3.00993	0.449734	0.304524	cosine	12	4	24	2	35.8711	25.5195	10.3516	1.40563	1.18106	0.0209053	0.418105	0.322677	0.998125
1379	LOC105250988	for	no	4	17.765	1.50155	0.449734	0.304524	cosine	12	8	16	20	20.0946	14.822	5.2726	1.35573	1.13191	0.0209053	0.418105	0.322677	0.998125
1380	LOC105251101	for	no	12	15.8511	1.14393	0.449734	0.304524	cosine	12	8	12	20	17.8729	14.3768	3.4961	1.24318	1.12495	0.0209053	0.418105	0.322677	0.998125
1381	LOC105251393	for	no	10	7.98826	1.44277	0.449734	0.304524	cosine	12	4	22	2	11.1564	5.8526	5.3038	1.90623	1.25045	0.0209053	0.418105	0.322677	0.998125
1382	LOC105251460	for	no	10	1.76023	0.199698	0.449734	0.304524	cosine	12	12	22	24	2.07004	1.42212	0.64792	1.4556	1.21633	0.0209053	0.418105	0.322677	0.998125
1383	LOC105251486	for	no	10	13.5755	0.815343	0.449734	0.304524	cosine	12	12	10	12	14.9358	12.387	2.5488	1.20576	1.12198	0.0209053	0.418105	0.322677	0.998125
1384	LOC105251560	for	no	12	46.1985	2.28083	0.449734	0.304524	cosine	12	6	22	18	50.9758	43.5538	7.422	1.17041	1.05704	0.0209053	0.418105	0.322677	0.998125
1385	LOC105251661	for	no	12	40.0817	3.29028	0.449734	0.304524	cosine	12	8	24	2	44.1374	31.9444	12.193	1.38169	1.11861	0.0209053	0.418105	0.322677	0.998125
1386	LOC105251829	for	no	6	40.4401	5.81539	0.449734	0.304524	cosine	12	10	8	10	51.2362	32.5489	18.6873	1.57413	1.17247	0.0209053	0.418105	0.322677	0.998125
1387	LOC105251921	for	no	4	53.8951	6.10893	0.449734	0.304524	cosine	12	10	4	22	64.2865	46.4386	17.8479	1.38433	1.23219	0.0209053	0.418105	0.322677	0.998125
1388	LOC105251923	for	no	0	1059.16	131.944	0.449734	0.304524	cosine	12	6	12	8	1317.29	876.492	440.798	1.50291	1.21864	0.0209053	0.418105	0.322677	0.998125
1389	LOC105252053	for	no	4	13.6714	0.950688	0.449734	0.304524	cosine	12	10	2	22	15.372	12.1369	3.2351	1.26655	1.10447	0.0209053	0.418105	0.322677	0.998125
1390	LOC105252105	for	no	12	11.9538	1.2016	0.449734	0.304524	cosine	12	8	10	20	14.0406	9.69959	4.34101	1.44755	1.10133	0.0209053	0.418105	0.322677	0.998125
1391	LOC105252499	for	no	4	15.826	1.69253	0.449734	0.304524	cosine	12	10	2	22	19.2094	12.707	6.5024	1.51172	1.10343	0.0209053	0.418105	0.322677	0.998125
1392	LOC105252516	for	no	2	7.00997	0.55043	0.449734	0.304524	cosine	12	8	12	8	8.20891	6.13057	2.07834	1.33901	1.09287	0.0209053	0.418105	0.322677	0.998125
1393	LOC105252547	for	no	12	137.284	21.3744	0.449734	0.304524	cosine	12	6	12	18	165.435	103.76	61.675	1.5944	1.31982	0.0209053	0.418105	0.322677	0.998125
1394	LOC105252620	for	no	4	32.2198	3.01699	0.449734	0.304524	cosine	12	10	4	22	39.1347	26.7102	12.4245	1.46516	1.13506	0.0209053	0.418105	0.322677	0.998125
1395	LOC105252936	for	no	6	11.4665	1.86544	0.449734	0.304524	cosine	12	10	4	22	14.624	9.07914	5.54486	1.61073	1.35707	0.0209053	0.418105	0.322677	0.998125
1396	LOC105253071	for	no	0	13.9105	0.938648	0.449734	0.304524	cosine	12	6	2	24	16.2729	12.8706	3.4023	1.26435	1.08556	0.0209053	0.418105	0.322677	0.998125
1397	LOC105253232	for	no	12	22.3288	0.679228	0.449734	0.304524	cosine	12	10	14	8	23.4629	21.2378	2.2251	1.10477	1.06027	0.0209053	0.418105	0.322677	0.998125
1398	LOC105253764	for	no	12	18.1753	1.66456	0.449734	0.304524	cosine	12	8	24	2	20.114	14.3678	5.7462	1.39994	1.11845	0.0209053	0.418105	0.322677	0.998125
1399	LOC105254177	for	no	10	14.3907	1.60193	0.449734	0.304524	cosine	12	4	12	4	17.2937	12.36	4.9337	1.39917	1.22667	0.0209053	0.418105	0.322677	0.998125
1400	LOC105254226	for	no	10	3.0341	1.61627	0.449734	0.304524	cosine	12	6	10	18	6.18334	0.832813	5.35053	7.42464	2.8719	0.0209053	0.418105	0.322677	0.998125
1401	LOC105254231	for	no	10	32.3774	2.91885	0.449734	0.304524	cosine	12	6	22	18	38.0953	26.7452	11.3501	1.42438	1.13961	0.0209053	0.418105	0.322677	0.998125
1402	LOC105254396	for	no	12	44.5489	2.90691	0.449734	0.304524	cosine	12	8	4	8	50.7636	39.0234	11.7402	1.30085	1.09379	0.0209053	0.418105	0.322677	0.998125
1403	LOC105254432	for	no	4	47.7435	3.51924	0.449734	0.304524	cosine	12	8	10	8	53.1628	41.952	11.2108	1.26723	1.11988	0.0209053	0.418105	0.322677	0.998125
1404	LOC105254438	for	no	4	1.55162	0.449405	0.449734	0.304524	cosine	12	8	2	14	2.54843	0.935167	1.61326	2.72511	1.51201	0.0209053	0.418105	0.322677	0.998125
1405	LOC105254452	for	no	6	56.6746	6.89987	0.449734	0.304524	cosine	12	12	18	10	70.2449	43.4298	26.8151	1.61744	1.13914	0.0209053	0.418105	0.322677	0.998125
1406	LOC105254475	for	no	6	40.1649	2.82068	0.449734	0.304524	cosine	12	12	18	8	45.1263	35.073	10.0533	1.28664	1.1047	0.0209053	0.418105	0.322677	0.998125
1407	LOC105254478	for	no	12	7.7741	0.798514	0.449734	0.304524	cosine	12	8	4	8	8.87958	6.47199	2.40759	1.372	1.18128	0.0209053	0.418105	0.322677	0.998125
1408	LOC105254889	for	no	0	26.6273	2.95068	0.449734	0.304524	cosine	12	6	24	2	32.3854	20.2379	12.1475	1.60024	1.1349	0.0209053	0.418105	0.322677	0.998125
1409	LOC105255331	for	no	12	1.64946	0.351387	0.449734	0.304524	cosine	12	4	24	4	2.03346	0.793963	1.2395	2.56115	1.24605	0.0209053	0.418105	0.322677	0.998125
1410	LOC105255348	for	no	12	22.4991	2.32585	0.449734	0.304524	cosine	12	4	12	4	26.0839	17.5876	8.4963	1.48308	1.17016	0.0209053	0.418105	0.322677	0.998125
1411	LOC105255382	for	no	12	69.167	5.46284	0.449734	0.304524	cosine	12	4	24	2	78.3787	59.962	18.4167	1.30714	1.13189	0.0209053	0.418105	0.322677	0.998125
1412	LOC105255458	for	no	10	1.22153	0.272647	0.449734	0.304524	cosine	12	4	10	4	1.8609	0.93134	0.92956	1.99809	1.45599	0.0209053	0.418105	0.322677	0.998125
1413	LOC105255651	for	no	4	18.0654	2.84401	0.449734	0.304524	cosine	12	10	12	24	23.2028	13.9407	9.2621	1.66439	1.21352	0.0209053	0.418105	0.322677	0.998125
1414	LOC105255777	for	no	10	2.581	0.634898	0.449734	0.304524	cosine	12	4	10	20	4.01098	1.84712	2.16386	2.17148	1.52013	0.0209053	0.418105	0.322677	0.998125
1415	LOC105256037	for	no	4	99.8918	13.6243	0.449734	0.304524	cosine	12	12	4	22	128.133	81.2828	46.8502	1.57639	1.17052	0.0209053	0.418105	0.322677	0.998125
1416	LOC105256197	for	no	8	21.6843	1.95868	0.449734	0.304524	cosine	12	12	20	12	25.1237	18.8011	6.3226	1.33629	1.14496	0.0209053	0.418105	0.322677	0.998125
1417	LOC105256231	for	no	4	48.3999	4.25	0.449734	0.304524	cosine	12	12	2	14	57.9685	44.2316	13.7369	1.31057	1.08847	0.0209053	0.418105	0.322677	0.998125
1418	LOC105256298	for	no	12	399.406	150.482	0.449734	0.304524	cosine	12	6	12	18	726.036	224.011	502.025	3.24107	1.91527	0.0209053	0.418105	0.322677	0.998125
1419	LOC105256315	for	no	10	32.4078	3.52313	0.449734	0.304524	cosine	12	4	22	4	38.1959	26.4256	11.7703	1.44541	1.16655	0.0209053	0.418105	0.322677	0.998125
1420	LOC105256369	for	no	12	6.87724	1.28525	0.449734	0.304524	cosine	12	4	24	2	9.14355	4.89152	4.25203	1.86927	1.2515	0.0209053	0.418105	0.322677	0.998125
1421	LOC105256378	for	no	10	21.8505	3.20901	0.449734	0.304524	cosine	12	6	12	8	26.2082	15.2722	10.936	1.71607	1.20954	0.0209053	0.418105	0.322677	0.998125
1422	LOC105256403	for	no	4	69.4726	5.95223	0.449734	0.304524	cosine	12	12	4	12	81.7418	60.566	21.1758	1.34963	1.0883	0.0209053	0.418105	0.322677	0.998125
1423	LOC105256525	for	no	4	76.0654	6.4199	0.449734	0.304524	cosine	12	10	4	22	94.2242	67.289	26.9352	1.40029	1.06053	0.0209053	0.418105	0.322677	0.998125
1424	LOC105256777	for	no	12	47.8034	3.16227	0.449734	0.304524	cosine	12	10	24	10	51.701	40.2854	11.4156	1.28337	1.09821	0.0209053	0.418105	0.322677	0.998125
1425	LOC105256811	for	no	10	19.0339	3.01378	0.449734	0.304524	cosine	12	12	10	16	25.7059	14.3081	11.3978	1.7966	1.27938	0.0209053	0.418105	0.322677	0.998125
1426	LOC105256958	for	no	6	52.7135	1.37511	0.449734	0.304524	cosine	12	0	18	14	54.512	50.3576	4.1544	1.0825	1.05129	0.0209053	0.418105	0.322677	0.998125
1427	LOC105256959	for	no	10	86.6052	11.9134	0.449734	0.304524	cosine	12	6	10	20	109.075	69.4182	39.6568	1.57127	1.16938	0.0209053	0.418105	0.322677	0.998125
1428	LOC105257157	for	no	10	23.8476	2.75984	0.449734	0.304524	cosine	12	4	10	2	27.3881	17.3593	10.0288	1.57772	1.16949	0.0209053	0.418105	0.322677	0.998125
1429	LOC105257200	for	no	12	1612.23	115.195	0.449734	0.304524	cosine	12	6	12	18	1760.67	1370.6	390.07	1.2846	1.0671	0.0209053	0.418105	0.322677	0.998125
1430	LOC105257403	for	no	8	1.44261	0.930718	0.449734	0.304524	cosine	12	12	8	16	4.34573	0.571789	3.77394	7.60023	1.38296	0.0209053	0.418105	0.322677	0.998125
1431	LOC105258148	for	no	4	49.6069	5.60627	0.449734	0.304524	cosine	12	10	4	22	59.98	42.3364	17.6436	1.41675	1.19833	0.0209053	0.418105	0.322677	0.998125
1432	LOC105258223	for	no	12	2.08163	0.583466	0.449734	0.304524	cosine	12	4	24	6	3.06357	0.988492	2.07508	3.09924	1.36888	0.0209053	0.418105	0.322677	0.998125
1433	LOC105258309	for	no	6	21.9478	2.99109	0.449734	0.304524	cosine	12	10	6	10	27.7824	16.7998	10.9826	1.65373	1.14122	0.0209053	0.418105	0.322677	0.998125
1434	LOC105258503	for	no	4	5.13704	1.6085	0.449734	0.304524	cosine	12	12	2	12	7.57722	3.0148	4.56242	2.51334	1.87559	0.0209053	0.418105	0.322677	0.998125
1435	LOC105258692	for	no	10	11.4326	1.60287	0.449734	0.304524	cosine	12	12	12	24	13.8412	8.95769	4.88351	1.54518	1.30245	0.0209053	0.418105	0.322677	0.998125
1436	LOC105258854	for	no	10	77.7403	10.1768	0.449734	0.304524	cosine	12	4	10	8	92.1543	54.7667	37.3876	1.68267	1.12691	0.0209053	0.418105	0.322677	0.998125
1437	LOC105258875	for	no	6	67.4282	4.28943	0.449734	0.304524	cosine	12	10	4	22	74.9598	58.9756	15.9842	1.27103	1.08436	0.0209053	0.418105	0.322677	0.998125
1438	LOC105258943	for	no	8	6.81245	1.00108	0.449734	0.304524	cosine	12	12	2	12	8.8962	5.42106	3.47514	1.64104	1.23703	0.0209053	0.418105	0.322677	0.998125
1439	LOC109610048	for	no	2	2.85538	1.0177	0.449734	0.304524	cosine	12	8	2	6	5.09475	1.73099	3.36376	2.94326	1.89792	0.0209053	0.418105	0.322677	0.998125
1440	LOC112637067	for	no	12	5.69055	1.31891	0.449734	0.304524	cosine	12	6	12	16	8.20667	3.79475	4.41192	2.16264	1.40028	0.0209053	0.418105	0.322677	0.998125
1441	LOC112637372	for	no	10	138.568	19.5144	0.449734	0.304524	cosine	12	4	22	4	164.643	106.093	58.55	1.55187	1.26151	0.0209053	0.418105	0.322677	0.998125
1442	LOC112637377	for	no	10	1.18607	0.525526	0.449734	0.304524	cosine	12	4	6	2	2.20048	0.164747	2.03573	13.3567	1.26135	0.0209053	0.418105	0.322677	0.998125
1443	LOC112638702	for	no	10	6.1182	1.80039	0.449734	0.304524	cosine	12	6	22	4	10.883	3.56759	7.31541	3.05052	1.31131	0.0209053	0.418105	0.322677	0.998125
1444	LOC112638740	for	no	10	2.36022	0.549358	0.449734	0.304524	cosine	12	4	10	2	3.40799	1.42378	1.98421	2.39362	1.39735	0.0209053	0.418105	0.322677	0.998125
1445	LOC112639151	for	no	6	5.92844	0.794357	0.449734	0.304524	cosine	12	10	6	22	7.55779	5.00907	2.54872	1.50882	1.26598	0.0209053	0.418105	0.322677	0.998125
1446	LOC112639530	for	no	10	1.48216	0.419638	0.449734	0.304524	cosine	12	4	22	18	2.41483	0.813071	1.60176	2.97001	1.59396	0.0209053	0.418105	0.322677	0.998125
1447	LOC112639637	for	no	0	40.5969	3.77839	0.449734	0.304524	cosine	12	6	24	8	46.8914	34.8294	12.062	1.34632	1.17214	0.0209053	0.418105	0.322677	0.998125
1448	LOC112639641	for	no	2	8.71242	2.53374	0.449734	0.304524	cosine	12	8	2	20	15.975	5.82101	10.154	2.74437	1.31103	0.0209053	0.418105	0.322677	0.998125
1449	LOC105247797	for	no	10	34.1773	3.00142	0.444949	0.317043	cosine	12	8	10	2	39.161	26.3667	12.7943	1.48524	1.08132	0.0220181	0.440362	0.334665	0.998125
1450	LOC105247826	for	no	8	91.4081	10.5895	0.444949	0.317043	cosine	12	6	8	14	112.574	78.7739	33.8001	1.42908	1.20464	0.0220181	0.440362	0.334665	0.998125
1451	LOC105248032	for	no	10	62.9761	2.90424	0.444949	0.317043	cosine	12	8	22	2	66.8032	56.7534	10.0498	1.17708	1.05755	0.0220181	0.440362	0.334665	0.998125
1452	LOC105248085	for	no	6	121.263	8.44853	0.444949	0.317043	cosine	12	8	12	8	129.63	97.8087	31.8213	1.32534	1.03066	0.0220181	0.440362	0.334665	0.998125
1453	LOC105248208	for	no	10	7.71094	1.8704	0.444949	0.317043	cosine	12	8	24	2	11.4426	3.82652	7.61608	2.99034	1.36113	0.0220181	0.440362	0.334665	0.998125
1454	LOC105248215	for	no	10	23.5029	1.84769	0.444949	0.317043	cosine	12	8	10	2	26.8387	19.1321	7.7066	1.40281	1.07373	0.0220181	0.440362	0.334665	0.998125
1455	LOC105248264	for	no	10	59.9076	17.8376	0.444949	0.317043	cosine	12	8	10	20	94.2255	39.5121	54.7134	2.38473	1.79223	0.0220181	0.440362	0.334665	0.998125
1456	LOC105248291	for	no	8	75.1907	12.4821	0.444949	0.317043	cosine	12	10	8	12	94.8109	53.7853	41.0256	1.76277	1.30269	0.0220181	0.440362	0.334665	0.998125
1457	LOC105248452	for	no	8	3.81408	1.78677	0.444949	0.317043	cosine	12	10	8	12	8.15644	1.95879	6.19765	4.16402	1.80223	0.0220181	0.440362	0.334665	0.998125
1458	LOC105248560	for	no	6	99.9363	6.7493	0.444949	0.317043	cosine	12	8	18	2	110.046	86.9743	23.0717	1.26527	1.0857	0.0220181	0.440362	0.334665	0.998125
1459	LOC105248659	for	no	10	22.4728	2.76875	0.444949	0.317043	cosine	12	8	12	18	27.0521	18.4252	8.6269	1.46821	1.16398	0.0220181	0.440362	0.334665	0.998125
1460	LOC105248781	for	no	10	2.04655	0.448693	0.444949	0.317043	cosine	12	8	2	14	2.78512	1.28915	1.49597	2.16043	1.39999	0.0220181	0.440362	0.334665	0.998125
1461	LOC105248805	for	no	10	25.5431	2.79016	0.444949	0.317043	cosine	12	8	12	24	31.0392	21.0616	9.9776	1.47373	1.12879	0.0220181	0.440362	0.334665	0.998125
1462	LOC105248848	for	no	10	17.0464	11.244	0.444949	0.317043	cosine	12	8	12	20	36.9097	5.02353	31.8862	7.34736	4.30516	0.0220181	0.440362	0.334665	0.998125
1463	LOC105248860	for	no	8	13.7536	1.91858	0.444949	0.317043	cosine	12	10	24	12	16.2451	10.6434	5.6017	1.52631	1.18813	0.0220181	0.440362	0.334665	0.998125
1464	LOC105248980	for	no	10	40.5483	4.02599	0.444949	0.317043	cosine	12	8	10	4	47.1963	34.9523	12.244	1.35031	1.23607	0.0220181	0.440362	0.334665	0.998125
1465	LOC105249078	for	no	8	11.736	1.5154	0.444949	0.317043	cosine	12	10	8	14	14.3889	9.22114	5.16776	1.56043	1.21658	0.0220181	0.440362	0.334665	0.998125
1466	LOC105249434	for	no	10	23.9783	1.8882	0.444949	0.317043	cosine	12	8	10	2	27.1301	20.1507	6.9794	1.34636	1.10707	0.0220181	0.440362	0.334665	0.998125
1467	LOC105249516	for	no	10	28.6158	2.76108	0.444949	0.317043	cosine	12	8	12	2	32.1655	23.3483	8.8172	1.37764	1.16791	0.0220181	0.440362	0.334665	0.998125
1468	LOC105249533	for	no	8	764.592	132.715	0.444949	0.317043	cosine	12	10	8	12	992.218	571.838	420.38	1.73514	1.36816	0.0220181	0.440362	0.334665	0.998125
1469	LOC105249661	for	no	10	1.56896	0.267964	0.444949	0.317043	cosine	12	8	4	8	2.17727	1.24062	0.93665	1.75499	1.28057	0.0220181	0.440362	0.334665	0.998125
1470	LOC105249917	for	no	10	39.0085	4.04636	0.444949	0.317043	cosine	12	8	10	2	44.6814	28.9809	15.7005	1.54175	1.12301	0.0220181	0.440362	0.334665	0.998125
1471	LOC105249918	for	no	10	19.2857	1.90962	0.444949	0.317043	cosine	12	8	10	2	21.5228	15.5932	5.9296	1.38027	1.15291	0.0220181	0.440362	0.334665	0.998125
1472	LOC105249926	for	no	10	19.1032	3.52476	0.444949	0.317043	cosine	12	8	24	8	24.0041	12.3648	11.6393	1.94133	1.2586	0.0220181	0.440362	0.334665	0.998125
1473	LOC105249949	for	no	10	11.9761	1.5742	0.444949	0.317043	cosine	12	8	2	14	15.8055	9.89614	5.90936	1.59714	1.18745	0.0220181	0.440362	0.334665	0.998125
1474	LOC105250014	for	no	8	60.1512	4.273	0.444949	0.317043	cosine	12	10	18	2	65.373	50.4429	14.9301	1.29598	1.0933	0.0220181	0.440362	0.334665	0.998125
1475	LOC105250193	for	no	8	59.142	3.07842	0.444949	0.317043	cosine	12	6	8	18	64.4822	54.5195	9.9627	1.18274	1.09278	0.0220181	0.440362	0.334665	0.998125
1476	LOC105250281	for	no	8	24.6033	15.0064	0.444949	0.317043	cosine	12	6	8	10	54.5713	7.08586	47.4854	7.70144	2.42585	0.0220181	0.440362	0.334665	0.998125
1477	LOC105250560	for	no	10	6.56094	0.844037	0.444949	0.317043	cosine	12	8	24	8	8.03793	4.71996	3.31797	1.70297	1.19864	0.0220181	0.440362	0.334665	0.998125
1478	LOC105250563	for	no	8	33.1061	5.2932	0.444949	0.317043	cosine	12	10	8	10	46.0946	25.4495	20.6451	1.81122	1.1911	0.0220181	0.440362	0.334665	0.998125
1479	LOC105250628	for	no	10	9.38488	0.792367	0.444949	0.317043	cosine	12	8	12	8	10.5932	8.24152	2.35168	1.28535	1.18087	0.0220181	0.440362	0.334665	0.998125
1480	LOC105250698	for	no	10	2.1301	0.582755	0.444949	0.317043	cosine	12	8	22	8	3.19217	1.29743	1.89474	2.46038	1.22371	0.0220181	0.440362	0.334665	0.998125
1481	LOC105250778	for	no	10	35.4103	5.34222	0.444949	0.317043	cosine	12	8	10	2	42.1976	22.7398	19.4578	1.85567	1.18534	0.0220181	0.440362	0.334665	0.998125
1482	LOC105250790	for	no	10	19.3411	1.6406	0.444949	0.317043	cosine	12	8	12	18	22.3128	16.9458	5.367	1.31672	1.12675	0.0220181	0.440362	0.334665	0.998125
1483	LOC105251033	for	no	8	108.828	14.521	0.444949	0.317043	cosine	12	10	8	12	130.431	86.3682	44.0628	1.51017	1.27175	0.0220181	0.440362	0.334665	0.998125
1484	LOC105251051	for	no	10	108.025	9.87924	0.444949	0.317043	cosine	12	8	10	2	124.41	87.6365	36.7735	1.41961	1.11714	0.0220181	0.440362	0.334665	0.998125
1485	LOC105251203	for	no	8	134.566	16.2264	0.444949	0.317043	cosine	12	10	2	22	168.366	118.289	50.077	1.42334	1.18616	0.0220181	0.440362	0.334665	0.998125
1486	LOC105251218	for	no	10	21.1648	2.85596	0.444949	0.317043	cosine	12	8	10	2	26.9789	17.3269	9.652	1.55705	1.19117	0.0220181	0.440362	0.334665	0.998125
1487	LOC105251279	for	no	6	28.7601	1.60957	0.444949	0.317043	cosine	12	8	4	2	32.1864	25.9319	6.2545	1.24119	1.07648	0.0220181	0.440362	0.334665	0.998125
1488	LOC105251280	for	no	10	23.9042	6.21914	0.444949	0.317043	cosine	12	8	10	24	35.0642	15.6792	19.385	2.23635	1.50177	0.0220181	0.440362	0.334665	0.998125
1489	LOC105251318	for	no	10	10.1807	2.46518	0.444949	0.317043	cosine	12	8	10	18	14.3735	6.88453	7.48897	2.0878	1.47367	0.0220181	0.440362	0.334665	0.998125
1490	LOC105251478	for	no	10	35.1281	9.76842	0.444949	0.317043	cosine	12	8	12	24	57.406	22.9445	34.4615	2.50195	1.35499	0.0220181	0.440362	0.334665	0.998125
1491	LOC105251515	for	no	8	271.809	59.4352	0.444949	0.317043	cosine	12	10	8	12	389.723	166.742	222.981	2.33728	1.34729	0.0220181	0.440362	0.334665	0.998125
1492	LOC105251546	for	no	6	67.1336	3.26938	0.444949	0.317043	cosine	12	8	6	8	72.5995	61.7678	10.8317	1.17536	1.06088	0.0220181	0.440362	0.334665	0.998125
1493	LOC105251675	for	no	8	6.61595	0.850619	0.444949	0.317043	cosine	12	6	14	2	8.40142	4.93763	3.46379	1.70151	1.19357	0.0220181	0.440362	0.334665	0.998125
1494	LOC105251757	for	no	8	3.99431	0.817176	0.444949	0.317043	cosine	12	10	20	10	5.42287	2.93247	2.4904	1.84925	1.37717	0.0220181	0.440362	0.334665	0.998125
1495	LOC105251765	for	no	8	5.22927	0.714281	0.444949	0.317043	cosine	12	10	8	22	6.3474	3.92461	2.42279	1.61733	1.19447	0.0220181	0.440362	0.334665	0.998125
1496	LOC105251901	for	no	10	41.8858	4.04424	0.444949	0.317043	cosine	12	8	2	18	49.1369	35.77	13.3669	1.37369	1.17527	0.0220181	0.440362	0.334665	0.998125
1497	LOC105251933	for	no	10	26.122	2.2758	0.444949	0.317043	cosine	12	8	12	2	29.1376	20.1896	8.948	1.4432	1.10367	0.0220181	0.440362	0.334665	0.998125
1498	LOC105252068	for	no	6	3.13634	0.48947	0.444949	0.317043	cosine	12	8	6	20	3.8573	2.05335	1.80395	1.87854	1.22483	0.0220181	0.440362	0.334665	0.998125
1499	LOC105252101	for	no	8	3234.24	456.359	0.444949	0.317043	cosine	12	10	8	12	4039.69	2486.17	1553.52	1.62486	1.27005	0.0220181	0.440362	0.334665	0.998125
1500	LOC105252532	for	no	10	16.3148	3.1479	0.444949	0.317043	cosine	12	8	10	20	23.7835	12.5915	11.192	1.88885	1.28605	0.0220181	0.440362	0.334665	0.998125
1501	LOC105252650	for	no	8	18.4319	0.978884	0.444949	0.317043	cosine	12	6	12	2	19.9403	16.307	3.6333	1.22281	1.05541	0.0220181	0.440362	0.334665	0.998125
1502	LOC105252653	for	no	8	7.95611	1.12171	0.444949	0.317043	cosine	12	6	8	10	9.61769	6.12919	3.4885	1.56916	1.28042	0.0220181	0.440362	0.334665	0.998125
1503	LOC105252801	for	no	10	111.951	6.73542	0.444949	0.317043	cosine	12	8	12	18	125.234	102.389	22.845	1.22312	1.09582	0.0220181	0.440362	0.334665	0.998125
1504	LOC105252869	for	no	8	331.723	56.3985	0.444949	0.317043	cosine	12	10	8	12	445.907	262.311	183.596	1.69992	1.16301	0.0220181	0.440362	0.334665	0.998125
1505	LOC105252967	for	no	8	91.3921	7.43262	0.444949	0.317043	cosine	12	10	8	12	105.4	81.878	23.522	1.28728	1.11388	0.0220181	0.440362	0.334665	0.998125
1506	LOC105253135	for	no	10	4.75843	1.09131	0.444949	0.317043	cosine	12	8	12	8	6.40611	2.95103	3.45508	2.1708	1.46559	0.0220181	0.440362	0.334665	0.998125
1507	LOC105253223	for	no	10	13.5167	1.06056	0.444949	0.317043	cosine	12	8	22	8	15.1218	10.7949	4.3269	1.40083	1.11065	0.0220181	0.440362	0.334665	0.998125
1508	LOC105253302	for	no	8	7.17844	1.76345	0.444949	0.317043	cosine	12	6	8	6	12.0173	5.0842	6.9331	2.36366	1.14503	0.0220181	0.440362	0.334665	0.998125
1509	LOC105253331	for	no	6	92.439	4.69381	0.444949	0.317043	cosine	12	8	18	20	98.4781	85.5094	12.9687	1.15166	1.0977	0.0220181	0.440362	0.334665	0.998125
1510	LOC105253390	for	no	6	133.372	6.70374	0.444949	0.317043	cosine	12	8	6	8	141.936	121.397	20.539	1.16919	1.09737	0.0220181	0.440362	0.334665	0.998125
1511	LOC105253534	for	no	10	19.744	1.16558	0.444949	0.317043	cosine	12	8	24	8	20.9421	17.7858	3.1563	1.17746	1.08462	0.0220181	0.440362	0.334665	0.998125
1512	LOC105253538	for	no	10	57.9446	16.3267	0.444949	0.317043	cosine	12	8	12	20	96.1039	41.1657	54.9382	2.33456	1.6177	0.0220181	0.440362	0.334665	0.998125
1513	LOC105253908	for	no	10	6.16446	0.730997	0.444949	0.317043	cosine	12	8	10	2	7.92256	4.76872	3.15384	1.66136	1.13443	0.0220181	0.440362	0.334665	0.998125
1514	LOC105254147	for	no	10	14.4903	1.09179	0.444949	0.317043	cosine	12	8	10	2	17.0026	12.751	4.2516	1.33343	1.06854	0.0220181	0.440362	0.334665	0.998125
1515	LOC105254717	for	no	10	22.0345	1.67446	0.444949	0.317043	cosine	12	8	16	8	24.4849	18.9411	5.5438	1.29269	1.10366	0.0220181	0.440362	0.334665	0.998125
1516	LOC105254732	for	no	10	10.2956	2.35913	0.444949	0.317043	cosine	12	8	22	8	13.4898	6.51966	6.97014	2.0691	1.30763	0.0220181	0.440362	0.334665	0.998125
1517	LOC105254755	for	no	6	35.1738	3.51242	0.444949	0.317043	cosine	12	8	18	2	40.1687	28.5124	11.6563	1.40882	1.12885	0.0220181	0.440362	0.334665	0.998125
1518	LOC105254895	for	no	10	7.68114	1.61932	0.444949	0.317043	cosine	12	8	22	4	10.8027	4.56377	6.23893	2.36706	1.19081	0.0220181	0.440362	0.334665	0.998125
1519	LOC105255035	for	no	8	2.69722	0.584078	0.444949	0.317043	cosine	12	10	16	4	3.48369	1.48341	2.00028	2.34843	1.39222	0.0220181	0.440362	0.334665	0.998125
1520	LOC105255080	for	no	10	19.8115	6.58952	0.444949	0.317043	cosine	12	8	12	8	37.6378	13.0546	24.5832	2.88311	1.66851	0.0220181	0.440362	0.334665	0.998125
1521	LOC105255091	for	no	10	49.6918	4.22483	0.444949	0.317043	cosine	12	8	10	8	54.7142	40.7333	13.9809	1.34323	1.07796	0.0220181	0.440362	0.334665	0.998125
1522	LOC105255196	for	no	10	66.2596	7.42694	0.444949	0.317043	cosine	12	8	10	2	78.2084	48.3576	29.8508	1.61729	1.14498	0.0220181	0.440362	0.334665	0.998125
1523	LOC105255274	for	no	8	131.98	25.7516	0.444949	0.317043	cosine	12	10	8	12	189.902	98.665	91.237	1.92471	1.24743	0.0220181	0.440362	0.334665	0.998125
1524	LOC105255391	for	no	8	83.1869	25.4407	0.444949	0.317043	cosine	12	6	2	6	154.71	57.0836	97.6264	2.71024	1.50203	0.0220181	0.440362	0.334665	0.998125
1525	LOC105255430	for	no	10	22.74	3.22801	0.444949	0.317043	cosine	12	8	10	18	28.5507	18.5394	10.0113	1.54	1.29029	0.0220181	0.440362	0.334665	0.998125
1526	LOC105255436	for	no	10	21.2191	1.45844	0.444949	0.317043	cosine	12	8	10	20	24.0907	18.5286	5.5621	1.30019	1.11987	0.0220181	0.440362	0.334665	0.998125
1527	LOC105255570	for	no	10	14.3406	1.18986	0.444949	0.317043	cosine	12	8	10	2	16.596	12.1758	4.4202	1.36303	1.08176	0.0220181	0.440362	0.334665	0.998125
1528	LOC105255586	for	no	8	11.9476	1.2835	0.444949	0.317043	cosine	12	6	8	2	14.935	10.4785	4.4565	1.4253	1.15847	0.0220181	0.440362	0.334665	0.998125
1529	LOC105255630	for	no	10	36.7198	2.27228	0.444949	0.317043	cosine	12	8	2	18	40.0991	31.6535	8.4456	1.26681	1.08011	0.0220181	0.440362	0.334665	0.998125
1530	LOC105255720	for	no	8	12.5968	1.48074	0.444949	0.317043	cosine	12	10	2	10	15.0546	9.52972	5.52488	1.57975	1.13479	0.0220181	0.440362	0.334665	0.998125
1531	LOC105255852	for	no	8	163.773	8.2773	0.444949	0.317043	cosine	12	6	22	4	179.619	151.069	28.55	1.18899	1.08504	0.0220181	0.440362	0.334665	0.998125
1532	LOC105255887	for	no	10	16.4143	5.55659	0.444949	0.317043	cosine	12	8	10	8	27.3661	9.67281	17.6933	2.82918	1.62539	0.0220181	0.440362	0.334665	0.998125
1533	LOC105255888	for	no	10	5.09246	1.61899	0.444949	0.317043	cosine	12	8	24	8	7.19093	2.44457	4.74636	2.94159	1.97451	0.0220181	0.440362	0.334665	0.998125
1534	LOC105256038	for	no	6	45.8091	2.6537	0.444949	0.317043	cosine	12	8	6	24	51.6055	41.3472	10.2583	1.2481	1.0495	0.0220181	0.440362	0.334665	0.998125
1535	LOC105256077	for	no	10	12.9608	2.34464	0.444949	0.317043	cosine	12	8	12	2	17.4106	8.73774	8.67286	1.99257	1.13277	0.0220181	0.440362	0.334665	0.998125
1536	LOC105256127	for	no	10	135.488	10.2973	0.444949	0.317043	cosine	12	8	24	2	149.512	114.79	34.722	1.30248	1.08177	0.0220181	0.440362	0.334665	0.998125
1537	LOC105256204	for	no	10	26.3742	1.9756	0.444949	0.317043	cosine	12	8	10	18	29.7207	23.8056	5.9151	1.24848	1.15203	0.0220181	0.440362	0.334665	0.998125
1538	LOC105256346	for	no	10	22.1333	4.70534	0.444949	0.317043	cosine	12	8	10	2	32.4833	17.3565	15.1268	1.87154	1.35997	0.0220181	0.440362	0.334665	0.998125
1539	LOC105256376	for	no	10	143.763	36.0656	0.444949	0.317043	cosine	12	8	12	6	204.97	92.8587	112.111	2.20733	1.50839	0.0220181	0.440362	0.334665	0.998125
1540	LOC105256442	for	no	10	80.5898	9.87279	0.444949	0.317043	cosine	12	8	10	8	92.503	65.9837	26.5193	1.40191	1.28258	0.0220181	0.440362	0.334665	0.998125
1541	LOC105256496	for	no	8	4983.05	753.128	0.444949	0.317043	cosine	12	10	8	10	6226.95	4184.97	2041.98	1.48793	1.408	0.0220181	0.440362	0.334665	0.998125
1542	LOC105256554	for	no	10	34.1208	4.52466	0.444949	0.317043	cosine	12	8	10	20	44.3621	28.745	15.6171	1.5433	1.17176	0.0220181	0.440362	0.334665	0.998125
1543	LOC105256581	for	no	10	16.2803	2.51219	0.444949	0.317043	cosine	12	8	10	8	19.6596	11.2162	8.4434	1.75279	1.24398	0.0220181	0.440362	0.334665	0.998125
1544	LOC105256589	for	no	8	76.3618	6.03835	0.444949	0.317043	cosine	12	6	12	18	91.2441	69.9016	21.3425	1.30532	1.0716	0.0220181	0.440362	0.334665	0.998125
1545	LOC105256987	for	no	10	5.18385	1.51427	0.444949	0.317043	cosine	12	8	2	20	9.54562	3.8829	5.66272	2.45837	1.34033	0.0220181	0.440362	0.334665	0.998125
1546	LOC105257029	for	no	8	3.6168	0.535655	0.444949	0.317043	cosine	12	6	22	6	4.46954	2.69311	1.77643	1.65962	1.25914	0.0220181	0.440362	0.334665	0.998125
1547	LOC105257034	for	no	6	36.9687	2.1973	0.444949	0.317043	cosine	12	8	4	2	40.3304	33.5733	6.7571	1.20126	1.11449	0.0220181	0.440362	0.334665	0.998125
1548	LOC105257169	for	no	10	22.9702	4.68939	0.444949	0.317043	cosine	12	8	10	8	32.8619	17.9023	14.9596	1.83562	1.26268	0.0220181	0.440362	0.334665	0.998125
1549	LOC105257260	for	no	6	26.4312	2.3431	0.444949	0.317043	cosine	12	8	4	22	30.4929	23.208	7.2849	1.3139	1.14868	0.0220181	0.440362	0.334665	0.998125
1550	LOC105257474	for	no	6	15.2607	1.11881	0.444949	0.317043	cosine	12	8	6	24	17.2915	13.6662	3.6253	1.26527	1.15124	0.0220181	0.440362	0.334665	0.998125
1551	LOC105257477	for	no	8	33.5423	1.41185	0.444949	0.317043	cosine	12	10	18	10	35.3504	30.6644	4.686	1.15282	1.06916	0.0220181	0.440362	0.334665	0.998125
1552	LOC105257620	for	no	10	38.9133	3.78159	0.444949	0.317043	cosine	12	8	12	8	45.9371	31.6939	14.2432	1.4494	1.09904	0.0220181	0.440362	0.334665	0.998125
1553	LOC105257662	for	no	10	35.6662	4.40153	0.444949	0.317043	cosine	12	8	10	2	46.7301	28.1566	18.5735	1.65965	1.09431	0.0220181	0.440362	0.334665	0.998125
1554	LOC105257971	for	no	10	19.7571	1.42689	0.444949	0.317043	cosine	12	8	16	8	21.5715	17.012	4.5595	1.26802	1.08641	0.0220181	0.440362	0.334665	0.998125
1555	LOC105258002	for	no	6	39.1108	4.83569	0.444949	0.317043	cosine	12	8	4	20	49.5891	32.0883	17.5008	1.5454	1.14371	0.0220181	0.440362	0.334665	0.998125
1556	LOC105258056	for	no	10	26.8751	2.16656	0.444949	0.317043	cosine	12	8	12	20	31.8443	24.5456	7.2987	1.29735	1.14545	0.0220181	0.440362	0.334665	0.998125
1557	LOC105258114	for	no	10	17.1438	1.6652	0.444949	0.317043	cosine	12	8	22	2	19.6821	14.0509	5.6312	1.40077	1.14598	0.0220181	0.440362	0.334665	0.998125
1558	LOC105258261	for	no	8	89.1991	19.6887	0.444949	0.317043	cosine	12	10	8	12	123.385	57.5485	65.8365	2.14402	1.45545	0.0220181	0.440362	0.334665	0.998125
1559	LOC105258449	for	no	10	35.5149	2.67368	0.444949	0.317043	cosine	12	8	2	8	41.8202	30.6373	11.1829	1.36501	1.08909	0.0220181	0.440362	0.334665	0.998125
1560	LOC105258454	for	no	8	77.7909	7.99776	0.444949	0.317043	cosine	12	10	8	22	94.9938	65.6851	29.3087	1.4462	1.14136	0.0220181	0.440362	0.334665	0.998125
1561	LOC105258651	for	no	10	228.438	65.9408	0.444949	0.317043	cosine	12	8	12	8	358.676	156.375	202.301	2.29369	1.80335	0.0220181	0.440362	0.334665	0.998125
1562	LOC105258745	for	no	10	6.91983	2.50221	0.444949	0.317043	cosine	12	8	10	20	12.4669	4.12045	8.34645	3.02562	1.858	0.0220181	0.440362	0.334665	0.998125
1563	LOC105258878	for	no	6	31.7855	1.99751	0.444949	0.317043	cosine	12	8	18	2	35.3351	27.7734	7.5617	1.27226	1.06338	0.0220181	0.440362	0.334665	0.998125
1564	LOC105258884	for	no	10	2.61772	0.527558	0.444949	0.317043	cosine	12	8	12	8	3.49372	1.91535	1.57837	1.82406	1.50971	0.0220181	0.440362	0.334665	0.998125
1565	LOC105258895	for	no	10	15.2449	2.36489	0.444949	0.317043	cosine	12	8	24	2	18.4977	10.3495	8.1482	1.7873	1.26251	0.0220181	0.440362	0.334665	0.998125
1566	LOC105258904	for	no	10	183.404	19.5121	0.444949	0.317043	cosine	12	8	10	20	222.634	160.017	62.617	1.39131	1.2021	0.0220181	0.440362	0.334665	0.998125
1567	LOC105259043	for	no	8	34.3799	8.70031	0.444949	0.317043	cosine	12	10	2	12	53.8781	21.4277	32.4504	2.51441	1.3961	0.0220181	0.440362	0.334665	0.998125
1568	LOC105259052	for	no	8	23.2665	2.48441	0.444949	0.317043	cosine	12	10	8	22	28.9339	19.9893	8.9446	1.44747	1.18572	0.0220181	0.440362	0.334665	0.998125
1569	LOC105259286	for	no	10	14.2097	1.79886	0.444949	0.317043	cosine	12	8	16	2	16.6674	10.6185	6.0489	1.56966	1.20874	0.0220181	0.440362	0.334665	0.998125
1570	LOC105259308	for	no	10	37.9413	2.67559	0.444949	0.317043	cosine	12	8	4	8	44.12	35.1067	9.0133	1.25674	1.09517	0.0220181	0.440362	0.334665	0.998125
1571	LOC105259347	for	no	10	48.7503	6.44295	0.444949	0.317043	cosine	12	8	12	8	62.6743	38.0092	24.6651	1.64892	1.2464	0.0220181	0.440362	0.334665	0.998125
1572	LOC105259381	for	no	10	21.5807	1.44888	0.444949	0.317043	cosine	12	8	4	20	24.7626	20.0517	4.7109	1.23494	1.10779	0.0220181	0.440362	0.334665	0.998125
1573	LOC105259451	for	no	10	720.357	95.5133	0.444949	0.317043	cosine	12	8	10	18	844.322	588.014	256.308	1.43589	1.29502	0.0220181	0.440362	0.334665	0.998125
1574	LOC105259542	for	no	6	14.1712	0.961485	0.444949	0.317043	cosine	12	8	18	8	15.4022	11.5552	3.847	1.33292	1.06585	0.0220181	0.440362	0.334665	0.998125
1575	LOC112637026	for	no	8	134.833	25.3232	0.444949	0.317043	cosine	12	10	8	12	190.063	108.995	81.068	1.74378	1.24062	0.0220181	0.440362	0.334665	0.998125
1576	LOC112637300	for	no	8	5.33094	1.26426	0.444949	0.317043	cosine	12	10	8	24	8.37357	3.27907	5.0945	2.55364	1.30432	0.0220181	0.440362	0.334665	0.998125
1577	LOC112637394	for	no	6	25.544	19.1497	0.444949	0.317043	cosine	12	8	6	22	59.1774	0	59.1774	-10000	5.87456	0.0220181	0.440362	0.334665	0.998125
1578	LOC112637541	for	no	6	6.17406	0.754494	0.444949	0.317043	cosine	12	8	16	8	7.55731	5.03295	2.52436	1.50157	1.24432	0.0220181	0.440362	0.334665	0.998125
1579	LOC112637762	for	no	10	1.67219	0.864108	0.444949	0.317043	cosine	12	8	10	8	3.42951	0.745637	2.68387	4.59944	2.68112	0.0220181	0.440362	0.334665	0.998125
1580	LOC112638280	for	no	8	11.4441	1.21794	0.444949	0.317043	cosine	12	10	8	22	12.8338	8.81974	4.01406	1.45512	1.12494	0.0220181	0.440362	0.334665	0.998125
1581	LOC112638655	for	no	10	1.25332	0.679814	0.444949	0.317043	cosine	12	8	12	8	2.7071	0.231939	2.47516	11.6716	2.07774	0.0220181	0.440362	0.334665	0.998125
1582	LOC112639636	for	no	10	13.2738	1.6954	0.444949	0.317043	cosine	12	8	22	8	16.9651	10.8028	6.1623	1.57044	1.11678	0.0220181	0.440362	0.334665	0.998125
1583	LOC112639821	for	no	8	5.76878	2.23241	0.444949	0.317043	cosine	12	10	2	10	10.7762	2.7138	8.0624	3.97089	1.63697	0.0220181	0.440362	0.334665	0.998125
1584	LOC112638997	for	no	8	59.9192	90.937	0.441047	0.327451	cosine	12	4	8	2	329.881	0	329.881	-10000	NA	0.0229624	0.459248	0.334665	0.998125
1585	LOC105247930	for	no	0	4.33038	0.454972	0.437714	0.336477	cosine	12	10	4	14	4.99364	3.53409	1.45955	1.41299	1.12714	0.0237956	0.475913	0.346653	0.998125
1586	LOC105248561	for	no	2	64.6209	4.58444	0.437714	0.336477	cosine	12	10	2	10	72.7878	56.4892	16.2986	1.28853	1.09459	0.0237956	0.475913	0.346653	0.998125
1587	LOC105248771	for	no	10	21.4547	3.23604	0.437714	0.336477	cosine	12	2	10	8	26.9834	16.5189	10.4645	1.63349	1.31973	0.0237956	0.475913	0.346653	0.998125
1588	LOC105249535	for	no	2	62.1261	4.73931	0.437714	0.336477	cosine	12	10	14	10	70.7191	54.1927	16.5264	1.30496	1.10511	0.0237956	0.475913	0.346653	0.998125
1589	LOC105249914	for	no	10	7.42095	0.902433	0.437714	0.336477	cosine	12	2	10	14	9.38964	6.08062	3.30902	1.54419	1.14226	0.0237956	0.475913	0.346653	0.998125
1590	LOC105249971	for	no	10	18.3143	2.37802	0.437714	0.336477	cosine	12	2	10	18	24.0463	14.9801	9.0662	1.60522	1.20844	0.0237956	0.475913	0.346653	0.998125
1591	LOC105250171	for	no	10	1.45116	0.419304	0.437714	0.336477	cosine	12	2	12	16	2.14015	0.775015	1.36513	2.76143	1.66752	0.0237956	0.475913	0.346653	0.998125
1592	LOC105250443	for	no	10	23.3059	2.47427	0.437714	0.336477	cosine	12	2	22	8	27.1983	19.6483	7.55	1.38426	1.24469	0.0237956	0.475913	0.346653	0.998125
1593	LOC105251119	for	no	2	16.512	2.16748	0.437714	0.336477	cosine	12	10	2	10	21.0567	11.7402	9.3165	1.79356	1.12046	0.0237956	0.475913	0.346653	0.998125
1594	LOC105251168	for	no	4	5.8445	1.69289	0.437714	0.336477	cosine	12	0	4	12	8.53211	2.7858	5.74631	3.06271	1.63669	0.0237956	0.475913	0.346653	0.998125
1595	LOC105251333	for	no	2	20.5104	2.04505	0.437714	0.336477	cosine	12	10	2	22	25.2817	17.6052	7.6765	1.43604	1.06262	0.0237956	0.475913	0.346653	0.998125
1596	LOC105251673	for	no	2	6.255	0.949234	0.437714	0.336477	cosine	12	10	2	8	8.67898	5.15183	3.52715	1.68464	1.20427	0.0237956	0.475913	0.346653	0.998125
1597	LOC105251679	for	no	0	49.6623	4.09291	0.437714	0.336477	cosine	12	4	12	4	53.4329	41.4318	12.0011	1.28966	1.11275	0.0237956	0.475913	0.346653	0.998125
1598	LOC105251964	for	no	0	2.00329	0.357056	0.437714	0.336477	cosine	12	4	24	8	2.47571	1.27134	1.20437	1.94732	1.1281	0.0237956	0.475913	0.346653	0.998125
1599	LOC105252308	for	no	0	25.5227	4.86974	0.437714	0.336477	cosine	12	4	22	4	36.4367	18.4381	17.9986	1.97616	1.30869	0.0237956	0.475913	0.346653	0.998125
1600	LOC105252644	for	no	4	79.3665	10.8147	0.437714	0.336477	cosine	12	0	4	20	103.071	68.7116	34.3594	1.50005	1.20198	0.0237956	0.475913	0.346653	0.998125
1601	LOC105252760	for	no	10	43.5578	3.95654	0.437714	0.336477	cosine	12	2	10	14	51.2637	39.0139	12.2498	1.31399	1.13868	0.0237956	0.475913	0.346653	0.998125
1602	LOC105252811	for	no	2	88.5652	13.5553	0.437714	0.336477	cosine	12	10	4	22	112.91	69.5106	43.3994	1.62436	1.24268	0.0237956	0.475913	0.346653	0.998125
1603	LOC105252885	for	no	10	27.045	2.52164	0.437714	0.336477	cosine	12	2	6	2	30.2124	21.3495	8.8629	1.41513	1.11433	0.0237956	0.475913	0.346653	0.998125
1604	LOC105252904	for	no	10	33.4503	2.29828	0.437714	0.336477	cosine	12	2	4	18	39.2826	29.5406	9.742	1.32978	1.07341	0.0237956	0.475913	0.346653	0.998125
1605	LOC105253535	for	no	10	1.69054	0.155377	0.437714	0.336477	cosine	12	0	20	8	1.99379	1.41495	0.57884	1.40909	1.12821	0.0237956	0.475913	0.346653	0.998125
1606	LOC105253761	for	no	0	59.3168	9.26152	0.437714	0.336477	cosine	12	4	6	4	74.9102	46.2321	28.6781	1.62031	1.31386	0.0237956	0.475913	0.346653	0.998125
1607	LOC105253808	for	no	2	19.4318	3.49364	0.437714	0.336477	cosine	12	10	2	10	25.4502	13.7231	11.7271	1.85455	1.27047	0.0237956	0.475913	0.346653	0.998125
1608	LOC105253873	for	no	10	48.1597	3.96171	0.437714	0.336477	cosine	12	0	8	24	53.9489	41.6476	12.3013	1.29537	1.08635	0.0237956	0.475913	0.346653	0.998125
1609	LOC105253936	for	no	2	36.7971	4.60571	0.437714	0.336477	cosine	12	10	4	22	42.9356	26.5271	16.4085	1.61856	1.14959	0.0237956	0.475913	0.346653	0.998125
1610	LOC105254449	for	no	2	3.24133	0.416118	0.437714	0.336477	cosine	12	6	14	10	4.1105	2.37574	1.73476	1.7302	1.10369	0.0237956	0.475913	0.346653	0.998125
1611	LOC105254504	for	no	4	12.5025	0.977204	0.437714	0.336477	cosine	12	0	4	6	14.3346	10.7129	3.6217	1.33807	1.0938	0.0237956	0.475913	0.346653	0.998125
1612	LOC105255193	for	no	0	4.74825	2.64676	0.437714	0.336477	cosine	12	4	18	4	11.5285	1.19186	10.3366	9.6727	2.36497	0.0237956	0.475913	0.346653	0.998125
1613	LOC105255286	for	no	4	20.6762	1.39551	0.437714	0.336477	cosine	12	0	4	22	23.4798	18.7692	4.7106	1.25098	1.09134	0.0237956	0.475913	0.346653	0.998125
1614	LOC105255658	for	no	10	33.3152	2.15606	0.437714	0.336477	cosine	12	0	16	2	37.5261	29.0209	8.5052	1.29307	1.0898	0.0237956	0.475913	0.346653	0.998125
1615	LOC105255997	for	no	2	96.1858	10.3933	0.437714	0.336477	cosine	12	10	2	22	113.588	82.1656	31.4224	1.38243	1.26364	0.0237956	0.475913	0.346653	0.998125
1616	LOC105256015	for	no	10	21.2149	1.60823	0.437714	0.336477	cosine	12	2	10	2	25.2337	18.8147	6.419	1.34117	1.05618	0.0237956	0.475913	0.346653	0.998125
1617	LOC105256128	for	no	10	7.20435	1.38753	0.437714	0.336477	cosine	12	0	8	24	9.73469	5.12732	4.60737	1.89859	1.35238	0.0237956	0.475913	0.346653	0.998125
1618	LOC105256393	for	no	8	2.58402	1.3631	0.437714	0.336477	cosine	12	0	8	24	6.92261	1.61577	5.30684	4.2844	1.49548	0.0237956	0.475913	0.346653	0.998125
1619	LOC105256635	for	no	2	16.0801	2.73133	0.437714	0.336477	cosine	12	10	14	10	22.1762	12.0729	10.1033	1.83686	1.2942	0.0237956	0.475913	0.346653	0.998125
1620	LOC105256876	for	no	0	4.28974	0.838735	0.437714	0.336477	cosine	12	10	2	18	5.71093	2.81317	2.89776	2.03007	1.37041	0.0237956	0.475913	0.346653	0.998125
1621	LOC105257467	for	no	4	65.9005	3.51126	0.437714	0.336477	cosine	12	0	8	12	70.5275	59.6951	10.8324	1.18146	1.0859	0.0237956	0.475913	0.346653	0.998125
1622	LOC105257659	for	no	0	2.06821	0.392221	0.437714	0.336477	cosine	12	8	12	4	2.74179	1.39358	1.34821	1.96744	1.24689	0.0237956	0.475913	0.346653	0.998125
1623	LOC105257851	for	no	4	8.08092	2.38686	0.437714	0.336477	cosine	12	0	8	24	13.5044	5.01509	8.48931	2.69275	1.52985	0.0237956	0.475913	0.346653	0.998125
1624	LOC105257975	for	no	2	1.518	0.239037	0.437714	0.336477	cosine	12	10	8	10	1.86435	0.913824	0.950526	2.04016	1.20575	0.0237956	0.475913	0.346653	0.998125
1625	LOC105258310	for	no	10	7.59088	1.18084	0.437714	0.336477	cosine	12	2	22	4	9.59641	5.7656	3.83081	1.66443	1.18519	0.0237956	0.475913	0.346653	0.998125
1626	LOC105258684	for	no	4	32.5177	4.64133	0.437714	0.336477	cosine	12	0	10	22	40.2667	23.6528	16.6139	1.70241	1.25205	0.0237956	0.475913	0.346653	0.998125
1627	LOC105258709	for	no	2	16.567	8.77466	0.437714	0.336477	cosine	12	6	14	6	30.9801	4.7634	26.2167	6.50378	3.29049	0.0237956	0.475913	0.346653	0.998125
1628	LOC105259387	for	no	10	13.1942	1.17706	0.437714	0.336477	cosine	12	2	10	2	15.27	10.6403	4.6297	1.43511	1.1198	0.0237956	0.475913	0.346653	0.998125
1629	LOC105259443	for	no	2	21.3423	2.15481	0.437714	0.336477	cosine	12	10	16	10	24.5902	17.7793	6.8109	1.38308	1.2116	0.0237956	0.475913	0.346653	0.998125
1630	LOC105259494	for	no	0	10.191	0.980094	0.437714	0.336477	cosine	12	4	24	8	12.1579	7.71083	4.44707	1.57673	1.0715	0.0237956	0.475913	0.346653	0.998125
1631	LOC109609770	for	no	10	3.80288	1.83328	0.437714	0.336477	cosine	12	2	22	14	6.22794	0.712666	5.51527	8.73893	2.39867	0.0237956	0.475913	0.346653	0.998125
1632	LOC109610153	for	no	2	4.32722	1.09249	0.437714	0.336477	cosine	12	10	2	20	6.76877	2.7549	4.01387	2.45699	1.32566	0.0237956	0.475913	0.346653	0.998125
1633	LOC112637076	for	no	2	3.65281	0.834833	0.437714	0.336477	cosine	12	10	2	12	5.36864	2.61639	2.75225	2.05193	1.41243	0.0237956	0.475913	0.346653	0.998125
1634	LOC112637615	for	no	4	3.69597	0.941235	0.437714	0.336477	cosine	12	0	4	6	5.64738	2.35286	3.29452	2.40022	1.4934	0.0237956	0.475913	0.346653	0.998125
1635	LOC112638115	for	no	8	1.16425	0.386041	0.437714	0.336477	cosine	12	0	18	12	1.93425	0.36663	1.56762	5.27575	1.44739	0.0237956	0.475913	0.346653	0.998125
1636	LOC112638228	for	no	4	8.027	1.76794	0.437714	0.336477	cosine	12	0	4	6	12.4105	5.57539	6.83511	2.22594	1.28175	0.0237956	0.475913	0.346653	0.998125
1637	LOC112638283	for	no	6	34.4649	1.7485	0.437714	0.336477	cosine	12	2	6	2	37.6321	31.8473	5.7848	1.18164	1.08739	0.0237956	0.475913	0.346653	0.998125
1638	LOC112638549	for	no	10	1.63795	0.388738	0.437714	0.336477	cosine	12	2	10	2	2.49648	1.20292	1.29356	2.07535	1.25525	0.0237956	0.475913	0.346653	0.998125
1639	LOC105247836	for	no	2	4.2939	1.46009	0.425527	0.370494	cosine	12	12	8	24	7.86689	2.65773	5.20916	2.96	1.56524	0.0270619	0.541239	0.373626	0.998125
1640	LOC105247846	for	no	2	15.2863	1.75784	0.425527	0.370494	cosine	12	0	2	10	17.8239	10.9026	6.9213	1.63483	1.14905	0.0270619	0.541239	0.373626	0.998125
1641	LOC105247852	for	no	2	76.8709	8.96847	0.425527	0.370494	cosine	12	12	2	20	94.5938	64.8469	29.7469	1.45873	1.23088	0.0270619	0.541239	0.373626	0.998125
1642	LOC105248015	for	no	4	19.4552	3.6421	0.425527	0.370494	cosine	12	6	2	18	26.2474	14.2456	12.0018	1.84249	1.40208	0.0270619	0.541239	0.373626	0.998125
1643	LOC105248022	for	no	12	2.87613	0.323268	0.425527	0.370494	cosine	12	2	10	18	3.42794	2.28853	1.13941	1.49788	1.2059	0.0270619	0.541239	0.373626	0.998125
1644	LOC105248067	for	no	4	33.473	2.16665	0.425527	0.370494	cosine	12	2	10	2	37.8484	30.2883	7.5601	1.2496	1.11308	0.0270619	0.541239	0.373626	0.998125
1645	LOC105248268	for	no	12	32.188	2.99065	0.425527	0.370494	cosine	12	2	24	2	36.0275	25.0916	10.9359	1.43584	1.11508	0.0270619	0.541239	0.373626	0.998125
1646	LOC105248302	for	no	6	12.2132	1.11167	0.425527	0.370494	cosine	12	4	18	2	13.6264	9.83707	3.78933	1.38521	1.13219	0.0270619	0.541239	0.373626	0.998125
1647	LOC105248425	for	no	2	4.48756	0.418789	0.425527	0.370494	cosine	12	4	14	10	5.26448	3.95626	1.30822	1.33067	1.15208	0.0270619	0.541239	0.373626	0.998125
1648	LOC105248444	for	no	2	579	101.91	0.425527	0.370494	cosine	12	12	2	10	800.806	464.252	336.554	1.72494	1.38244	0.0270619	0.541239	0.373626	0.998125
1649	LOC105248543	for	no	2	35.9862	5.90178	0.425527	0.370494	cosine	12	12	8	12	45.2265	26.1227	19.1038	1.73131	1.20359	0.0270619	0.541239	0.373626	0.998125
1650	LOC105248583	for	no	12	11.6504	2.67668	0.425527	0.370494	cosine	12	2	24	8	15.2242	6.84605	8.37815	2.22379	1.46012	0.0270619	0.541239	0.373626	0.998125
1651	LOC105248639	for	no	2	33.8511	5.6826	0.425527	0.370494	cosine	12	12	2	24	43.6041	27.5159	16.0882	1.58469	1.39602	0.0270619	0.541239	0.373626	0.998125
1652	LOC105248653	for	no	12	39.269	7.15875	0.425527	0.370494	cosine	12	2	24	2	50.5403	27.4674	23.0729	1.84001	1.14964	0.0270619	0.541239	0.373626	0.998125
1653	LOC105248656	for	no	2	14.6823	2.0962	0.425527	0.370494	cosine	12	4	2	10	18.8454	10.8652	7.9802	1.73447	1.18341	0.0270619	0.541239	0.373626	0.998125
1654	LOC105248896	for	no	2	824.628	192.157	0.425527	0.370494	cosine	12	12	2	24	1203.8	613.031	590.769	1.96369	1.5092	0.0270619	0.541239	0.373626	0.998125
1655	LOC105248898	for	no	12	19.1794	4.43228	0.425527	0.370494	cosine	12	2	10	2	25.1191	10.0138	15.1053	2.50845	1.48571	0.0270619	0.541239	0.373626	0.998125
1656	LOC105248971	for	no	2	63.2924	8.98609	0.425527	0.370494	cosine	12	12	2	18	84.7438	52.2709	32.4729	1.62124	1.20825	0.0270619	0.541239	0.373626	0.998125
1657	LOC105248986	for	no	2	1.45067	0.683704	0.425527	0.370494	cosine	12	0	2	12	3.32202	0.697095	2.62493	4.76552	1.76465	0.0270619	0.541239	0.373626	0.998125
1658	LOC105249060	for	no	2	2.23805	0.253261	0.425527	0.370494	cosine	12	12	10	12	2.87034	1.93637	0.93397	1.48233	1.1393	0.0270619	0.541239	0.373626	0.998125
1659	LOC105249137	for	no	12	30.391	2.23032	0.425527	0.370494	cosine	12	2	24	4	35.2664	26.7112	8.5552	1.32029	1.07025	0.0270619	0.541239	0.373626	0.998125
1660	LOC105249166	for	no	0	41.9132	5.03711	0.425527	0.370494	cosine	12	2	12	2	49.4311	32.724	16.7071	1.51055	1.19033	0.0270619	0.541239	0.373626	0.998125
1661	LOC105249230	for	no	12	52.0198	3.60405	0.425527	0.370494	cosine	12	2	10	2	59.0942	45.5918	13.5024	1.29616	1.08905	0.0270619	0.541239	0.373626	0.998125
1662	LOC105249247	for	no	12	29.3076	4.55225	0.425527	0.370494	cosine	12	2	10	2	36.0521	20.4165	15.6356	1.76583	1.18969	0.0270619	0.541239	0.373626	0.998125
1663	LOC105249250	for	no	6	1.13388	0.428143	0.425527	0.370494	cosine	12	4	10	4	2.08223	0.682503	1.39973	3.05087	1.78312	0.0270619	0.541239	0.373626	0.998125
1664	LOC105249294	for	no	6	7.12697	1.60461	0.425527	0.370494	cosine	12	4	6	4	9.91219	4.69341	5.21878	2.11194	1.5257	0.0270619	0.541239	0.373626	0.998125
1665	LOC105249320	for	no	2	93.1051	15.2154	0.425527	0.370494	cosine	12	12	2	24	128.029	71.3111	56.7179	1.79536	1.18322	0.0270619	0.541239	0.373626	0.998125
1666	LOC105249370	for	no	2	105.518	14.861	0.425527	0.370494	cosine	12	12	2	24	135.158	87.3216	47.8364	1.54782	1.25987	0.0270619	0.541239	0.373626	0.998125
1667	LOC105249395	for	no	2	35.5451	3.81415	0.425527	0.370494	cosine	12	12	6	18	42.7754	29.9752	12.8002	1.42703	1.11393	0.0270619	0.541239	0.373626	0.998125
1668	LOC105249476	for	no	12	24.2533	4.20689	0.425527	0.370494	cosine	12	2	24	2	30.5621	18.0507	12.5114	1.69313	1.31956	0.0270619	0.541239	0.373626	0.998125
1669	LOC105249479	for	no	12	14.0391	4.01863	0.425527	0.370494	cosine	12	2	24	2	21.8422	8.68466	13.1575	2.51503	1.69507	0.0270619	0.541239	0.373626	0.998125
1670	LOC105249484	for	no	2	58.0989	8.04041	0.425527	0.370494	cosine	12	0	2	18	81.3143	50.5869	30.7274	1.60742	1.17662	0.0270619	0.541239	0.373626	0.998125
1671	LOC105249527	for	no	12	30.1957	4.85255	0.425527	0.370494	cosine	12	2	10	2	38.5278	20.6583	17.8695	1.865	1.12126	0.0270619	0.541239	0.373626	0.998125
1672	LOC105249613	for	no	4	71.9657	5.12804	0.425527	0.370494	cosine	12	2	4	2	82.1425	63.2235	18.919	1.29924	1.07933	0.0270619	0.541239	0.373626	0.998125
1673	LOC105249644	for	no	4	135.7	23.0621	0.425527	0.370494	cosine	12	2	4	12	167.135	90.4154	76.7196	1.84852	1.25372	0.0270619	0.541239	0.373626	0.998125
1674	LOC105249674	for	no	12	30.2394	2.74149	0.425527	0.370494	cosine	12	2	22	2	34.0912	25.2027	8.8885	1.35268	1.09792	0.0270619	0.541239	0.373626	0.998125
1675	LOC105249681	for	no	0	27.6179	0.87895	0.425527	0.370494	cosine	12	2	12	2	29.1515	26.2043	2.9472	1.11247	1.05847	0.0270619	0.541239	0.373626	0.998125
1676	LOC105249687	for	no	4	5.62113	0.525854	0.425527	0.370494	cosine	12	2	16	2	6.37383	4.9149	1.45893	1.29684	1.19779	0.0270619	0.541239	0.373626	0.998125
1677	LOC105249701	for	no	2	60.4838	11.0955	0.425527	0.370494	cosine	12	12	2	24	83.8549	46.2063	37.6486	1.81479	1.31106	0.0270619	0.541239	0.373626	0.998125
1678	LOC105249739	for	no	6	6.11749	0.68756	0.425527	0.370494	cosine	12	4	20	4	7.7879	5.1152	2.6727	1.5225	1.15951	0.0270619	0.541239	0.373626	0.998125
1679	LOC105249759	for	no	2	2.68214	0.411492	0.425527	0.370494	cosine	12	4	6	4	3.48674	2.09243	1.39431	1.66636	1.24209	0.0270619	0.541239	0.373626	0.998125
1680	LOC105249794	for	no	12	158.113	11.9837	0.425527	0.370494	cosine	12	2	10	2	179.333	135.314	44.019	1.32531	1.12566	0.0270619	0.541239	0.373626	0.998125
1681	LOC105249803	for	no	12	4.72505	1.33363	0.425527	0.370494	cosine	12	2	24	2	6.93403	2.78	4.15403	2.49426	1.76056	0.0270619	0.541239	0.373626	0.998125
1682	LOC105249919	for	no	12	12.4951	2.65004	0.425527	0.370494	cosine	12	2	24	2	15.3615	7.50324	7.85826	2.04732	1.38255	0.0270619	0.541239	0.373626	0.998125
1683	LOC105249936	for	no	4	5.99431	0.539607	0.425527	0.370494	cosine	12	6	2	18	6.86105	5.17379	1.68726	1.32612	1.14797	0.0270619	0.541239	0.373626	0.998125
1684	LOC105249968	for	no	12	16.9656	2.09807	0.425527	0.370494	cosine	12	2	24	8	19.8491	13.3584	6.4907	1.48589	1.17189	0.0270619	0.541239	0.373626	0.998125
1685	LOC105250005	for	no	12	34.325	2.95179	0.425527	0.370494	cosine	12	2	24	2	39.0367	28.1291	10.9076	1.38777	1.11587	0.0270619	0.541239	0.373626	0.998125
1686	LOC105250021	for	no	2	8.29937	0.896484	0.425527	0.370494	cosine	12	4	2	16	10.4532	7.15038	3.30282	1.46191	1.15349	0.0270619	0.541239	0.373626	0.998125
1687	LOC105250087	for	no	2	9.30256	1.17695	0.425527	0.370494	cosine	12	0	2	24	11.496	6.98209	4.51391	1.6465	1.11597	0.0270619	0.541239	0.373626	0.998125
1688	LOC105250118	for	no	2	65.4561	4.89157	0.425527	0.370494	cosine	12	12	2	24	73.3287	58.5838	14.7449	1.25169	1.1519	0.0270619	0.541239	0.373626	0.998125
1689	LOC105250237	for	no	2	75.9806	9.02345	0.425527	0.370494	cosine	12	4	2	18	88.8198	64.404	24.4158	1.3791	1.26856	0.0270619	0.541239	0.373626	0.998125
1690	LOC105250289	for	no	4	5.39095	0.671237	0.425527	0.370494	cosine	12	6	4	6	6.08103	4.1263	1.95473	1.47372	1.17887	0.0270619	0.541239	0.373626	0.998125
1691	LOC105250316	for	no	12	74.8774	8.03885	0.425527	0.370494	cosine	12	2	24	4	87.7697	62.3576	25.4121	1.40752	1.19741	0.0270619	0.541239	0.373626	0.998125
1692	LOC105250336	for	no	2	49.4272	7.06119	0.425527	0.370494	cosine	12	12	2	20	63.7628	37.7607	26.0021	1.6886	1.2351	0.0270619	0.541239	0.373626	0.998125
1693	LOC105250487	for	no	0	70.1343	6.98343	0.425527	0.370494	cosine	12	2	10	2	87.7322	60.732	27.0002	1.44458	1.10738	0.0270619	0.541239	0.373626	0.998125
1694	LOC105250491	for	no	2	2.53933	0.448084	0.425527	0.370494	cosine	12	4	10	8	3.19962	1.8783	1.32132	1.70347	1.42738	0.0270619	0.541239	0.373626	0.998125
1695	LOC105250588	for	no	4	25.5282	2.84675	0.425527	0.370494	cosine	12	6	4	20	30.8473	21.6614	9.1859	1.42407	1.24805	0.0270619	0.541239	0.373626	0.998125
1696	LOC105250668	for	no	2	39.0722	3.10111	0.425527	0.370494	cosine	12	4	14	10	47.5399	35.2753	12.2646	1.34768	1.06893	0.0270619	0.541239	0.373626	0.998125
1697	LOC105250672	for	no	2	204.554	42.1509	0.425527	0.370494	cosine	12	12	2	22	290.233	153.217	137.016	1.89426	1.38384	0.0270619	0.541239	0.373626	0.998125
1698	LOC105250687	for	no	4	63.8566	6.26808	0.425527	0.370494	cosine	12	2	4	24	76.0695	54.5346	21.5349	1.39489	1.1559	0.0270619	0.541239	0.373626	0.998125
1699	LOC105250767	for	no	4	21.0789	3.49444	0.425527	0.370494	cosine	12	6	8	18	27.3334	17.4707	9.8627	1.56453	1.43087	0.0270619	0.541239	0.373626	0.998125
1700	LOC105250809	for	no	4	18.4079	1.88753	0.425527	0.370494	cosine	12	6	10	24	21.7862	15.9688	5.8174	1.3643	1.17121	0.0270619	0.541239	0.373626	0.998125
1701	LOC105250862	for	no	12	29.8206	3.19186	0.425527	0.370494	cosine	12	2	10	2	33.957	23.1806	10.7764	1.46489	1.17521	0.0270619	0.541239	0.373626	0.998125
1702	LOC105250870	for	no	12	6.55407	1.31411	0.425527	0.370494	cosine	12	2	24	2	8.12284	3.86876	4.25408	2.0996	1.34506	0.0270619	0.541239	0.373626	0.998125
1703	LOC105250881	for	no	6	59.6418	3.64792	0.425527	0.370494	cosine	12	4	24	16	66.7283	54.8474	11.8809	1.21662	1.08893	0.0270619	0.541239	0.373626	0.998125
1704	LOC105250911	for	no	6	2.62577	0.314995	0.425527	0.370494	cosine	12	4	20	10	3.14816	2.02334	1.12482	1.55592	1.17135	0.0270619	0.541239	0.373626	0.998125
1705	LOC105250993	for	no	4	1.28436	0.613039	0.425527	0.370494	cosine	12	6	4	18	2.6547	0.647195	2.00751	4.10185	1.47456	0.0270619	0.541239	0.373626	0.998125
1706	LOC105251016	for	no	6	5.36734	0.627218	0.425527	0.370494	cosine	12	4	20	16	6.44828	4.63529	1.81299	1.39113	1.22667	0.0270619	0.541239	0.373626	0.998125
1707	LOC105251090	for	no	2	64.9924	10.9523	0.425527	0.370494	cosine	12	12	4	24	85.225	50.9482	34.2768	1.67278	1.33533	0.0270619	0.541239	0.373626	0.998125
1708	LOC105251143	for	no	2	20.6068	3.26991	0.425527	0.370494	cosine	12	12	2	24	27.124	15.4571	11.6669	1.75479	1.23142	0.0270619	0.541239	0.373626	0.998125
1709	LOC105251231	for	no	12	20.591	1.35608	0.425527	0.370494	cosine	12	2	24	8	21.9781	17.5641	4.414	1.25131	1.06764	0.0270619	0.541239	0.373626	0.998125
1710	LOC105251345	for	no	12	31.9493	8.18774	0.425527	0.370494	cosine	12	2	22	4	51.0681	18.7481	32.32	2.72391	1.24973	0.0270619	0.541239	0.373626	0.998125
1711	LOC105251372	for	no	2	36.1394	10.0369	0.425527	0.370494	cosine	12	12	2	24	63.8479	25.7952	38.0527	2.47519	1.48181	0.0270619	0.541239	0.373626	0.998125
1712	LOC105251376	for	no	2	1.5287	0.429496	0.425527	0.370494	cosine	12	12	8	24	2.69663	1.01358	1.68305	2.6605	1.35785	0.0270619	0.541239	0.373626	0.998125
1713	LOC105251493	for	no	4	1.7169	0.600214	0.425527	0.370494	cosine	12	2	22	2	3.09491	0.970163	2.12475	3.19009	1.68304	0.0270619	0.541239	0.373626	0.998125
1714	LOC105251502	for	no	2	20.6021	2.60583	0.425527	0.370494	cosine	12	12	2	24	25.1351	16.6642	8.4709	1.50833	1.22794	0.0270619	0.541239	0.373626	0.998125
1715	LOC105251665	for	no	4	30.4464	2.8323	0.425527	0.370494	cosine	12	6	10	20	35.0578	24.9494	10.1084	1.40516	1.14603	0.0270619	0.541239	0.373626	0.998125
1716	LOC105251672	for	no	12	59.2805	5.75053	0.425527	0.370494	cosine	12	2	24	2	64.8154	43.9141	20.9013	1.47596	1.05344	0.0270619	0.541239	0.373626	0.998125
1717	LOC105251712	for	no	0	43.4757	2.63568	0.425527	0.370494	cosine	12	2	12	2	48.1991	38.8542	9.3449	1.24051	1.10692	0.0270619	0.541239	0.373626	0.998125
1718	LOC105251740	for	no	4	9.69824	0.994085	0.425527	0.370494	cosine	12	2	16	18	10.6909	7.52867	3.16223	1.42003	1.16671	0.0270619	0.541239	0.373626	0.998125
1719	LOC105251847	for	no	12	31.8694	1.6149	0.425527	0.370494	cosine	12	2	12	2	33.9191	28.8256	5.0935	1.1767	1.05529	0.0270619	0.541239	0.373626	0.998125
1720	LOC105251872	for	no	2	814.11	182.528	0.425527	0.370494	cosine	12	12	2	22	1198.04	632.195	565.845	1.89505	1.51534	0.0270619	0.541239	0.373626	0.998125
1721	LOC105251920	for	no	12	46.524	7.3372	0.425527	0.370494	cosine	12	2	24	2	58.9818	35.2365	23.7453	1.67388	1.40293	0.0270619	0.541239	0.373626	0.998125
1722	LOC105251985	for	no	2	15.9312	1.17513	0.425527	0.370494	cosine	12	12	6	12	18.0505	13.8108	4.2397	1.30698	1.13539	0.0270619	0.541239	0.373626	0.998125
1723	LOC105252140	for	no	12	41.6163	4.72677	0.425527	0.370494	cosine	12	2	24	2	49.1836	33.4981	15.6855	1.46825	1.1402	0.0270619	0.541239	0.373626	0.998125
1724	LOC105252187	for	no	2	383.714	78.0798	0.425527	0.370494	cosine	12	12	2	24	531.803	306.421	225.382	1.73553	1.49683	0.0270619	0.541239	0.373626	0.998125
1725	LOC105252240	for	no	12	18.5413	1.69919	0.425527	0.370494	cosine	12	2	24	8	21.4942	14.8571	6.6371	1.44673	1.08983	0.0270619	0.541239	0.373626	0.998125
1726	LOC105252300	for	no	2	27.8008	5.72244	0.425527	0.370494	cosine	12	12	2	24	37.6016	18.7335	18.8681	2.00718	1.27145	0.0270619	0.541239	0.373626	0.998125
1727	LOC105252346	for	no	2	45.2861	2.96102	0.425527	0.370494	cosine	12	12	4	22	50.3563	40.7769	9.5794	1.23492	1.08923	0.0270619	0.541239	0.373626	0.998125
1728	LOC105252350	for	no	4	2.89876	1.19398	0.425527	0.370494	cosine	12	2	20	2	4.6646	1.06182	3.60278	4.39302	1.76984	0.0270619	0.541239	0.373626	0.998125
1729	LOC105252354	for	no	12	32.4615	4.01342	0.425527	0.370494	cosine	12	2	24	2	37.1415	23.8831	13.2584	1.55514	1.17568	0.0270619	0.541239	0.373626	0.998125
1730	LOC105252361	for	no	4	38.5444	3.23201	0.425527	0.370494	cosine	12	2	18	2	43.3244	32.1044	11.22	1.34948	1.07429	0.0270619	0.541239	0.373626	0.998125
1731	LOC105252380	for	no	4	137.659	18.0924	0.425527	0.370494	cosine	12	2	16	2	161.584	104.864	56.72	1.54089	1.2276	0.0270619	0.541239	0.373626	0.998125
1732	LOC105252397	for	no	2	70.9811	8.7907	0.425527	0.370494	cosine	12	12	2	12	87.4898	63.0189	24.4709	1.38831	1.26658	0.0270619	0.541239	0.373626	0.998125
1733	LOC105252463	for	no	12	68.9199	10.2377	0.425527	0.370494	cosine	12	2	22	2	77.5256	43.8592	33.6664	1.7676	1.26169	0.0270619	0.541239	0.373626	0.998125
1734	LOC105252482	for	no	2	18.4577	1.47949	0.425527	0.370494	cosine	12	4	24	16	21.3925	16.2461	5.1464	1.31678	1.11842	0.0270619	0.541239	0.373626	0.998125
1735	LOC105252550	for	no	4	14.5677	0.825369	0.425527	0.370494	cosine	12	2	6	2	15.6248	12.2184	3.4064	1.27879	1.03275	0.0270619	0.541239	0.373626	0.998125
1736	LOC105252594	for	no	12	60.8728	15.9878	0.425527	0.370494	cosine	12	2	24	2	87.9216	38.1694	49.7522	2.30346	1.49885	0.0270619	0.541239	0.373626	0.998125
1737	LOC105252627	for	no	2	11.2534	1.53147	0.425527	0.370494	cosine	12	0	2	10	13.041	7.81514	5.22586	1.66868	1.21746	0.0270619	0.541239	0.373626	0.998125
1738	LOC105252746	for	no	2	38.7522	4.03357	0.425527	0.370494	cosine	12	4	2	18	45.5613	32.8177	12.7436	1.38831	1.19755	0.0270619	0.541239	0.373626	0.998125
1739	LOC105252843	for	no	12	44.1883	5.06513	0.425527	0.370494	cosine	12	2	24	2	54.1782	35.0857	19.0925	1.54417	1.14655	0.0270619	0.541239	0.373626	0.998125
1740	LOC105252867	for	no	2	18.4186	2.27252	0.425527	0.370494	cosine	12	12	8	22	22.599	16.1003	6.4987	1.40364	1.30548	0.0270619	0.541239	0.373626	0.998125
1741	LOC105252925	for	no	12	32.0768	2.35608	0.425527	0.370494	cosine	12	2	12	8	36.8056	28.7391	8.0665	1.28068	1.13693	0.0270619	0.541239	0.373626	0.998125
1742	LOC105252968	for	no	12	42.2929	4.90652	0.425527	0.370494	cosine	12	2	24	2	52.6565	33.7635	18.893	1.55957	1.14351	0.0270619	0.541239	0.373626	0.998125
1743	LOC105253130	for	no	2	49.2767	7.32301	0.425527	0.370494	cosine	12	12	2	24	61.7503	40.2742	21.4761	1.53325	1.33552	0.0270619	0.541239	0.373626	0.998125
1744	LOC105253180	for	no	4	145.342	11.9381	0.425527	0.370494	cosine	12	6	8	6	172.112	129.425	42.687	1.32982	1.11345	0.0270619	0.541239	0.373626	0.998125
1745	LOC105253208	for	no	12	183.907	20.8841	0.425527	0.370494	cosine	12	2	24	2	205.741	131.437	74.304	1.56532	1.08988	0.0270619	0.541239	0.373626	0.998125
1746	LOC105253252	for	no	2	27.1529	4.15246	0.425527	0.370494	cosine	12	12	2	12	36.1226	21.2352	14.8874	1.70107	1.27596	0.0270619	0.541239	0.373626	0.998125
1747	LOC105253286	for	no	2	128.976	13.4808	0.425527	0.370494	cosine	12	12	2	24	154.468	112.314	42.154	1.37532	1.22199	0.0270619	0.541239	0.373626	0.998125
1748	LOC105253346	for	no	4	2.54192	1.03796	0.425527	0.370494	cosine	12	6	4	10	4.2971	1.43844	2.85866	2.98733	2.43625	0.0270619	0.541239	0.373626	0.998125
1749	LOC105253556	for	no	2	158.334	24.588	0.425527	0.370494	cosine	12	12	2	24	199.491	124.886	74.605	1.59738	1.32026	0.0270619	0.541239	0.373626	0.998125
1750	LOC105253570	for	no	2	80.4979	3.60941	0.425527	0.370494	cosine	12	4	14	8	84.7457	74.2022	10.5435	1.14209	1.07476	0.0270619	0.541239	0.373626	0.998125
1751	LOC105253575	for	no	12	74.3285	3.70403	0.425527	0.370494	cosine	12	2	20	4	82.2355	67.5845	14.651	1.21678	1.04658	0.0270619	0.541239	0.373626	0.998125
1752	LOC105253613	for	no	2	3.75987	0.378933	0.425527	0.370494	cosine	12	4	14	18	4.28661	2.9714	1.31521	1.44262	1.08276	0.0270619	0.541239	0.373626	0.998125
1753	LOC105253634	for	no	6	22.7311	1.65754	0.425527	0.370494	cosine	12	4	22	8	25.2542	20.008	5.2462	1.26221	1.16191	0.0270619	0.541239	0.373626	0.998125
1754	LOC105253653	for	no	2	376.074	39.4749	0.425527	0.370494	cosine	12	4	2	4	455.721	320.965	134.756	1.41985	1.20439	0.0270619	0.541239	0.373626	0.998125
1755	LOC105253765	for	no	12	6.30109	0.756631	0.425527	0.370494	cosine	12	2	10	8	7.44349	4.78175	2.66174	1.55665	1.16322	0.0270619	0.541239	0.373626	0.998125
1756	LOC105253839	for	no	2	89.7659	15.3473	0.425527	0.370494	cosine	12	12	2	12	132.103	73.641	58.462	1.79388	1.23356	0.0270619	0.541239	0.373626	0.998125
1757	LOC105253957	for	no	0	21.8173	2.31639	0.425527	0.370494	cosine	12	2	10	2	27.4762	17.2535	10.2227	1.5925	1.0582	0.0270619	0.541239	0.373626	0.998125
1758	LOC105253962	for	no	2	21.2647	3.00216	0.425527	0.370494	cosine	12	12	2	24	27.5182	15.9581	11.5601	1.7244	1.22631	0.0270619	0.541239	0.373626	0.998125
1759	LOC105254014	for	no	4	1.26948	0.550759	0.425527	0.370494	cosine	12	2	16	14	1.95043	0.382583	1.56785	5.09806	1.96221	0.0270619	0.541239	0.373626	0.998125
1760	LOC105254074	for	no	12	24.2319	1.55265	0.425527	0.370494	cosine	12	2	12	2	26.0088	20.6912	5.3176	1.257	1.08881	0.0270619	0.541239	0.373626	0.998125
1761	LOC105254104	for	no	12	13.2393	1.89835	0.425527	0.370494	cosine	12	2	18	2	15.5723	9.85854	5.71376	1.57957	1.26299	0.0270619	0.541239	0.373626	0.998125
1762	LOC105254377	for	no	12	112.003	16.7536	0.425527	0.370494	cosine	12	2	24	2	134.711	77.7891	56.9219	1.73175	1.16266	0.0270619	0.541239	0.373626	0.998125
1763	LOC105254408	for	no	12	6.0574	1.98339	0.425527	0.370494	cosine	12	2	24	4	9.43496	3.05366	6.3813	3.08972	1.71757	0.0270619	0.541239	0.373626	0.998125
1764	LOC105254469	for	no	2	21.9124	2.84232	0.425527	0.370494	cosine	12	12	4	20	28.1523	18.3319	9.8204	1.5357	1.14518	0.0270619	0.541239	0.373626	0.998125
1765	LOC105254484	for	no	12	30.7505	2.49525	0.425527	0.370494	cosine	12	2	24	2	33.6519	24.6188	9.0331	1.36692	1.07256	0.0270619	0.541239	0.373626	0.998125
1766	LOC105254505	for	no	12	25.3238	2.57973	0.425527	0.370494	cosine	12	2	24	8	28.8306	20.5894	8.2412	1.40026	1.11072	0.0270619	0.541239	0.373626	0.998125
1767	LOC105254540	for	no	12	16.8146	1.09464	0.425527	0.370494	cosine	12	2	6	8	19.1504	15.1143	4.0361	1.26704	1.10644	0.0270619	0.541239	0.373626	0.998125
1768	LOC105254574	for	no	2	26.4491	1.54419	0.425527	0.370494	cosine	12	0	2	10	29.3014	24.7549	4.5465	1.18366	1.10381	0.0270619	0.541239	0.373626	0.998125
1769	LOC105254637	for	no	4	16.4568	1.77847	0.425527	0.370494	cosine	12	2	10	2	21.2123	14.3487	6.8636	1.47834	1.12524	0.0270619	0.541239	0.373626	0.998125
1770	LOC105254722	for	no	0	19.9297	0.838077	0.425527	0.370494	cosine	12	2	16	14	21.1052	17.9377	3.1675	1.17658	1.04887	0.0270619	0.541239	0.373626	0.998125
1771	LOC105254736	for	no	12	34.5788	2.41115	0.425527	0.370494	cosine	12	2	24	8	38.602	30.533	8.069	1.26427	1.13956	0.0270619	0.541239	0.373626	0.998125
1772	LOC105254740	for	no	4	13.7566	1.83551	0.425527	0.370494	cosine	12	6	2	18	16.6668	10.8419	5.8249	1.53726	1.15761	0.0270619	0.541239	0.373626	0.998125
1773	LOC105254753	for	no	12	78.8848	8.51541	0.425527	0.370494	cosine	12	2	24	8	92.016	61.4412	30.5748	1.49763	1.14071	0.0270619	0.541239	0.373626	0.998125
1774	LOC105254773	for	no	4	8.79286	2.36081	0.425527	0.370494	cosine	12	6	2	6	11.6083	4.23057	7.37773	2.74391	1.50909	0.0270619	0.541239	0.373626	0.998125
1775	LOC105254787	for	no	12	9.21517	1.13638	0.425527	0.370494	cosine	12	2	12	20	11.073	7.31029	3.76271	1.51471	1.18522	0.0270619	0.541239	0.373626	0.998125
1776	LOC105254840	for	no	2	26.2202	3.55443	0.425527	0.370494	cosine	12	12	4	24	33.2424	19.2277	14.0147	1.72888	1.17539	0.0270619	0.541239	0.373626	0.998125
1777	LOC105255056	for	no	4	14.623	1.011	0.425527	0.370494	cosine	12	2	4	2	15.9631	12.306	3.6571	1.29718	1.07997	0.0270619	0.541239	0.373626	0.998125
1778	LOC105255071	for	no	2	98.2587	2.30238	0.425527	0.370494	cosine	12	0	2	22	103.512	94.5503	8.9617	1.09478	1.02071	0.0270619	0.541239	0.373626	0.998125
1779	LOC105255168	for	no	12	36.74	5.59174	0.425527	0.370494	cosine	12	2	24	8	44.1278	27.0895	17.0383	1.62896	1.22998	0.0270619	0.541239	0.373626	0.998125
1780	LOC105255209	for	no	6	1.02191	0.156651	0.425527	0.370494	cosine	12	4	24	4	1.30217	0.78307	0.5191	1.6629	1.23115	0.0270619	0.541239	0.373626	0.998125
1781	LOC105255265	for	no	2	149.603	27.3834	0.425527	0.370494	cosine	12	12	2	24	220.243	121.889	98.354	1.80691	1.29139	0.0270619	0.541239	0.373626	0.998125
1782	LOC105255332	for	no	2	22.8386	2.55504	0.425527	0.370494	cosine	12	12	2	12	28.1025	20.0293	8.0732	1.40307	1.23358	0.0270619	0.541239	0.373626	0.998125
1783	LOC105255335	for	no	4	2.85227	0.725054	0.425527	0.370494	cosine	12	2	8	2	4.78419	1.85089	2.9333	2.58481	1.3495	0.0270619	0.541239	0.373626	0.998125
1784	LOC105255414	for	no	12	34.1089	7.97216	0.425527	0.370494	cosine	12	2	24	2	44.9363	18.8127	26.1236	2.38862	1.47495	0.0270619	0.541239	0.373626	0.998125
1785	LOC105255424	for	no	4	29.9804	2.81238	0.425527	0.370494	cosine	12	2	4	2	37.6655	27.1673	10.4982	1.38643	1.06989	0.0270619	0.541239	0.373626	0.998125
1786	LOC105255438	for	no	4	8.22345	0.947318	0.425527	0.370494	cosine	12	6	4	18	10.0011	6.66361	3.33749	1.50085	1.1628	0.0270619	0.541239	0.373626	0.998125
1787	LOC105255545	for	no	12	16.4932	1.53298	0.425527	0.370494	cosine	12	2	10	2	18.5813	13.1	5.4813	1.41842	1.08281	0.0270619	0.541239	0.373626	0.998125
1788	LOC105255611	for	no	12	11.3371	1.5254	0.425527	0.370494	cosine	12	2	24	4	13.4527	8.49572	4.95698	1.58347	1.26339	0.0270619	0.541239	0.373626	0.998125
1789	LOC105255621	for	no	12	25.2176	5.51512	0.425527	0.370494	cosine	12	2	24	2	35.509	17.1753	18.3337	2.06745	1.3751	0.0270619	0.541239	0.373626	0.998125
1790	LOC105255735	for	no	12	12.0791	1.85323	0.425527	0.370494	cosine	12	2	24	4	15.3774	8.18918	7.18822	1.87777	1.16207	0.0270619	0.541239	0.373626	0.998125
1791	LOC105255755	for	no	2	11.6033	1.37769	0.425527	0.370494	cosine	12	12	2	10	14.5437	9.21689	5.32681	1.57794	1.1448	0.0270619	0.541239	0.373626	0.998125
1792	LOC105255790	for	no	2	49.2631	8.39838	0.425527	0.370494	cosine	12	12	4	24	63.786	36.6445	27.1415	1.74067	1.25289	0.0270619	0.541239	0.373626	0.998125
1793	LOC105255823	for	no	0	12.567	0.99359	0.425527	0.370494	cosine	12	2	24	22	14.5412	10.9146	3.6266	1.33227	1.13215	0.0270619	0.541239	0.373626	0.998125
1794	LOC105255976	for	no	6	1.83117	0.458452	0.425527	0.370494	cosine	12	4	10	16	2.63393	1.28995	1.34398	2.04189	1.49391	0.0270619	0.541239	0.373626	0.998125
1795	LOC105256039	for	no	12	19.3613	3.40961	0.425527	0.370494	cosine	12	2	24	2	23.3603	11.6611	11.6992	2.00327	1.30127	0.0270619	0.541239	0.373626	0.998125
1796	LOC105256113	for	no	4	25.3179	1.2452	0.425527	0.370494	cosine	12	2	4	2	27.8299	23.6516	4.1783	1.17666	1.09099	0.0270619	0.541239	0.373626	0.998125
1797	LOC105256202	for	no	2	30.4001	2.52823	0.425527	0.370494	cosine	12	4	2	16	37.5148	28.0429	9.4719	1.33776	1.08971	0.0270619	0.541239	0.373626	0.998125
1798	LOC105256207	for	no	4	35.2137	3.40114	0.425527	0.370494	cosine	12	6	4	20	39.601	30.0884	9.5126	1.31616	1.22741	0.0270619	0.541239	0.373626	0.998125
1799	LOC105256282	for	no	0	14.0682	2.58819	0.425527	0.370494	cosine	12	2	10	2	20.2949	11.6183	8.6766	1.7468	1.39181	0.0270619	0.541239	0.373626	0.998125
1800	LOC105256295	for	no	4	19.9496	1.32246	0.425527	0.370494	cosine	12	2	4	2	21.2807	16.8052	4.4755	1.26632	1.10189	0.0270619	0.541239	0.373626	0.998125
1801	LOC105256300	for	no	12	12.7316	1.43497	0.425527	0.370494	cosine	12	2	10	2	14.6221	9.42331	5.19879	1.55169	1.11614	0.0270619	0.541239	0.373626	0.998125
1802	LOC105256360	for	no	12	9.11253	1.73803	0.425527	0.370494	cosine	12	2	22	2	12.9087	6.70107	6.20763	1.92636	1.36147	0.0270619	0.541239	0.373626	0.998125
1803	LOC105256429	for	no	12	73.5889	9.32416	0.425527	0.370494	cosine	12	2	22	2	83.4649	55.5942	27.8707	1.50132	1.13655	0.0270619	0.541239	0.373626	0.998125
1804	LOC105256564	for	no	4	32.5225	2.86978	0.425527	0.370494	cosine	12	6	10	8	39.4752	28.3097	11.1655	1.39441	1.06423	0.0270619	0.541239	0.373626	0.998125
1805	LOC105256601	for	no	0	15.2688	1.27511	0.425527	0.370494	cosine	12	2	10	2	17.3341	13.0169	4.3172	1.33166	1.08555	0.0270619	0.541239	0.373626	0.998125
1806	LOC105256621	for	no	2	136.055	20.3193	0.425527	0.370494	cosine	12	12	2	24	173.865	109.054	64.811	1.5943	1.2912	0.0270619	0.541239	0.373626	0.998125
1807	LOC105256650	for	no	12	63.3439	5.10951	0.425527	0.370494	cosine	12	2	24	2	72.9213	54.0258	18.8955	1.34975	1.09465	0.0270619	0.541239	0.373626	0.998125
1808	LOC105256705	for	no	12	47.3953	3.83368	0.425527	0.370494	cosine	12	2	6	8	51.877	39.9565	11.9205	1.29834	1.11264	0.0270619	0.541239	0.373626	0.998125
1809	LOC105256725	for	no	2	1308.08	215.282	0.425527	0.370494	cosine	12	12	2	18	1897.18	1113.28	783.9	1.70414	1.16107	0.0270619	0.541239	0.373626	0.998125
1810	LOC105256865	for	no	2	57.7068	8.883	0.425527	0.370494	cosine	12	0	2	10	83.4347	46.4419	36.9928	1.79654	1.18899	0.0270619	0.541239	0.373626	0.998125
1811	LOC105256892	for	no	12	75.2202	7.80048	0.425527	0.370494	cosine	12	2	24	2	84.1971	59.1854	25.0117	1.4226	1.14152	0.0270619	0.541239	0.373626	0.998125
1812	LOC105256990	for	no	4	10.0369	0.91816	0.425527	0.370494	cosine	12	2	4	2	11.6611	8.70876	2.95234	1.33901	1.1441	0.0270619	0.541239	0.373626	0.998125
1813	LOC105256999	for	no	2	140.048	10.245	0.425527	0.370494	cosine	12	4	2	10	164.079	122.675	41.404	1.33751	1.09954	0.0270619	0.541239	0.373626	0.998125
1814	LOC105257008	for	no	2	27.4087	2.8005	0.425527	0.370494	cosine	12	12	4	20	32.6079	23.442	9.1659	1.391	1.19791	0.0270619	0.541239	0.373626	0.998125
1815	LOC105257056	for	no	2	17.6677	1.74639	0.425527	0.370494	cosine	12	12	2	24	19.9633	14.6424	5.3209	1.36339	1.1765	0.0270619	0.541239	0.373626	0.998125
1816	LOC105257088	for	no	12	35.7544	2.06259	0.425527	0.370494	cosine	12	2	24	2	39.6789	31.3686	8.3103	1.26492	1.0759	0.0270619	0.541239	0.373626	0.998125
1817	LOC105257163	for	no	2	41.1608	4.59433	0.425527	0.370494	cosine	12	12	4	22	48.3321	33.9519	14.3802	1.42355	1.17714	0.0270619	0.541239	0.373626	0.998125
1818	LOC105257183	for	no	2	32.8277	5.09558	0.425527	0.370494	cosine	12	12	2	24	43.0827	26.1467	16.936	1.64773	1.23213	0.0270619	0.541239	0.373626	0.998125
1819	LOC105257378	for	no	2	39.9023	5.79062	0.425527	0.370494	cosine	12	12	8	12	50.5338	30.9479	19.5859	1.63287	1.22061	0.0270619	0.541239	0.373626	0.998125
1820	LOC105257384	for	no	4	29.6645	2.11311	0.425527	0.370494	cosine	12	2	16	2	32.6368	24.7848	7.852	1.31681	1.09888	0.0270619	0.541239	0.373626	0.998125
1821	LOC105257388	for	no	12	8.11811	1.67026	0.425527	0.370494	cosine	12	2	24	2	10.8065	5.40732	5.39918	1.99849	1.38442	0.0270619	0.541239	0.373626	0.998125
1822	LOC105257413	for	no	2	138.274	29.406	0.425527	0.370494	cosine	12	12	2	24	187.905	99.4495	88.4555	1.88945	1.49227	0.0270619	0.541239	0.373626	0.998125
1823	LOC105257450	for	no	2	1.05613	0.290587	0.425527	0.370494	cosine	12	4	2	16	1.58721	0.653179	0.934031	2.42998	1.58497	0.0270619	0.541239	0.373626	0.998125
1824	LOC105257472	for	no	2	124.796	20.6143	0.425527	0.370494	cosine	12	12	2	24	166.805	102.424	64.381	1.62857	1.36658	0.0270619	0.541239	0.373626	0.998125
1825	LOC105257502	for	no	6	1.64502	0.399876	0.425527	0.370494	cosine	12	4	6	16	2.33075	0.946149	1.3846	2.46341	1.53525	0.0270619	0.541239	0.373626	0.998125
1826	LOC105257750	for	no	12	9.94233	2.11414	0.425527	0.370494	cosine	12	2	12	4	15.1052	7.20037	7.90483	2.09784	1.19624	0.0270619	0.541239	0.373626	0.998125
1827	LOC105257752	for	no	12	20.1089	3.06547	0.425527	0.370494	cosine	12	2	24	2	25.8351	15.8054	10.0297	1.63457	1.21208	0.0270619	0.541239	0.373626	0.998125
1828	LOC105257761	for	no	12	52.736	4.87123	0.425527	0.370494	cosine	12	2	22	2	57.7854	42.7393	15.0461	1.35204	1.08506	0.0270619	0.541239	0.373626	0.998125
1829	LOC105257889	for	no	4	16.5175	1.14922	0.425527	0.370494	cosine	12	2	4	22	18.8779	14.8849	3.993	1.26826	1.1194	0.0270619	0.541239	0.373626	0.998125
1830	LOC105258226	for	no	12	18.9762	2.35093	0.425527	0.370494	cosine	12	2	24	2	22.0389	14.1812	7.8577	1.55409	1.10351	0.0270619	0.541239	0.373626	0.998125
1831	LOC105258228	for	no	2	3.42835	0.480862	0.425527	0.370494	cosine	12	4	2	4	4.42007	2.51405	1.90602	1.75815	1.18548	0.0270619	0.541239	0.373626	0.998125
1832	LOC105258259	for	no	2	4.18632	0.500636	0.425527	0.370494	cosine	12	4	18	16	4.90938	2.93421	1.97517	1.67315	1.14816	0.0270619	0.541239	0.373626	0.998125
1833	LOC105258352	for	no	12	1.86718	0.534675	0.425527	0.370494	cosine	12	2	12	2	2.76429	1.23399	1.5303	2.24012	1.6699	0.0270619	0.541239	0.373626	0.998125
1834	LOC105258411	for	no	12	2.79331	1.28425	0.425527	0.370494	cosine	12	2	8	2	5.9975	1.9107	4.0868	3.1389	1.47598	0.0270619	0.541239	0.373626	0.998125
1835	LOC105258450	for	no	6	19.816	1.07279	0.425527	0.370494	cosine	12	4	10	2	21.9483	18.3317	3.6166	1.19729	1.07641	0.0270619	0.541239	0.373626	0.998125
1836	LOC105258458	for	no	2	31.9027	3.84202	0.425527	0.370494	cosine	12	12	2	18	40.0867	27.6398	12.4469	1.45033	1.21512	0.0270619	0.541239	0.373626	0.998125
1837	LOC105258565	for	no	4	19.076	1.69861	0.425527	0.370494	cosine	12	6	2	20	22.0749	16.6302	5.4447	1.3274	1.19176	0.0270619	0.541239	0.373626	0.998125
1838	LOC105258672	for	no	4	37.3973	1.49429	0.425527	0.370494	cosine	12	2	4	14	39.6713	33.8992	5.7721	1.17027	1.04862	0.0270619	0.541239	0.373626	0.998125
1839	LOC105258817	for	no	12	14.8485	2.57866	0.425527	0.370494	cosine	12	2	16	2	18.2093	10.9386	7.2707	1.66468	1.41651	0.0270619	0.541239	0.373626	0.998125
1840	LOC105258833	for	no	12	43.2641	5.42274	0.425527	0.370494	cosine	12	2	24	4	51.3619	34.3761	16.9858	1.49412	1.15902	0.0270619	0.541239	0.373626	0.998125
1841	LOC105258868	for	no	4	1209.75	49.9969	0.425527	0.370494	cosine	12	2	4	2	1319.96	1114.12	205.84	1.18476	1.04624	0.0270619	0.541239	0.373626	0.998125
1842	LOC105258889	for	no	4	2.93407	0.625268	0.425527	0.370494	cosine	12	6	16	18	3.94836	2.06087	1.88749	1.91587	1.55356	0.0270619	0.541239	0.373626	0.998125
1843	LOC105259033	for	no	4	17.62	1.22063	0.425527	0.370494	cosine	12	2	10	2	19.247	15.5025	3.7445	1.24154	1.1223	0.0270619	0.541239	0.373626	0.998125
1844	LOC105259036	for	no	0	43.2666	4.3854	0.425527	0.370494	cosine	12	2	12	14	49.8991	36.3849	13.5142	1.37142	1.16915	0.0270619	0.541239	0.373626	0.998125
1845	LOC105259044	for	no	12	70.2747	10.8693	0.425527	0.370494	cosine	12	2	18	2	87.5895	47.0874	40.5021	1.86015	1.13	0.0270619	0.541239	0.373626	0.998125
1846	LOC105259067	for	no	12	40.2143	8.33457	0.425527	0.370494	cosine	12	2	22	8	55.7067	27.045	28.6617	2.05978	1.26674	0.0270619	0.541239	0.373626	0.998125
1847	LOC105259089	for	no	2	1.75216	0.205239	0.425527	0.370494	cosine	12	4	14	4	2.17088	1.37492	0.79596	1.57891	1.14474	0.0270619	0.541239	0.373626	0.998125
1848	LOC105259122	for	no	6	1.58936	0.389764	0.425527	0.370494	cosine	12	4	6	4	2.35346	1.16927	1.18419	2.01276	1.5271	0.0270619	0.541239	0.373626	0.998125
1849	LOC105259145	for	no	12	1.01588	0.195767	0.425527	0.370494	cosine	12	2	22	14	1.29089	0.56344	0.72745	2.29109	1.22242	0.0270619	0.541239	0.373626	0.998125
1850	LOC105259180	for	no	4	3.18285	0.559239	0.425527	0.370494	cosine	12	2	4	14	4.00785	2.23366	1.77419	1.7943	1.41184	0.0270619	0.541239	0.373626	0.998125
1851	LOC105259217	for	no	2	56.4404	4.16271	0.425527	0.370494	cosine	12	12	4	24	62.9616	48.2517	14.7099	1.30486	1.12168	0.0270619	0.541239	0.373626	0.998125
1852	LOC105259309	for	no	12	12.3203	1.90219	0.425527	0.370494	cosine	12	2	24	2	15.1327	9.07243	6.06027	1.66799	1.26596	0.0270619	0.541239	0.373626	0.998125
1853	LOC105259345	for	no	12	20.9184	1.97148	0.425527	0.370494	cosine	12	2	10	2	23.5394	17.2793	6.2601	1.36229	1.1554	0.0270619	0.541239	0.373626	0.998125
1854	LOC105259380	for	no	0	4.29178	0.770082	0.425527	0.370494	cosine	12	2	12	18	5.59719	2.73601	2.86118	2.04575	1.21533	0.0270619	0.541239	0.373626	0.998125
1855	LOC105259403	for	no	4	2.69881	0.268001	0.425527	0.370494	cosine	12	2	16	12	3.13133	2.08987	1.04146	1.49834	1.17044	0.0270619	0.541239	0.373626	0.998125
1856	LOC105259459	for	no	2	24.9493	2.56348	0.425527	0.370494	cosine	12	12	2	24	28.7645	20.7913	7.9732	1.38349	1.20941	0.0270619	0.541239	0.373626	0.998125
1857	LOC105259476	for	no	2	11.586	9.73026	0.425527	0.370494	cosine	12	4	8	16	43.5287	6.91308	36.6156	6.29657	1.32409	0.0270619	0.541239	0.373626	0.998125
1858	LOC105259545	for	no	2	39.3089	2.27664	0.425527	0.370494	cosine	12	12	2	8	43.7081	35.9711	7.737	1.21509	1.10387	0.0270619	0.541239	0.373626	0.998125
1859	LOC105259586	for	no	2	1120.28	215.4	0.425527	0.370494	cosine	12	12	2	24	1645.85	901.813	744.037	1.82505	1.31658	0.0270619	0.541239	0.373626	0.998125
1860	LOC109610044	for	no	4	6.20854	2.12411	0.425527	0.370494	cosine	12	2	18	12	9.71863	2.37327	7.34536	4.09504	1.58292	0.0270619	0.541239	0.373626	0.998125
1861	LOC109610092	for	no	6	1.71333	0.411126	0.425527	0.370494	cosine	12	4	6	10	2.40663	1.04325	1.36338	2.30686	1.50294	0.0270619	0.541239	0.373626	0.998125
1862	LOC109610108	for	no	4	19.2279	1.7637	0.425527	0.370494	cosine	12	6	4	18	22.4178	16.7293	5.6885	1.34003	1.17014	0.0270619	0.541239	0.373626	0.998125
1863	LOC109610381	for	no	2	11.1166	1.6304	0.425527	0.370494	cosine	12	4	2	4	14.3819	7.99417	6.38773	1.79905	1.25794	0.0270619	0.541239	0.373626	0.998125
1864	LOC112637073	for	no	2	2.2248	0.47909	0.425527	0.370494	cosine	12	0	2	12	3.10763	1.39285	1.71478	2.23113	1.37129	0.0270619	0.541239	0.373626	0.998125
1865	LOC112637143	for	no	2	105.493	20.5016	0.425527	0.370494	cosine	12	12	2	22	154.484	80.6186	73.8654	1.91623	1.38177	0.0270619	0.541239	0.373626	0.998125
1866	LOC112637281	for	no	2	1286.04	3601.85	0.425527	0.370494	cosine	12	12	2	24	13213.5	43.3339	13170.2	304.923	6.79355	0.0270619	0.541239	0.373626	0.998125
1867	LOC112637384	for	no	2	9.04609	1.8427	0.425527	0.370494	cosine	12	0	2	18	12.0453	5.98882	6.05648	2.0113	1.39049	0.0270619	0.541239	0.373626	0.998125
1868	LOC112637573	for	no	4	7.57423	0.879907	0.425527	0.370494	cosine	12	6	14	12	9.19062	5.8889	3.30172	1.56067	1.12408	0.0270619	0.541239	0.373626	0.998125
1869	LOC112638123	for	no	4	3.37436	1.00135	0.425527	0.370494	cosine	12	2	6	8	4.98232	1.95891	3.02341	2.54341	1.77476	0.0270619	0.541239	0.373626	0.998125
1870	LOC112638281	for	no	2	14.5539	2.06668	0.425527	0.370494	cosine	12	4	2	24	18.1422	10.6138	7.5284	1.7093	1.18981	0.0270619	0.541239	0.373626	0.998125
1871	LOC112638402	for	no	2	31.8062	6.38023	0.425527	0.370494	cosine	12	0	2	12	49.4771	26.7454	22.7317	1.84993	1.16698	0.0270619	0.541239	0.373626	0.998125
1872	LOC112639514	for	no	2	1.25271	0.594227	0.425527	0.370494	cosine	12	12	4	24	2.20659	0	2.20659	-10000	1.86193	0.0270619	0.541239	0.373626	0.998125
1873	LOC112639635	for	no	4	8.15871	1.56089	0.425527	0.370494	cosine	12	6	4	18	11.1936	5.26978	5.92382	2.12411	1.25617	0.0270619	0.541239	0.373626	0.998125
1874	LOC105247784	for	no	4	58.6493	3.74587	0.418718	0.390139	cosine	12	10	2	14	65.9172	51.4969	14.4203	1.28002	1.09816	0.0290443	0.580886	0.396603	0.998125
1875	LOC105247954	for	no	4	51.0345	4.15833	0.418718	0.390139	cosine	12	10	4	22	56.3262	44.0289	12.2973	1.2793	1.1439	0.0290443	0.580886	0.396603	0.998125
1876	LOC105247995	for	no	12	50.9785	3.55288	0.418718	0.390139	cosine	12	10	24	4	56.1891	45.236	10.9531	1.24213	1.14428	0.0290443	0.580886	0.396603	0.998125
1877	LOC105248763	for	no	12	23.9511	2.06691	0.418718	0.390139	cosine	12	4	24	2	27.3799	19.2586	8.1213	1.4217	1.10761	0.0290443	0.580886	0.396603	0.998125
1878	LOC105248782	for	no	4	13.6082	1.78268	0.418718	0.390139	cosine	12	12	4	24	17.8709	10.5216	7.3493	1.6985	1.15248	0.0290443	0.580886	0.396603	0.998125
1879	LOC105248887	for	no	10	6.57808	1.1502	0.418718	0.390139	cosine	12	4	22	8	9.02157	4.91711	4.10446	1.83473	1.3532	0.0290443	0.580886	0.396603	0.998125
1880	LOC105248923	for	no	4	14.1881	1.57803	0.418718	0.390139	cosine	12	12	4	24	16.7593	11.5886	5.1707	1.44619	1.20016	0.0290443	0.580886	0.396603	0.998125
1881	LOC105248950	for	no	4	42.3339	6.16269	0.418718	0.390139	cosine	12	10	2	22	56.9217	36.0828	20.8389	1.57753	1.25864	0.0290443	0.580886	0.396603	0.998125
1882	LOC105248964	for	no	8	6.89941	0.979657	0.418718	0.390139	cosine	12	4	12	2	9.16507	5.40827	3.7568	1.69464	1.19103	0.0290443	0.580886	0.396603	0.998125
1883	LOC105248981	for	no	6	1.15388	0.259607	0.418718	0.390139	cosine	12	12	18	24	1.5742	0.689306	0.884894	2.28375	1.37426	0.0290443	0.580886	0.396603	0.998125
1884	LOC105249107	for	no	12	28.8269	6.15709	0.418718	0.390139	cosine	12	8	6	8	41.0954	21.1768	19.9186	1.94059	1.38921	0.0290443	0.580886	0.396603	0.998125
1885	LOC105249117	for	no	4	53.2862	7.91994	0.418718	0.390139	cosine	12	10	2	22	66.1554	40.6677	25.4877	1.62673	1.25563	0.0290443	0.580886	0.396603	0.998125
1886	LOC105249222	for	no	12	6.06056	0.469262	0.418718	0.390139	cosine	12	8	24	18	6.88707	5.12897	1.7581	1.34278	1.09893	0.0290443	0.580886	0.396603	0.998125
1887	LOC105249253	for	no	4	10.3847	1.06998	0.418718	0.390139	cosine	12	8	4	10	12.0848	8.86211	3.22269	1.36365	1.16832	0.0290443	0.580886	0.396603	0.998125
1888	LOC105249487	for	no	4	31.1519	4.18497	0.418718	0.390139	cosine	12	12	4	24	37.8088	24.22	13.5888	1.56106	1.29933	0.0290443	0.580886	0.396603	0.998125
1889	LOC105249604	for	no	4	26.0794	2.59371	0.418718	0.390139	cosine	12	10	4	22	29.3734	21.1383	8.2351	1.38958	1.19462	0.0290443	0.580886	0.396603	0.998125
1890	LOC105249675	for	no	6	29.564	2.11356	0.418718	0.390139	cosine	12	10	18	2	33.3283	25.578	7.7503	1.30301	1.11739	0.0290443	0.580886	0.396603	0.998125
1891	LOC105249749	for	no	4	60.9178	8.7053	0.418718	0.390139	cosine	12	10	4	22	77.9086	48.0425	29.8661	1.62166	1.26571	0.0290443	0.580886	0.396603	0.998125
1892	LOC105249787	for	no	12	3.26283	0.52285	0.418718	0.390139	cosine	12	6	12	22	4.23883	2.64499	1.59384	1.60259	1.29214	0.0290443	0.580886	0.396603	0.998125
1893	LOC105249855	for	no	4	28.6844	2.92947	0.418718	0.390139	cosine	12	8	4	20	34.6227	24.8162	9.8065	1.39517	1.19966	0.0290443	0.580886	0.396603	0.998125
1894	LOC105249967	for	no	4	11.6042	0.869974	0.418718	0.390139	cosine	12	8	2	8	12.8878	10.0192	2.8686	1.28631	1.12436	0.0290443	0.580886	0.396603	0.998125
1895	LOC105250004	for	no	12	22.6236	6.19007	0.418718	0.390139	cosine	12	4	12	18	36.1622	14.6774	21.4848	2.4638	1.38666	0.0290443	0.580886	0.396603	0.998125
1896	LOC105250102	for	no	4	2.11152	0.300096	0.418718	0.390139	cosine	12	12	10	24	2.65647	1.54888	1.10759	1.71509	1.18033	0.0290443	0.580886	0.396603	0.998125
1897	LOC105250178	for	no	4	5.80116	1.00184	0.418718	0.390139	cosine	12	12	2	14	7.76036	4.37631	3.38405	1.77327	1.18794	0.0290443	0.580886	0.396603	0.998125
1898	LOC105250268	for	no	10	16.0836	2.1823	0.418718	0.390139	cosine	12	6	10	14	20.0311	12.35	7.6811	1.62195	1.21401	0.0290443	0.580886	0.396603	0.998125
1899	LOC105250370	for	no	6	9.93083	3.24179	0.418718	0.390139	cosine	12	0	8	6	17.4283	6.26546	11.1628	2.78165	1.61037	0.0290443	0.580886	0.396603	0.998125
1900	LOC105250385	for	no	10	39.9259	2.57197	0.418718	0.390139	cosine	12	12	22	12	44.4964	35.279	9.2174	1.26127	1.07581	0.0290443	0.580886	0.396603	0.998125
1901	LOC105250430	for	no	8	3.34021	0.386025	0.418718	0.390139	cosine	12	4	24	12	3.96811	2.82858	1.13953	1.40286	1.25557	0.0290443	0.580886	0.396603	0.998125
1902	LOC105250505	for	no	4	32.9844	5.86223	0.418718	0.390139	cosine	12	12	4	22	44.1011	26.2729	17.8282	1.67858	1.37132	0.0290443	0.580886	0.396603	0.998125
1903	LOC105250644	for	no	12	17.141	3.37513	0.418718	0.390139	cosine	12	8	24	2	24.5386	10.7963	13.7423	2.27287	1.22732	0.0290443	0.580886	0.396603	0.998125
1904	LOC105250682	for	no	4	29.7786	3.12474	0.418718	0.390139	cosine	12	10	2	10	35.7472	22.4609	13.2863	1.59153	1.11254	0.0290443	0.580886	0.396603	0.998125
1905	LOC105250685	for	no	4	17.4195	1.81621	0.418718	0.390139	cosine	12	10	4	12	21.1111	14.4912	6.6199	1.45682	1.10565	0.0290443	0.580886	0.396603	0.998125
1906	LOC105250885	for	no	8	3.74348	0.759632	0.418718	0.390139	cosine	12	12	24	12	4.94614	2.34881	2.59733	2.10581	1.19051	0.0290443	0.580886	0.396603	0.998125
1907	LOC105250923	for	no	12	25.9502	1.57562	0.418718	0.390139	cosine	12	8	16	8	28.4656	23.1714	5.2942	1.22848	1.11211	0.0290443	0.580886	0.396603	0.998125
1908	LOC105251259	for	no	4	52.4351	4.57758	0.418718	0.390139	cosine	12	10	4	22	60.4265	42.677	17.7495	1.4159	1.06258	0.0290443	0.580886	0.396603	0.998125
1909	LOC105251323	for	no	6	176.199	23.8779	0.418718	0.390139	cosine	12	0	8	12	212.142	137.906	74.236	1.53831	1.27902	0.0290443	0.580886	0.396603	0.998125
1910	LOC105251501	for	no	12	43.3212	4.99685	0.418718	0.390139	cosine	12	10	16	10	50.3959	35.25	15.1459	1.42967	1.24475	0.0290443	0.580886	0.396603	0.998125
1911	LOC105251777	for	no	8	35.361	15.0269	0.418718	0.390139	cosine	12	2	22	8	66.1521	14.1233	52.0288	4.6839	1.82364	0.0290443	0.580886	0.396603	0.998125
1912	LOC105251820	for	no	6	39.9844	1.91992	0.418718	0.390139	cosine	12	0	20	24	42.7998	36.0211	6.7787	1.18819	1.06372	0.0290443	0.580886	0.396603	0.998125
1913	LOC105252109	for	no	8	5.53692	1.00398	0.418718	0.390139	cosine	12	12	20	14	7.11419	3.91733	3.19686	1.81608	1.38551	0.0290443	0.580886	0.396603	0.998125
1914	LOC105252205	for	no	4	40.5686	3.27652	0.418718	0.390139	cosine	12	8	4	20	47.0768	36.0088	11.068	1.30737	1.08374	0.0290443	0.580886	0.396603	0.998125
1915	LOC105252341	for	no	12	30.4015	0.894833	0.418718	0.390139	cosine	12	4	22	4	32.2259	28.8542	3.3717	1.11685	1.0297	0.0290443	0.580886	0.396603	0.998125
1916	LOC105252427	for	no	6	16.3967	1.88346	0.418718	0.390139	cosine	12	12	20	10	18.8117	11.901	6.9107	1.58068	1.0996	0.0290443	0.580886	0.396603	0.998125
1917	LOC105252500	for	no	12	2.75647	0.430063	0.418718	0.390139	cosine	12	8	24	20	3.50814	2.2776	1.23054	1.54028	1.33888	0.0290443	0.580886	0.396603	0.998125
1918	LOC105252624	for	no	6	205.561	11.905	0.418718	0.390139	cosine	12	10	4	22	231.597	187.674	43.923	1.23404	1.06666	0.0290443	0.580886	0.396603	0.998125
1919	LOC105252691	for	no	2	3.23896	0.265016	0.418718	0.390139	cosine	12	8	2	20	3.59142	2.68462	0.9068	1.33778	1.12245	0.0290443	0.580886	0.396603	0.998125
1920	LOC105252851	for	no	6	1.2875	0.457865	0.418718	0.390139	cosine	12	12	18	24	2.4017	0.547331	1.85437	4.38802	1.64611	0.0290443	0.580886	0.396603	0.998125
1921	LOC105253067	for	no	4	44.4016	2.25379	0.418718	0.390139	cosine	12	8	2	8	48.6925	39.4328	9.2597	1.23482	1.05062	0.0290443	0.580886	0.396603	0.998125
1922	LOC105253389	for	no	10	5.3941	0.617274	0.418718	0.390139	cosine	12	12	10	14	6.586	4.33308	2.25292	1.51994	1.20076	0.0290443	0.580886	0.396603	0.998125
1923	LOC105253524	for	no	4	85.7612	6.26915	0.418718	0.390139	cosine	12	10	2	22	102.341	79.0329	23.3081	1.29492	1.09315	0.0290443	0.580886	0.396603	0.998125
1924	LOC105253626	for	no	12	1.7689	0.823196	0.418718	0.390139	cosine	12	6	12	22	3.589	0.771549	2.81745	4.65168	2.11421	0.0290443	0.580886	0.396603	0.998125
1925	LOC105253636	for	no	12	9.60396	2.39339	0.418718	0.390139	cosine	12	6	8	20	15.846	7.28832	8.55768	2.17416	1.39757	0.0290443	0.580886	0.396603	0.998125
1926	LOC105253720	for	no	6	44.7011	2.18794	0.418718	0.390139	cosine	12	10	4	22	49.5723	39.7336	9.8387	1.24762	1.05328	0.0290443	0.580886	0.396603	0.998125
1927	LOC105253731	for	no	10	76.2405	16.2872	0.418718	0.390139	cosine	12	4	22	4	109.444	50.803	58.641	2.15428	1.42561	0.0290443	0.580886	0.396603	0.998125
1928	LOC105253894	for	no	6	120.326	9.98843	0.418718	0.390139	cosine	12	10	18	8	136.304	101.475	34.829	1.34323	1.11298	0.0290443	0.580886	0.396603	0.998125
1929	LOC105254023	for	no	12	5.92815	3.47528	0.418718	0.390139	cosine	12	6	8	20	15.917	2.86157	13.0554	5.56233	2.00222	0.0290443	0.580886	0.396603	0.998125
1930	LOC105254304	for	no	4	31.8887	3.39553	0.418718	0.390139	cosine	12	8	12	20	38.8347	28.0031	10.8316	1.3868	1.17916	0.0290443	0.580886	0.396603	0.998125
1931	LOC105254488	for	no	10	46.3251	2.0372	0.418718	0.390139	cosine	12	12	6	20	49.0254	42.4498	6.5756	1.1549	1.06605	0.0290443	0.580886	0.396603	0.998125
1932	LOC105254533	for	no	6	10.2898	0.938158	0.418718	0.390139	cosine	12	0	6	24	11.7224	9.03444	2.68796	1.29752	1.22235	0.0290443	0.580886	0.396603	0.998125
1933	LOC105254579	for	no	10	63.8349	14.5103	0.418718	0.390139	cosine	12	4	22	4	92.9373	40.2258	52.7115	2.31039	1.3158	0.0290443	0.580886	0.396603	0.998125
1934	LOC105254607	for	no	6	43.4497	2.0248	0.418718	0.390139	cosine	12	10	4	8	46.8744	39.2463	7.6281	1.19436	1.08013	0.0290443	0.580886	0.396603	0.998125
1935	LOC105254631	for	no	6	47.8774	4.29531	0.418718	0.390139	cosine	12	10	2	10	56.5731	42.6531	13.92	1.32635	1.13997	0.0290443	0.580886	0.396603	0.998125
1936	LOC105254897	for	no	8	24.881	4.05727	0.418718	0.390139	cosine	12	4	20	2	32.0786	19.1016	12.977	1.67937	1.30429	0.0290443	0.580886	0.396603	0.998125
1937	LOC105254912	for	no	4	29.7033	3.27072	0.418718	0.390139	cosine	12	10	4	22	35.6915	25.5431	10.1484	1.3973	1.14492	0.0290443	0.580886	0.396603	0.998125
1938	LOC105255069	for	no	8	32.2596	2.0587	0.418718	0.390139	cosine	12	4	14	4	36.4092	28.4439	7.9653	1.28004	1.09891	0.0290443	0.580886	0.396603	0.998125
1939	LOC105255097	for	no	4	11.5896	1.67125	0.418718	0.390139	cosine	12	12	4	24	15.1404	9.88842	5.25198	1.53112	1.29693	0.0290443	0.580886	0.396603	0.998125
1940	LOC105255266	for	no	10	4.30375	0.48087	0.418718	0.390139	cosine	12	4	22	2	5.1867	3.52078	1.66592	1.47317	1.17379	0.0290443	0.580886	0.396603	0.998125
1941	LOC105255328	for	no	12	17.8996	1.85577	0.418718	0.390139	cosine	12	6	12	20	20.4824	15.7925	4.6899	1.29697	1.24449	0.0290443	0.580886	0.396603	0.998125
1942	LOC105255349	for	no	10	32.796	3.67352	0.418718	0.390139	cosine	12	4	22	4	39.9049	26.9309	12.974	1.48175	1.17633	0.0290443	0.580886	0.396603	0.998125
1943	LOC105255419	for	no	4	24.1453	2.60026	0.418718	0.390139	cosine	12	10	4	22	29.6106	20.5911	9.0195	1.43803	1.13716	0.0290443	0.580886	0.396603	0.998125
1944	LOC105255422	for	no	4	31.1647	2.84469	0.418718	0.390139	cosine	12	12	6	24	35.4349	26.0229	9.412	1.36168	1.16361	0.0290443	0.580886	0.396603	0.998125
1945	LOC105255501	for	no	12	1.37431	0.433088	0.418718	0.390139	cosine	12	10	12	8	2.19557	0.807638	1.38793	2.71851	1.77716	0.0290443	0.580886	0.396603	0.998125
1946	LOC105255548	for	no	4	32.4181	3.02956	0.418718	0.390139	cosine	12	8	4	20	36.9371	28.2351	8.702	1.3082	1.19061	0.0290443	0.580886	0.396603	0.998125
1947	LOC105255592	for	no	4	24.6047	2.45388	0.418718	0.390139	cosine	12	8	10	20	31.0649	20.2249	10.84	1.53597	1.10183	0.0290443	0.580886	0.396603	0.998125
1948	LOC105256035	for	no	10	55.9358	3.66788	0.418718	0.390139	cosine	12	12	20	12	61.0913	48.2496	12.8417	1.26615	1.09577	0.0290443	0.580886	0.396603	0.998125
1949	LOC105256083	for	no	12	4.44688	0.529045	0.418718	0.390139	cosine	12	10	12	4	5.25683	3.23172	2.02511	1.62664	1.17151	0.0290443	0.580886	0.396603	0.998125
1950	LOC105256122	for	no	4	28.9784	2.0006	0.418718	0.390139	cosine	12	8	10	8	32.2428	26.4123	5.8305	1.22075	1.14975	0.0290443	0.580886	0.396603	0.998125
1951	LOC105256430	for	no	4	13.6364	1.90526	0.418718	0.390139	cosine	12	10	4	22	17.4233	10.8875	6.5358	1.6003	1.24609	0.0290443	0.580886	0.396603	0.998125
1952	LOC105256538	for	no	4	1.4974	0.287667	0.418718	0.390139	cosine	12	12	2	10	1.85238	1.10269	0.74969	1.67987	1.50323	0.0290443	0.580886	0.396603	0.998125
1953	LOC105256615	for	no	6	40.7309	1.84784	0.418718	0.390139	cosine	12	0	18	2	44.3682	37.6107	6.7575	1.17967	1.06839	0.0290443	0.580886	0.396603	0.998125
1954	LOC105256803	for	no	10	13.0334	6.02968	0.418718	0.390139	cosine	12	4	6	4	27.6182	7.87622	19.742	3.50653	1.48644	0.0290443	0.580886	0.396603	0.998125
1955	LOC105256850	for	no	4	7.65657	1.06635	0.418718	0.390139	cosine	12	12	4	24	10.3556	6.41982	3.93578	1.61307	1.17841	0.0290443	0.580886	0.396603	0.998125
1956	LOC105256858	for	no	10	0.997611	0.631164	0.418718	0.390139	cosine	12	6	14	4	2.17956	0.225853	1.95371	9.65035	2.69231	0.0290443	0.580886	0.396603	0.998125
1957	LOC105256918	for	no	12	343.693	35.7556	0.418718	0.390139	cosine	12	6	12	18	405.122	284.248	120.874	1.42524	1.19129	0.0290443	0.580886	0.396603	0.998125
1958	LOC105257106	for	no	4	48.8167	6.46373	0.418718	0.390139	cosine	12	10	8	22	62.2288	40.1734	22.0554	1.54901	1.1858	0.0290443	0.580886	0.396603	0.998125
1959	LOC105257439	for	no	6	2.39351	0.699539	0.418718	0.390139	cosine	12	10	8	20	3.80061	1.50308	2.29753	2.52855	1.55868	0.0290443	0.580886	0.396603	0.998125
1960	LOC105257764	for	no	4	31.4756	1.71937	0.418718	0.390139	cosine	12	8	4	8	34.5407	28.9296	5.6111	1.19396	1.10573	0.0290443	0.580886	0.396603	0.998125
1961	LOC105257779	for	no	10	1.86235	0.340524	0.418718	0.390139	cosine	12	6	22	4	2.29	1.17952	1.11048	1.94147	1.32934	0.0290443	0.580886	0.396603	0.998125
1962	LOC105257824	for	no	10	18.6322	0.938499	0.418718	0.390139	cosine	12	12	10	24	20.2366	17.5845	2.6521	1.15082	1.10195	0.0290443	0.580886	0.396603	0.998125
1963	LOC105257835	for	no	10	26.7451	2.36366	0.418718	0.390139	cosine	12	12	10	18	31.3927	22.9555	8.4372	1.36755	1.1238	0.0290443	0.580886	0.396603	0.998125
1964	LOC105258052	for	no	10	17.0063	1.76132	0.418718	0.390139	cosine	12	12	10	24	21.0006	14.5387	6.4619	1.44446	1.20026	0.0290443	0.580886	0.396603	0.998125
1965	LOC105258189	for	no	4	80.6123	3.37204	0.418718	0.390139	cosine	12	12	4	8	87.08	72.4489	14.6311	1.20195	1.04054	0.0290443	0.580886	0.396603	0.998125
1966	LOC105258933	for	no	2	68.9925	20.0972	0.418718	0.390139	cosine	12	8	2	8	134.202	57.0305	77.1715	2.35316	1.16702	0.0290443	0.580886	0.396603	0.998125
1967	LOC105259199	for	no	12	1.55287	0.181854	0.418718	0.390139	cosine	12	10	24	10	1.80707	1.21961	0.58746	1.48168	1.2359	0.0290443	0.580886	0.396603	0.998125
1968	LOC105259261	for	no	4	115.505	12.6008	0.418718	0.390139	cosine	12	10	4	22	135.204	93.8499	41.3541	1.44064	1.2234	0.0290443	0.580886	0.396603	0.998125
1969	LOC105259343	for	no	6	119.028	21.1976	0.418718	0.390139	cosine	12	12	14	2	154.413	96.6106	57.8024	1.5983	1.45402	0.0290443	0.580886	0.396603	0.998125
1970	LOC105259446	for	no	4	8.03396	1.00664	0.418718	0.390139	cosine	12	10	2	14	9.33008	5.31121	4.01887	1.75668	1.14359	0.0290443	0.580886	0.396603	0.998125
1971	LOC105259498	for	no	6	26.6325	1.569	0.418718	0.390139	cosine	12	12	6	24	29.38	24.717	4.663	1.18866	1.12335	0.0290443	0.580886	0.396603	0.998125
1972	LOC109610286	for	no	6	7.94308	2.15098	0.418718	0.390139	cosine	12	10	4	12	11.6883	4.68709	7.00121	2.49372	1.461	0.0290443	0.580886	0.396603	0.998125
1973	LOC109610549	for	no	4	2.09953	0.618441	0.418718	0.390139	cosine	12	8	16	2	3.4567	0.955544	2.50116	3.61752	1.44128	0.0290443	0.580886	0.396603	0.998125
1974	LOC112637040	for	no	10	2.39327	0.664068	0.418718	0.390139	cosine	12	12	10	24	3.84483	1.26209	2.58274	3.0464	1.45198	0.0290443	0.580886	0.396603	0.998125
1975	LOC112637655	for	no	8	6.10405	0.800598	0.418718	0.390139	cosine	12	4	24	6	7.22362	4.39141	2.83221	1.64494	1.14574	0.0290443	0.580886	0.396603	0.998125
1976	LOC112637894	for	no	2	29.8568	4.4427	0.418718	0.390139	cosine	12	8	2	24	37.855	20.5795	17.2755	1.83945	1.24656	0.0290443	0.580886	0.396603	0.998125
1977	LOC112638206	for	no	10	1.72675	0.596481	0.418718	0.390139	cosine	12	6	22	4	2.57605	0.821533	1.75452	3.13566	2.09276	0.0290443	0.580886	0.396603	0.998125
1978	LOC112638551	for	no	4	9.13617	0.829715	0.418718	0.390139	cosine	12	8	4	8	10.436	7.75013	2.68587	1.34656	1.16689	0.0290443	0.580886	0.396603	0.998125
1979	LOC112638703	for	no	12	8.9548	2.58616	0.418718	0.390139	cosine	12	4	8	20	12.174	4.15154	8.02246	2.93241	1.58655	0.0290443	0.580886	0.396603	0.998125
1980	LOC112639084	for	no	12	1.11389	0.274211	0.418718	0.390139	cosine	12	10	12	2	1.8155	0.75744	1.05806	2.39689	1.26201	0.0290443	0.580886	0.396603	0.998125
1981	LOC112639139	for	no	6	4.84488	1.03604	0.418718	0.390139	cosine	12	10	6	10	6.4718	3.08615	3.38565	2.09705	1.43072	0.0290443	0.580886	0.396603	0.998125
1982	LOC112639140	for	no	8	11.2561	1.38047	0.418718	0.390139	cosine	12	2	10	2	13.2389	8.69836	4.54054	1.522	1.23773	0.0290443	0.580886	0.396603	0.998125
1983	LOC112639302	for	no	12	20.4147	1.78634	0.418718	0.390139	cosine	12	8	12	20	23.0713	17.0424	6.0289	1.35376	1.13032	0.0290443	0.580886	0.396603	0.998125
1984	LOC112639647	for	no	10	1.93467	0.519996	0.418718	0.390139	cosine	12	6	22	6	3.06591	1.2553	1.81061	2.44237	1.31034	0.0290443	0.580886	0.396603	0.998125
1985	LOC105247937	for	no	10	11.6982	1.59748	0.413167	0.40646	cosine	12	8	24	8	13.6405	8.64628	4.99422	1.57761	1.12282	0.0307484	0.614968	0.415584	0.998125
1986	LOC105248012	for	no	8	122.692	26.5859	0.413167	0.40646	cosine	12	10	8	12	174.64	78.1044	96.5356	2.23598	1.42003	0.0307484	0.614968	0.415584	0.998125
1987	LOC105248077	for	no	8	11.9162	0.993576	0.413167	0.40646	cosine	12	10	18	2	12.9766	9.93748	3.03912	1.30582	1.15896	0.0307484	0.614968	0.415584	0.998125
1988	LOC105248207	for	no	8	1.7136	0.658158	0.413167	0.40646	cosine	12	10	8	12	3.34494	0.55934	2.7856	5.98016	1.17571	0.0307484	0.614968	0.415584	0.998125
1989	LOC105248219	for	no	10	35.9731	4.76577	0.413167	0.40646	cosine	12	8	10	20	47.2162	31.7509	15.4653	1.48708	1.1291	0.0307484	0.614968	0.415584	0.998125
1990	LOC105248308	for	no	10	65.7266	5.46038	0.413167	0.40646	cosine	12	8	22	4	74.4605	56.7774	17.6831	1.31145	1.12929	0.0307484	0.614968	0.415584	0.998125
1991	LOC105248370	for	no	10	23.3212	3.18175	0.413167	0.40646	cosine	12	8	24	2	28.6756	17.3682	11.3074	1.65104	1.19904	0.0307484	0.614968	0.415584	0.998125
1992	LOC105248517	for	no	10	5.17255	1.49333	0.413167	0.40646	cosine	12	8	12	18	7.578	2.16703	5.41097	3.49695	1.50457	0.0307484	0.614968	0.415584	0.998125
1993	LOC105248577	for	no	6	51.7856	4.08705	0.413167	0.40646	cosine	12	8	4	8	59.7843	47.2818	12.5025	1.26443	1.18794	0.0307484	0.614968	0.415584	0.998125
1994	LOC105248739	for	no	8	56.4706	4.34946	0.413167	0.40646	cosine	12	6	22	18	67.3687	50.4173	16.9514	1.33622	1.07724	0.0307484	0.614968	0.415584	0.998125
1995	LOC105248928	for	no	10	10.4968	1.49396	0.413167	0.40646	cosine	12	8	22	8	12.9027	8.12151	4.78119	1.58871	1.19147	0.0307484	0.614968	0.415584	0.998125
1996	LOC105249029	for	no	10	10.468	1.54908	0.413167	0.40646	cosine	12	8	12	24	12.9436	7.60793	5.33567	1.70133	1.2876	0.0307484	0.614968	0.415584	0.998125
1997	LOC105249077	for	no	10	90.3828	5.68042	0.413167	0.40646	cosine	12	8	10	2	99.0917	76.5285	22.5632	1.29483	1.05369	0.0307484	0.614968	0.415584	0.998125
1998	LOC105249132	for	no	8	94.5724	10.705	0.413167	0.40646	cosine	12	10	8	22	116.456	80.7151	35.7409	1.4428	1.1618	0.0307484	0.614968	0.415584	0.998125
1999	LOC105249135	for	no	10	14.6175	1.37783	0.413167	0.40646	cosine	12	8	22	14	17.2969	12.5763	4.7206	1.37536	1.16176	0.0307484	0.614968	0.415584	0.998125
[truncated: 7,240 more rows]

## Sheet: ejtk_12_nur_all_tested
	gene_name	caste	rhy	Phase	Mean	Std_Dev	Tau	GammaP	Waveform	Period	Nadir	MaxLoc	MinLoc	Max	Min	Max_Amp	FC	IQR_FC	P	BF	empP	GammaBH
1	LOC105248005	nur	yes	10	63.6948	3.05859	0.790912	0.000999001	cosine	12	4	24	16	69.5465	58.8249	10.7216	1.18226	1.05818	0.000172127	0.00344255	0.000999001	0.999498
2	LOC105248516	nur	yes	6	5.61243	0.555251	0.794552	0.000999001	cosine	12	8	6	12	6.53931	4.95844	1.58087	1.31882	1.22839	0.00016159	0.00323179	0.000999001	0.999498
3	LOC105253991	nur	yes	4	29.3325	2.62586	0.852944	0.000999001	cosine	12	10	16	10	33.8474	25.1891	8.6583	1.34373	1.18705	5.66371e-05	0.00113274	0.000999001	0.999498
4	LOC112639238	nur	yes	12	3.09968	0.724342	0.835293	0.000999001	cosine	12	2	12	2	4.88793	2.26722	2.62071	2.15591	1.24913	7.83008e-05	0.00156602	0.000999001	0.999498
5	LOC105254085	nur	yes	10	118.862	72.309	0.781632	0.001998	cosine	12	2	10	2	351.411	65.3392	286.072	5.37826	1.37829	0.000201967	0.00403935	0.001998	0.999498
6	LOC105255464	nur	yes	12	559.894	107.691	0.772252	0.001998	cosine	12	2	10	2	893.146	468.466	424.68	1.90653	1.13141	0.000236986	0.00473973	0.001998	0.999498
7	LOC105257304	nur	yes	8	2.47321	0.482936	0.781632	0.001998	cosine	12	0	20	12	3.29891	1.65262	1.64629	1.99617	1.36601	0.000201967	0.00403935	0.001998	0.999498
8	LOC112637470	nur	yes	12	1.37733	1.18013	0.78072	0.001998	cosine	12	8	12	6	3.74247	0	3.74247	-10000	NA	0.000205146	0.00410292	0.001998	0.999498
9	LOC105249536	nur	yes	10	37.473	3.75531	0.76277	0.002997	cosine	12	8	10	8	47.1099	33.4839	13.626	1.40694	1.12443	0.000278084	0.00556168	0.002997	0.999498
10	LOC105252537	nur	yes	8	2.65143	0.774095	0.76277	0.002997	cosine	12	10	8	22	4.45925	1.62743	2.83182	2.74006	1.51124	0.000278084	0.00556168	0.002997	0.999498
11	LOC105253842	nur	yes	10	11.7755	1.0272	0.76277	0.002997	cosine	12	8	22	20	13.7323	10.4908	3.2415	1.30899	1.11579	0.000278084	0.00556168	0.002997	0.999498
12	LOC105259129	nur	yes	8	14.9863	0.69621	0.76277	0.002997	cosine	12	10	8	10	15.9692	13.5141	2.4551	1.18167	1.0713	0.000278084	0.00556168	0.002997	0.999498
13	LOC105254546	nur	yes	4	287.277	13.0151	0.759895	0.004995	cosine	12	10	2	10	305.198	255.546	49.652	1.1943	1.07196	0.000291798	0.00583596	0.004995	0.999498
14	LOC105254642	nur	yes	4	7.0773	0.765167	0.759895	0.004995	cosine	12	10	16	10	7.91324	5.11293	2.80031	1.54769	1.15983	0.000291798	0.00583596	0.004995	0.999498
15	LOC105257449	nur	yes	10	27.5735	1.31883	0.750366	0.004995	cosine	12	2	10	4	31.1921	25.7935	5.3986	1.2093	1.03761	0.000341892	0.00683784	0.004995	0.999498
16	LOC105259449	nur	yes	2	90.2641	3.47642	0.750366	0.004995	cosine	12	10	14	8	95.4369	85.1162	10.3207	1.12125	1.05711	0.000341892	0.00683784	0.004995	0.999498
17	LOC112639172	nur	yes	0	2.58916	0.550181	0.750366	0.004995	cosine	12	10	24	22	3.41844	1.56726	1.85118	2.18116	1.2282	0.000341892	0.00683784	0.004995	0.999498
18	LOC105248198	nur	yes	0	3.92371	0.624905	0.740732	0.00599401	cosine	12	2	10	14	4.95947	3.1199	1.83957	1.58962	1.31091	0.000400578	0.00801156	0.00599401	0.999498
19	LOC105251982	nur	yes	2	7.30052	1.22416	0.740732	0.00599401	cosine	12	12	4	24	9.70458	5.6955	4.00908	1.7039	1.2731	0.000400578	0.00801156	0.00599401	0.999498
20	LOC105252904	nur	yes	12	38.9227	4.11464	0.740732	0.00599401	cosine	12	2	10	14	50.7979	32.4996	18.2983	1.56303	1.06047	0.000400578	0.00801156	0.00599401	0.999498
21	LOC105254269	nur	yes	0	113.538	11.8382	0.740732	0.00599401	cosine	12	2	10	2	147.631	103.283	44.348	1.42938	1.05851	0.000400578	0.00801156	0.00599401	0.999498
22	LOC105255350	nur	yes	12	25.6583	6.28703	0.740732	0.00599401	cosine	12	2	10	2	43.7746	19.5935	24.1811	2.23414	1.24518	0.000400578	0.00801156	0.00599401	0.999498
23	LOC105249687	nur	yes	8	5.58887	0.626166	0.730988	0.00699301	cosine	12	10	16	24	6.87573	4.59783	2.2779	1.49543	1.11759	0.000469327	0.00938653	0.00699301	0.999498
24	LOC105252516	nur	yes	8	6.27543	1.24116	0.730988	0.00699301	cosine	12	10	8	10	7.74511	2.89289	4.85222	2.67729	1.23198	0.000469327	0.00938653	0.00699301	0.999498
25	LOC105257106	nur	yes	8	63.9005	5.9869	0.730988	0.00699301	cosine	12	10	4	10	74.2396	55.6634	18.5762	1.33372	1.19074	0.000469327	0.00938653	0.00699301	0.999498
26	LOC105258088	nur	yes	8	1.66312	0.640115	0.730988	0.00699301	cosine	12	10	8	10	3.20108	0.911323	2.28976	3.51256	1.83232	0.000469327	0.00938653	0.00699301	0.999498
27	LOC105247808	nur	yes	10	21.7734	1.37938	0.728879	0.00971152	cosine	12	6	10	18	24.9562	19.8995	5.0567	1.25411	1.07824	0.000485576	0.00971152	0.00971152	0.999498
28	LOC105251836	nur	yes	4	8.34727	1.5671	0.728879	0.00971152	cosine	12	10	16	10	11.4088	5.86496	5.54384	1.94525	1.22706	0.000485576	0.00971152	0.00971152	0.999498
29	LOC105255785	nur	yes	6	7.42286	6.08317	0.728879	0.00971152	cosine	12	10	18	10	19.4632	0.559275	18.9039	34.8008	3.42973	0.000485576	0.00971152	0.00971152	0.999498
30	LOC105256339	nur	yes	10	28.0555	1.33557	0.728879	0.00971152	cosine	12	6	10	18	30.3498	25.0767	5.2731	1.21028	1.06582	0.000485576	0.00971152	0.00971152	0.999498
31	LOC105251524	nur	yes	0	92.5483	13.9924	0.719101	0.0113592	cosine	12	4	10	16	127.031	75.6292	51.4018	1.67966	1.27212	0.000567961	0.0113592	0.0113592	0.999498
32	LOC105251934	nur	yes	8	17.248	1.86164	0.699206	0.012987	cosine	12	10	20	10	19.7468	12.2119	7.5349	1.61701	1.1233	0.000776861	0.0155372	0.012987	0.999498
33	LOC105254022	nur	yes	12	46.7914	10.0233	0.709211	0.012987	cosine	12	2	10	2	74.6278	38.9343	35.6935	1.91676	1.35369	0.000664276	0.0132855	0.012987	0.999498
34	LOC105256575	nur	yes	12	54.1093	3.46008	0.709211	0.012987	cosine	12	2	10	14	62.9074	49.8504	13.057	1.26192	1.06447	0.000664276	0.0132855	0.012987	0.999498
35	LOC105257316	nur	yes	10	2457.74	545.999	0.699206	0.012987	cosine	12	8	10	4	3851.76	1608.34	2243.42	2.39487	1.25446	0.000776861	0.0155372	0.012987	0.999498
36	LOC105258951	nur	yes	0	3.6214	1.77783	0.709211	0.012987	cosine	12	2	10	14	7.9225	1.32827	6.59423	5.96453	2.20829	0.000664276	0.0132855	0.012987	0.999498
37	LOC112637282	nur	yes	2	1.54097	0.287535	0.709211	0.012987	cosine	12	12	16	24	1.99637	1.09694	0.89943	1.81994	1.40027	0.000664276	0.0132855	0.012987	0.999498
38	LOC112638067	nur	yes	6	8.5134	5.66683	0.704023	0.012987	cosine	12	2	6	2	16.8857	0	16.8857	-10000	2.18843	0.000720633	0.0144127	0.012987	0.999498
39	LOC105254059	nur	yes	12	1.6844	0.262406	0.697863	0.0158648	cosine	12	6	12	18	2.10451	1.30009	0.80442	1.61874	1.33558	0.000793241	0.0158648	0.0158648	0.999498
40	LOC105256741	nur	yes	10	18.5358	2.66731	0.697863	0.0158648	cosine	12	4	10	4	26.6076	16.0096	10.598	1.66198	1.13744	0.000793241	0.0158648	0.0158648	0.999498
41	LOC105259469	nur	yes	12	18.2507	2.55286	0.697863	0.0158648	cosine	12	4	24	16	22.4107	14.2989	8.1118	1.5673	1.28205	0.000793241	0.0158648	0.0158648	0.999498
42	LOC112639174	nur	yes	4	21.0594	3.50614	0.697863	0.0158648	cosine	12	10	16	10	25.5343	14.2337	11.3006	1.79393	1.27487	0.000793241	0.0158648	0.0158648	0.999498
43	LOC112639987	nur	yes	12	6.88751	1.59541	0.697863	0.0158648	cosine	12	10	24	20	11.4372	5.12605	6.31115	2.23119	1.30672	0.000793241	0.0158648	0.0158648	0.999498
44	LOC105250685	nur	yes	0	17.7171	1.11465	0.687836	0.0185196	cosine	12	10	12	8	19.7818	16.1314	3.6504	1.22629	1.12151	0.000925981	0.0185196	0.0185196	0.999498
45	LOC105258193	nur	yes	4	22.9747	6.08677	0.687836	0.0185196	cosine	12	0	8	10	39.0457	14.4985	24.5472	2.69309	1.17208	0.000925981	0.0185196	0.0185196	0.999498
46	LOC112637291	nur	yes	10	2.07804	0.704466	0.687836	0.0185196	cosine	12	2	22	2	3.18795	0.98895	2.199	3.22357	1.88373	0.000925981	0.0185196	0.0185196	0.999498
47	LOC112639612	nur	yes	10	3.37246	0.697419	0.687836	0.0185196	cosine	12	2	10	2	4.81961	2.22401	2.5956	2.16708	1.28363	0.000925981	0.0185196	0.0185196	0.999498
48	LOC105247826	nur	yes	0	100.348	24.0041	0.677691	0.0216158	cosine	12	2	10	4	169.655	79.1529	90.5021	2.14338	1.29503	0.00108079	0.0216158	0.0216158	0.999498
49	LOC105247827	nur	yes	12	53.855	8.97661	0.677691	0.0216158	cosine	12	2	24	14	72.7694	44.018	28.7514	1.65317	1.21429	0.00108079	0.0216158	0.0216158	0.999498
50	LOC105249310	nur	yes	0	30.3056	3.55161	0.677691	0.0216158	cosine	12	2	10	14	39.2177	25.2072	14.0105	1.55581	1.18164	0.00108079	0.0216158	0.0216158	0.999498
51	LOC105249515	nur	yes	12	67.2574	16.9974	0.677691	0.0216158	cosine	12	2	10	16	113.525	47.0014	66.5236	2.41535	1.2007	0.00108079	0.0216158	0.0216158	0.999498
52	LOC105249766	nur	yes	12	409.677	58.2779	0.677691	0.0216158	cosine	12	2	10	14	583.369	342.071	241.298	1.7054	1.09823	0.00108079	0.0216158	0.0216158	0.999498
53	LOC105250502	nur	yes	12	58.1102	3.71445	0.677691	0.0216158	cosine	12	2	10	2	66.7537	53.7191	13.0346	1.24264	1.1025	0.00108079	0.0216158	0.0216158	0.999498
54	LOC105251405	nur	yes	2	1.90567	0.476344	0.677691	0.0216158	cosine	12	4	2	16	3.01122	1.33186	1.67936	2.26091	1.50598	0.00108079	0.0216158	0.0216158	0.999498
55	LOC105251885	nur	yes	4	11.7379	1.64223	0.677691	0.0216158	cosine	12	6	4	18	16.257	9.36098	6.89602	1.73668	1.15585	0.00108079	0.0216158	0.0216158	0.999498
56	LOC105254953	nur	yes	0	110.144	26.9621	0.677691	0.0216158	cosine	12	2	10	2	193.561	83.8539	109.707	2.30831	1.2019	0.00108079	0.0216158	0.0216158	0.999498
57	LOC105256643	nur	yes	2	16.3593	1.41578	0.677691	0.0216158	cosine	12	0	6	12	19.6526	14.2339	5.4187	1.38069	1.08475	0.00108079	0.0216158	0.0216158	0.999498
58	LOC105256834	nur	yes	12	22.2007	1.5232	0.677691	0.0216158	cosine	12	2	12	16	25.0886	18.9254	6.1632	1.32566	1.08183	0.00108079	0.0216158	0.0216158	0.999498
59	LOC105256991	nur	yes	12	89.5364	6.96848	0.677691	0.0216158	cosine	12	2	10	16	104.818	79.5955	25.2225	1.31688	1.10708	0.00108079	0.0216158	0.0216158	0.999498
60	LOC105258411	nur	yes	4	2.03122	1.18345	0.677691	0.0216158	cosine	12	2	16	14	4.59224	1.12055	3.47169	4.0982	2.51302	0.00108079	0.0216158	0.0216158	0.999498
61	LOC105259257	nur	yes	12	115.24	13.8915	0.677691	0.0216158	cosine	12	2	10	14	149.319	97.3615	51.9575	1.53366	1.11838	0.00108079	0.0216158	0.0216158	0.999498
62	LOC105259577	nur	yes	2	28.463	3.54849	0.677691	0.0216158	cosine	12	12	14	10	31.9433	18.8854	13.0579	1.69143	1.10859	0.00108079	0.0216158	0.0216158	0.999498
63	LOC109610186	nur	yes	12	36.109	3.46416	0.677691	0.0216158	cosine	12	2	12	2	42.4573	31.7222	10.7351	1.33841	1.16613	0.00108079	0.0216158	0.0216158	0.999498
64	LOC105255890	nur	yes	2	1.02762	0.194797	0.677691	0.0216158	cosine	12	12	18	24	1.3043	0.743522	0.560778	1.75422	1.41783	0.00108079	0.0216158	0.0216158	0.999498
65	LOC105249585	nur	yes	10	66.8528	5.75929	0.667424	0.0252259	cosine	12	8	10	16	80.863	58.3443	22.5187	1.38596	1.1187	0.00126129	0.0252259	0.0252259	0.999498
66	LOC105249637	nur	yes	8	11.3219	0.997142	0.667424	0.0252259	cosine	12	10	8	22	13.0964	9.50072	3.59568	1.37846	1.08795	0.00126129	0.0252259	0.0252259	0.999498
67	LOC105250181	nur	yes	8	2.33587	0.398027	0.667424	0.0252259	cosine	12	10	8	10	3.22132	1.5599	1.66142	2.06508	1.21108	0.00126129	0.0252259	0.0252259	0.999498
68	LOC105250681	nur	yes	10	43.1909	8.91119	0.667424	0.0252259	cosine	12	8	10	8	65.0218	31.1611	33.8607	2.08663	1.26982	0.00126129	0.0252259	0.0252259	0.999498
69	LOC105251078	nur	yes	8	3.23796	0.541112	0.667424	0.0252259	cosine	12	10	18	22	4.02614	2.37793	1.64821	1.69313	1.32257	0.00126129	0.0252259	0.0252259	0.999498
70	LOC105251519	nur	yes	8	36.9294	1.31471	0.667424	0.0252259	cosine	12	10	8	10	40.1982	34.8836	5.3146	1.15235	1.04665	0.00126129	0.0252259	0.0252259	0.999498
71	LOC105252860	nur	yes	8	27.8842	1.57881	0.667424	0.0252259	cosine	12	10	6	10	30.5489	24.0412	6.5077	1.27069	1.06406	0.00126129	0.0252259	0.0252259	0.999498
72	LOC105254327	nur	yes	8	24.6225	2.97975	0.667424	0.0252259	cosine	12	10	8	10	29.0777	19.1964	9.8813	1.51475	1.14912	0.00126129	0.0252259	0.0252259	0.999498
73	LOC105256038	nur	yes	6	51.532	2.31508	0.667424	0.0252259	cosine	12	8	18	20	55.4469	46.9267	8.5202	1.18156	1.06594	0.00126129	0.0252259	0.0252259	0.999498
74	LOC105256404	nur	yes	10	80.9668	14.7097	0.667424	0.0252259	cosine	12	8	10	16	122.959	69.3422	53.6168	1.77322	1.21341	0.00126129	0.0252259	0.0252259	0.999498
75	LOC105256426	nur	yes	8	4.98287	0.535884	0.667424	0.0252259	cosine	12	10	8	10	5.91763	3.98722	1.93041	1.48415	1.17238	0.00126129	0.0252259	0.0252259	0.999498
76	LOC105258082	nur	yes	8	9.1538	16.1803	0.667424	0.0252259	cosine	12	10	8	22	61.7938	1.00964	60.7842	61.2038	3.41422	0.00126129	0.0252259	0.0252259	0.999498
77	LOC112639151	nur	yes	10	6.72871	0.775855	0.667424	0.0252259	cosine	12	8	22	8	8.14276	5.27417	2.86859	1.54389	1.1536	0.00126129	0.0252259	0.0252259	0.999498
78	LOC105248624	nur	yes	12	217.516	20.1244	0.666847	0.0254442	cosine	12	6	10	18	253.271	182.437	70.834	1.38827	1.14049	0.00127221	0.0254442	0.0254442	0.999498
79	LOC105249753	nur	yes	6	6.53939	0.587086	0.666847	0.0254442	cosine	12	10	6	22	7.37034	5.33049	2.03985	1.38268	1.09815	0.00127221	0.0254442	0.0254442	0.999498
80	LOC105250084	nur	yes	10	42.9272	2.83377	0.666847	0.0254442	cosine	12	12	10	16	47.5742	37.8516	9.7226	1.25686	1.11831	0.00127221	0.0254442	0.0254442	0.999498
81	LOC105250114	nur	yes	6	2.7662	0.340794	0.666847	0.0254442	cosine	12	12	6	10	3.26877	1.82118	1.44759	1.79486	1.07145	0.00127221	0.0254442	0.0254442	0.999498
82	LOC105252985	nur	yes	10	13.1737	4.72109	0.666847	0.0254442	cosine	12	4	10	4	25.8395	8.26123	17.5783	3.1278	1.65707	0.00127221	0.0254442	0.0254442	0.999498
83	LOC105253359	nur	yes	6	27.2858	3.195	0.666847	0.0254442	cosine	12	10	6	22	33.907	22.5049	11.4021	1.50665	1.16989	0.00127221	0.0254442	0.0254442	0.999498
84	LOC105256376	nur	yes	12	95.4678	13.001	0.666847	0.0254442	cosine	12	6	10	18	122.447	73.4308	49.0162	1.66752	1.18577	0.00127221	0.0254442	0.0254442	0.999498
85	LOC105256452	nur	yes	8	29.6708	2.09912	0.666847	0.0254442	cosine	12	4	10	16	33.5514	26.5212	7.0302	1.26508	1.1233	0.00127221	0.0254442	0.0254442	0.999498
86	LOC105257839	nur	yes	10	58.3077	12.8381	0.666847	0.0254442	cosine	12	6	10	4	94.349	48.0063	46.3427	1.96535	1.28395	0.00127221	0.0254442	0.0254442	0.999498
87	LOC105258866	nur	yes	10	19.8341	7.89847	0.666847	0.0254442	cosine	12	4	10	16	45.0951	14.2264	30.8687	3.16982	1.24839	0.00127221	0.0254442	0.0254442	0.999498
88	LOC105259346	nur	yes	4	54.6724	4.73649	0.666847	0.0254442	cosine	12	10	8	10	64.3872	46.0947	18.2925	1.39685	1.12017	0.00127221	0.0254442	0.0254442	0.999498
89	LOC112637195	nur	yes	6	2.20597	3.49785	0.666847	0.0254442	cosine	12	0	8	24	13.6609	0.484241	13.1767	28.211	2.27987	0.00127221	0.0254442	0.0254442	0.999498
90	LOC105247928	nur	yes	2	10.6295	0.961316	0.656571	0.0296349	cosine	12	10	16	10	11.4441	7.62042	3.82368	1.50177	1.06098	0.00148175	0.0296349	0.0296349	0.999498
91	LOC105248221	nur	yes	10	8.24317	1.19015	0.656571	0.0296349	cosine	12	2	10	16	11.2919	6.77577	4.51613	1.66651	1.20254	0.00148175	0.0296349	0.0296349	0.999498
92	LOC105248466	nur	yes	10	25.6107	2.19072	0.656571	0.0296349	cosine	12	2	10	2	30.9259	21.8057	9.1202	1.41825	1.03399	0.00148175	0.0296349	0.0296349	0.999498
93	LOC105249253	nur	yes	4	11.7229	1.45435	0.656571	0.0296349	cosine	12	0	4	12	14.7312	9.73938	4.99182	1.51254	1.21534	0.00148175	0.0296349	0.0296349	0.999498
94	LOC105249447	nur	yes	10	30.8449	3.75112	0.656571	0.0296349	cosine	12	2	10	16	41.6522	26.2176	15.4346	1.58871	1.1299	0.00148175	0.0296349	0.0296349	0.999498
95	LOC105249626	nur	yes	10	20.3878	2.5763	0.656571	0.0296349	cosine	12	2	10	2	27.1691	16.9144	10.2547	1.60627	1.08626	0.00148175	0.0296349	0.0296349	0.999498
96	LOC105249777	nur	yes	8	9.17284	5.62573	0.656571	0.0296349	cosine	12	0	20	24	25.5817	3.37648	22.2052	7.57644	1.80276	0.00148175	0.0296349	0.0296349	0.999498
97	LOC105250706	nur	yes	2	3.69603	0.573288	0.656571	0.0296349	cosine	12	6	14	18	4.67802	2.60531	2.07271	1.79557	1.11454	0.00148175	0.0296349	0.0296349	0.999498
98	LOC105252102	nur	yes	4	67.0913	7.81838	0.656571	0.0296349	cosine	12	0	16	10	75.7032	44.7731	30.9301	1.69082	1.12992	0.00148175	0.0296349	0.0296349	0.999498
99	LOC105252349	nur	yes	2	16.8992	3.56616	0.656571	0.0296349	cosine	12	10	2	10	20.3685	7.42922	12.9393	2.74167	1.30383	0.00148175	0.0296349	0.0296349	0.999498
100	LOC105253048	nur	yes	10	3.08354	1.49905	0.656571	0.0296349	cosine	12	2	10	2	7.49464	1.53512	5.95952	4.88212	1.73452	0.00148175	0.0296349	0.0296349	0.999498
101	LOC105253162	nur	yes	10	109.594	4.18059	0.656571	0.0296349	cosine	12	2	10	14	116.163	102.804	13.359	1.12995	1.06457	0.00148175	0.0296349	0.0296349	0.999498
102	LOC105256377	nur	yes	10	41.7759	5.37895	0.656571	0.0296349	cosine	12	2	10	2	55.2862	35.6881	19.5981	1.54915	1.10411	0.00148175	0.0296349	0.0296349	0.999498
103	LOC105256410	nur	yes	2	12.9536	1.8311	0.656571	0.0296349	cosine	12	6	14	18	15.9123	9.6609	6.2514	1.64708	1.26836	0.00148175	0.0296349	0.0296349	0.999498
104	LOC105256613	nur	yes	0	78.2528	5.49198	0.656571	0.0296349	cosine	12	4	10	16	90.7145	70.0786	20.6359	1.29447	1.07613	0.00148175	0.0296349	0.0296349	0.999498
105	LOC105257753	nur	yes	4	52.3353	5.94174	0.656571	0.0296349	cosine	12	0	4	10	59.2191	35.3598	23.8593	1.67476	1.10863	0.00148175	0.0296349	0.0296349	0.999498
106	LOC105258959	nur	yes	8	1.40786	0.311306	0.656571	0.0296349	cosine	12	0	20	16	1.91646	0.931548	0.984912	2.05729	1.36705	0.00148175	0.0296349	0.0296349	0.999498
107	LOC112638107	nur	yes	8	4.40503	3.85772	0.65	0.032635	cosine	12	10	20	2	11.6322	0	11.6322	-10000	NA	0.00163175	0.032635	0.032635	0.999498
108	LOC105249107	nur	yes	2	21.7446	2.15598	0.64617	0.0345088	cosine	12	12	14	10	23.8358	16.1381	7.6977	1.47699	1.11619	0.00172544	0.0345088	0.0345088	0.999498
109	LOC105249169	nur	yes	12	66.6097	7.10434	0.64617	0.0345088	cosine	12	2	10	14	81.2108	58.1126	23.0982	1.39747	1.20614	0.00172544	0.0345088	0.0345088	0.999498
110	LOC105250113	nur	yes	2	16.5672	1.96966	0.64617	0.0345088	cosine	12	0	2	10	19.5505	12.1533	7.3972	1.60866	1.12898	0.00172544	0.0345088	0.0345088	0.999498
111	LOC105250205	nur	yes	0	80.3931	23.4873	0.64617	0.0345088	cosine	12	2	10	2	146.571	61.4319	85.1391	2.38591	1.43392	0.00172544	0.0345088	0.0345088	0.999498
112	LOC105251264	nur	yes	12	34.1811	2.66641	0.64617	0.0345088	cosine	12	2	24	16	39.9345	30.9036	9.0309	1.29223	1.1095	0.00172544	0.0345088	0.0345088	0.999498
113	LOC105251444	nur	yes	12	16.2049	1.89471	0.64617	0.0345088	cosine	12	2	10	14	21.0268	13.2136	7.8132	1.5913	1.14623	0.00172544	0.0345088	0.0345088	0.999498
114	LOC105252336	nur	yes	4	3.50595	0.64649	0.64617	0.0345088	cosine	12	2	8	14	4.98723	2.93845	2.04878	1.69723	1.20071	0.00172544	0.0345088	0.0345088	0.999498
115	LOC105252579	nur	yes	6	1.32162	0.719754	0.64617	0.0345088	cosine	12	4	8	14	3.31602	0.654118	2.6619	5.06945	2.15983	0.00172544	0.0345088	0.0345088	0.999498
116	LOC105252857	nur	yes	12	18.2043	2.62746	0.64617	0.0345088	cosine	12	2	10	2	23.6777	14.0495	9.6282	1.68531	1.2066	0.00172544	0.0345088	0.0345088	0.999498
117	LOC105253136	nur	yes	2	8.24345	0.949905	0.64617	0.0345088	cosine	12	12	16	10	9.49076	6.58011	2.91065	1.44234	1.20228	0.00172544	0.0345088	0.0345088	0.999498
118	LOC105253285	nur	yes	0	29.156	2.67329	0.64617	0.0345088	cosine	12	2	10	2	35.5158	24.9396	10.5762	1.42407	1.12727	0.00172544	0.0345088	0.0345088	0.999498
119	LOC105253491	nur	yes	12	28.5841	5.33952	0.64617	0.0345088	cosine	12	2	10	16	43.1148	24.346	18.7688	1.77092	1.27818	0.00172544	0.0345088	0.0345088	0.999498
120	LOC105255435	nur	yes	0	16.8408	1.72986	0.64617	0.0345088	cosine	12	2	10	14	19.9453	15.2938	4.6515	1.30414	1.20409	0.00172544	0.0345088	0.0345088	0.999498
121	LOC105256421	nur	yes	2	6.07613	1.01205	0.64617	0.0345088	cosine	12	12	14	24	7.45362	4.56655	2.88707	1.63222	1.41797	0.00172544	0.0345088	0.0345088	0.999498
122	LOC105257550	nur	yes	2	32.7236	3.96607	0.64617	0.0345088	cosine	12	12	14	10	39.1111	22.3886	16.7225	1.74692	1.10472	0.00172544	0.0345088	0.0345088	0.999498
123	LOC105257733	nur	yes	2	39.484	7.32198	0.64617	0.0345088	cosine	12	12	2	10	48.2639	22.0318	26.2321	2.19065	1.32889	0.00172544	0.0345088	0.0345088	0.999498
124	LOC105258202	nur	yes	12	193.242	29.2746	0.64617	0.0345088	cosine	12	2	10	14	275.268	166.741	108.527	1.65087	1.09268	0.00172544	0.0345088	0.0345088	0.999498
125	LOC105258352	nur	yes	2	1.72109	0.632955	0.64617	0.0345088	cosine	12	12	2	10	3.09662	1.19275	1.90387	2.5962	1.44401	0.00172544	0.0345088	0.0345088	0.999498
126	LOC105258503	nur	yes	2	5.33194	0.675007	0.64617	0.0345088	cosine	12	0	2	12	6.91859	4.49978	2.41881	1.53754	1.20591	0.00172544	0.0345088	0.0345088	0.999498
127	LOC112639274	nur	yes	6	104.784	102.796	0.64617	0.0345088	cosine	12	4	6	16	428.968	18.6895	410.279	22.9524	1.71414	0.00172544	0.0345088	0.0345088	0.999498
128	LOC105248264	nur	yes	10	42.7884	4.0364	0.635831	0.0400667	cosine	12	12	10	16	48.988	36.2136	12.7744	1.35275	1.12493	0.00200334	0.0400667	0.0400667	0.999498
129	LOC105248355	nur	yes	10	36.7174	7.89107	0.635831	0.0400667	cosine	12	4	10	16	56.835	28.5076	28.3274	1.99368	1.3605	0.00200334	0.0400667	0.0400667	0.999498
130	LOC105248556	nur	yes	4	1.9741	0.515139	0.635831	0.0400667	cosine	12	10	16	10	3.04825	1.18879	1.85946	2.56416	1.37072	0.00200334	0.0400667	0.0400667	0.999498
131	LOC105248942	nur	yes	10	129.898	24.9548	0.635831	0.0400667	cosine	12	4	10	4	199.724	108.733	90.991	1.83683	1.32616	0.00200334	0.0400667	0.0400667	0.999498
132	LOC105249104	nur	yes	10	20.6439	6.37108	0.635831	0.0400667	cosine	12	6	10	4	38.3106	12.7008	25.6098	3.01639	1.4385	0.00200334	0.0400667	0.0400667	0.999498
133	LOC105249142	nur	yes	10	48.1285	11.234	0.635831	0.0400667	cosine	12	4	10	4	76.269	36.7006	39.5684	2.07814	1.39416	0.00200334	0.0400667	0.0400667	0.999498
134	LOC105249153	nur	yes	10	29.3719	0.998441	0.635831	0.0400667	cosine	12	12	10	24	31.3936	28.0252	3.3684	1.12019	1.04467	0.00200334	0.0400667	0.0400667	0.999498
135	LOC105250398	nur	yes	0	118.374	20.7193	0.635831	0.0400667	cosine	12	6	12	18	161.711	85.1122	76.5988	1.89997	1.27153	0.00200334	0.0400667	0.0400667	0.999498
136	LOC105251077	nur	yes	12	2.93124	0.671531	0.635831	0.0400667	cosine	12	6	12	4	4.69459	1.76008	2.93451	2.66726	1.22369	0.00200334	0.0400667	0.0400667	0.999498
137	LOC105251318	nur	yes	4	6.09516	0.439801	0.635831	0.0400667	cosine	12	12	4	24	6.74763	5.23282	1.51481	1.28948	1.09915	0.00200334	0.0400667	0.0400667	0.999498
138	LOC105251865	nur	yes	10	61.7985	11.6791	0.635831	0.0400667	cosine	12	4	10	16	91.3385	51.8639	39.4746	1.76112	1.24473	0.00200334	0.0400667	0.0400667	0.999498
139	LOC105252506	nur	yes	10	49.2584	7.80879	0.635831	0.0400667	cosine	12	6	10	6	71.853	41.9987	29.8543	1.71084	1.19641	0.00200334	0.0400667	0.0400667	0.999498
140	LOC105252931	nur	yes	10	42.6022	9.43714	0.635831	0.0400667	cosine	12	4	10	16	68.0108	33.4658	34.545	2.03225	1.30346	0.00200334	0.0400667	0.0400667	0.999498
141	LOC105252962	nur	yes	6	16.6885	1.69504	0.635831	0.0400667	cosine	12	10	6	10	19.3178	12.7483	6.5695	1.51532	1.12928	0.00200334	0.0400667	0.0400667	0.999498
142	LOC105253282	nur	yes	6	12.8704	1.06998	0.635831	0.0400667	cosine	12	10	4	10	14.9493	10.9132	4.0361	1.36984	1.12892	0.00200334	0.0400667	0.0400667	0.999498
143	LOC105253483	nur	yes	10	55.1789	8.779	0.635831	0.0400667	cosine	12	4	10	6	78.5218	46.1938	32.328	1.69983	1.14533	0.00200334	0.0400667	0.0400667	0.999498
144	LOC105253871	nur	yes	4	29.6104	2.43085	0.635831	0.0400667	cosine	12	10	4	10	33.3425	24.5857	8.7568	1.35617	1.13999	0.00200334	0.0400667	0.0400667	0.999498
145	LOC105254014	nur	yes	10	2.13992	0.616098	0.635831	0.0400667	cosine	12	4	10	4	2.98594	0.959391	2.02655	3.11233	1.4917	0.00200334	0.0400667	0.0400667	0.999498
146	LOC105254285	nur	yes	4	34.4907	4.88428	0.635831	0.0400667	cosine	12	10	16	10	41.6337	23.2624	18.3713	1.78974	1.23377	0.00200334	0.0400667	0.0400667	0.999498
147	LOC105254435	nur	yes	4	61.0016	5.0723	0.635831	0.0400667	cosine	12	10	4	10	69.7878	51.4066	18.3812	1.35756	1.10211	0.00200334	0.0400667	0.0400667	0.999498
148	LOC105256157	nur	yes	4	2.87444	0.436229	0.635831	0.0400667	cosine	12	10	16	10	3.28903	1.62933	1.6597	2.01864	1.16198	0.00200334	0.0400667	0.0400667	0.999498
149	LOC105256209	nur	yes	4	4.02502	1.21931	0.635831	0.0400667	cosine	12	10	6	10	5.79303	1.69266	4.10037	3.42244	1.62824	0.00200334	0.0400667	0.0400667	0.999498
150	LOC105256415	nur	yes	8	4.99487	1.28191	0.635831	0.0400667	cosine	12	4	20	4	8.77757	3.59586	5.18171	2.44102	1.18991	0.00200334	0.0400667	0.0400667	0.999498
151	LOC105257162	nur	yes	4	18.1966	2.34164	0.635831	0.0400667	cosine	12	10	4	10	21.4099	13.2205	8.1894	1.61945	1.17603	0.00200334	0.0400667	0.0400667	0.999498
152	LOC105257293	nur	yes	4	47.0867	2.47972	0.635831	0.0400667	cosine	12	10	4	10	51.2837	40.7844	10.4993	1.25743	1.03859	0.00200334	0.0400667	0.0400667	0.999498
153	LOC105257695	nur	yes	4	125.081	12.2734	0.635831	0.0400667	cosine	12	10	4	10	138.238	90.5044	47.7336	1.52742	1.12058	0.00200334	0.0400667	0.0400667	0.999498
154	LOC105258285	nur	yes	4	58.821	4.17389	0.635831	0.0400667	cosine	12	10	4	10	63.1045	46.459	16.6455	1.35828	1.0689	0.00200334	0.0400667	0.0400667	0.999498
155	LOC105259223	nur	yes	12	9.25611	0.917792	0.635831	0.0400667	cosine	12	10	12	10	11.2223	8.12948	3.09282	1.38044	1.18519	0.00200334	0.0400667	0.0400667	0.999498
156	LOC105259324	nur	yes	10	51.0155	11.4115	0.635831	0.0400667	cosine	12	4	10	2	81.132	37.6399	43.4921	2.15548	1.31346	0.00200334	0.0400667	0.0400667	0.999498
157	LOC105259480	nur	yes	8	1.21887	0.340605	0.635831	0.0400667	cosine	12	2	8	2	1.80607	0.648651	1.15742	2.78435	1.5483	0.00200334	0.0400667	0.0400667	0.999498
158	LOC105259542	nur	yes	4	14.5433	1.85151	0.635831	0.0400667	cosine	12	10	4	10	17.828	9.95093	7.87707	1.79159	1.13777	0.00200334	0.0400667	0.0400667	0.999498
159	LOC109610003	nur	yes	10	29.0694	4.32711	0.635831	0.0400667	cosine	12	12	10	16	40.6256	23.3152	17.3104	1.74245	1.15655	0.00200334	0.0400667	0.0400667	0.999498
160	LOC109610465	nur	yes	2	20.7553	2.41371	0.635831	0.0400667	cosine	12	8	2	22	25.726	16.7275	8.9985	1.53795	1.13242	0.00200334	0.0400667	0.0400667	0.999498
161	LOC112637040	nur	yes	6	2.3493	0.387217	0.635831	0.0400667	cosine	12	10	18	22	2.92999	1.76451	1.16548	1.66051	1.30392	0.00200334	0.0400667	0.0400667	0.999498
162	LOC112638289	nur	yes	10	1.84232	0.416909	0.635831	0.0400667	cosine	12	12	22	12	2.27352	0.801722	1.4718	2.8358	1.35287	0.00200334	0.0400667	0.0400667	0.999498
163	LOC105247860	nur	yes	8	4.00864	7.33607	0.635642	0.0401756	cosine	12	10	8	24	27.9195	0.296732	27.6228	94.09	4.15433	0.00200878	0.0401756	0.0401756	0.999498
164	LOC105250026	nur	yes	10	59.5514	7.09433	0.635642	0.0401756	cosine	12	8	10	4	71.6737	46.1861	25.4876	1.55185	1.20132	0.00200878	0.0401756	0.0401756	0.999498
165	LOC105250920	nur	yes	8	1.57831	1.09514	0.635642	0.0401756	cosine	12	10	8	24	4.91617	0.625503	4.29067	7.85955	1.69934	0.00200878	0.0401756	0.0401756	0.999498
166	LOC105252532	nur	yes	8	14.0924	1.32669	0.635642	0.0401756	cosine	12	10	16	10	16.414	11.8652	4.5488	1.38337	1.15067	0.00200878	0.0401756	0.0401756	0.999498
167	LOC105252586	nur	yes	8	2.11304	1.40967	0.635642	0.0401756	cosine	12	10	8	10	5.66013	0.915528	4.7446	6.18237	1.63485	0.00200878	0.0401756	0.0401756	0.999498
168	LOC105252825	nur	yes	10	15.3625	2.5135	0.635642	0.0401756	cosine	12	8	10	8	21.2661	12.1099	9.1562	1.75609	1.29439	0.00200878	0.0401756	0.0401756	0.999498
169	LOC105252841	nur	yes	10	42.9527	5.57392	0.635642	0.0401756	cosine	12	8	24	8	53.9162	34.1133	19.8029	1.5805	1.26326	0.00200878	0.0401756	0.0401756	0.999498
170	LOC105252956	nur	yes	8	13.2186	0.716717	0.635642	0.0401756	cosine	12	6	8	6	14.569	12.1018	2.4672	1.20387	1.07842	0.00200878	0.0401756	0.0401756	0.999498
171	LOC105253001	nur	yes	8	1.2415	0.226921	0.635642	0.0401756	cosine	12	10	8	22	1.64209	0.92575	0.71634	1.77379	1.42122	0.00200878	0.0401756	0.0401756	0.999498
172	LOC105254284	nur	yes	8	45.0501	5.47119	0.635642	0.0401756	cosine	12	10	20	10	49.6938	29.2861	20.4077	1.69684	1.1378	0.00200878	0.0401756	0.0401756	0.999498
173	LOC105255080	nur	yes	8	13.6214	2.44542	0.635642	0.0401756	cosine	12	10	8	10	16.363	6.91822	9.44478	2.3652	1.19606	0.00200878	0.0401756	0.0401756	0.999498
174	LOC105255606	nur	yes	8	2.43996	1.09822	0.635642	0.0401756	cosine	12	10	8	24	4.76625	1.08918	3.67707	4.376	2.23677	0.00200878	0.0401756	0.0401756	0.999498
175	LOC105258164	nur	yes	8	24.7034	49.8308	0.635642	0.0401756	cosine	12	10	8	24	186.516	2.56136	183.955	72.8191	3.60742	0.00200878	0.0401756	0.0401756	0.999498
176	LOC105258987	nur	yes	6	15.2339	0.918597	0.635642	0.0401756	cosine	12	8	4	10	16.969	13.6606	3.3084	1.24219	1.09284	0.00200878	0.0401756	0.0401756	0.999498
177	LOC112637422	nur	yes	8	1.93587	0.643975	0.635642	0.0401756	cosine	12	10	4	10	2.78669	0.490708	2.29598	5.67892	1.69553	0.00200878	0.0401756	0.0401756	0.999498
178	LOC112639937	nur	yes	8	2.33709	3.11821	0.632714	0.0418951	cosine	12	10	8	10	10.5404	0	10.5404	-10000	NA	0.00209475	0.0418951	0.0418951	0.999498
179	LOC105249528	nur	yes	0	178.874	29.947	0.625305	0.046548	cosine	12	4	10	4	235.407	138.177	97.23	1.70366	1.39937	0.0023274	0.046548	0.046548	0.999498
180	LOC105251327	nur	yes	6	4.80274	0.844061	0.625305	0.046548	cosine	12	2	18	14	6.13791	3.1612	2.97671	1.94164	1.17574	0.0023274	0.046548	0.046548	0.999498
181	LOC105251592	nur	yes	4	6.66294	0.606572	0.625305	0.046548	cosine	12	0	16	10	7.59048	5.4304	2.16008	1.39778	1.14765	0.0023274	0.046548	0.046548	0.999498
182	LOC105251620	nur	yes	4	39.9005	8.98639	0.625305	0.046548	cosine	12	0	4	10	55.8074	19.7777	36.0297	2.82173	1.24269	0.0023274	0.046548	0.046548	0.999498
183	LOC105251969	nur	yes	10	13.2398	3.16001	0.625305	0.046548	cosine	12	2	10	16	22.9272	10.5453	12.3819	2.17416	1.17719	0.0023274	0.046548	0.046548	0.999498
184	LOC105252117	nur	yes	10	2.93163	0.65822	0.625305	0.046548	cosine	12	0	8	12	3.92065	1.68309	2.23756	2.32944	1.41483	0.0023274	0.046548	0.046548	0.999498
185	LOC105252592	nur	yes	10	55.0045	11.5748	0.625305	0.046548	cosine	12	0	10	12	89.3997	42.6105	46.7892	2.09807	1.2441	0.0023274	0.046548	0.046548	0.999498
186	LOC105253183	nur	yes	10	22.6092	5.77007	0.625305	0.046548	cosine	12	2	10	2	38.7853	18.1615	20.6238	2.13558	1.38725	0.0023274	0.046548	0.046548	0.999498
187	LOC105253566	nur	yes	10	10.5123	1.01714	0.625305	0.046548	cosine	12	2	20	2	12.1468	8.64856	3.49824	1.40449	1.16397	0.0023274	0.046548	0.046548	0.999498
188	LOC105255709	nur	yes	2	46.6999	8.02187	0.625305	0.046548	cosine	12	10	6	10	56.7604	27.9195	28.8409	2.033	1.2998	0.0023274	0.046548	0.046548	0.999498
189	LOC105257706	nur	yes	8	4.44602	1.08254	0.625305	0.046548	cosine	12	0	20	24	6.12602	2.74525	3.38077	2.2315	1.44602	0.0023274	0.046548	0.046548	0.999498
190	LOC105258123	nur	yes	10	14.2894	1.92362	0.625305	0.046548	cosine	12	2	10	6	17.0183	10.9904	6.0279	1.54847	1.23493	0.0023274	0.046548	0.046548	0.999498
191	LOC105258707	nur	yes	0	81.8821	10.7551	0.625305	0.046548	cosine	12	4	10	4	111.483	67.0025	44.4805	1.66386	1.15896	0.0023274	0.046548	0.046548	0.999498
192	LOC109610044	nur	yes	2	8.00875	1.70776	0.625305	0.046548	cosine	12	10	14	10	10.7227	5.41093	5.31177	1.98167	1.43826	0.0023274	0.046548	0.046548	0.999498
193	LOC112638116	nur	yes	10	1.16362	0.436948	0.625305	0.046548	cosine	12	2	8	14	1.98038	0.481532	1.49885	4.11267	1.58901	0.0023274	0.046548	0.046548	0.999498
194	LOC105247979	nur	no	2	6.18446	0.770136	0.61465	0.0540626	cosine	12	12	14	10	7.28606	4.39316	2.8929	1.6585	1.14892	0.00270313	0.0540626	0.0540626	0.999498
195	LOC105247995	nur	no	2	50.853	7.05736	0.61465	0.0540626	cosine	12	12	14	10	56.1744	30.3804	25.794	1.84903	1.12905	0.00270313	0.0540626	0.0540626	0.999498
196	LOC105248625	nur	no	12	20.2695	1.81702	0.61465	0.0540626	cosine	12	2	24	2	23.9566	17.7429	6.2137	1.35021	1.12826	0.00270313	0.0540626	0.0540626	0.999498
197	LOC105249087	nur	no	0	33.9483	1.97279	0.61465	0.0540626	cosine	12	2	12	14	38.5844	31.1341	7.4503	1.2393	1.06751	0.00270313	0.0540626	0.0540626	0.999498
198	LOC105249159	nur	no	12	85.6092	14.153	0.61465	0.0540626	cosine	12	2	24	4	109.97	61.9741	47.9959	1.77445	1.24479	0.00270313	0.0540626	0.0540626	0.999498
199	LOC105249403	nur	no	2	61.7549	11.7505	0.61465	0.0540626	cosine	12	0	6	10	80.5601	33.9151	46.645	2.37535	1.18053	0.00270313	0.0540626	0.0540626	0.999498
200	LOC105249415	nur	no	6	57.0303	3.38768	0.61465	0.0540626	cosine	12	4	10	16	62.1071	51.9696	10.1375	1.19507	1.11397	0.00270313	0.0540626	0.0540626	0.999498
201	LOC105249770	nur	no	12	41.0881	5.86374	0.61465	0.0540626	cosine	12	2	10	14	58.185	33.0271	25.1579	1.76174	1.0941	0.00270313	0.0540626	0.0540626	0.999498
202	LOC105250694	nur	no	0	51.3206	8.69723	0.61465	0.0540626	cosine	12	2	10	14	73.09	40.551	32.539	1.80242	1.25736	0.00270313	0.0540626	0.0540626	0.999498
203	LOC105250728	nur	no	12	65.8015	8.99928	0.61465	0.0540626	cosine	12	2	10	14	91.9363	54.9029	37.0334	1.67453	1.10005	0.00270313	0.0540626	0.0540626	0.999498
204	LOC105250747	nur	no	12	39.705	3.16879	0.61465	0.0540626	cosine	12	2	10	2	47.5212	35.7934	11.7278	1.32765	1.1156	0.00270313	0.0540626	0.0540626	0.999498
205	LOC105250790	nur	no	4	18.781	0.940216	0.61465	0.0540626	cosine	12	6	4	6	20.1666	16.7502	3.4164	1.20396	1.07546	0.00270313	0.0540626	0.0540626	0.999498
206	LOC105250810	nur	no	12	29.7898	2.45331	0.61465	0.0540626	cosine	12	2	24	2	35.6644	26.691	8.9734	1.3362	1.13081	0.00270313	0.0540626	0.0540626	0.999498
207	LOC105251816	nur	no	12	13.3957	1.32087	0.61465	0.0540626	cosine	12	2	12	2	15.1798	11.5845	3.5953	1.31035	1.22283	0.00270313	0.0540626	0.0540626	0.999498
208	LOC105251873	nur	no	6	16.9416	1.85077	0.61465	0.0540626	cosine	12	4	10	14	21.2463	14.0063	7.24	1.51691	1.17598	0.00270313	0.0540626	0.0540626	0.999498
209	LOC105251983	nur	no	2	3.7038	0.88318	0.61465	0.0540626	cosine	12	0	14	10	5.31069	2.26647	3.04422	2.34315	1.42282	0.00270313	0.0540626	0.0540626	0.999498
210	LOC105252239	nur	no	12	153.562	24.1556	0.61465	0.0540626	cosine	12	2	10	16	212.532	128.321	84.211	1.65625	1.18503	0.00270313	0.0540626	0.0540626	0.999498
211	LOC105253000	nur	no	12	93.5134	17.6917	0.61465	0.0540626	cosine	12	2	10	14	142.355	74.4592	67.8958	1.91185	1.1689	0.00270313	0.0540626	0.0540626	0.999498
212	LOC105253810	nur	no	12	11.1584	0.718575	0.61465	0.0540626	cosine	12	2	24	2	12.3358	10.1176	2.2182	1.21924	1.136	0.00270313	0.0540626	0.0540626	0.999498
213	LOC105253885	nur	no	12	104.636	8.11541	0.61465	0.0540626	cosine	12	2	10	20	121.817	96.0711	25.7459	1.26799	1.15452	0.00270313	0.0540626	0.0540626	0.999498
214	LOC105254087	nur	no	0	55.4285	7.67833	0.61465	0.0540626	cosine	12	2	10	4	79.1011	48.8296	30.2715	1.61994	1.07642	0.00270313	0.0540626	0.0540626	0.999498
215	LOC105254141	nur	no	2	1.43716	0.181238	0.61465	0.0540626	cosine	12	0	14	10	1.72466	1.15545	0.56921	1.49263	1.22039	0.00270313	0.0540626	0.0540626	0.999498
216	LOC105254504	nur	no	2	15.3908	0.821101	0.61465	0.0540626	cosine	12	12	14	24	16.6382	13.6455	2.9927	1.21932	1.0491	0.00270313	0.0540626	0.0540626	0.999498
217	LOC105254639	nur	no	12	22.7445	2.0589	0.61465	0.0540626	cosine	12	2	24	2	26.628	18.1687	8.4593	1.4656	1.11972	0.00270313	0.0540626	0.0540626	0.999498
218	LOC105254726	nur	no	2	1.55429	0.248533	0.61465	0.0540626	cosine	12	12	8	12	1.87464	1.08964	0.785	1.72042	1.22418	0.00270313	0.0540626	0.0540626	0.999498
219	LOC105254842	nur	no	4	4.1214	0.688794	0.61465	0.0540626	cosine	12	2	20	14	5.46377	2.91139	2.55238	1.87669	1.29903	0.00270313	0.0540626	0.0540626	0.999498
220	LOC105255299	nur	no	12	46.528	7.36069	0.61465	0.0540626	cosine	12	2	10	2	66.5117	38.6855	27.8262	1.71929	1.19631	0.00270313	0.0540626	0.0540626	0.999498
221	LOC105256009	nur	no	2	3.62491	0.509583	0.61465	0.0540626	cosine	12	12	2	24	4.45401	2.77743	1.67658	1.60364	1.20877	0.00270313	0.0540626	0.0540626	0.999498
222	LOC105256197	nur	no	12	26.4408	4.36029	0.61465	0.0540626	cosine	12	2	10	2	35.4252	19.6422	15.783	1.80353	1.30542	0.00270313	0.0540626	0.0540626	0.999498
223	LOC105256581	nur	no	2	11.9359	2.0769	0.61465	0.0540626	cosine	12	0	14	10	14.4205	7.58223	6.83827	1.90188	1.25002	0.00270313	0.0540626	0.0540626	0.999498
224	LOC105257573	nur	no	12	87.5867	7.21616	0.61465	0.0540626	cosine	12	2	10	14	104.803	80.7856	24.0174	1.2973	1.09212	0.00270313	0.0540626	0.0540626	0.999498
225	LOC105258406	nur	no	2	14.0633	1.65645	0.61465	0.0540626	cosine	12	12	2	24	16.7207	11.7278	4.9929	1.42573	1.26289	0.00270313	0.0540626	0.0540626	0.999498
226	LOC105258521	nur	no	12	167.369	9.20209	0.61465	0.0540626	cosine	12	2	10	14	192.372	154.973	37.399	1.24133	1.04001	0.00270313	0.0540626	0.0540626	0.999498
227	LOC105258598	nur	no	0	70.0491	18.8161	0.61465	0.0540626	cosine	12	2	10	14	125.742	57.0193	68.7227	2.20525	1.34685	0.00270313	0.0540626	0.0540626	0.999498
228	LOC105259116	nur	no	0	9.30559	1.41057	0.61465	0.0540626	cosine	12	2	10	14	11.7735	7.33989	4.43361	1.60404	1.315	0.00270313	0.0540626	0.0540626	0.999498
229	LOC109609950	nur	no	12	745.868	232.043	0.61465	0.0540626	cosine	12	2	10	14	1438.45	552.122	886.328	2.60531	1.36171	0.00270313	0.0540626	0.0540626	0.999498
230	LOC112638192	nur	no	4	7.26021	2.57091	0.61465	0.0540626	cosine	12	6	4	18	11.5725	3.16985	8.40265	3.6508	1.70015	0.00270313	0.0540626	0.0540626	0.999498
231	LOC112638305	nur	no	4	1.05627	0.399984	0.61465	0.0540626	cosine	12	2	4	14	1.76026	0.368213	1.39205	4.78055	1.67897	0.00270313	0.0540626	0.0540626	0.999498
232	LOC112638535	nur	no	4	6.31545	0.80002	0.61465	0.0540626	cosine	12	6	4	18	7.41918	4.85081	2.56837	1.52947	1.14562	0.00270313	0.0540626	0.0540626	0.999498
233	LOC105257915	nur	no	12	1.49089	0.464778	0.61465	0.0540626	cosine	12	2	12	6	2.57217	0.885861	1.68631	2.90358	1.35604	0.00270313	0.0540626	0.0540626	0.999498
234	LOC109609985	nur	no	6	1.56442	0.765629	0.61465	0.0540626	cosine	12	4	6	4	2.55943	0.38834	2.17109	6.59069	2.69776	0.00270313	0.0540626	0.0540626	0.999498
235	LOC105247885	nur	no	4	67.6987	5.95576	0.604815	0.0619527	cosine	12	10	6	10	73.4813	52.0346	21.4467	1.41216	1.10714	0.00309763	0.0619527	0.0619527	0.999498
236	LOC105248163	nur	no	10	63.1491	8.19893	0.604815	0.0619527	cosine	12	6	10	2	86.4125	54.0662	32.3463	1.59827	1.15154	0.00309763	0.0619527	0.0619527	0.999498
237	LOC105248438	nur	no	12	89.6913	21.9866	0.604815	0.0619527	cosine	12	6	14	18	130.374	52.3255	78.0485	2.4916	1.41848	0.00309763	0.0619527	0.0619527	0.999498
238	LOC105248503	nur	no	12	52.3501	3.67123	0.604815	0.0619527	cosine	12	6	10	18	58.228	44.5209	13.7071	1.30788	1.06239	0.00309763	0.0619527	0.0619527	0.999498
239	LOC105248754	nur	no	12	248.808	54.1773	0.604815	0.0619527	cosine	12	4	10	16	418.524	210.296	208.228	1.99017	1.11322	0.00309763	0.0619527	0.0619527	0.999498
240	LOC105249205	nur	no	12	29.893	2.54187	0.604815	0.0619527	cosine	12	6	10	20	36.688	26.2584	10.4296	1.39719	1.07461	0.00309763	0.0619527	0.0619527	0.999498
241	LOC105249219	nur	no	6	35.7337	9.10854	0.604815	0.0619527	cosine	12	12	18	12	48.3638	18.5979	29.7659	2.6005	1.478	0.00309763	0.0619527	0.0619527	0.999498
242	LOC105249497	nur	no	10	299.641	27.8716	0.604815	0.0619527	cosine	12	4	10	2	364.333	270.853	93.48	1.34513	1.16651	0.00309763	0.0619527	0.0619527	0.999498
243	LOC105249619	nur	no	10	32.1538	4.02669	0.604815	0.0619527	cosine	12	4	10	14	42.6565	24.5301	18.1264	1.73895	1.09731	0.00309763	0.0619527	0.0619527	0.999498
244	LOC105250315	nur	no	4	59.2302	1.86287	0.604815	0.0619527	cosine	12	10	24	10	62.4732	55.1621	7.3111	1.13254	1.04979	0.00309763	0.0619527	0.0619527	0.999498
245	LOC105250653	nur	no	6	40.7603	4.34583	0.604815	0.0619527	cosine	12	10	6	10	45.8156	30.3465	15.4691	1.50975	1.08501	0.00309763	0.0619527	0.0619527	0.999498
246	LOC105250666	nur	no	4	28.3606	1.85123	0.604815	0.0619527	cosine	12	10	6	10	31.4669	23.5579	7.909	1.33573	1.07099	0.00309763	0.0619527	0.0619527	0.999498
247	LOC105251725	nur	no	10	39.9763	6.88922	0.604815	0.0619527	cosine	12	4	10	4	58.6826	33.8627	24.8199	1.73296	1.25629	0.00309763	0.0619527	0.0619527	0.999498
248	LOC105251891	nur	no	10	130.542	15.3507	0.604815	0.0619527	cosine	12	4	10	2	171.131	111.865	59.266	1.5298	1.12488	0.00309763	0.0619527	0.0619527	0.999498
249	LOC105252099	nur	no	4	44.59	7.64569	0.604815	0.0619527	cosine	12	10	6	10	53.0305	22.6371	30.3934	2.34264	1.14604	0.00309763	0.0619527	0.0619527	0.999498
250	LOC105252128	nur	no	12	47.5525	1.91631	0.604815	0.0619527	cosine	12	4	8	16	51.409	45.1892	6.2198	1.13764	1.06807	0.00309763	0.0619527	0.0619527	0.999498
251	LOC105252502	nur	no	4	1.04925	0.318689	0.604815	0.0619527	cosine	12	8	4	20	1.60061	0.536373	1.06424	2.98414	1.62669	0.00309763	0.0619527	0.0619527	0.999498
252	LOC105252547	nur	no	6	102.294	11.6208	0.604815	0.0619527	cosine	12	10	6	10	116.803	72.2535	44.5495	1.61657	1.18738	0.00309763	0.0619527	0.0619527	0.999498
253	LOC105252791	nur	no	6	3.49041	3.04018	0.604815	0.0619527	cosine	12	10	18	10	9.71409	0.110454	9.60364	87.9469	3.6573	0.00309763	0.0619527	0.0619527	0.999498
254	LOC105253448	nur	no	8	33.3038	2.78592	0.604815	0.0619527	cosine	12	4	10	16	40.1565	29.2526	10.9039	1.37275	1.11438	0.00309763	0.0619527	0.0619527	0.999498
255	LOC105253480	nur	no	6	19.116	1.11655	0.604815	0.0619527	cosine	12	12	6	10	20.3321	16.1753	4.1568	1.25698	1.05447	0.00309763	0.0619527	0.0619527	0.999498
256	LOC105253745	nur	no	12	35.9248	7.508	0.604815	0.0619527	cosine	12	4	10	4	53.3143	23.4083	29.906	2.27758	1.3149	0.00309763	0.0619527	0.0619527	0.999498
257	LOC105253943	nur	no	8	11.258	14.2388	0.604815	0.0619527	cosine	12	12	8	2	57.378	4.68344	52.6946	12.2513	2.39169	0.00309763	0.0619527	0.0619527	0.999498
258	LOC105254515	nur	no	10	17.6062	2.09803	0.604815	0.0619527	cosine	12	4	10	4	23.3803	14.7748	8.6055	1.58244	1.09975	0.00309763	0.0619527	0.0619527	0.999498
259	LOC105254587	nur	no	12	508.262	121.747	0.604815	0.0619527	cosine	12	4	10	16	863.899	401.104	462.795	2.1538	1.26473	0.00309763	0.0619527	0.0619527	0.999498
260	LOC105254731	nur	no	4	30.0418	4.50501	0.604815	0.0619527	cosine	12	12	4	10	34.3555	17.6942	16.6613	1.94162	1.18334	0.00309763	0.0619527	0.0619527	0.999498
261	LOC105254787	nur	no	10	8.08536	0.585568	0.604815	0.0619527	cosine	12	12	10	18	9.36965	7.30622	2.06343	1.28242	1.0414	0.00309763	0.0619527	0.0619527	0.999498
262	LOC105254839	nur	no	12	67.0721	5.58612	0.604815	0.0619527	cosine	12	10	16	10	72.3624	51.3641	20.9983	1.40881	1.06023	0.00309763	0.0619527	0.0619527	0.999498
263	LOC105255012	nur	no	6	5.5143	0.853207	0.604815	0.0619527	cosine	12	10	18	10	7.04394	4.27332	2.77062	1.64835	1.38019	0.00309763	0.0619527	0.0619527	0.999498
264	LOC105255015	nur	no	4	1.27205	0.247447	0.604815	0.0619527	cosine	12	12	16	10	1.85656	0.807958	1.0486	2.29784	1.21072	0.00309763	0.0619527	0.0619527	0.999498
265	LOC105255055	nur	no	4	5.45272	0.572526	0.604815	0.0619527	cosine	12	12	20	12	6.17534	4.11292	2.06242	1.50145	1.10676	0.00309763	0.0619527	0.0619527	0.999498
266	LOC105255876	nur	no	10	72.5865	15.2846	0.604815	0.0619527	cosine	12	4	10	4	108.722	54.4675	54.2545	1.99609	1.3478	0.00309763	0.0619527	0.0619527	0.999498
267	LOC105255896	nur	no	4	1.23412	0.184307	0.604815	0.0619527	cosine	12	8	4	12	1.46629	0.722813	0.743477	2.02859	1.17997	0.00309763	0.0619527	0.0619527	0.999498
268	LOC105256297	nur	no	12	32.2902	1.27373	0.604815	0.0619527	cosine	12	10	12	22	34.6162	30.4297	4.1865	1.13758	1.0664	0.00309763	0.0619527	0.0619527	0.999498
269	LOC105256405	nur	no	4	21.0761	1.74855	0.604815	0.0619527	cosine	12	10	2	10	22.9614	16.4171	6.5443	1.39863	1.11303	0.00309763	0.0619527	0.0619527	0.999498
270	LOC105256431	nur	no	4	46.015	3.39235	0.604815	0.0619527	cosine	12	10	4	10	49.7502	37.2416	12.5086	1.33588	1.09667	0.00309763	0.0619527	0.0619527	0.999498
271	LOC105256617	nur	no	4	7.00568	1.79037	0.604815	0.0619527	cosine	12	10	6	10	11.0016	3.39387	7.60773	3.24161	1.24711	0.00309763	0.0619527	0.0619527	0.999498
272	LOC105256634	nur	no	10	32.1116	6.38957	0.604815	0.0619527	cosine	12	4	10	4	46.9227	23.9753	22.9474	1.95713	1.34361	0.00309763	0.0619527	0.0619527	0.999498
273	LOC105257105	nur	no	4	4.01568	1.14797	0.604815	0.0619527	cosine	12	10	6	10	5.86381	1.7914	4.07241	3.27331	1.40061	0.00309763	0.0619527	0.0619527	0.999498
274	LOC105257182	nur	no	10	33.6815	3.18774	0.604815	0.0619527	cosine	12	6	10	4	41.8695	28.9718	12.8977	1.44518	1.11417	0.00309763	0.0619527	0.0619527	0.999498
275	LOC105257569	nur	no	10	45.3392	2.53859	0.604815	0.0619527	cosine	12	4	10	16	51.0511	41.5282	9.5229	1.22931	1.06714	0.00309763	0.0619527	0.0619527	0.999498
276	LOC105257575	nur	no	12	61.5615	11.1648	0.604815	0.0619527	cosine	12	6	12	18	83.993	41.0587	42.9343	2.04568	1.24788	0.00309763	0.0619527	0.0619527	0.999498
277	LOC105258573	nur	no	12	60.6413	13.5906	0.604815	0.0619527	cosine	12	6	12	18	82.8757	38.2157	44.66	2.16863	1.4894	0.00309763	0.0619527	0.0619527	0.999498
278	LOC105258713	nur	no	8	1.60627	0.433333	0.604815	0.0619527	cosine	12	2	8	2	2.64796	1.0025	1.64546	2.64136	1.34754	0.00309763	0.0619527	0.0619527	0.999498
279	LOC105258889	nur	no	0	2.60834	0.294946	0.604815	0.0619527	cosine	12	6	24	18	2.96126	2.07931	0.88195	1.42416	1.21275	0.00309763	0.0619527	0.0619527	0.999498
280	LOC105258988	nur	no	4	66.182	5.44967	0.604815	0.0619527	cosine	12	10	4	10	72.3548	51.5724	20.7824	1.40298	1.08336	0.00309763	0.0619527	0.0619527	0.999498
281	LOC105259423	nur	no	8	14.4495	1.0095	0.604815	0.0619527	cosine	12	4	10	16	16.4589	12.9864	3.4725	1.2674	1.1332	0.00309763	0.0619527	0.0619527	0.999498
282	LOC105259452	nur	no	6	13.1144	1.4943	0.604815	0.0619527	cosine	12	10	6	10	16.084	10.286	5.798	1.56368	1.15473	0.00309763	0.0619527	0.0619527	0.999498
283	LOC112637594	nur	no	10	10.3699	1.74077	0.604815	0.0619527	cosine	12	6	10	6	13.672	6.38027	7.29173	2.14286	1.17578	0.00309763	0.0619527	0.0619527	0.999498
284	LOC112638150	nur	no	12	3.30088	1.31876	0.604815	0.0619527	cosine	12	6	12	20	5.85152	1.53043	4.32109	3.82345	1.74219	0.00309763	0.0619527	0.0619527	0.999498
285	LOC112638549	nur	no	6	1.46197	0.239404	0.604815	0.0619527	cosine	12	10	8	10	1.8826	1.13589	0.74671	1.65738	1.29009	0.00309763	0.0619527	0.0619527	0.999498
286	LOC112639016	nur	no	8	3.31355	0.981879	0.604815	0.0619527	cosine	12	4	8	24	6.03171	1.94346	4.08825	3.10359	1.31784	0.00309763	0.0619527	0.0619527	0.999498
287	LOC112639445	nur	no	12	1.84905	0.39978	0.604815	0.0619527	cosine	12	10	4	22	2.72471	1.13979	1.58492	2.39054	1.20388	0.00309763	0.0619527	0.0619527	0.999498
288	LOC112639693	nur	no	8	1.80611	0.627962	0.604815	0.0619527	cosine	12	4	12	4	3.16717	1.05006	2.11711	3.01618	1.60656	0.00309763	0.0619527	0.0619527	0.999498
289	LOC112639993	nur	no	2	2.21076	0.765946	0.604815	0.0619527	cosine	12	8	2	20	3.5168	1.11079	2.40601	3.16603	1.76733	0.00309763	0.0619527	0.0619527	0.999498
290	LOC105247960	nur	no	6	5.6608	1.45566	0.60386	0.0627716	cosine	12	8	18	8	8.51097	3.13799	5.37298	2.71224	1.41914	0.00313858	0.0627716	0.0627716	0.999498
291	LOC105248086	nur	no	8	11.1946	1.28545	0.60386	0.0627716	cosine	12	10	4	10	13.2848	8.83451	4.45029	1.50374	1.17732	0.00313858	0.0627716	0.0627716	0.999498
292	LOC105248091	nur	no	8	73.6396	10.0176	0.60386	0.0627716	cosine	12	10	8	10	106.182	66.1639	40.0181	1.60483	1.0379	0.00313858	0.0627716	0.0627716	0.999498
293	LOC105248279	nur	no	10	351.778	26.1281	0.60386	0.0627716	cosine	12	8	10	20	421.116	318.46	102.656	1.32235	1.07871	0.00313858	0.0627716	0.0627716	0.999498
294	LOC105249336	nur	no	8	13.5691	5.8666	0.60386	0.0627716	cosine	12	10	8	10	32.112	8.94574	23.1663	3.58964	1.29015	0.00313858	0.0627716	0.0627716	0.999498
295	LOC105249495	nur	no	10	28.632	1.43492	0.60386	0.0627716	cosine	12	8	24	8	31.623	26.254	5.369	1.2045	1.085	0.00313858	0.0627716	0.0627716	0.999498
296	LOC105249500	nur	no	8	20.8932	2.5638	0.60386	0.0627716	cosine	12	10	8	10	25.7171	15.2549	10.4622	1.68583	1.13379	0.00313858	0.0627716	0.0627716	0.999498
297	LOC105249939	nur	no	8	5.90142	0.522918	0.60386	0.0627716	cosine	12	6	20	6	7.00459	5.28812	1.71647	1.32459	1.12654	0.00313858	0.0627716	0.0627716	0.999498
298	LOC105249951	nur	no	6	2.97562	0.32365	0.60386	0.0627716	cosine	12	8	6	8	3.4472	2.38196	1.06524	1.44721	1.16452	0.00313858	0.0627716	0.0627716	0.999498
299	LOC105250418	nur	no	8	14.477	2.01606	0.60386	0.0627716	cosine	12	10	8	10	16.5328	9.09672	7.43608	1.81745	1.13104	0.00313858	0.0627716	0.0627716	0.999498
300	LOC105250589	nur	no	8	1.10158	0.395552	0.60386	0.0627716	cosine	12	10	8	10	1.84998	0.362337	1.48764	5.10569	1.72181	0.00313858	0.0627716	0.0627716	0.999498
301	LOC105250597	nur	no	8	15.3544	3.50645	0.60386	0.0627716	cosine	12	10	8	10	25.0373	11.4069	13.6304	2.19493	1.16892	0.00313858	0.0627716	0.0627716	0.999498
302	LOC105251082	nur	no	8	132.323	11.5084	0.60386	0.0627716	cosine	12	10	8	10	145.162	98.4225	46.7395	1.47489	1.07929	0.00313858	0.0627716	0.0627716	0.999498
303	LOC105252718	nur	no	8	3.31708	0.475642	0.60386	0.0627716	cosine	12	10	8	10	3.93138	2.18016	1.75122	1.80325	1.22756	0.00313858	0.0627716	0.0627716	0.999498
304	LOC105253281	nur	no	8	5.6818	0.871435	0.60386	0.0627716	cosine	12	10	8	10	7.04306	3.98297	3.06009	1.76829	1.1932	0.00313858	0.0627716	0.0627716	0.999498
305	LOC105253467	nur	no	8	2.16165	2.12331	0.60386	0.0627716	cosine	12	6	20	24	8.76135	0.735288	8.02606	11.9155	2.25363	0.00313858	0.0627716	0.0627716	0.999498
306	LOC105253535	nur	no	8	1.59336	0.334738	0.60386	0.0627716	cosine	12	10	8	10	2.11628	0.936589	1.17969	2.25956	1.27347	0.00313858	0.0627716	0.0627716	0.999498
307	LOC105253636	nur	no	8	7.80662	0.980226	0.60386	0.0627716	cosine	12	10	18	10	9.35448	6.1235	3.23098	1.52764	1.19401	0.00313858	0.0627716	0.0627716	0.999498
308	LOC105253705	nur	no	10	4.34923	0.741371	0.60386	0.0627716	cosine	12	8	10	6	5.72277	3.44922	2.27355	1.65915	1.34139	0.00313858	0.0627716	0.0627716	0.999498
309	LOC105253836	nur	no	8	33.9523	3.55841	0.60386	0.0627716	cosine	12	10	8	10	39.1831	27.2284	11.9547	1.43905	1.21275	0.00313858	0.0627716	0.0627716	0.999498
310	LOC105254001	nur	no	8	10.1906	1.75203	0.60386	0.0627716	cosine	12	10	8	10	12.9584	6.58535	6.37305	1.96776	1.31467	0.00313858	0.0627716	0.0627716	0.999498
311	LOC105254291	nur	no	8	6.77345	0.80318	0.60386	0.0627716	cosine	12	10	8	10	7.89876	5.15523	2.74353	1.53218	1.18711	0.00313858	0.0627716	0.0627716	0.999498
312	LOC109610165	nur	no	8	3.2459	0.481099	0.60386	0.0627716	cosine	12	10	8	10	4.10768	2.1587	1.94898	1.90285	1.18688	0.00313858	0.0627716	0.0627716	0.999498
313	LOC112637460	nur	no	8	3.17645	4.84879	0.60386	0.0627716	cosine	12	10	8	22	18.946	0.420911	18.5251	45.0119	2.65532	0.00313858	0.0627716	0.0627716	0.999498
314	LOC112638106	nur	no	10	1.26212	0.475877	0.60386	0.0627716	cosine	12	8	10	6	2.3958	0.688365	1.70744	3.48042	1.87898	0.00313858	0.0627716	0.0627716	0.999498
315	LOC112638427	nur	no	8	5.33767	11.1604	0.60386	0.0627716	cosine	12	10	8	24	41.9475	0.364559	41.5829	115.064	5.1113	0.00313858	0.0627716	0.0627716	0.999498
316	LOC112638577	nur	no	8	4.5113	2.97171	0.60386	0.0627716	cosine	12	10	8	24	14.0655	2.41439	11.6511	5.8257	1.37366	0.00313858	0.0627716	0.0627716	0.999498
317	LOC112637635	nur	no	6	20.6354	31.9328	0.596559	0.0693606	cosine	12	8	6	8	117.397	0	117.397	-10000	NA	0.00346803	0.0693606	0.0693606	0.999498
318	LOC105247846	nur	no	10	16.4054	2.52198	0.59404	0.0715493	cosine	12	2	10	8	22.3279	13.8442	8.4837	1.6128	1.24478	0.00358869	0.0717739	0.0717739	0.999498
319	LOC105248844	nur	no	10	47.6167	12.0337	0.59404	0.0715493	cosine	12	2	10	2	79.6361	37.4749	42.1612	2.12505	1.44036	0.00358869	0.0717739	0.0717739	0.999498
320	LOC105249350	nur	no	2	60.1368	11.6646	0.59404	0.0715493	cosine	12	10	16	10	74.7035	36.5742	38.1293	2.04252	1.3733	0.00358869	0.0717739	0.0717739	0.999498
321	LOC105249656	nur	no	4	17.8423	2.17745	0.59404	0.0715493	cosine	12	0	8	10	20.7976	13.0053	7.7923	1.59916	1.17985	0.00358869	0.0717739	0.0717739	0.999498
322	LOC105249935	nur	no	2	3.15615	0.336732	0.59404	0.0715493	cosine	12	10	4	10	3.51235	2.14824	1.36411	1.63499	1.08488	0.00358869	0.0717739	0.0717739	0.999498
323	LOC105250173	nur	no	10	24.6403	4.80613	0.59404	0.0715493	cosine	12	2	10	2	37.696	16.6808	21.0152	2.25984	1.21831	0.00358869	0.0717739	0.0717739	0.999498
324	LOC105250306	nur	no	8	2.76442	0.173342	0.59404	0.0715493	cosine	12	0	8	2	3.11027	2.43839	0.67188	1.27554	1.07498	0.00358869	0.0717739	0.0717739	0.999498
325	LOC105253471	nur	no	0	29.804	4.75871	0.59404	0.0715493	cosine	12	4	10	16	43.6132	24.5115	19.1017	1.7793	1.14562	0.00358869	0.0717739	0.0717739	0.999498
326	LOC105254344	nur	no	2	84.6554	6.97118	0.59404	0.0715493	cosine	12	10	2	10	91.7408	64.5111	27.2297	1.42209	1.06102	0.00358869	0.0717739	0.0717739	0.999498
327	LOC105254455	nur	no	2	6.89887	0.806271	0.59404	0.0715493	cosine	12	10	2	10	8.28187	5.06718	3.21469	1.63441	1.09597	0.00358869	0.0717739	0.0717739	0.999498
328	LOC105254562	nur	no	10	58.6502	7.44611	0.59404	0.0715493	cosine	12	2	10	14	77.1242	47.6419	29.4823	1.61883	1.15403	0.00358869	0.0717739	0.0717739	0.999498
329	LOC105254643	nur	no	4	14.934	1.16965	0.59404	0.0715493	cosine	12	0	4	10	17.4145	12.5439	4.8706	1.38828	1.08742	0.00358869	0.0717739	0.0717739	0.999498
330	LOC105254757	nur	no	2	2.13065	0.40448	0.59404	0.0715493	cosine	12	10	18	22	2.83168	1.55819	1.27349	1.81729	1.3475	0.00358869	0.0717739	0.0717739	0.999498
331	LOC105254879	nur	no	10	24.5623	3.06151	0.59404	0.0715493	cosine	12	2	10	16	33.4392	21.876	11.5632	1.52858	1.12485	0.00358869	0.0717739	0.0717739	0.999498
332	LOC105255428	nur	no	0	53.4988	8.75209	0.59404	0.0715493	cosine	12	4	10	16	74.719	42.8735	31.8455	1.74278	1.19872	0.00358869	0.0717739	0.0717739	0.999498
333	LOC105255635	nur	no	4	18.3323	3.77418	0.59404	0.0715493	cosine	12	0	4	10	22.2836	8.03836	14.2452	2.77216	1.19321	0.00358869	0.0717739	0.0717739	0.999498
334	LOC105256193	nur	no	10	56.9154	7.75785	0.59404	0.0715493	cosine	12	2	10	16	80.5573	49.0042	31.5531	1.64389	1.03523	0.00358869	0.0717739	0.0717739	0.999498
335	LOC105257391	nur	no	0	2.19362	0.66902	0.59404	0.0715493	cosine	12	8	12	8	3.5481	1.04536	2.50274	3.39414	1.4581	0.00358869	0.0717739	0.0717739	0.999498
336	LOC105257454	nur	no	10	26.5986	8.38293	0.59404	0.0715493	cosine	12	2	10	2	52.6191	19.2031	33.416	2.74014	1.17235	0.00358869	0.0717739	0.0717739	0.999498
337	LOC105257807	nur	no	8	4.93101	10.9273	0.59404	0.0715493	cosine	12	0	8	14	40.8266	0.506019	40.3206	80.682	5.66063	0.00358869	0.0717739	0.0717739	0.999498
338	LOC105259086	nur	no	0	62.5393	8.06741	0.59404	0.0715493	cosine	12	4	10	16	84.4459	51.1073	33.3386	1.65233	1.12	0.00358869	0.0717739	0.0717739	0.999498
339	LOC105259329	nur	no	10	53.5393	4.92392	0.59404	0.0715493	cosine	12	2	10	14	67.1527	48.0088	19.1439	1.39876	1.05168	0.00358869	0.0717739	0.0717739	0.999498
340	LOC105259366	nur	no	10	61.7278	10.6118	0.59404	0.0715493	cosine	12	2	10	14	93.2678	53.3733	39.8945	1.74746	1.18219	0.00358869	0.0717739	0.0717739	0.999498
341	LOC109609725	nur	no	10	1.65575	0.386187	0.59404	0.0715493	cosine	12	0	10	12	2.33304	0.995875	1.33716	2.3427	1.30952	0.00358869	0.0717739	0.0717739	0.999498
342	LOC109610108	nur	no	10	22.5884	4.95481	0.59404	0.0715493	cosine	12	2	10	8	37.0766	16.4646	20.612	2.2519	1.1418	0.00358869	0.0717739	0.0717739	0.999498
343	LOC112639634	nur	no	8	1.79858	0.337651	0.59404	0.0715493	cosine	12	0	20	12	2.38802	1.18791	1.20011	2.01027	1.25874	0.00358869	0.0717739	0.0717739	0.999498
344	LOC105254687	nur	no	8	1.23923	0.343882	0.59404	0.0715493	cosine	12	0	8	12	2.11448	0.845027	1.26945	2.50226	1.27395	0.00358869	0.0717739	0.0717739	0.999498
345	LOC112638580	nur	no	10	1.2632	0.590303	0.59404	0.0715493	cosine	12	2	20	2	2.41883	0.308019	2.11081	7.85286	2.01891	0.00358869	0.0717739	0.0717739	0.999498
346	LOC105254151	nur	no	8	0.836116	0.746299	0.58554	0.0791953	cosine	12	2	24	2	2.25165	0	2.25165	-10000	NA	0.00402423	0.0804846	0.0804846	0.999498
347	LOC105247929	nur	no	6	65.1345	11.3174	0.583129	0.0814841	cosine	12	4	10	16	96.1428	48.7274	47.4154	1.97307	1.21417	0.00415608	0.0831217	0.0831217	0.999498
348	LOC105247978	nur	no	12	54.0555	9.60283	0.583129	0.0814841	cosine	12	2	10	16	77.8342	43.878	33.9562	1.77388	1.15385	0.00415608	0.0831217	0.0831217	0.999498
349	LOC105248429	nur	no	12	18.325	1.61607	0.583129	0.0814841	cosine	12	2	24	16	21.4534	15.7896	5.6638	1.3587	1.10089	0.00415608	0.0831217	0.0831217	0.999498
350	LOC105248684	nur	no	2	16.8708	3.09787	0.583129	0.0814841	cosine	12	0	4	10	21.1892	10.9606	10.2286	1.93322	1.30125	0.00415608	0.0831217	0.0831217	0.999498
351	LOC105248732	nur	no	12	84.1655	9.09986	0.583129	0.0814841	cosine	12	2	10	4	110.146	75.4958	34.6502	1.45897	1.11217	0.00415608	0.0831217	0.0831217	0.999498
352	LOC105249398	nur	no	0	62.5715	15.0371	0.583129	0.0814841	cosine	12	2	10	6	103.259	49.9215	53.3375	2.06843	1.35682	0.00415608	0.0831217	0.0831217	0.999498
353	LOC105249606	nur	no	0	12.0978	1.01003	0.583129	0.0814841	cosine	12	2	12	2	13.6829	10.6448	3.0381	1.28541	1.16059	0.00415608	0.0831217	0.0831217	0.999498
354	LOC105249899	nur	no	2	19.0994	1.48729	0.583129	0.0814841	cosine	12	12	4	10	21.3198	16.1487	5.1711	1.32022	1.10439	0.00415608	0.0831217	0.0831217	0.999498
355	LOC105249949	nur	no	12	11.7793	1.12095	0.583129	0.0814841	cosine	12	2	10	14	13.6757	10.2655	3.4102	1.3322	1.16005	0.00415608	0.0831217	0.0831217	0.999498
356	LOC105250061	nur	no	12	155.396	27.3782	0.583129	0.0814841	cosine	12	2	10	14	224.297	127.629	96.668	1.75741	1.25653	0.00415608	0.0831217	0.0831217	0.999498
357	LOC105250154	nur	no	12	518.051	81.7116	0.583129	0.0814841	cosine	12	2	10	14	726.983	447.561	279.422	1.62432	1.18198	0.00415608	0.0831217	0.0831217	0.999498
358	LOC105250416	nur	no	2	4.55854	1.22295	0.583129	0.0814841	cosine	12	12	14	10	6.51852	2.58047	3.93805	2.5261	1.35826	0.00415608	0.0831217	0.0831217	0.999498
359	LOC105250981	nur	no	6	69.5651	3.65303	0.583129	0.0814841	cosine	12	4	6	14	74.5255	61.8886	12.6369	1.20419	1.09064	0.00415608	0.0831217	0.0831217	0.999498
360	LOC105251095	nur	no	2	27.3153	1.65855	0.583129	0.0814841	cosine	12	12	14	10	30.0283	24.1186	5.9097	1.24503	1.09314	0.00415608	0.0831217	0.0831217	0.999498
361	LOC105251326	nur	no	4	6.08714	0.563184	0.583129	0.0814841	cosine	12	6	2	18	6.98343	5.05696	1.92647	1.38095	1.12936	0.00415608	0.0831217	0.0831217	0.999498
362	LOC105251536	nur	no	2	2.28506	0.44041	0.583129	0.0814841	cosine	12	12	14	10	2.9064	1.26704	1.63936	2.29385	1.29406	0.00415608	0.0831217	0.0831217	0.999498
363	LOC105251583	nur	no	2	77.8977	17.7623	0.583129	0.0814841	cosine	12	0	14	10	96.097	28.6725	67.4245	3.35154	1.25305	0.00415608	0.0831217	0.0831217	0.999498
364	LOC105251787	nur	no	6	59.5371	5.15384	0.583129	0.0814841	cosine	12	4	18	4	71.95	52.6856	19.2644	1.36565	1.09051	0.00415608	0.0831217	0.0831217	0.999498
365	LOC105252356	nur	no	2	10.8769	0.604242	0.583129	0.0814841	cosine	12	0	4	12	11.7326	9.72576	2.00684	1.20634	1.11068	0.00415608	0.0831217	0.0831217	0.999498
366	LOC105252456	nur	no	12	639.349	124.361	0.583129	0.0814841	cosine	12	2	10	16	1002.67	517.735	484.935	1.93665	1.18298	0.00415608	0.0831217	0.0831217	0.999498
367	LOC105252782	nur	no	0	13.1079	2.19405	0.583129	0.0814841	cosine	12	2	10	2	18.6656	11.0579	7.6077	1.68799	1.1898	0.00415608	0.0831217	0.0831217	0.999498
368	LOC105253182	nur	no	4	3.90404	4.85975	0.583129	0.0814841	cosine	12	2	16	14	15.6098	0	15.6098	-10000	7.57355	0.00415608	0.0831217	0.0831217	0.999498
369	LOC105253255	nur	no	12	88.9362	17.4013	0.583129	0.0814841	cosine	12	2	10	4	136.739	72.376	64.363	1.88929	1.14977	0.00415608	0.0831217	0.0831217	0.999498
370	LOC105253726	nur	no	2	2.01157	0.62052	0.583129	0.0814841	cosine	12	12	8	24	3.37783	1.04847	2.32936	3.22168	1.59475	0.00415608	0.0831217	0.0831217	0.999498
371	LOC105254111	nur	no	12	31.2026	5.85955	0.583129	0.0814841	cosine	12	2	10	20	49.5366	26.0947	23.4419	1.89834	1.12072	0.00415608	0.0831217	0.0831217	0.999498
372	LOC105254449	nur	no	6	3.49464	0.422289	0.583129	0.0814841	cosine	12	4	22	16	4.19269	2.63003	1.56266	1.59416	1.17974	0.00415608	0.0831217	0.0831217	0.999498
373	LOC105255416	nur	no	12	36.6535	2.74061	0.583129	0.0814841	cosine	12	2	10	16	43.003	33.2486	9.7544	1.29338	1.11364	0.00415608	0.0831217	0.0831217	0.999498
374	LOC105255558	nur	no	2	114.776	5.45491	0.583129	0.0814841	cosine	12	12	14	10	120.072	100.59	19.482	1.19368	1.0423	0.00415608	0.0831217	0.0831217	0.999498
375	LOC105255804	nur	no	12	58.4021	6.97856	0.583129	0.0814841	cosine	12	2	24	14	71.1807	50.596	20.5847	1.40684	1.23405	0.00415608	0.0831217	0.0831217	0.999498
376	LOC105255990	nur	no	12	54.7491	5.16926	0.583129	0.0814841	cosine	12	2	10	14	67.6262	46.0351	21.5911	1.46901	1.11733	0.00415608	0.0831217	0.0831217	0.999498
377	LOC105256081	nur	no	12	255.193	56.9796	0.583129	0.0814841	cosine	12	2	10	14	418.57	197.532	221.038	2.119	1.25851	0.00415608	0.0831217	0.0831217	0.999498
378	LOC105256174	nur	no	12	51.4937	8.86823	0.583129	0.0814841	cosine	12	2	10	16	76.8169	40.857	35.9599	1.88014	1.14335	0.00415608	0.0831217	0.0831217	0.999498
379	LOC105256184	nur	no	2	22.3773	3.9044	0.583129	0.0814841	cosine	12	12	14	10	26.8802	11.6255	15.2547	2.31218	1.15225	0.00415608	0.0831217	0.0831217	0.999498
380	LOC105256212	nur	no	12	53.1891	12.7917	0.583129	0.0814841	cosine	12	2	10	14	90.5377	38.937	51.6007	2.32524	1.2087	0.00415608	0.0831217	0.0831217	0.999498
381	LOC105256489	nur	no	12	107.582	13.3419	0.583129	0.0814841	cosine	12	2	24	8	132.813	84.8219	47.9911	1.56579	1.16573	0.00415608	0.0831217	0.0831217	0.999498
382	LOC105257016	nur	no	12	46.027	4.08145	0.583129	0.0814841	cosine	12	2	10	16	56.8859	39.731	17.1549	1.43178	1.05111	0.00415608	0.0831217	0.0831217	0.999498
383	LOC105257292	nur	no	2	10.9428	2.74484	0.583129	0.0814841	cosine	12	12	14	10	15.0353	3.97191	11.0634	3.78541	1.23522	0.00415608	0.0831217	0.0831217	0.999498
384	LOC105257412	nur	no	12	60.714	13.1557	0.583129	0.0814841	cosine	12	2	10	16	97.3075	44.703	52.6045	2.17676	1.21387	0.00415608	0.0831217	0.0831217	0.999498
385	LOC105257445	nur	no	12	318.84	97.3584	0.583129	0.0814841	cosine	12	2	10	16	626.086	229.95	396.136	2.7227	1.17337	0.00415608	0.0831217	0.0831217	0.999498
386	LOC105257577	nur	no	12	9.02016	2.14961	0.583129	0.0814841	cosine	12	2	24	16	12.9083	5.98811	6.92019	2.15566	1.42258	0.00415608	0.0831217	0.0831217	0.999498
387	LOC105257826	nur	no	12	69.6241	8.91049	0.583129	0.0814841	cosine	12	2	10	14	93.6448	61.0898	32.555	1.5329	1.1912	0.00415608	0.0831217	0.0831217	0.999498
388	LOC105257892	nur	no	12	9.40933	1.942	0.583129	0.0814841	cosine	12	2	10	14	14.7865	7.35145	7.43505	2.01137	1.3252	0.00415608	0.0831217	0.0831217	0.999498
389	LOC105257900	nur	no	12	233.685	59.0735	0.583129	0.0814841	cosine	12	2	10	16	394.324	181.4	212.924	2.17378	1.32869	0.00415608	0.0831217	0.0831217	0.999498
390	LOC105258096	nur	no	12	60.41	10.2613	0.583129	0.0814841	cosine	12	2	10	14	89.8753	47.4162	42.4591	1.89546	1.15154	0.00415608	0.0831217	0.0831217	0.999498
391	LOC105258494	nur	no	12	61.424	7.14271	0.583129	0.0814841	cosine	12	2	10	8	78.364	53.0535	25.3105	1.47708	1.10899	0.00415608	0.0831217	0.0831217	0.999498
392	LOC105258613	nur	no	2	30.1074	2.9251	0.583129	0.0814841	cosine	12	12	14	10	34.8741	24.9602	9.9139	1.39719	1.13862	0.00415608	0.0831217	0.0831217	0.999498
393	LOC109609877	nur	no	12	241.732	52.3849	0.583129	0.0814841	cosine	12	2	10	16	397.378	186.121	211.257	2.13505	1.12826	0.00415608	0.0831217	0.0831217	0.999498
394	LOC112637029	nur	no	12	21.8545	1.91272	0.583129	0.0814841	cosine	12	2	22	8	25.6405	19.0357	6.6048	1.34697	1.14068	0.00415608	0.0831217	0.0831217	0.999498
395	LOC112638294	nur	no	2	22.9021	4.88242	0.583129	0.0814841	cosine	12	12	16	24	30.1036	14.918	15.1856	2.01794	1.4131	0.00415608	0.0831217	0.0831217	0.999498
396	LOC112638463	nur	no	0	1.71809	0.513803	0.583129	0.0814841	cosine	12	2	10	14	2.92772	0.816719	2.111	3.58473	1.48434	0.00415608	0.0831217	0.0831217	0.999498
397	LOC112638915	nur	no	2	1.80864	0.698418	0.583129	0.0814841	cosine	12	12	4	12	3.03179	0.515296	2.51649	5.88359	1.88926	0.00415608	0.0831217	0.0831217	0.999498
398	LOC112639376	nur	no	6	32.9563	25.1362	0.583129	0.0814841	cosine	12	4	18	14	87.1344	0	87.1344	-10000	2.24469	0.00415608	0.0831217	0.0831217	0.999498
399	LOC105247833	nur	no	8	1.54448	0.304915	0.573799	0.0908666	cosine	12	2	20	14	2.13488	1.17967	0.95521	1.80973	1.43328	0.00470359	0.0940718	0.0940718	0.999498
400	LOC105248520	nur	no	4	20.1978	4.10404	0.573799	0.0908666	cosine	12	10	4	10	23.6572	9.03746	14.6197	2.61768	1.21036	0.00470359	0.0940718	0.0940718	0.999498
401	LOC105248572	nur	no	4	42.3912	4.16751	0.573799	0.0908666	cosine	12	10	4	10	48.6887	32.6965	15.9922	1.48911	1.13072	0.00470359	0.0940718	0.0940718	0.999498
402	LOC105248598	nur	no	10	36.7218	5.99376	0.573799	0.0908666	cosine	12	6	10	8	52.4133	28.1439	24.2694	1.86233	1.17349	0.00470359	0.0940718	0.0940718	0.999498
403	LOC105248973	nur	no	10	552.318	111.415	0.573799	0.0908666	cosine	12	4	10	16	893.158	447.439	445.719	1.99616	1.14244	0.00470359	0.0940718	0.0940718	0.999498
404	LOC105249013	nur	no	4	65.9813	3.63071	0.573799	0.0908666	cosine	12	8	4	10	72.0365	59.9463	12.0902	1.20168	1.08346	0.00470359	0.0940718	0.0940718	0.999498
405	LOC105249088	nur	no	10	1.32858	0.316639	0.573799	0.0908666	cosine	12	6	10	18	1.78167	0.726123	1.05555	2.45368	1.44656	0.00470359	0.0940718	0.0940718	0.999498
406	LOC105249115	nur	no	10	45.4581	6.23742	0.573799	0.0908666	cosine	12	4	10	4	62.3173	38.8959	23.4214	1.60216	1.19338	0.00470359	0.0940718	0.0940718	0.999498
407	LOC105249164	nur	no	4	27.4457	1.85385	0.573799	0.0908666	cosine	12	8	4	20	30.937	24.3418	6.5952	1.27094	1.08215	0.00470359	0.0940718	0.0940718	0.999498
408	LOC105249172	nur	no	6	7.99997	0.880461	0.573799	0.0908666	cosine	12	10	6	24	9.63611	6.72382	2.91229	1.43313	1.20721	0.00470359	0.0940718	0.0940718	0.999498
409	LOC105249204	nur	no	4	27.6208	2.32416	0.573799	0.0908666	cosine	12	10	4	10	31.2261	22.6174	8.6087	1.38062	1.09673	0.00470359	0.0940718	0.0940718	0.999498
410	LOC105249390	nur	no	4	28.4057	3.34077	0.573799	0.0908666	cosine	12	10	8	10	35.1251	21.6018	13.5233	1.62603	1.1749	0.00470359	0.0940718	0.0940718	0.999498
411	LOC105249396	nur	no	8	10.7137	10.5192	0.573799	0.0908666	cosine	12	2	8	14	31.7639	0.0931217	31.6708	341.101	10.6338	0.00470359	0.0940718	0.0940718	0.999498
412	LOC105249467	nur	no	10	158.483	31.6112	0.573799	0.0908666	cosine	12	4	10	4	238.539	131.192	107.347	1.81824	1.41067	0.00470359	0.0940718	0.0940718	0.999498
413	LOC105249642	nur	no	10	85.7997	17.31	0.573799	0.0908666	cosine	12	4	10	6	126.823	68.4373	58.3857	1.85313	1.29302	0.00470359	0.0940718	0.0940718	0.999498
414	LOC105249754	nur	no	10	84.9201	14.7217	0.573799	0.0908666	cosine	12	6	10	4	115.274	55.2083	60.0657	2.08798	1.20464	0.00470359	0.0940718	0.0940718	0.999498
415	LOC105249782	nur	no	10	66.9833	3.65336	0.573799	0.0908666	cosine	12	4	10	4	76.2458	61.6495	14.5963	1.23676	1.03427	0.00470359	0.0940718	0.0940718	0.999498
416	LOC105249818	nur	no	6	11.8478	2.01228	0.573799	0.0908666	cosine	12	10	6	10	14.8729	7.04817	7.82473	2.11018	1.26721	0.00470359	0.0940718	0.0940718	0.999498
417	LOC105249913	nur	no	10	18.92	0.719996	0.573799	0.0908666	cosine	12	4	24	4	20.608	17.9571	2.6509	1.14762	1.05682	0.00470359	0.0940718	0.0940718	0.999498
418	LOC105250272	nur	no	4	116.456	14.3995	0.573799	0.0908666	cosine	12	10	6	10	132.27	75.1522	57.1178	1.76003	1.09979	0.00470359	0.0940718	0.0940718	0.999498
419	LOC105250422	nur	no	4	7.28564	1.69572	0.573799	0.0908666	cosine	12	12	4	10	9.22216	2.96806	6.2541	3.10713	1.38083	0.00470359	0.0940718	0.0940718	0.999498
420	LOC105250508	nur	no	10	2.62707	0.528372	0.573799	0.0908666	cosine	12	12	20	12	3.49185	1.98147	1.51038	1.76225	1.46613	0.00470359	0.0940718	0.0940718	0.999498
421	LOC105250584	nur	no	8	48.8702	35.5611	0.573799	0.0908666	cosine	12	4	8	4	129.305	19.5667	109.738	6.60842	3.36766	0.00470359	0.0940718	0.0940718	0.999498
422	LOC105250663	nur	no	10	92.9758	23.3063	0.573799	0.0908666	cosine	12	4	10	4	153.898	72.1892	81.7088	2.13187	1.46006	0.00470359	0.0940718	0.0940718	0.999498
423	LOC105250699	nur	no	4	92.1711	12.4202	0.573799	0.0908666	cosine	12	10	6	10	109.717	59.646	50.071	1.83947	1.11639	0.00470359	0.0940718	0.0940718	0.999498
424	LOC105250816	nur	no	4	44.857	5.42389	0.573799	0.0908666	cosine	12	8	16	10	51.1545	33.0382	18.1163	1.54834	1.12376	0.00470359	0.0940718	0.0940718	0.999498
425	LOC105250948	nur	no	6	47.6361	3.03326	0.573799	0.0908666	cosine	12	10	4	10	52.6835	43.98	8.7035	1.1979	1.12833	0.00470359	0.0940718	0.0940718	0.999498
426	LOC105251462	nur	no	4	5.77602	1.56401	0.573799	0.0908666	cosine	12	10	4	10	8.21189	2.7759	5.43599	2.95828	1.4446	0.00470359	0.0940718	0.0940718	0.999498
427	LOC105252234	nur	no	10	4812.87	1636.39	0.573799	0.0908666	cosine	12	4	10	2	9358.16	2805.5	6552.66	3.33565	1.31829	0.00470359	0.0940718	0.0940718	0.999498
428	LOC105252848	nur	no	4	112.273	16.4877	0.573799	0.0908666	cosine	12	10	4	10	130.759	69.1752	61.5838	1.89026	1.13344	0.00470359	0.0940718	0.0940718	0.999498
429	LOC105253073	nur	no	4	16.3347	1.18311	0.573799	0.0908666	cosine	12	10	20	10	18.1247	13.3122	4.8125	1.36151	1.05805	0.00470359	0.0940718	0.0940718	0.999498
430	LOC105253442	nur	no	10	27.7124	3.50921	0.573799	0.0908666	cosine	12	4	10	2	37.0205	21.9141	15.1064	1.68935	1.13247	0.00470359	0.0940718	0.0940718	0.999498
431	LOC105254076	nur	no	6	7.24096	1.22793	0.573799	0.0908666	cosine	12	10	6	10	9.74077	4.74402	4.99675	2.05327	1.22314	0.00470359	0.0940718	0.0940718	0.999498
432	LOC105254169	nur	no	8	43.8289	7.7828	0.573799	0.0908666	cosine	12	4	10	4	62.9491	34.0404	28.9087	1.84925	1.2113	0.00470359	0.0940718	0.0940718	0.999498
433	LOC105254553	nur	no	6	39.9116	4.55635	0.573799	0.0908666	cosine	12	10	6	10	44.8898	29.0455	15.8443	1.5455	1.18569	0.00470359	0.0940718	0.0940718	0.999498
434	LOC105254593	nur	no	4	20.6206	2.64197	0.573799	0.0908666	cosine	12	10	4	10	23.8856	14.0165	9.8691	1.70411	1.15827	0.00470359	0.0940718	0.0940718	0.999498
435	LOC105254610	nur	no	6	38.4814	2.45653	0.573799	0.0908666	cosine	12	12	24	12	44.5663	35.486	9.0803	1.25588	1.09296	0.00470359	0.0940718	0.0940718	0.999498
436	LOC105254630	nur	no	12	74.0259	7.91628	0.573799	0.0908666	cosine	12	6	12	20	91.5689	64.2442	27.3247	1.42533	1.13217	0.00470359	0.0940718	0.0940718	0.999498
437	LOC105254908	nur	no	6	46.736	1.74176	0.573799	0.0908666	cosine	12	10	6	22	50.6656	44.3317	6.3339	1.14288	1.04996	0.00470359	0.0940718	0.0940718	0.999498
438	LOC105255247	nur	no	4	16.8422	2.345	0.573799	0.0908666	cosine	12	10	4	10	19.4011	12.2881	7.113	1.57885	1.21752	0.00470359	0.0940718	0.0940718	0.999498
439	LOC105255378	nur	no	10	7.89832	0.95458	0.573799	0.0908666	cosine	12	12	10	14	9.99262	6.39542	3.5972	1.56247	1.1657	0.00470359	0.0940718	0.0940718	0.999498
440	LOC105255446	nur	no	4	26.0873	3.08811	0.573799	0.0908666	cosine	12	10	8	10	32.0228	20.2435	11.7793	1.58188	1.13137	0.00470359	0.0940718	0.0940718	0.999498
441	LOC105255458	nur	no	8	1.20196	0.191376	0.573799	0.0908666	cosine	12	2	20	2	1.80008	1.01456	0.78552	1.77425	1.08613	0.00470359	0.0940718	0.0940718	0.999498
442	LOC105255546	nur	no	4	31.2871	5.55826	0.573799	0.0908666	cosine	12	10	4	10	38.095	19.845	18.25	1.91963	1.28945	0.00470359	0.0940718	0.0940718	0.999498
443	LOC105255628	nur	no	4	21.4039	2.09669	0.573799	0.0908666	cosine	12	12	16	10	23.3208	15.0402	8.2806	1.55056	1.0867	0.00470359	0.0940718	0.0940718	0.999498
444	LOC105255849	nur	no	10	30.8099	1.58003	0.573799	0.0908666	cosine	12	6	10	6	34.2316	29.0287	5.2029	1.17923	1.07007	0.00470359	0.0940718	0.0940718	0.999498
445	LOC105256005	nur	no	6	1.28826	0.330189	0.573799	0.0908666	cosine	12	10	6	10	1.89345	0.718388	1.17506	2.63569	1.36169	0.00470359	0.0940718	0.0940718	0.999498
446	LOC105256309	nur	no	8	2.67598	3.08199	0.573799	0.0908666	cosine	12	2	8	14	12.8421	1.19153	11.6506	10.7778	1.39487	0.00470359	0.0940718	0.0940718	0.999498
447	LOC105256337	nur	no	6	7.19047	0.860272	0.573799	0.0908666	cosine	12	10	18	10	8.5015	5.83181	2.66969	1.45778	1.2719	0.00470359	0.0940718	0.0940718	0.999498
448	LOC105256350	nur	no	10	37.6046	2.7799	0.573799	0.0908666	cosine	12	4	10	4	44.6013	33.8073	10.794	1.31928	1.03706	0.00470359	0.0940718	0.0940718	0.999498
449	LOC105256579	nur	no	8	5.71471	0.495506	0.573799	0.0908666	cosine	12	2	8	14	6.49818	4.65873	1.83945	1.39484	1.13086	0.00470359	0.0940718	0.0940718	0.999498
450	LOC105256616	nur	no	10	58.0606	15.0508	0.573799	0.0908666	cosine	12	4	10	6	94.3507	43.9861	50.3646	2.14501	1.5461	0.00470359	0.0940718	0.0940718	0.999498
451	LOC105256767	nur	no	6	4.40778	0.662047	0.573799	0.0908666	cosine	12	10	6	10	5.51196	2.78014	2.73182	1.98262	1.20205	0.00470359	0.0940718	0.0940718	0.999498
452	LOC105256963	nur	no	10	55.3302	7.77128	0.573799	0.0908666	cosine	12	4	10	2	75.8919	45.7779	30.114	1.65783	1.15304	0.00470359	0.0940718	0.0940718	0.999498
453	LOC105257392	nur	no	10	29.7123	4.50922	0.573799	0.0908666	cosine	12	4	10	16	42.7388	25.7412	16.9976	1.66033	1.13843	0.00470359	0.0940718	0.0940718	0.999498
454	LOC105257419	nur	no	10	60.2547	6.30822	0.573799	0.0908666	cosine	12	4	10	16	74.0214	53.2806	20.7408	1.38927	1.14479	0.00470359	0.0940718	0.0940718	0.999498
455	LOC105257502	nur	no	6	1.70997	0.618673	0.573799	0.0908666	cosine	12	0	18	12	2.89703	0.986763	1.91027	2.93589	1.59977	0.00470359	0.0940718	0.0940718	0.999498
456	LOC105257551	nur	no	10	88.7002	65.2907	0.573799	0.0908666	cosine	12	4	10	4	263.78	39.3706	224.409	6.69992	2.52759	0.00470359	0.0940718	0.0940718	0.999498
457	LOC105257648	nur	no	4	18.8338	1.35426	0.573799	0.0908666	cosine	12	10	18	24	21.2992	17.0794	4.2198	1.24707	1.13083	0.00470359	0.0940718	0.0940718	0.999498
458	LOC105257768	nur	no	4	55.361	4.16173	0.573799	0.0908666	cosine	12	10	4	10	61.8143	47.1953	14.619	1.30976	1.15479	0.00470359	0.0940718	0.0940718	0.999498
459	LOC105257817	nur	no	10	1.83819	0.62248	0.573799	0.0908666	cosine	12	4	10	20	3.00977	0.813232	2.19654	3.701	1.80419	0.00470359	0.0940718	0.0940718	0.999498
460	LOC105257904	nur	no	12	15.1046	2.0692	0.573799	0.0908666	cosine	12	4	24	16	18.4731	12.1645	6.3086	1.51861	1.26196	0.00470359	0.0940718	0.0940718	0.999498
461	LOC105258056	nur	no	4	24.6809	1.80725	0.573799	0.0908666	cosine	12	10	4	10	28.3786	20.4592	7.9194	1.38708	1.06952	0.00470359	0.0940718	0.0940718	0.999498
462	LOC105258183	nur	no	4	5.57508	0.640596	0.573799	0.0908666	cosine	12	12	2	10	6.88458	4.69248	2.1921	1.46715	1.20985	0.00470359	0.0940718	0.0940718	0.999498
463	LOC105258500	nur	no	4	22.578	1.44675	0.573799	0.0908666	cosine	12	10	4	10	25.8182	20.5337	5.2845	1.25736	1.09382	0.00470359	0.0940718	0.0940718	0.999498
464	LOC105258675	nur	no	10	90.6792	15.6587	0.573799	0.0908666	cosine	12	6	10	18	121.029	61.0736	59.9554	1.98169	1.32306	0.00470359	0.0940718	0.0940718	0.999498
465	LOC105258772	nur	no	10	107.596	13.6959	0.573799	0.0908666	cosine	12	4	10	16	142.494	90.8293	51.6647	1.56881	1.17294	0.00470359	0.0940718	0.0940718	0.999498
466	LOC105259045	nur	no	6	13.6534	1.56699	0.573799	0.0908666	cosine	12	10	6	22	16.5982	11.3012	5.297	1.46871	1.20043	0.00470359	0.0940718	0.0940718	0.999498
467	LOC105259062	nur	no	4	15.3175	2.25579	0.573799	0.0908666	cosine	12	10	4	10	18.82	12.4473	6.3727	1.51197	1.28941	0.00470359	0.0940718	0.0940718	0.999498
468	LOC105259069	nur	no	4	21.548	3.50944	0.573799	0.0908666	cosine	12	10	16	10	24.8062	11.8271	12.9791	2.0974	1.11232	0.00470359	0.0940718	0.0940718	0.999498
469	LOC105259199	nur	no	8	1.67289	0.170888	0.573799	0.0908666	cosine	12	4	22	16	1.92436	1.41552	0.50884	1.35947	1.18522	0.00470359	0.0940718	0.0940718	0.999498
470	LOC105259436	nur	no	12	42.4801	4.54671	0.573799	0.0908666	cosine	12	4	10	16	53.3302	37.5412	15.789	1.42058	1.19923	0.00470359	0.0940718	0.0940718	0.999498
471	LOC105259502	nur	no	4	77.0016	7.15892	0.573799	0.0908666	cosine	12	10	4	10	86.3776	61.3598	25.0178	1.40772	1.14217	0.00470359	0.0940718	0.0940718	0.999498
472	LOC109609831	nur	no	4	18.9848	2.3401	0.573799	0.0908666	cosine	12	8	4	10	21.8252	12.878	8.9472	1.69477	1.15097	0.00470359	0.0940718	0.0940718	0.999498
473	LOC112637744	nur	no	12	6.18836	1.95314	0.573799	0.0908666	cosine	12	10	12	22	11.4844	3.50222	7.98218	3.27918	1.42794	0.00470359	0.0940718	0.0940718	0.999498
474	LOC112637747	nur	no	4	32.0947	20.2179	0.573799	0.0908666	cosine	12	8	2	20	64.6229	0.133223	64.4897	485.073	2.39258	0.00470359	0.0940718	0.0940718	0.999498
475	LOC112638044	nur	no	4	3.49431	0.727081	0.573799	0.0908666	cosine	12	12	4	14	4.84695	2.5067	2.34025	1.9336	1.39222	0.00470359	0.0940718	0.0940718	0.999498
476	LOC112638351	nur	no	12	3.90997	1.4597	0.573799	0.0908666	cosine	12	6	10	18	7.6118	2.34687	5.26493	3.24338	1.85624	0.00470359	0.0940718	0.0940718	0.999498
477	LOC112638867	nur	no	8	319.997	141.862	0.573799	0.0908666	cosine	12	2	8	24	546.707	17.7127	528.994	30.8653	1.73948	0.00470359	0.0940718	0.0940718	0.999498
478	LOC105251729	nur	no	10	1.297	0.195515	0.573799	0.0908666	cosine	12	4	8	16	1.63954	1.05423	0.58531	1.5552	1.28486	0.00470359	0.0940718	0.0940718	0.999498
479	LOC105258556	nur	no	6	1.78688	0.686452	0.573799	0.0908666	cosine	12	12	18	24	2.93052	0.8788	2.05172	3.33468	1.76311	0.00470359	0.0940718	0.0940718	0.999498
480	LOC105248001	nur	no	8	7.63125	0.695999	0.572078	0.0926909	cosine	12	10	8	24	9.37165	6.7562	2.61545	1.38712	1.10037	0.00481133	0.0962267	0.0962267	0.999498
481	LOC105248130	nur	no	8	3.3966	4.33675	0.572078	0.0926909	cosine	12	10	8	22	16.7504	0.610643	16.1398	27.4308	3.14542	0.00481133	0.0962267	0.0962267	0.999498
482	LOC105248918	nur	no	10	87.4709	6.61957	0.572078	0.0926909	cosine	12	8	10	6	96.4291	75.4059	21.0232	1.2788	1.12968	0.00481133	0.0962267	0.0962267	0.999498
483	LOC105250349	nur	no	8	3.73059	0.597706	0.572078	0.0926909	cosine	12	10	8	10	5.26264	2.9447	2.31794	1.78716	1.17872	0.00481133	0.0962267	0.0962267	0.999498
484	LOC105250545	nur	no	8	24.9482	4.66695	0.572078	0.0926909	cosine	12	10	8	10	30.4805	13.4161	17.0644	2.27193	1.31044	0.00481133	0.0962267	0.0962267	0.999498
485	LOC105251229	nur	no	8	11.875	3.54101	0.572078	0.0926909	cosine	12	10	8	10	16.1369	3.57916	12.5577	4.50857	1.30818	0.00481133	0.0962267	0.0962267	0.999498
486	LOC105251540	nur	no	8	35.4922	2.58205	0.572078	0.0926909	cosine	12	10	2	10	38.4533	28.831	9.6223	1.33375	1.06845	0.00481133	0.0962267	0.0962267	0.999498
487	LOC105251862	nur	no	10	85.1907	14.0903	0.572078	0.0926909	cosine	12	8	10	8	124.703	69.564	55.139	1.79264	1.20523	0.00481133	0.0962267	0.0962267	0.999498
488	LOC105252156	nur	no	8	86.5752	10.6454	0.572078	0.0926909	cosine	12	10	8	10	98.6378	60.5282	38.1096	1.62962	1.14824	0.00481133	0.0962267	0.0962267	0.999498
489	LOC105252232	nur	no	8	15.3411	1.47309	0.572078	0.0926909	cosine	12	10	8	10	17.8331	12.7332	5.0999	1.40052	1.10595	0.00481133	0.0962267	0.0962267	0.999498
490	LOC105252443	nur	no	8	162.727	65.3181	0.572078	0.0926909	cosine	12	6	8	6	351.606	112.902	238.704	3.11426	1.64877	0.00481133	0.0962267	0.0962267	0.999498
491	LOC105252643	nur	no	8	2.54957	0.534705	0.572078	0.0926909	cosine	12	10	8	22	3.60377	1.63989	1.96388	2.19757	1.28099	0.00481133	0.0962267	0.0962267	0.999498
492	LOC105252785	nur	no	10	1152.29	117.496	0.572078	0.0926909	cosine	12	8	10	16	1499.58	1038.78	460.8	1.4436	1.10932	0.00481133	0.0962267	0.0962267	0.999498
493	LOC105253270	nur	no	8	52.8496	3.43014	0.572078	0.0926909	cosine	12	10	2	10	57.6243	44.0831	13.5412	1.30717	1.08538	0.00481133	0.0962267	0.0962267	0.999498
494	LOC105253426	nur	no	8	4.06012	0.832108	0.572078	0.0926909	cosine	12	10	8	10	6.32135	2.92225	3.3991	2.16318	1.23294	0.00481133	0.0962267	0.0962267	0.999498
495	LOC105253840	nur	no	10	53.675	3.85616	0.572078	0.0926909	cosine	12	8	10	8	63.8346	48.7087	15.1259	1.31054	1.06405	0.00481133	0.0962267	0.0962267	0.999498
496	LOC105255583	nur	no	8	17.5569	1.61522	0.572078	0.0926909	cosine	12	10	8	10	19.8717	13.9913	5.8804	1.42029	1.13422	0.00481133	0.0962267	0.0962267	0.999498
497	LOC105255612	nur	no	8	112.229	6.94438	0.572078	0.0926909	cosine	12	6	8	6	126.266	102.237	24.029	1.23503	1.08334	0.00481133	0.0962267	0.0962267	0.999498
498	LOC105256375	nur	no	10	15.5178	2.44394	0.572078	0.0926909	cosine	12	8	2	18	20.758	12.6724	8.0856	1.63805	1.28888	0.00481133	0.0962267	0.0962267	0.999498
499	LOC105256539	nur	no	8	6.90725	0.515072	0.572078	0.0926909	cosine	12	10	20	22	7.69865	5.96158	1.73707	1.29138	1.14353	0.00481133	0.0962267	0.0962267	0.999498
500	LOC105256610	nur	no	8	6.87929	1.99841	0.572078	0.0926909	cosine	12	10	8	24	12.202	3.81575	8.38625	3.1978	1.29506	0.00481133	0.0962267	0.0962267	0.999498
501	LOC105257026	nur	no	10	25.3324	1.50416	0.572078	0.0926909	cosine	12	8	10	16	29.5466	23.3946	6.152	1.26297	1.02378	0.00481133	0.0962267	0.0962267	0.999498
502	LOC105257050	nur	no	8	6.73545	0.809552	0.572078	0.0926909	cosine	12	10	8	12	7.9859	5.46548	2.52042	1.46115	1.24259	0.00481133	0.0962267	0.0962267	0.999498
503	LOC105257709	nur	no	8	8.60868	1.35516	0.572078	0.0926909	cosine	12	10	8	22	11.2828	5.82447	5.45833	1.93714	1.20541	0.00481133	0.0962267	0.0962267	0.999498
504	LOC105257882	nur	no	8	41.0382	2.97778	0.572078	0.0926909	cosine	12	10	6	10	44.9692	32.7592	12.21	1.37272	1.07107	0.00481133	0.0962267	0.0962267	0.999498
505	LOC105257901	nur	no	10	21.927	1.40064	0.572078	0.0926909	cosine	12	8	10	16	25.055	19.8851	5.1699	1.25999	1.08901	0.00481133	0.0962267	0.0962267	0.999498
506	LOC105258072	nur	no	8	4.96312	2.70168	0.572078	0.0926909	cosine	12	10	20	24	11.0923	1.82402	9.26828	6.08124	2.25954	0.00481133	0.0962267	0.0962267	0.999498
507	LOC105258162	nur	no	8	18.4595	1.92545	0.572078	0.0926909	cosine	12	10	20	22	21.3572	15.1451	6.2121	1.41017	1.12717	0.00481133	0.0962267	0.0962267	0.999498
508	LOC105258401	nur	no	10	41.3458	3.35095	0.572078	0.0926909	cosine	12	8	24	8	47.3855	37.3365	10.049	1.26915	1.17432	0.00481133	0.0962267	0.0962267	0.999498
509	LOC105258512	nur	no	10	24.3835	1.10049	0.572078	0.0926909	cosine	12	8	22	16	26.3458	22.2967	4.0491	1.1816	1.06708	0.00481133	0.0962267	0.0962267	0.999498
510	LOC105258625	nur	no	8	1.53336	0.562869	0.572078	0.0926909	cosine	12	10	20	24	3.01162	0.584835	2.42679	5.14952	1.44291	0.00481133	0.0962267	0.0962267	0.999498
511	LOC105258636	nur	no	6	23.7966	1.12773	0.572078	0.0926909	cosine	12	8	6	8	26.4521	22.3997	4.0524	1.18091	1.0603	0.00481133	0.0962267	0.0962267	0.999498
512	LOC105258749	nur	no	8	6.89705	1.10939	0.572078	0.0926909	cosine	12	10	8	10	8.07998	3.83412	4.24586	2.10739	1.14036	0.00481133	0.0962267	0.0962267	0.999498
513	LOC105258961	nur	no	10	19.4618	1.36977	0.572078	0.0926909	cosine	12	8	10	20	22.5734	17.4482	5.1252	1.29374	1.04931	0.00481133	0.0962267	0.0962267	0.999498
514	LOC105259268	nur	no	10	22.6419	2.448	0.572078	0.0926909	cosine	12	8	10	12	29.2108	20.3713	8.8395	1.43392	1.11897	0.00481133	0.0962267	0.0962267	0.999498
515	LOC112638962	nur	no	6	11.0769	1.72724	0.572078	0.0926909	cosine	12	8	2	10	14.63	8.28879	6.34121	1.76503	1.18083	0.00481133	0.0962267	0.0962267	0.999498
516	LOC112638997	nur	no	10	113.364	106.153	0.569275	0.0957257	cosine	12	8	22	4	335.454	0	335.454	-10000	4.00385	0.00499149	0.0998298	0.0998298	0.999498
517	LOC105247945	nur	no	0	10.5	0.773645	0.562775	0.103078	cosine	12	4	24	8	11.6842	9.37807	2.30613	1.24591	1.15251	0.00543268	0.108654	0.108654	0.999498
518	LOC105248157	nur	no	10	22.7772	1.51202	0.562775	0.103078	cosine	12	2	22	12	25.2058	20.2426	4.9632	1.24519	1.11667	0.00543268	0.108654	0.108654	0.999498
519	LOC105248359	nur	no	10	24.603	3.36181	0.562775	0.103078	cosine	12	2	10	14	34.6902	21.7962	12.894	1.59157	1.10819	0.00543268	0.108654	0.108654	0.999498
520	LOC105248608	nur	no	4	9.86918	1.22659	0.562775	0.103078	cosine	12	0	4	10	11.1409	6.54243	4.59847	1.70287	1.15852	0.00543268	0.108654	0.108654	0.999498
521	LOC105248745	nur	no	2	148.4	12.3113	0.562775	0.103078	cosine	12	10	16	10	169.111	113.141	55.97	1.49469	1.03629	0.00543268	0.108654	0.108654	0.999498
522	LOC105249137	nur	no	10	30.2564	2.90403	0.562775	0.103078	cosine	12	2	10	18	35.8764	24.7686	11.1078	1.44846	1.10093	0.00543268	0.108654	0.108654	0.999498
523	LOC105249633	nur	no	8	3.96115	1.0505	0.562775	0.103078	cosine	12	0	8	6	6.42154	2.62885	3.79269	2.44272	1.50151	0.00543268	0.108654	0.108654	0.999498
524	LOC105249738	nur	no	10	13.0366	3.24589	0.562775	0.103078	cosine	12	2	10	4	18.5543	8.50445	10.0498	2.18172	1.55856	0.00543268	0.108654	0.108654	0.999498
525	LOC105250022	nur	no	2	31.6761	3.27396	0.562775	0.103078	cosine	12	10	6	10	36.4246	22.705	13.7196	1.60425	1.10525	0.00543268	0.108654	0.108654	0.999498
526	LOC105250266	nur	no	4	17.6566	1.61771	0.562775	0.103078	cosine	12	0	4	10	20.3692	14.1714	6.1978	1.43735	1.14443	0.00543268	0.108654	0.108654	0.999498
527	LOC105250684	nur	no	2	66.8522	3.23733	0.562775	0.103078	cosine	12	10	2	24	71.1818	61.0762	10.1056	1.16546	1.07631	0.00543268	0.108654	0.108654	0.999498
528	LOC105251480	nur	no	0	6.55288	0.374252	0.562775	0.103078	cosine	12	10	12	10	7.17367	5.85292	1.32075	1.22566	1.10029	0.00543268	0.108654	0.108654	0.999498
529	LOC105251834	nur	no	4	40.9116	5.07735	0.562775	0.103078	cosine	12	0	16	10	45.9374	26.908	19.0294	1.7072	1.16267	0.00543268	0.108654	0.108654	0.999498
530	LOC105251996	nur	no	8	26.5606	57.4326	0.562775	0.103078	cosine	12	0	8	14	214.263	1.47465	212.788	145.298	9.43813	0.00543268	0.108654	0.108654	0.999498
531	LOC105252031	nur	no	10	25.2178	16.7932	0.562775	0.103078	cosine	12	2	10	2	71.4198	13.8429	57.5769	5.15931	2.05632	0.00543268	0.108654	0.108654	0.999498
532	LOC105252957	nur	no	2	12.46	1.79012	0.562775	0.103078	cosine	12	10	2	10	16.1215	9.52894	6.59256	1.69185	1.17051	0.00543268	0.108654	0.108654	0.999498
533	LOC105253364	nur	no	10	13.0478	3.12529	0.562775	0.103078	cosine	12	2	10	8	18.9091	8.4013	10.5078	2.25074	1.41873	0.00543268	0.108654	0.108654	0.999498
534	LOC105253564	nur	no	0	21.5339	2.00581	0.562775	0.103078	cosine	12	4	10	16	25.3406	18.5343	6.8063	1.36723	1.17311	0.00543268	0.108654	0.108654	0.999498
535	LOC105253973	nur	no	8	3.44973	1.5599	0.562775	0.103078	cosine	12	0	8	12	7.35685	1.95022	5.40663	3.77232	1.60705	0.00543268	0.108654	0.108654	0.999498
536	LOC105254383	nur	no	10	27.3035	3.60829	0.562775	0.103078	cosine	12	2	10	2	36.3116	22.2897	14.0219	1.62908	1.07441	0.00543268	0.108654	0.108654	0.999498
537	LOC105254558	nur	no	6	26.9423	1.42722	0.562775	0.103078	cosine	12	2	18	14	29.7036	24.9453	4.7583	1.19075	1.0804	0.00543268	0.108654	0.108654	0.999498
538	LOC105254577	nur	no	2	13.8317	2.33316	0.562775	0.103078	cosine	12	6	10	18	18.9903	11.2046	7.7857	1.69487	1.33039	0.00543268	0.108654	0.108654	0.999498
539	LOC105254901	nur	no	2	67.4306	8.12253	0.562775	0.103078	cosine	12	10	14	10	73.4145	43.3104	30.1041	1.69508	1.05286	0.00543268	0.108654	0.108654	0.999498
540	LOC105256484	nur	no	4	56.695	12.7967	0.562775	0.103078	cosine	12	0	4	10	70.2067	24.3387	45.868	2.88457	1.32323	0.00543268	0.108654	0.108654	0.999498
541	LOC105256677	nur	no	0	58.9601	12.2959	0.562775	0.103078	cosine	12	4	10	16	94.3144	46.5518	47.7626	2.02601	1.18684	0.00543268	0.108654	0.108654	0.999498
542	LOC105256806	nur	no	2	7.45253	1.3833	0.562775	0.103078	cosine	12	6	14	20	9.65842	5.05565	4.60277	1.91042	1.35	0.00543268	0.108654	0.108654	0.999498
543	LOC105257035	nur	no	10	56.9143	6.35992	0.562775	0.103078	cosine	12	2	10	14	73.057	48.9371	24.1199	1.49288	1.14322	0.00543268	0.108654	0.108654	0.999498
[truncated: 8,718 more rows]

## Sheet: ejtk_8_for_all_tested
	gene_name	caste	rhy	Phase	Mean	Std_Dev	Tau	GammaP	Waveform	Period	Nadir	MaxLoc	MinLoc	Max	Min	Max_Amp	FC	IQR_FC	P	BF	empP	GammaBH
[truncated: 9,239 more rows]

[truncated: 1 more sheets: ejtk_8_nur_all_tested]
