# Supplementary material for: Time-course RNASeq of Camponotus floridanus forager and nurse ant brains indicate links between plasticity in the biological clock and behavioral division of labor
Source: BMC Genomics. 2022 Jan 15;23:57. doi: 10.1186/s12864-021-08282-x (PMC8760764; doi:10.1186/s12864-021-08282-x)
Supplement: Supplementary file 7 — Additional file 7. [file 12864_2021_8282_MOESM7_ESM.xls]

## Sheet: for24_nur8_all_clusters
	gene_name	for24nur8_cluster	blast_annotation	GOs	pfams	signalP	TMHMM	X2F	X4F	X6F	X8F	X10F	X12F	X14F	X16F	X18F	X20F	X22F	X24F	X2N	X4N	X6N	X8N	X10N	X12N	X14N	X16N	X18N	X20N	X22N	X24N
1	LOC105247762	1	protein phosphatase 1B isoform X2	GO:0000287|magnesium ion binding; GO:0004722|protein serine/threonine phosphatase activity; GO:0006470|protein dephosphorylation; GO:0030145|manganese ion binding	PF00481|Protein phosphatase 2C; PF07830|Protein serine/threonine phosphatase 2C, C-terminal domain	0	0	96.2948	86.4218	96.0214	75.8909	91.5859	92.5774	95.476	107.429	99.0679	111.957	110.649	124.643	84.4954	99.4789	107.1	86.3492	70.0739	90.635	106.384	95.6376	85.1644	97.3559	105.575	93.5777
2	LOC105247840	1	brefeldin A-inhibited guanine nucleotide-exchange protein 2	GO:0005086|ARF guanyl-nucleotide exchange factor activity; GO:0032012|regulation of ARF protein signal transduction	PF01369|Sec7 domain; PF16213|Dimerisation and cyclophilin-binding domain of Mon2; PF09324|Domain of unknown function (DUF1981); PF12783|Guanine nucleotide exchange factor in Golgi transport N-terminal	0	0	13.8098	14.2144	16.7614	14.1745	17.7847	17.2398	17.3582	17.9437	19.7061	18.9161	20.5532	22.85	14.2282	17.1095	17.5074	14.9504	9.64085	15.5706	16.3086	16.3874	12.8001	17.1275	16.715	15.0385
3	LOC105247958	1	dystrobrevin beta isoform X1	GO:0008270|zinc ion binding	PF09068|EF hand; PF09069|EF-hand; PF00569|Zinc finger, ZZ type	0	0	70.2227	66.2896	69.898	59.6686	67.8462	71.1037	75.0821	78.5344	77.8885	87.3475	87.4233	90.8283	75.884	77.7759	81.3013	70.1203	53.8041	68.8415	81.7105	79.2207	67.3304	81.6381	83.9385	78.0651
4	LOC105248059	1	cysteine-rich hydrophobic domain-containing protein 2	NA	PF10256|Golgin subfamily A member 7/ERF4 family	0	0	15.2619	12.6826	15.1407	11.9507	14.6587	12.7086	14.4822	18.7384	18.1185	21.7382	21.1012	22.7525	11.7442	14.9062	15.5911	11.9053	11.3134	12.334	16.9587	14.8457	11.8601	13.5793	19.0799	14.1706
5	LOC105248090	1	uncharacterized protein LOC105248090 isoform X1	GO:0004672|protein kinase activity; GO:0005524|ATP binding; GO:0006468|protein phosphorylation	PF00069|Protein kinase domain	0	0	66.3844	77.1961	89.9671	66.9953	92.1993	94.6538	92.6172	105.028	110.775	100.195	97.4435	108.199	71.2338	94.4331	95.5306	90.2378	54.2288	74.8038	96.8639	91.0603	68.8808	81.628	83.3926	77.3057
6	LOC105248199	1	trafficking kinesin-binding protein milt isoform X1	NA	PF12448|Kinesin associated protein; PF04849|HAP1 N-terminal conserved region	0	0	45.1744	50.7701	58.4558	49.2722	60.2591	62.0453	63.9907	67.0159	66.1189	67.0129	73.5785	77.2297	48.0971	57.5988	58.5749	48.7769	31.7504	51.8201	58.0369	55.1052	46.0788	55.6543	55.909	47.007
7	LOC105248275	1	protein Fe65 homolog isoform X2	GO:0001540|amyloid-beta binding; GO:0005515|protein binding	PF00640|Phosphotyrosine interaction domain (PTB/PID); PF00640|Phosphotyrosine interaction domain (PTB/PID)	0	0	53.2059	50.2594	70.6185	46.5011	63.5095	62.6196	70.6743	81.9277	81.0116	87.3642	91.3802	95.9965	50.8919	68.9644	68.9881	53.4311	31.1603	54.3966	70.5991	64.2681	44.9877	69.0464	73.6163	56.873
8	LOC105248348	1	uncharacterized protein LOC105248348	GO:0004930|G protein-coupled receptor activity; GO:0007186|G protein-coupled receptor signaling pathway; GO:0016021|integral component of membrane	PF00001|7 transmembrane receptor (rhodopsin family)	0	6	10.2186	11.4164	14.8844	10.4759	12.2347	13.8385	14.2675	16.1795	18.4484	18.5194	16.851	18.1048	11.3554	16.2341	13.9867	12.3697	5.41729	12.5561	15.6539	14.6575	10.0355	14.4049	12.5521	11.6801
9	LOC105248356	1	ets DNA-binding protein pokkuri	GO:0000122|negative regulation of transcription by RNA polymerase II; GO:0001709|cell fate determination; GO:0003700|DNA-binding transcription factor activity; GO:0005634|nucleus; GO:0043565|sequence-specific DNA binding; GO:0045596|negative regulation of cell differentiation	PF02198|Sterile alpha motif (SAM)/Pointed domain; PF00178|Ets-domain	0	0	77.6283	60.631	72.8518	60.0331	64.7518	66.2279	68.8759	73.9533	72.2797	79.1775	81.8892	83.3594	62.6654	76.5572	70.7958	53.4544	61.4894	65.859	72.7919	69.9949	62.4022	75.6724	75.1783	66.3056
10	LOC105248406	1	uncharacterized protein LOC105248406	NA	PF16066|Domain of unknown function (DUF4808)	0	1	4.34485	4.22721	5.4466	4.93828	5.38828	5.85816	6.68033	6.49587	7.77498	8.3459	6.63061	9.41364	4.31467	4.85885	5.92043	3.45109	1.75602	3.58071	4.99816	3.7447	3.76195	4.0007	4.80272	3.47014
11	LOC105248428	1	uncharacterized protein LOC105248428	GO:0003924|GTPase activity; GO:0005525|GTP binding	PF00071|Ras family	0	0	6.00108	6.21228	7.3341	6.18059	5.8828	6.97504	7.20682	8.03765	8.40301	9.0538	8.16144	8.13118	6.78835	8.41749	8.19296	7.27705	3.67527	7.30908	7.99697	7.86827	6.39327	7.94232	7.61588	7.61842
12	LOC105248456	1	disintegrin and metalloproteinase domain-containing protein 10	NA	PF00200|Disintegrin; PF13688|Metallo-peptidase family M12	0	1	6.56527	5.66196	8.22358	6.33312	8.98613	8.9717	9.05202	9.95135	11.4909	10.4806	10.2157	11.934	5.07668	6.85515	7.46723	5.85238	6.20733	5.23069	6.99559	6.60969	5.55954	6.64211	8.38112	7.50881
13	LOC105248496	1	uncharacterized protein LOC105248496 isoform X1	NA	NA	0	0	13.8148	12.1978	16.2961	12.6497	15.5371	15.369	16.2394	18.4548	18.4157	18.4663	20.9408	22.0915	13.9797	17.6067	15.6862	13.9297	9.04767	14.5009	16.9082	15.906	13.2251	17.5066	16.9825	13.9126
14	LOC105248571	1	LOW QUALITY PROTEIN: hemicentin-1	GO:0005515|protein binding	PF07679|Immunoglobulin I-set domain; PF07679|Immunoglobulin I-set domain; PF13927|Immunoglobulin domain; PF13927|Immunoglobulin domain; PF13927|Immunoglobulin domain; PF13927|Immunoglobulin domain; PF00041|Fibronectin type III domain	2	1	4.96531	4.95711	5.62568	4.20301	5.22683	5.27892	5.77964	7.78348	7.39599	7.76027	8.61332	9.1911	4.54818	6.65633	6.22948	5.10452	4.53892	5.73431	6.15071	5.83056	4.47539	6.47354	6.16114	5.29353
15	LOC105248609	1	protein tipE	NA	PF16972|Na+ channel auxiliary subunit TipE; PF16972|Na+ channel auxiliary subunit TipE	0	2	69.4614	62.6492	80.9805	59.9022	64.4584	74.0393	80.526	92.2872	89.3782	104.426	106.183	105.515	68.7493	79.0996	78.2774	58.9222	36.788	65.6029	82.4787	75.2209	61.5049	89.0542	78.1385	74.3419
16	LOC105248610	1	LOW QUALITY PROTEIN: uncharacterized protein LOC105248610	NA	NA	0	1	32.14	29.948	34.5492	31.639	33.8641	37.456	41.332	47.8595	45.6305	47.6616	51.3547	53.8147	29.2082	36.9648	37.2005	31.4152	26.1232	31.2061	38.8201	38.4289	30.4339	42.0712	40.194	37.4313
17	LOC105248632	1	GTP-binding protein Di-Ras2	GO:0003924|GTPase activity; GO:0005525|GTP binding; GO:0007165|signal transduction; GO:0016020|membrane	PF00071|Ras family	0	0	52.746	49.9747	57.7464	45.3675	60.7792	61.2249	63.0675	82.822	81.5481	88.6176	88.2125	95.3324	35.8451	60.9163	59.3837	46.2	33.787	46.822	60.0442	55.4287	38.7173	56.4944	62.3667	48.4294
18	LOC105248634	1	zinc finger protein 184-like	GO:0003676|nucleic acid binding	PF13912|C2H2-type zinc finger; PF00096|Zinc finger, C2H2 type; PF00096|Zinc finger, C2H2 type; PF00096|Zinc finger, C2H2 type	0	0	5.7847	5.4988	6.68089	6.2258	6.84368	6.48957	7.55461	8.63135	7.95549	9.50135	8.89087	10.2198	5.78595	7.45023	7.46497	6.30209	4.99139	6.48384	8.41849	7.36775	4.95605	7.36989	7.67202	5.94909
19	LOC105248679	1	calcineurin-binding protein cabin-1 isoform X1	GO:0006336|DNA replication-independent nucleosome assembly	NA	0	0	8.92575	11.289	12.0039	10.9122	13.0395	13.3464	14.298	15.446	14.8852	14.6585	14.0141	15.3901	12.9124	15.4219	15.4274	15.6034	7.77043	12.8873	15.4897	15.8255	10.8571	13.5771	13.5447	11.0313
20	LOC105248694	1	follistatin isoform X2	GO:0005515|protein binding	PF07648|Kazal-type serine protease inhibitor domain; PF07648|Kazal-type serine protease inhibitor domain; PF07648|Kazal-type serine protease inhibitor domain	0	0	3.27134	3.13093	4.08488	3.77628	4.12716	4.58001	4.29504	6.0823	5.63577	5.13241	6.46184	7.73815	4.55329	4.55904	5.44186	4.54814	3.06077	4.27768	6.56428	5.15674	4.13058	5.66827	5.33062	4.6377
21	LOC105248709	1	protein-tyrosine sulfotransferase	GO:0006478|peptidyl-tyrosine sulfation; GO:0008476|protein-tyrosine sulfotransferase activity	PF13469|Sulfotransferase family	0	1	23.1116	22.8563	21.3647	23.4589	26.2331	24.2031	25.099	28.4966	27.0644	28.4931	30.8253	32.4966	22.0281	25.922	24.7165	21.3374	17.1452	22.1022	23.9707	21.6335	21.7917	25.2185	24.8468	22.5868
22	LOC105248722	1	unconventional myosin-Va isoform X1	GO:0003774|motor activity; GO:0005515|protein binding; GO:0005524|ATP binding; GO:0016459|myosin complex	PF01843|DIL domain; PF00612|IQ calmodulin-binding motif; PF00612|IQ calmodulin-binding motif; PF00063|Myosin head (motor domain)	0	0	35.7542	34.7975	44.1998	33.4462	40.8024	44.4934	46.5119	47.9854	50.4644	53.6837	54.237	54.6615	36.8478	41.6229	43.5994	37.5164	21.8719	35.5055	44.8271	42.7147	35.6935	43.9912	43.8872	40.531
23	LOC105248809	1	serine/threonine-protein phosphatase 2B catalytic subunit 2 isoform X4	GO:0016787|hydrolase activity	PF00149|Calcineurin-like phosphoesterase	0	0	69.1949	69.0231	83.4431	56.1226	74.8321	83.4154	84.847	101.042	101.109	100.937	105.345	114.949	63.1645	84.7436	79.6776	69.0318	33.5912	63.7905	82.3498	74.9169	49.5231	82.0052	74.0379	56.7441
24	LOC105248820	1	uncharacterized protein LOC105248820 isoform X1	NA	PF00017|SH2 domain	0	0	30.0971	33.9408	42.5378	33.0361	37.9081	40.4238	46.2033	46.8001	48.3499	51.0584	51.6468	58.7698	34.5991	43.6504	42.2356	33.8205	19.3945	34.7925	43.161	41.2578	34.1814	44.3672	40.2303	37.1285
25	LOC105248879	1	leucine-rich repeat and immunoglobulin-like domain-containing nogo receptor-interacting protein 2 isoform X2	GO:0005515|protein binding	PF13855|Leucine rich repeat; PF13855|Leucine rich repeat; PF13855|Leucine rich repeat; PF13927|Immunoglobulin domain	1	2	34.1026	30.8058	32.4318	32.8534	29.7809	31.6935	34.5047	34.4361	35.4006	36.2166	34.9157	36.6412	30.4816	33.282	35.1214	31.3387	24.6967	32.23	33.1143	32.6513	30.6662	35.4202	31.1677	32.822
26	LOC105248921	1	puratrophin-1 isoform X1	GO:0005089|Rho guanyl-nucleotide exchange factor activity; GO:0035023|regulation of Rho protein signal transduction	PF00621|RhoGEF domain	0	0	15.8573	14.4115	17.645	14.327	15.8859	19.4985	18.4603	18.4676	19.189	18.7993	19.9538	21.2547	15.1682	17.3323	17.9108	15.3372	10.6069	15.6534	18.2243	16.7253	14.5505	17.9146	17.1049	15.06
27	LOC105248930	1	prolyl 4-hydroxylase subunit alpha-2	GO:0004656|procollagen-proline 4-dioxygenase activity; GO:0005783|endoplasmic reticulum; GO:0016702|oxidoreductase activity, acting on single donors with incorporation of molecular oxygen, incorporation of two atoms of oxygen; GO:0055114|oxidation-reduction process	PF08336|Prolyl 4-Hydroxylase alpha-subunit, N-terminal region; PF13640|2OG-Fe(II) oxygenase superfamily	2	0	21.8087	20.4382	24.4012	21.7482	22.3829	24.4356	28.822	27.1407	26.2559	28.4482	30.1443	29.3005	19.6649	22.6562	24.1337	22.5482	11.3252	20.1769	24.1243	22.9771	17.853	22.8035	25.2848	19.9102
28	LOC105248960	1	arfGAP with SH3 domain, ANK repeat and PH domain-containing protein isoform X4	GO:0005096|GTPase activator activity; GO:0005515|protein binding	PF01412|Putative GTPase activating protein for Arf; PF00169|PH domain; PF16746|BAR domain of APPL family; PF12796|Ankyrin repeats (3 copies); PF00018|SH3 domain	0	0	18.4359	17.1767	20.5806	15.291	22.529	23.8267	24.6596	32.2468	29.2523	30.9715	36.5131	38.2095	17.146	21.7928	23.9837	18.171	6.32824	16.7989	25.5931	22.6051	14.238	22.1645	24.2159	16.7764
29	LOC105249030	1	(E3-independent) E2 ubiquitin-conjugating enzyme UBE2O	NA	PF00179|Ubiquitin-conjugating enzyme	0	0	28.0553	28.7246	34.1935	30.2617	41.0569	38.146	36.7699	44.4104	44.2881	42.0443	48.0951	48.5218	29.7186	36.2215	39.5985	33.753	19.5014	31.6607	38.1631	34.5349	25.1327	32.5727	36.4561	27.2868
30	LOC105249041	1	F-box only protein 5	GO:0005515|protein binding	PF00646|F-box domain	0	0	3.99904	4.4662	3.8525	3.2516	3.87938	3.44162	3.57138	5.14424	4.47922	5.46412	5.29749	5.76438	4.04951	4.70758	4.97187	3.67575	2.72734	4.03392	4.88928	4.90459	4.18891	4.71596	5.30973	4.79819
31	LOC105249099	1	mediator of RNA polymerase II transcription subunit 1	GO:0003712|transcription coregulator activity; GO:0006357|regulation of transcription by RNA polymerase II; GO:0016592|mediator complex	PF10744|Mediator of RNA polymerase II transcription subunit 1	0	0	8.05748	7.17941	8.76403	6.53682	9.3163	9.31514	9.98024	11.6201	10.9486	12.0817	14.0345	14.113	7.21699	8.95097	9.04708	7.5802	3.55705	7.35715	9.9636	8.97754	6.48748	9.08483	9.31745	7.47482
32	LOC105249156	1	dual specificity protein phosphatase 15 isoform X1	GO:0008138|protein tyrosine/serine/threonine phosphatase activity; GO:0016311|dephosphorylation	PF00782|Dual specificity phosphatase, catalytic domain	0	0	45.6372	46.5058	49.9002	40.9466	46.8369	50.1304	53.8048	52.5031	53.9534	53.397	52.055	52.4355	50.1547	56.9959	53.2932	51.7301	41.9089	50.821	52.1215	53.1588	49.2625	53.4831	52.1607	51.8084
33	LOC105249160	1	gamma-aminobutyric acid type B receptor subunit 2	GO:0004965|G protein-coupled GABA receptor activity; GO:0007186|G protein-coupled receptor signaling pathway; GO:0016021|integral component of membrane	PF00003|7 transmembrane sweet-taste receptor of 3 GCPR; PF01094|Receptor family ligand binding region	0	6	14.8157	15.0661	17.8216	15.6937	17.3357	19.8443	22.0571	24.6245	24.895	25.6525	23.9199	27.011	15.9406	19.6869	19.9903	18.6174	15.7061	17.1331	22.1992	21.0445	14.6499	20.5895	20.5194	17.8766
34	LOC105249329	1	SET and MYND domain-containing protein 4 isoform X1	GO:0005515|protein binding	PF00856|SET domain	0	1	3.65624	4.23894	3.25767	2.62601	3.52995	3.24517	3.91422	4.5488	4.30877	5.02614	4.8614	4.24121	2.8306	4.22949	4.06175	4.53141	3.13924	3.49954	4.41808	4.41051	3.53338	4.13897	5.05569	3.77641
35	LOC105249380	1	restin homolog isoform X5	NA	PF16641|CLIP1 zinc knuckle; PF16641|CLIP1 zinc knuckle; PF01302|CAP-Gly domain; PF01302|CAP-Gly domain	0	0	47.3817	47.107	54.4948	43.5437	46.9943	50.1628	51.4584	58.0489	52.7905	59.7559	59.3682	61.1548	49.7839	55.2754	55.0875	53.3848	39.1576	47.6737	60.8031	55.6796	51.5659	59.4502	60.685	58.6019
36	LOC105249479	1	metabotropic glutamate receptor 8 isoform X2	GO:0004930|G protein-coupled receptor activity; GO:0007186|G protein-coupled receptor signaling pathway; GO:0016021|integral component of membrane	PF01094|Receptor family ligand binding region; PF00003|7 transmembrane sweet-taste receptor of 3 GCPR; PF07562|Nine Cysteines Domain of family 3 GPCR	1	7	8.68466	9.29252	10.2837	9.42608	13.7935	13.221	12.8235	17.1279	16.229	17.4316	18.3133	21.8422	11.042	14.2971	16.0122	12.4167	3.54769	11.4719	16.7372	13.6401	9.67778	14.3237	14.9065	8.10986
37	LOC105249506	1	uncharacterized protein LOC105249506 isoform X1	NA	NA	0	0	25.6123	25.4595	30.1094	25.8829	29.6293	28.9344	31.4962	39.8295	36.5947	38.7462	42.9424	45.1723	28.6591	34.2653	35.755	30.9739	15.4684	30.0873	38.2419	35.3545	25.6441	35.691	36.223	29.4887
38	LOC105249530	1	neuralized-like protein 4	NA	PF07177|Neuralized; PF07177|Neuralized; PF07177|Neuralized; PF07177|Neuralized; PF07177|Neuralized; PF07177|Neuralized	0	0	20.0326	20.8555	21.46	18.2725	20.6217	20.2632	21.6506	24.0149	23.9979	25.9162	25.4682	27.7804	19.4594	21.9811	23.0259	19.8365	14.4814	19.7252	22.967	21.0163	17.9152	23.0181	23.187	21.8126
39	LOC105249671	1	serine/threonine-protein kinase PAK 3	GO:0004672|protein kinase activity; GO:0005524|ATP binding; GO:0006468|protein phosphorylation	PF00069|Protein kinase domain; PF00786|P21-Rho-binding domain	0	0	8.78817	8.18063	9.09764	7.84485	9.45935	8.66085	10.0602	9.78566	9.844	10.2758	11.4501	10.3469	9.09068	9.06606	10.291	8.14798	7.17399	9.93135	9.93711	8.43426	8.38152	9.80129	9.98682	8.62829
40	LOC105249722	1	ankyrin repeat domain-containing protein 13C isoform X3	NA	PF11904|GPCR-chaperone; PF12796|Ankyrin repeats (3 copies)	0	0	37.4872	38.7051	39.834	36.0207	38.5735	39.9199	42.3325	44.1987	40.9966	43.8224	47.8551	45.0094	40.1309	45.7032	44.48	42.5779	30.7234	40.3304	48.8635	47.4209	39.6694	45.0971	45.73	42.5537
41	LOC105249757	1	glycogen-binding subunit 76A	GO:0005515|protein binding	PF03370|Carbohydrate/starch-binding module (family 21)	0	0	7.58958	7.66874	9.15618	7.0597	9.31829	8.67797	9.75663	11.3333	12.9005	12.0286	10.6323	12.7004	7.00759	10.4343	9.3436	7.8318	3.16026	7.46696	9.6456	7.95892	5.39992	8.74194	8.71203	5.86606
42	LOC105249831	1	WW domain-binding protein 4	GO:0000398|mRNA splicing, via spliceosome; GO:0005515|protein binding; GO:0008270|zinc ion binding	PF00397|WW domain; PF06220|U1 zinc finger	0	0	84.2033	79.182	95.0642	69.3886	83.3449	85.8273	83.7984	108.162	96.3805	110.496	116.773	106.857	83.7419	103.041	98.1543	89.7377	66.9811	85.2161	114.51	102.182	94.0091	105.967	110.826	107.524
43	LOC105249853	1	cysteine-rich motor neuron 1 protein isoform X1	GO:0004867|serine-type endopeptidase inhibitor activity; GO:0005520|insulin-like growth factor binding; GO:0005576|extracellular region	PF02822|Antistasin family; PF02822|Antistasin family; PF02822|Antistasin family; PF00093|von Willebrand factor type C domain; PF00093|von Willebrand factor type C domain; PF00219|Insulin-like growth factor binding protein	2	1	53.5348	48.4271	56.3952	46.0868	47.203	46.0918	56.0613	63.2027	58.4679	71.4624	70.9029	73.781	46.6496	57.5322	57.3944	47.385	27.8653	47.3664	56.0967	54.0329	39.2179	61.4842	58.1796	49.5572
44	LOC105250010	1	tyrosine-protein kinase Drl isoform X1	GO:0004672|protein kinase activity; GO:0006468|protein phosphorylation	PF02019|WIF domain; PF07714|Protein tyrosine kinase	0	2	6.00775	6.07133	7.91374	6.18263	7.92739	7.62175	7.54084	10.0344	9.75999	9.46659	9.83361	10.824	6.26605	8.69261	8.58679	7.75932	3.04146	7.36237	7.27819	8.00712	4.84365	8.24556	7.09925	6.50283
45	LOC105250025	1	protein hu-li tai shao isoform X5	NA	PF00596|Class II Aldolase and Adducin N-terminal domain	0	0	95.0057	83.966	100.273	81.2706	88.8968	91.3352	99.3214	101.354	96.4869	104.356	105.922	107.288	82.2203	95.5731	92.5359	86.0461	72.3754	82.6256	104.618	95.6657	81.1309	102.059	100.392	97.6392
46	LOC105250073	1	zinc finger protein 84	GO:0003676|nucleic acid binding	PF13912|C2H2-type zinc finger; PF13912|C2H2-type zinc finger; PF13912|C2H2-type zinc finger; PF00096|Zinc finger, C2H2 type; PF00096|Zinc finger, C2H2 type; PF00096|Zinc finger, C2H2 type; PF00096|Zinc finger, C2H2 type; PF00096|Zinc finger, C2H2 type	0	0	9.38547	11.3738	12.566	11.0021	14.4267	13.2148	12.553	13.9653	14.1171	15.7346	15.6889	17.403	10.6116	12.1225	12.2995	12.769	8.22421	11.8073	13.1965	12.3916	9.83795	12.1786	11.8101	10.9169
47	LOC105250089	1	probable Ras GTPase-activating protein isoform X4	GO:0043087|regulation of GTPase activity	PF00168|C2 domain; PF12004|Domain of unknown function (DUF3498); PF00616|GTPase-activator protein for Ras-like GTPase	0	0	34.2652	39.338	46.2065	35.5443	45.769	48.8184	51.1197	52.2408	55.4004	54.762	59.7394	60.4464	38.2134	48.1815	45.526	40.0234	15.5538	38.8866	46.3692	44.6101	28.8978	46.8188	42.0923	34.4534
48	LOC105250096	1	zinc finger CCCH domain-containing protein 11A isoform X1	NA	PF15663|Zinc-finger containing family	0	0	10.7626	11.4007	13.9514	11.442	14.888	13.6613	14.3371	19.6942	18.944	19.0705	20.178	19.6464	10.7621	14.3817	14.0797	10.279	6.49411	11.1214	14.224	12.0701	9.87007	13.1115	13.7563	11.0864
49	LOC105250132	1	uncharacterized protein LOC105250132 isoform X1	NA	PF12394|Protein FAM135; PF05057|Putative serine esterase (DUF676)	0	0	10.3741	7.76775	8.85923	7.36372	9.47256	9.90314	12.0208	13.1579	12.425	17.4748	18.0148	17.8643	6.66537	9.55535	9.50491	7.84912	4.96114	7.24282	9.27615	9.03943	5.55785	10.1647	9.65499	7.4237
50	LOC105250180	1	chromodomain-helicase-DNA-binding protein 1 isoform X3	GO:0005524|ATP binding	PF00176|SNF2 family N-terminal domain; PF00271|Helicase conserved C-terminal domain; PF13907|Domain of unknown function (DUF4208); PF18375|CDH1/2 SANT-Helical linker 1; PF00385|Chromo (CHRromatin Organisation MOdifier) domain; PF00385|Chromo (CHRromatin Organisation MOdifier) domain	0	0	27.1649	26.8192	28.8137	25.2681	28.567	29.3778	28.972	32.391	31.861	30.9081	29.9376	31.0129	24.8012	29.9966	30.3178	29.0025	22.9469	25.7051	31.0266	29.5235	26.9773	28.4616	31.153	28.5914
51	LOC105250271	1	SAP30-binding protein	GO:0006355|regulation of transcription, DNA-templated	PF07818|HCNGP-like protein	0	0	51.756	43.0304	51.2462	44.0464	48.4208	49.1233	47.4281	53.0773	51.6959	57.4006	57.2532	58.9018	39.6389	52.3271	47.9482	44.2973	42.3072	52.6607	50.5167	48.1498	41.8457	53.7183	57.5381	54.9561
52	LOC105250414	1	leishmanolysin-like peptidase isoform X1	GO:0004222|metalloendopeptidase activity; GO:0006508|proteolysis; GO:0007155|cell adhesion; GO:0016020|membrane	PF01457|Leishmanolysin	0	1	17.8199	21.5331	22.9071	21.5433	23.1295	22.2516	24.8173	26.326	26.9076	26.3115	26.8681	33.4293	23.9668	26.6109	27.6913	23.4266	13.8998	22.1569	28.0445	25.5563	22.0038	26.6552	29.5553	20.506
53	LOC105250506	1	vacuolar protein sorting-associated protein 26B-like	GO:0006886|intracellular protein transport	PF03643|Vacuolar protein sorting-associated protein 26	0	0	29.1629	27.4997	30.9449	29.756	33.3146	31.3601	34.6985	39.6489	35.6716	38.6501	40.9674	37.9217	25.0808	29.6613	32.7865	27.8379	20.5866	29.4117	35.4814	32.6883	28.1707	35.3135	36.3249	28.0916
54	LOC105250712	1	transcription initiation factor TFIID subunit 1	GO:0005515|protein binding	PF00439|Bromodomain; PF00439|Bromodomain; PF15288|Zinc knuckle; PF12157|Protein of unknown function (DUF3591); PF09247|TATA box-binding protein binding	0	0	16.2729	17.2309	16.9141	15.3992	17.6606	17.7103	17.9356	19.977	19.95	20.6029	21.1847	21.3759	17.7754	19.0022	19.5204	19.3714	12.7529	17.1711	19.8222	19.3659	16.4531	18.8791	19.1574	18.9494
55	LOC105250715	1	DNA-directed RNA polymerase II subunit RPB1	GO:0003677|DNA binding; GO:0003899|DNA-directed 5'-3' RNA polymerase activity; GO:0005665|RNA polymerase II, core complex; GO:0006366|transcription by RNA polymerase II	PF00623|RNA polymerase Rpb1, domain 2; PF05000|RNA polymerase Rpb1, domain 4; PF04983|RNA polymerase Rpb1, domain 3; PF04992|RNA polymerase Rpb1, domain 6; PF04997|RNA polymerase Rpb1, domain 1; PF04990|RNA polymerase Rpb1, domain 7; PF04998|RNA polymerase Rpb1, domain 5; PF05001|RNA polymerase Rpb1 C-terminal repeat; PF05001|RNA polymerase Rpb1 C-terminal repeat; PF05001|RNA polymerase Rpb1 C-te…	0	0	16.527	20.9564	21.0675	20.9118	27.8943	25.3592	24.9578	26.9099	27.6765	26.269	28.5913	30.4405	20.2012	23.9844	24.7326	22.8144	10.7434	21.5515	26.2659	24.0087	16.5925	20.851	21.6504	17.2207
56	LOC105250791	1	E3 ubiquitin-protein ligase MSL2 isoform X1	GO:0061630|ubiquitin protein ligase activity; GO:0072487|MSL complex	PF16682|CXC domain of E3 ubiquitin-protein ligase MSL2; PF16685|zinc RING finger of MSL2	3	0	6.16549	6.0727	6.41663	5.99744	6.7015	6.36305	7.37086	8.32425	7.92473	9.19096	8.34768	7.50642	5.53611	6.55993	7.84698	5.45714	6.15018	7.58745	7.46263	6.52049	6.13672	7.35017	7.84488	6.46676
57	LOC105250800	1	protogenin isoform X2	GO:0005515|protein binding	PF13927|Immunoglobulin domain; PF07679|Immunoglobulin I-set domain; PF07679|Immunoglobulin I-set domain; PF00041|Fibronectin type III domain; PF00041|Fibronectin type III domain; PF00041|Fibronectin type III domain; PF00041|Fibronectin type III domain	2	1	9.91751	11.2942	13.2342	10.6722	13.9982	14.6877	16.0206	18.222	20.0113	18.7144	18.7551	21.1978	11.8602	15.6665	16.8532	13.6492	4.26813	12.83	17.1594	16.2043	9.56239	14.0434	15.0934	9.86516
58	LOC105250808	1	integrator complex subunit 6	NA	PF13519|von Willebrand factor type A domain; PF15300|INTS6/SAGE1/DDX26B/CT45 C-terminus	0	0	11.6531	12.194	13.2139	12.2939	14.2676	15.9292	14.5447	15.9202	15.041	16.3282	19.984	18.3042	12.0374	14.0315	14.2007	11.0421	7.70065	11.8515	14.9692	13.3858	11.7872	14.7075	14.4294	11.1593
59	LOC105250867	1	dual specificity tyrosine-phosphorylation-regulated kinase 2	GO:0004672|protein kinase activity; GO:0005524|ATP binding; GO:0006468|protein phosphorylation	PF00069|Protein kinase domain	0	0	3.8344	3.48116	4.29367	2.65772	5.18482	5.42289	5.85551	8.30588	8.51158	8.11446	9.2144	9.34241	2.88448	5.06833	6.02431	3.63716	1.88063	3.31067	5.53047	4.52643	2.3878	5.21225	5.64242	2.64448
60	LOC105250904	1	neural cell adhesion molecule 2 isoform X1	GO:0005515|protein binding	PF00041|Fibronectin type III domain; PF08205|CD80-like C2-set immunoglobulin domain; PF08205|CD80-like C2-set immunoglobulin domain; PF13927|Immunoglobulin domain; PF07686|Immunoglobulin V-set domain	1	1	17.322	16.1404	19.0265	16.9355	18.7854	17.3881	20.8502	26.4591	23.9287	26.087	26.7594	30.16	16.4683	21.7003	22.8466	17.3642	11.9167	17.6867	22.2555	20.904	16.7278	22.4277	24.1681	19.379
61	LOC105250956	1	pikachurin	NA	PF00008|EGF-like domain; PF02210|Laminin G domain; PF02210|Laminin G domain; PF00054|Laminin G domain	1	0	11.0502	11.6493	14.9471	10.7336	16.723	16.3438	16.1355	23.0969	21.2395	22.585	23.9859	26.6796	10.6923	16.6575	18.1035	12.686	4.99742	12.4104	17.0831	14.2687	9.45509	15.6354	17.941	10.8744
62	LOC105251017	1	JNK-interacting protein 1 isoform X4	GO:0005515|protein binding	PF14604|Variant SH3 domain; PF00640|Phosphotyrosine interaction domain (PTB/PID)	0	0	82.7683	75.7729	83.13	72.454	73.9719	80.769	81.2923	82.8299	81.9076	87.9603	88.4048	91.5559	80.3677	86.402	86.0059	76.7819	61.5208	77.2821	85.4828	79.7425	75.9166	88.8928	86.7011	80.0499
63	LOC105251108	1	casein kinase I isoform X2	GO:0004674|protein serine/threonine kinase activity; GO:0005524|ATP binding; GO:0006468|protein phosphorylation	PF12605|Casein kinase 1 gamma C terminal; PF00069|Protein kinase domain	0	0	15.7346	13.9526	18.1036	11.2296	17.6628	18.5172	21.9016	29.8259	27.3929	29.1213	31.2123	33.7468	12.4138	20.0186	18.8105	13.4199	5.9372	13.4601	20.778	17.8619	11.3382	19.2867	19.8778	12.6494
64	LOC105251133	1	guanine nucleotide-binding protein G(I)/G(S)/G(T) subunit beta-1	GO:0005515|protein binding; GO:0007165|signal transduction	PF00400|WD domain, G-beta repeat; PF00400|WD domain, G-beta repeat; PF00400|WD domain, G-beta repeat; PF00400|WD domain, G-beta repeat; PF00400|WD domain, G-beta repeat; PF00400|WD domain, G-beta repeat	0	0	62.8086	59.8868	83.909	54.8029	75.8682	81.5953	85.6069	106.452	101.097	106.749	109.451	124.418	58.5832	81.4853	78.3362	64.2114	36.1505	66.2971	89.5419	81.4157	55.9017	89.2655	87.8642	64.6491
65	LOC105251328	1	calexcitin-2	GO:0005509|calcium ion binding	PF13202|EF hand	0	0	377.008	466.853	472.045	419.727	437.902	442.186	473.097	500.695	515.394	477.584	507.829	517.044	356.384	423.084	413.407	349.669	237.107	432.893	421.814	445.174	345.65	431.961	375.051	361.925
66	LOC105251369	1	helicase domino isoform X5	GO:0005524|ATP binding	PF00176|SNF2 family N-terminal domain; PF07529|HSA; PF00271|Helicase conserved C-terminal domain	0	0	20.4548	23.6639	27.3421	22.8648	31.7697	31.52	29.8147	33.8948	35.5795	34.4839	37.9025	40.7542	24.9542	30.4293	31.2437	30.7584	11.9687	26.1259	32.035	30.737	19.5257	28.2897	28.8226	21.4277
67	LOC105251400	1	vesicular glutamate transporter 1	GO:0005887|integral component of plasma membrane; GO:0055085|transmembrane transport	PF07690|Major Facilitator Superfamily	0	9	10.8757	14.986	16.0198	12.7515	18.87	16.9103	19.1947	21.7287	23.6236	23.6204	23.2739	29.2561	12.4249	16.641	18.9554	14.3286	4.08996	13.0316	18.5886	15.2409	8.5012	13.7419	15.2882	9.11487
68	LOC105251500	1	RAC-beta serine/threonine-protein kinase B	GO:0004674|protein serine/threonine kinase activity; GO:0005524|ATP binding; GO:0006468|protein phosphorylation	PF00169|PH domain; PF00069|Protein kinase domain; PF00433|Protein kinase C terminal domain	0	0	34.153	35.344	41.2671	33.1393	41.5226	43.2092	41.2008	47.8215	43.9557	45.6983	48.0719	47.653	36.7925	43.7096	44.0857	36.9756	23.3872	40.0652	45.4825	40.3488	35.3807	39.7594	44.0789	36.0504
69	LOC105251553	1	serine/threonine-protein phosphatase PP1-beta catalytic subunit isoform X1	GO:0016787|hydrolase activity	PF00149|Calcineurin-like phosphoesterase; PF16891|Serine-threonine protein phosphatase N-terminal domain	0	0	371.821	320.38	386.495	300.006	302.43	349.116	332.73	368.344	401.039	396.604	407.783	411.779	308.827	416.472	398.153	309.731	298.767	356.171	362.241	339.899	264.009	372.744	360.829	363.219
70	LOC105251561	1	receptor-type tyrosine-protein phosphatase kappa	GO:0004725|protein tyrosine phosphatase activity; GO:0006470|protein dephosphorylation	PF00102|Protein-tyrosine phosphatase; PF00102|Protein-tyrosine phosphatase	0	0	3.42268	3.54674	4.28662	3.38342	4.76199	5.51573	4.13349	6.04951	6.46087	5.59014	7.54477	6.00477	2.83815	3.93457	4.13941	3.61628	1.13754	2.936	3.81008	3.48793	1.82594	3.61188	4.14023	2.94664
71	LOC105251577	1	glypican-6 isoform X1	GO:0009966|regulation of signal transduction; GO:0046658|anchored component of plasma membrane; GO:0062023|collagen-containing extracellular matrix	PF01153|Glypican	2	1	30.1548	31.8015	33.2708	29.6357	32.9547	29.5272	37.0139	38.779	41.6933	40.4414	37.5847	40.3217	27.0385	34.2243	35.6219	27.2348	14.8254	29.9827	34.5358	31.685	25.8233	31.9289	32.7191	26.569
72	LOC105251588	1	gamma-1-syntrophin isoform X1	GO:0005198|structural molecule activity; GO:0005515|protein binding	PF00595|PDZ domain	0	0	32.6436	36.2914	34.0716	37.434	34.3955	35.0665	40.6786	42.3276	44.4822	48.0174	42.2997	51.4812	36.8475	38.866	43.9917	36.4185	24.0141	36.9536	41.5864	42.3099	34.8804	41.7858	42.4266	37.2305
73	LOC105251676	1	dipeptidyl aminopeptidase-like protein 6 isoform X1	GO:0006508|proteolysis; GO:0008236|serine-type peptidase activity	PF00930|Dipeptidyl peptidase IV (DPP IV) N-terminal region; PF00326|Prolyl oligopeptidase family	0	1	10.0549	10.5726	12.8059	11.1938	12.4761	13.2399	13.389	13.9378	14.2784	14.1199	14.1748	15.7988	11.8275	11.9255	13.1849	12.3806	4.81009	10.5038	12.3801	12.2598	8.81782	11.847	11.9881	9.35026
74	LOC105251772	1	neo-calmodulin isoform X3	GO:0005509|calcium ion binding; GO:0019722|calcium-mediated signaling	PF13499|EF-hand domain pair; PF13499|EF-hand domain pair	0	0	34.5296	38.9725	46.5022	39.3873	50.78	57.4874	61.0204	68.218	74.7431	74.0509	71.4025	84.1371	33.619	45.7917	52.2692	39.8855	12.8774	36.3817	50.1686	46.1851	30.389	45.9819	46.3312	28.3088
75	LOC105251775	1	paired amphipathic helix protein Sin3a isoform X4	GO:0003714|transcription corepressor activity; GO:0006355|regulation of transcription, DNA-templated; GO:0016580|Sin3 complex	PF02671|Paired amphipathic helix repeat; PF02671|Paired amphipathic helix repeat; PF02671|Paired amphipathic helix repeat; PF16879|C-terminal domain of Sin3a protein; PF08295|Sin3 family co-repressor	0	0	13.3084	13.7525	16.5228	12.7901	19.0317	17.9618	17.6549	20.7492	21.1006	20.2071	22.9684	25.0281	13.7539	17.0808	18.2498	15.0072	12.0765	14.758	20.1959	17.8805	13.6385	17.0607	19.266	14.0485
76	LOC105252079	1	tyrosine-protein kinase Src64B isoform X1	GO:0004672|protein kinase activity; GO:0005515|protein binding; GO:0006468|protein phosphorylation	PF07714|Protein tyrosine kinase; PF00017|SH2 domain; PF00018|SH3 domain	0	0	34.7707	35.4636	44.1909	30.1357	40.3914	39.497	41.3909	47.2458	49.2847	50.753	50.5986	55.7634	28.8563	42.1619	41.9044	30.7311	13.768	34.69	41.9648	37.1253	26.1726	38.1783	39.6356	29.0947
77	LOC105252111	1	ras GTPase-activating protein-binding protein 2 isoform X2	GO:0003676|nucleic acid binding	PF02136|Nuclear transport factor 2 (NTF2) domain; PF00076|RNA recognition motif. (a.k.a. RRM, RBD, or RNP domain)	0	0	15.4169	19.2033	21.643	19.6121	26.1831	25.2596	24.3007	27.6985	29.804	28.3856	29.0606	33.7456	18.2165	23.0165	26.8902	22.0565	7.27394	21.7938	27.9994	25.2993	14.8055	22.5063	22.5118	15.804
78	LOC105252126	1	high-affinity choline transporter 1	GO:0016020|membrane; GO:0022857|transmembrane transporter activity; GO:0055085|transmembrane transport	PF00474|Sodium:solute symporter family	0	13	59.2097	60.0213	76.357	62.8597	77.5943	81.6292	102.264	116.762	110.698	124.137	114.089	146.152	53.229	80.6251	84.5781	54.34	19.1067	55.088	79.8467	78.022	52.7114	78.0642	83.6023	51.5563
79	LOC105252154	1	cyclin-dependent kinase 5 activator 1	GO:0016533|protein kinase 5 complex; GO:0061575|cyclin-dependent protein serine/threonine kinase activator activity	PF03261|Cyclin-dependent kinase 5 activator protein	0	0	45.5873	42.6302	57.7504	44.4295	55.7632	58.4932	66.9645	75.8764	79.5893	87.1569	88.9454	101.529	41.8404	62.7353	63.6578	47.8106	34.2332	51.0689	63.564	55.4949	30.9519	62.1301	62.5105	48.3809
80	LOC105252184	1	ETS-like protein pointed isoform X1	GO:0003700|DNA-binding transcription factor activity; GO:0005634|nucleus; GO:0006355|regulation of transcription, DNA-templated; GO:0043565|sequence-specific DNA binding	PF02198|Sterile alpha motif (SAM)/Pointed domain; PF00178|Ets-domain	0	0	23.4564	24.9353	27.7083	22.37	25.797	32.7169	34.7299	32.3536	32.4936	36.4814	38.0409	37.9794	23.6273	29.0889	28.6382	22.841	11.3355	22.0999	28.4692	26.0109	19.5827	30.4597	26.567	24.0386
81	LOC105252218	1	solute carrier family 35 member F2	GO:0016021|integral component of membrane; GO:0022857|transmembrane transporter activity; GO:0055085|transmembrane transport	PF06027|Solute carrier family 35	0	7	27.7081	32.2648	29.2283	32.9225	31.016	33.0356	33.8877	34.7678	34.0082	35.9578	33.2384	36.718	32.3298	31.9833	33.1409	33.0384	25.8912	34.984	36.0984	33.0037	27.4955	32.7363	35.5258	29.4697
82	LOC105252288	1	putative peptidyl-prolyl cis-trans isomerase dodo	GO:0003755|peptidyl-prolyl cis-trans isomerase activity; GO:0005515|protein binding	PF00639|PPIC-type PPIASE domain; PF00397|WW domain	0	0	128.358	131.317	135.699	128.98	134.967	135.437	135.061	141.957	144.655	148.429	139.841	158.365	130.506	155.716	153.081	133.655	82.1469	144.011	136.934	135.327	108.018	131.045	136.724	109.646
83	LOC105252301	1	sprouty-related, EVH1 domain-containing protein 2 isoform X1	GO:0007275|multicellular organism development; GO:0009966|regulation of signal transduction; GO:0016020|membrane	PF00568|WH1 domain; PF05210|Sprouty protein (Spry)	0	0	21.5136	23.6437	28.5456	22.6205	32.7809	29.6143	35.7454	40.7547	41.4514	37.8119	39.9311	43.6212	21.2847	30.1023	30.4257	24.8633	11.1172	25.4932	33.4984	30.0679	23.1051	29.0346	31.33	20.1473
84	LOC105252395	1	tyrosine-protein phosphatase 10D isoform X3	GO:0004725|protein tyrosine phosphatase activity; GO:0005515|protein binding; GO:0006470|protein dephosphorylation	PF00041|Fibronectin type III domain; PF00041|Fibronectin type III domain; PF00041|Fibronectin type III domain; PF00041|Fibronectin type III domain; PF00041|Fibronectin type III domain; PF00041|Fibronectin type III domain; PF00041|Fibronectin type III domain; PF00041|Fibronectin type III domain; PF00041|Fibronectin type III domain; PF00102|Protein-tyrosine phosphatase	1	1	15.3304	17.5059	21.2963	15.7411	25.3666	25.4596	24.268	30.26	29.1583	28.9348	32.2843	34.4128	15.6999	21.4556	22.6101	20.0613	7.43604	18.1445	23.4305	22.1248	13.804	21.2379	21.8299	15.1024
85	LOC105252449	1	uncharacterized protein LOC105252449	NA	NA	0	0	7.00686	7.45982	8.20258	6.84551	7.74843	7.70765	8.54195	9.96049	9.06744	10.3274	10.5816	10.8267	7.25266	8.82824	8.18769	7.39164	5.15564	7.31507	8.57375	8.38112	7.29005	9.67884	9.75318	8.55735
86	LOC105252463	1	homeobox protein 5 isoform X1	GO:0003676|nucleic acid binding; GO:0004842|ubiquitin-protein transferase activity; GO:0030014|CCR4-NOT complex	PF14570|RING/Ubox like zinc-binding domain; PF00076|RNA recognition motif. (a.k.a. RRM, RBD, or RNP domain)	0	0	43.8592	59.57	61.2345	58.8475	72.8225	77.0862	70.9464	77.2591	75.1769	75.2639	77.5256	77.4475	60.9458	66.9996	70.02	74.0407	33.7043	63.1829	73.1729	70.3398	53.2228	65.6943	63.6703	58.2641
87	LOC105252524	1	serine/threonine-protein kinase GG21441 isoform X1	GO:0004672|protein kinase activity; GO:0005524|ATP binding; GO:0006468|protein phosphorylation; GO:0035556|intracellular signal transduction	PF03607|Doublecortin; PF03607|Doublecortin; PF00069|Protein kinase domain	0	0	13.5205	14.8992	17.5505	14.3216	18.5759	16.8163	18.551	18.9566	19.9479	20.3539	22.0906	21.5047	12.8281	17.3125	18.5806	16.1327	7.60626	14.6249	17.9976	16.2091	12.7787	15.494	17.0701	12.5435
88	LOC105252530	1	protein tramtrack, alpha isoform isoform X1	GO:0005515|protein binding	PF13894|C2H2-type zinc finger; PF00651|BTB/POZ domain	0	0	23.8945	24.8354	27.6198	23.8383	34.8949	36.1397	34.6933	42.1253	40.1555	40.7017	43.445	46.2639	21.7741	29.3469	29.5317	27.2089	14.7695	24.9008	35.6275	30.2228	19.2343	29.7821	30.0443	22.0996
89	LOC105252673	1	microphthalmia-associated transcription factor isoform X3	GO:0046983|protein dimerization activity	PF15951|MITF/TFEB/TFEC/TFE3 N-terminus; PF00010|Helix-loop-helix DNA-binding domain	0	0	5.81269	5.15949	5.69316	5.91372	7.0688	5.55682	6.73568	8.473	8.68031	9.57735	8.38685	11.0001	6.44201	7.20058	8.1073	7.52487	2.61153	5.97281	9.91229	8.9057	4.63129	7.25174	7.854	6.10608
90	LOC105252678	1	dual specificity mitogen-activated protein kinase kinase 7	GO:0004672|protein kinase activity; GO:0005524|ATP binding; GO:0006468|protein phosphorylation	PF00069|Protein kinase domain	0	0	20.7377	19.5216	21.028	19.2489	20.7636	21.31	22.5173	23.0145	22.6601	23.8975	23.248	23.9107	20.6566	21.2226	21.9078	19.5381	19.3994	21.3378	23.1124	22.4538	20.5254	21.6565	22.7731	21.4142
91	LOC105252720	1	ankyrin repeat domain-containing protein SOWAHB isoform X1	NA	PF12796|Ankyrin repeats (3 copies)	0	0	8.63956	9.40976	9.03669	10.3038	11.0928	10.1318	11.3071	11.0594	11.6701	11.1374	11.9476	12.6207	10.436	10.7496	10.4534	9.76668	8.97549	10.0058	11.2095	9.64119	9.92056	11.1652	10.602	10.1441
92	LOC105252778	1	REST corepressor 3 isoform X1	NA	PF00249|Myb-like DNA-binding domain; PF01448|ELM2 domain	0	0	11.9487	12.8298	12.8053	12.2825	12.0314	15.7455	13.826	18.04	17.0521	17.1043	18.3693	19.5428	12.8575	15.059	16.9132	13.2977	9.93403	15.552	14.8354	14.3385	14.1905	15.9751	14.2262	13.81
93	LOC105252838	1	cGMP-specific 3\',5\'-cyclic phosphodiesterase	GO:0004114|3',5'-cyclic-nucleotide phosphodiesterase activity; GO:0005515|protein binding; GO:0007165|signal transduction	PF00233|3'5'-cyclic nucleotide phosphodiesterase; PF01590|GAF domain; PF01590|GAF domain	0	0	34.9762	32.9268	35.5783	31.3045	31.4647	35.8527	37.1505	37.7473	39.0206	41.4348	41.1738	39.7911	31.4486	35.1219	36.6691	33.9826	31.6966	33.13	36.0684	35.7206	31.186	34.954	35.8332	38.7142
94	LOC105252927	1	protein kinase C isoform X1	GO:0004674|protein serine/threonine kinase activity; GO:0005524|ATP binding; GO:0006468|protein phosphorylation; GO:0035556|intracellular signal transduction	PF00168|C2 domain; PF00433|Protein kinase C terminal domain; PF00069|Protein kinase domain; PF00130|Phorbol esters/diacylglycerol binding domain (C1 domain); PF00130|Phorbol esters/diacylglycerol binding domain (C1 domain)	0	0	17.0392	17.0199	23.7443	16.2491	25.4598	27.2676	28.725	35.7489	33.4462	33.6014	35.4891	36.5637	14.965	21.1216	25.0749	21.7033	5.4322	16.012	24.9685	22.5251	10.7793	19.8419	20.4223	12.8574
95	LOC105252981	1	sodium/potassium-transporting ATPase subunit beta-2	GO:0005890|sodium:potassium-exchanging ATPase complex; GO:0006813|potassium ion transport; GO:0006814|sodium ion transport	PF00287|Sodium / potassium ATPase beta chain	0	1	278.475	274.862	324.137	312.697	298.394	303.504	364.814	383.769	405.95	403.859	396.301	459.717	294.641	343.52	354.206	288.371	235.215	308.565	366.36	333.604	269.947	341.914	357.275	302.232
96	LOC105252989	1	adapter molecule Crk	GO:0005515|protein binding	PF00018|SH3 domain; PF07653|Variant SH3 domain; PF00017|SH2 domain	0	0	26.5234	29.4329	29.8157	28.3599	32.3221	29.5919	30.5118	34.4865	34.0065	34.579	34.6961	36.1653	29.4954	31.1187	32.4475	29.532	21.3385	30.1466	32.9317	31.267	28.5748	30.7949	32.2355	27.8444
97	LOC105253013	1	1-phosphatidylinositol 4,5-bisphosphate phosphodiesterase epsilon-1 isoform X1	GO:0004435|phosphatidylinositol phospholipase C activity; GO:0006629|lipid metabolic process; GO:0035556|intracellular signal transduction	PF00788|Ras association (RalGDS/AF-6) domain; PF00788|Ras association (RalGDS/AF-6) domain; PF00168|C2 domain; PF00388|Phosphatidylinositol-specific phospholipase C, X domain; PF00387|Phosphatidylinositol-specific phospholipase C, Y domain; PF09279|Phosphoinositide-specific phospholipase C, efhand-like	0	0	461.13	472.293	553.673	367.098	584.529	596.211	539.437	739.099	763.411	699.917	725.582	795.761	412.756	633.634	600.354	494.197	228.157	454.843	598.895	550.796	336.535	556.769	527.607	427.872
98	LOC105253084	1	transcriptional coactivator YAP1 isoform X1	GO:0005515|protein binding	PF00397|WW domain	0	0	10.164	8.86208	10.9711	9.84849	12.3357	13.5223	15.5154	17.8791	16.3426	18.0625	20.4466	19.7266	9.98804	11.3316	11.7543	9.68253	7.12317	11.0426	14.2819	13.89	9.4364	13.6824	14.6757	11.6661
99	LOC105253112	1	rho GTPase-activating protein 21-A isoform X2	GO:0007165|signal transduction	PF17820|PDZ domain; PF15410|Pleckstrin homology domain; PF00620|RhoGAP domain	0	0	57.8858	60.8751	69.1076	53.9162	69.3607	70.5369	76.2067	92.5662	87.198	97.1115	98.331	104.226	66.0697	85.8421	78.3672	67.1896	34.7596	63.4941	84.667	79.3759	59.8593	84.7494	82.9901	70.1601
100	LOC105253258	1	JNK-interacting protein 3 isoform X2	GO:0005078|MAP-kinase scaffold activity	PF09744|JNK_SAPK-associated protein-1; PF16471|JNK-interacting protein leucine zipper II	0	0	37.0136	35.9503	41.2232	32.6362	36.6727	37.0791	40.8014	43.7904	42.016	45.8379	42.9035	46.4377	36.6149	39.891	42.1879	38.6236	23.4961	35.4956	43.6962	41.593	37.2563	44.0158	42.5169	40.4219
101	LOC105253266	1	LOW QUALITY PROTEIN: histone-arginine methyltransferase CARMER	NA	PF06325|Ribosomal protein L11 methyltransferase (PrmA)	0	0	18.4237	18.8222	19.9925	17.3279	20.1792	19.5599	21.4744	21.5744	22.5327	20.9515	21.7814	21.196	16.7143	20.1317	21.0415	18.6994	11.4258	19.2614	20.8054	18.3288	17.8477	18.987	19.6283	16.5399
102	LOC105253273	1	single-stranded DNA-binding protein 3 isoform X7	NA	PF04503|Single-stranded DNA binding protein, SSDP	0	0	69.4205	75.9425	88.2638	74.8426	93.7158	88.2004	98.2375	117.911	116.373	114.676	123.156	135.231	74.6782	93.1609	97.2999	74.0607	43.4669	77.1685	101.634	90.099	70.7051	92.6066	98.6046	78.6756
103	LOC105253275	1	ubiquitin-like-conjugating enzyme ATG10	NA	PF03987|Autophagocytosis associated protein, active-site domain	0	0	52.4322	49.7249	47.8849	42.3836	51.0509	47.792	51.5629	60.9123	61.1354	68.998	62.5545	70.1978	46.6953	55.2562	56.6709	48.595	41.0182	49.1051	51.4417	45.9374	44.9937	58.8368	55.872	54.9219
104	LOC105253347	1	guanine nucleotide-binding protein G(o) subunit alpha	GO:0003924|GTPase activity; GO:0007186|G protein-coupled receptor signaling pathway; GO:0019001|guanyl nucleotide binding; GO:0031683|G-protein beta/gamma-subunit complex binding	PF00503|G-protein alpha subunit	0	0	73.8523	67.0208	93.4928	67.1557	93.0559	88.5364	98.9458	120.53	118.507	126.852	134.321	143.747	65.0474	93.5762	95.104	78.6088	40.0939	76.334	110.92	99.4585	69.2125	101.25	100.2	78.7432
105	LOC105253393	1	CUE domain-containing protein 2	NA	NA	0	0	63.416	66.2894	76.2527	66.7206	66.7363	64.8718	79.6625	84.7611	89.3439	93.5077	94.7973	99.5858	60.4877	76.1247	78.552	63.2083	39.2363	70.4076	77.4157	74.7111	55.8516	73.9196	77.404	62.9387
106	LOC105253431	1	uncharacterized protein LOC105253431 isoform X3	NA	PF12490|Breast carcinoma amplified sequence 3; PF12490|Breast carcinoma amplified sequence 3	0	0	15.2842	15.3881	18.4629	14.4051	22.0341	23.7366	24.0828	27.0536	27.5594	28.3088	30.8573	31.7075	14.6174	19.5783	19.8828	16.5004	5.71735	14.6188	20.2244	18.5487	11.1966	18.2373	18.8018	11.8336
107	LOC105253433	1	uncharacterized protein LOC105253433 isoform X1	NA	PF15309|ALMS motif	0	0	10.1382	11.4376	11.8914	12.2507	12.4307	11.7539	12.9159	15.5157	14.9264	14.522	14.794	15.8169	13.9379	14.3473	15.0021	13.8759	8.50886	13.0854	15.0495	14.8619	13.0076	14.6866	14.7011	13.5808
108	LOC105253531	1	uncharacterized protein LOC105253531 isoform X1	GO:0003924|GTPase activity; GO:0005525|GTP binding	PF00071|Ras family	0	0	32.6215	30.6196	37.8392	23.7277	45.5395	41.9033	42.0659	69.8266	68.6325	69.1106	81.2436	90.8524	21.3293	41.3373	45.728	26.5104	7.76126	27.4014	40.9246	31.5063	18.4837	39.166	37.3073	21.2327
109	LOC105253562	1	BTB/POZ domain-containing protein KCTD5 isoform X2	GO:0051260|protein homooligomerization	PF02214|BTB/POZ domain	0	0	38.7074	44.8683	43.4516	45.0509	44.8772	42.9619	47.3129	45.3904	49.0501	48.982	49.1882	48.9115	46.1044	47.7552	48.0477	43.8631	30.2108	44.6992	52.2487	46.1178	40.3909	46.5582	46.9671	38.2215
110	LOC105253602	1	suppressor of hairless protein	GO:0000978|RNA polymerase II proximal promoter sequence-specific DNA binding; GO:0001228|DNA-binding transcription activator activity, RNA polymerase II-specific; GO:0005634|nucleus; GO:0006357|regulation of transcription by RNA polymerase II	PF09270|Beta-trefoil DNA-binding domain; PF09271|LAG1, DNA binding	0	0	10.8286	10.413	11.8056	10.1938	13.7666	12.4956	12.4719	13.4984	14.8302	14.463	15.1968	15.7383	10.598	12.2143	12.6797	10.9613	7.81505	11.5963	11.0236	11.5601	10.2411	12.3309	10.9872	10.56
111	LOC105253632	1	uncharacterized protein LOC105253632	NA	NA	0	1	4.44097	4.30782	5.76426	4.05992	4.51358	5.22015	6.18371	6.59938	6.22886	6.75304	7.23793	7.4422	4.56551	5.88378	5.63528	4.48573	2.59151	4.54876	6.19223	5.22948	3.94702	6.16913	5.76133	5.58087
112	LOC105253659	1	sex-lethal homolog isoform X1	GO:0003676|nucleic acid binding	PF00076|RNA recognition motif. (a.k.a. RRM, RBD, or RNP domain); PF00076|RNA recognition motif. (a.k.a. RRM, RBD, or RNP domain)	0	0	48.4442	45.8165	53.6312	48.3407	50.2002	56.1944	60.6568	65.3429	64.2479	67.0657	68.4601	72.2493	51.1054	54.2343	56.8296	48.8825	41.2693	52.3064	58.4318	55.2125	46.7899	58.0921	60.4859	50.0903
113	LOC105253806	1	zinc finger protein 260	GO:0003676|nucleic acid binding; GO:0005634|nucleus; GO:0008270|zinc ion binding	PF00096|Zinc finger, C2H2 type; PF00096|Zinc finger, C2H2 type; PF00096|Zinc finger, C2H2 type; PF00096|Zinc finger, C2H2 type; PF00096|Zinc finger, C2H2 type; PF07776|Zinc-finger associated domain (zf-AD); PF13912|C2H2-type zinc finger; PF13912|C2H2-type zinc finger	0	0	12.2898	13.8749	13.4353	12.8978	14.6164	14.7009	14.2216	15.9358	14.7167	15.297	16.9574	16.5847	12.8423	14.203	15.5632	13.1086	9.61564	14.7818	15.41	13.0562	12.794	13.7658	14.6746	13.9004
114	LOC105253815	1	serine/arginine repetitive matrix protein 2 isoform X2	GO:0008017|microtubule binding	PF00418|Tau and MAP protein, tubulin-binding repeat; PF00418|Tau and MAP protein, tubulin-binding repeat; PF00418|Tau and MAP protein, tubulin-binding repeat; PF00418|Tau and MAP protein, tubulin-binding repeat; PF00418|Tau and MAP protein, tubulin-binding repeat	0	0	183.93	193.435	227.503	178.251	233.411	252.411	229.234	264.626	254.513	260.307	265.12	267.138	201.506	254.411	230.117	204.666	151.007	203.648	235.026	233.097	186.496	234.907	229.683	215.988
115	LOC105253951	1	mannosyl-oligosaccharide 1,2-alpha-mannosidase IB isoform X1	GO:0004571|mannosyl-oligosaccharide 1,2-alpha-mannosidase activity; GO:0005509|calcium ion binding; GO:0016020|membrane	PF01532|Glycosyl hydrolase family 47	0	1	15.3095	12.5056	15.3188	12.5343	15.0649	17.8876	17.165	17.7404	20.5343	18.3794	18.7059	20.9752	11.9334	14.9333	16.384	11.2466	7.92265	13.3163	16.0498	15.3955	9.71073	15.1056	14.9936	13.245
116	LOC105254009	1	protein pinocchio	NA	NA	0	0	28.872	36.4285	35.2236	39.8418	43.1942	42.1717	45.7767	50.9068	46.474	48.6738	52.4215	50.0446	34.1591	39.6492	39.2203	31.9838	28.8509	36.9624	39.7718	37.3055	32.9791	40.7496	38.4592	32.9229
117	LOC105254010	1	succinate dehydrogenase	GO:0016491|oxidoreductase activity; GO:0055114|oxidation-reduction process	PF00890|FAD binding domain; PF02910|Fumarate reductase flavoprotein C-term	0	0	27.5044	29.3122	29.4323	29.704	27.8009	32.9859	33.7193	31.5695	31.4942	34.1253	34.0542	35.4133	28.4663	31.3397	29.1705	26.6469	20.378	29.902	29.5868	30.4807	26.677	31.0021	28.5909	27.1062
118	LOC105254223	1	activated Cdc42 kinase-like isoform X5	GO:0004672|protein kinase activity; GO:0006468|protein phosphorylation	PF07714|Protein tyrosine kinase	0	0	17.2624	22.228	21.468	18.953	28.4428	29.7408	30.1567	36.0709	33.9475	35.0722	36.3452	37.867	23.2695	28.5875	32.4397	30.1375	10.0186	24.2216	34.0853	29.1283	16.8418	27.4336	26.4195	18.1535
119	LOC105254391	1	zinc finger protein rotund isoform X2	GO:0003676|nucleic acid binding	PF00096|Zinc finger, C2H2 type; PF00096|Zinc finger, C2H2 type; PF00096|Zinc finger, C2H2 type; PF00096|Zinc finger, C2H2 type	0	0	5.07812	6.50218	8.44633	5.90825	9.65554	8.96295	9.81746	14.255	14.55	11.563	13.037	16.3633	4.91112	8.44341	9.17318	6.4494	1.86468	6.65655	8.78971	6.79261	4.89703	6.68098	8.2022	5.39646
120	LOC105254407	1	CDK5 regulatory subunit-associated protein 2 isoform X2	GO:0005815|microtubule organizing center	PF07989|Centrosomin N-terminal motif 1	0	0	30.9992	35.39	37.0195	35.0264	40.4273	35.9691	39.6077	44.6185	42.1082	41.7652	44.8428	43.648	35.0567	41.9417	41.7244	40.6561	28.0762	37.2239	42.5183	42.4201	35.8734	39.1888	41.3332	39.4426
121	LOC105254592	1	protein lingerer isoform X1	NA	PF12478|Ubiquitin-associated protein 2	0	0	26.164	27.1776	34.8239	26.9609	38.908	38.6346	37.0058	46.4383	44.7857	42.1339	49.795	53.0631	26.1881	32.1656	35.7779	28.3079	13.9734	26.7483	36.8023	33.0986	23.9638	32.5769	35.4691	24.772
122	LOC105254638	1	CREB3 regulatory factor	GO:0003700|DNA-binding transcription factor activity; GO:0006355|regulation of transcription, DNA-templated; GO:0006986|response to unfolded protein	PF07716|Basic region leucine zipper	0	0	12.2103	14.3326	15.3764	13.3005	15.338	16.1228	16.267	19.1991	17.1655	19.1456	18.9474	19.3662	13.5663	14.8466	16.6545	14.4382	9.23875	14.5677	15.7784	15.6557	14.4568	15.6775	16.8375	13.8532
123	LOC105254655	1	homeobox protein Hmx	GO:0003677|DNA binding	PF00046|Homeodomain	0	0	1.5574	1.05955	0.999756	0.804079	0.740829	1.01714	1.36159	1.34341	1.13341	1.93214	1.56828	1.79168	0.83815	1.15857	1.61075	0.908968	0.83516	1.15094	1.30556	1.23373	1.11572	1.64635	1.91089	1.32504
124	LOC105254706	1	MAP kinase-activating death domain protein isoform X1	NA	PF03456|uDENN domain; PF02141|DENN (AEX-3) domain	0	0	169.057	164.156	178.252	150.697	185.232	192.565	195.12	220.829	215.979	215.736	210.711	227.008	176.439	195.187	191.372	183.036	140.204	171.685	205.241	197.15	166.187	196.495	197.161	182.736
125	LOC105254782	1	uncharacterized protein LOC105254782 isoform X1	NA	NA	0	0	16.8544	15.1905	23.1918	15.6626	21.862	23.1169	25.2047	27.8467	27.0031	27.9898	30.6616	31.6521	16.3076	20.2692	21.7415	17.3837	8.97659	17.1355	21.3996	20.5796	14.8843	21.2253	20.4257	16.6339
126	LOC105254844	1	UNC93-like protein isoform X1	NA	NA	0	12	69.3788	57.9292	68.653	54.2384	59.9481	65.2298	68.4375	68.686	72.014	77.2017	76.1648	86.5032	57.2797	77.3661	72.5708	60.7452	34.6259	63.5938	70.6073	68.9462	54.3149	76.2087	73.1005	66.566
127	LOC105254898	1	zwei Ig domain protein zig-8	NA	PF07679|Immunoglobulin I-set domain; PF13927|Immunoglobulin domain	1	1	24.6907	24.086	30.444	24.8226	24.7749	26.0119	28.2498	32.3706	29.0752	31.7522	32.4457	34.947	27.3116	29.5182	31.7875	25.4473	13.6474	24.8976	29.7347	30.5286	24.6793	29.5463	33.3033	26.9355
128	LOC105254930	1	LOW QUALITY PROTEIN: uncharacterized protein LOC105254930	NA	PF02318|FYVE-type zinc finger; PF00168|C2 domain; PF00168|C2 domain	0	0	5.00075	4.68826	5.29033	4.28163	5.84558	5.90774	5.96978	7.97775	7.25431	8.21408	8.45088	9.20214	5.08033	6.80872	6.66019	5.36234	2.7911	5.33949	7.09132	6.25336	4.8578	6.76443	6.81267	5.49286
129	LOC105255026	1	uncharacterized protein LOC105255026 isoform X1	NA	PF16019|Cysteine/serine-rich nuclear protein N-terminus	0	0	22.8935	20.7337	25.4415	20.2276	25.3202	27.637	28.2996	36.347	31.4615	37.3065	37.7934	40.3858	22.1049	28.0794	29.3069	22.2095	12.2039	21.7417	29.5926	27.4873	20.7835	29.6432	31.9588	26.8535
130	LOC105255085	1	ski oncogene	GO:0046332|SMAD binding	PF08782|c-SKI Smad4 binding domain; PF02437|SKI/SNO/DAC family	0	0	10.0154	9.51712	12.1193	8.71847	12.1531	12.5812	13.3859	15.3646	15.2889	16.088	15.3264	17.0137	9.90649	12.1606	12.4263	12.1575	5.70505	10.7312	14.0084	12.251	8.50316	13.5092	13.2092	10.1022
131	LOC105255087	1	atypical protein kinase C isoform X2	GO:0004674|protein serine/threonine kinase activity; GO:0005524|ATP binding; GO:0006468|protein phosphorylation; GO:0035556|intracellular signal transduction	PF00433|Protein kinase C terminal domain; PF00130|Phorbol esters/diacylglycerol binding domain (C1 domain); PF00069|Protein kinase domain	0	0	17.8535	18.9629	21.1686	19.0278	27.3686	26.024	27.4033	31.6364	31.5472	32.7636	34.886	38.9417	19.0859	23.9211	27.6024	20.5001	9.82211	20.1102	25.3843	22.3731	16.2253	20.9722	23.1899	17.4793
132	LOC105255206	1	lethal(2) giant larvae protein homolog 1 isoform X1	NA	PF08366|LLGL2	0	0	12.6142	13.0557	14.7408	11.4425	14.4394	16.1156	15.6173	17.9605	17.4315	19.2962	19.8081	19.795	13.0767	17.3115	15.842	14.9781	7.03042	13.9459	16.1664	15.845	12.611	16.965	14.6847	13.7527
133	LOC105255570	1	partitioning defective 3 homolog	GO:0005515|protein binding	PF00595|PDZ domain; PF00595|PDZ domain; PF12053|N-terminal of Par3 and HAL proteins	0	0	12.1758	14.0501	13.7429	12.3465	16.596	15.1988	14.4506	14.4796	15.0302	14.3635	15.5619	14.0911	12.4144	13.5235	15.4987	16.1429	7.57306	14.2821	15.4304	15.8021	13.2092	14.1985	13.4223	12.7596
134	LOC105255621	1	LOW QUALITY PROTEIN: UPF0472 protein C16orf72 homolog	NA	PF15251|Domain of unknown function (DUF4588)	0	0	17.1753	19.0713	20.4155	17.6543	27.9503	25.6731	24.4885	27.7394	28.0734	26.4183	32.4428	35.509	17.5669	20.4784	24.1569	21.4493	12.8101	19.0674	24.0983	20.8504	14.251	19.7107	19.9015	15.2409
135	LOC105255718	1	frizzled-2	GO:0005515|protein binding; GO:0007166|cell surface receptor signaling pathway; GO:0016020|membrane	PF01534|Frizzled/Smoothened family membrane region; PF01392|Fz domain	2	7	58.4596	48.5358	59.8008	49.3906	43.9611	50.8461	58.7636	57.9249	76.4479	71.8244	68.4323	65.5602	38.6094	53.1186	54.0625	38.7606	29.488	47.9395	51.4907	50.4293	37.7574	55.6419	50.0305	52.8232
136	LOC105255772	1	beta-1,4-galactosyltransferase galt-1	NA	PF01697|Glycosyltransferase family 92	0	1	20.5656	22.3068	21.0499	21.3646	20.1369	22.9151	23.2125	24.7013	25.6007	24.6651	23.7526	28.7334	22.8266	22.9328	28.001	21.2754	15.6829	21.98	23.9173	22.3646	17.5817	22.0487	23.4801	19.1392
137	LOC105255793	1	storkhead-box protein 2 isoform X2	GO:0006357|regulation of transcription by RNA polymerase II	PF10264|Winged helix Storkhead-box1 domain	0	0	2.3852	2.72395	3.0517	3.20385	2.73691	2.56491	4.03956	3.55325	3.94267	4.31078	4.27063	4.06045	3.3754	3.90977	3.82472	3.38462	2.74864	3.22892	4.05352	4.19751	3.53494	4.02573	4.10117	4.14605
138	LOC105255999	1	SH2B adapter protein 2 isoform X1	GO:0007165|signal transduction; GO:0035591|signaling adaptor activity	PF08916|Phenylalanine zipper; PF00017|SH2 domain; PF00169|PH domain	1	0	29.4601	27.8252	30.4293	25.2439	28.4044	31.1825	31.3596	32.8719	33.9084	34.3094	33.8022	31.8126	28.9264	33.2922	32.6506	31.7044	25.242	28.0425	34.6802	33.5179	31.9678	30.7394	33.4478	34.045
139	LOC105256012	1	WASH complex subunit 2 isoform X2	NA	PF15255|WASH complex subunit CAP-Z interacting, central region	0	0	20.0471	19.556	20.0443	19.9288	20.8042	20.8966	21.884	23.4178	23.3549	25.9465	26.0747	26.3909	17.9955	22.6319	22.2201	20.3143	20.337	20.0956	22.3463	20.5355	18.3298	22.5222	22.5927	20.9977
140	LOC105256068	1	TGF-beta receptor type-1 isoform X3	GO:0004675|transmembrane receptor protein serine/threonine kinase activity; GO:0005524|ATP binding; GO:0006468|protein phosphorylation; GO:0007178|transmembrane receptor protein serine/threonine kinase signaling pathway; GO:0016020|membrane	PF00069|Protein kinase domain; PF01064|Activin types I and II receptor domain; PF08515|Transforming growth factor beta type I GS-motif	1	2	10.0365	10.5388	11.6426	10.8466	13.8941	13.9568	14.6644	17.4369	18.2306	18.1612	17.6084	23.1742	11.6273	13.4123	14.2292	10.9987	7.24593	11.533	14.4105	13.2574	9.29487	13.7041	13.7058	8.57929
141	LOC105256098	1	uncharacterized protein LOC105256098 isoform X1	GO:0003676|nucleic acid binding; GO:0008270|zinc ion binding	PF07535|DBF zinc finger	0	0	20.4754	20.3623	23.3237	20.1909	23.5688	23.8907	24.8616	29.6569	26.9892	29.8042	30.0295	33.3962	22.4952	26.5174	27.8343	23.8521	16.6584	21.8606	28.7724	27.3895	21.0951	27.4066	28.4641	25.0215
142	LOC105256171	1	broad-complex core protein isoform X7	GO:0005515|protein binding	PF00651|BTB/POZ domain	0	0	34.6395	36.9115	41.7759	33.7218	46.6103	43.5921	45.9625	56.2387	53.6829	57.8598	61.061	62.1769	35.2377	48.8093	50.3076	37.6565	25.7635	39.0549	49.7261	46.3535	32.8628	44.6	49.1908	36.736
143	LOC105256317	1	homer protein homolog 1 isoform X1	NA	PF00568|WH1 domain	0	0	25.3245	26.7206	31.0685	23.6685	33.5213	29.8388	30.1554	37.6831	38.1495	35.0019	42.1364	37.6717	21.2493	30.1058	32.2281	27.2348	25.6729	27.3886	32.5605	29.536	26.1939	30.1761	33.277	28.7734
144	LOC105256381	1	synaptosomal-associated protein 25 isoform X2	NA	PF00835|SNAP-25 family	0	0	223.318	216.671	290.738	223.562	260.313	283.246	322.033	337.739	362.68	364.419	369.423	412.207	222.107	260.722	274.447	224.401	138.153	225.442	298.628	277.167	197.888	285.746	282.667	229.752
145	LOC105256454	1	period circadian protein isoform X1	GO:0006355|regulation of transcription, DNA-templated	PF12114|Period protein 2/3C-terminal region; PF14598|PAS domain; PF00989|PAS fold	0	0	2.73563	3.16702	3.02698	3.38592	4.67732	4.54662	4.62883	5.75451	6.71978	6.39829	6.87969	6.4894	3.23365	3.88395	3.90613	3.70392	1.74887	3.45131	4.34302	4.1324	2.73583	3.59881	4.35392	3.27726
146	LOC105256480	1	uncharacterized protein LOC105256480 isoform X2	GO:0005515|protein binding	PF00651|BTB/POZ domain	1	0	15.2103	13.6781	16.5472	14.4162	17.9532	18.3608	20.7809	23.1514	21.5687	24.9789	25.8734	26.8737	14.8796	18.5532	19.4961	16.3019	9.4577	14.4659	19.7097	17.9419	13.2569	19.8121	21.4409	16.7683
147	LOC105256556	1	myocyte-specific enhancer factor 2 isoform X2	GO:0003677|DNA binding; GO:0046983|protein dimerization activity	PF00319|SRF-type transcription factor (DNA-binding and dimerisation domain); PF12347|Holliday junction regulator protein family C-terminal repeat	0	0	69.1359	70.4712	86.6018	64.6794	93.7766	89.9184	101.915	137.561	125.541	120.746	126.473	140.675	52.7203	79.2054	88.9405	67.3486	43.8801	63.7132	97.3683	85.9932	68.6269	97.3491	99.2416	75.8259
148	LOC105256789	1	pyruvate carboxylase, mitochondrial isoform X2	GO:0003824|catalytic activity; GO:0005524|ATP binding	PF00364|Biotin-requiring enzyme; PF02785|Biotin carboxylase C-terminal domain; PF02786|Carbamoyl-phosphate synthase L chain, ATP binding domain; PF00289|Biotin carboxylase, N-terminal domain; PF02436|Conserved carboxylase domain; PF00682|HMGL-like	0	0	33.5528	32.6115	31.3979	30.9607	32.7826	32.4262	31.2748	35.2158	34.2473	36.5541	35.9124	40.0751	30.4391	35.3758	33.4493	31.8234	22.5456	31.5078	34.0259	33.318	29.2078	33.6458	32.5624	31.9147
149	LOC105256844	1	zinc finger protein 808	GO:0003676|nucleic acid binding; GO:0005634|nucleus; GO:0008270|zinc ion binding	PF12874|Zinc-finger of C2H2 type; PF12874|Zinc-finger of C2H2 type; PF07776|Zinc-finger associated domain (zf-AD); PF00096|Zinc finger, C2H2 type; PF00096|Zinc finger, C2H2 type; PF00096|Zinc finger, C2H2 type; PF00096|Zinc finger, C2H2 type; PF00096|Zinc finger, C2H2 type; PF00096|Zinc finger, C2H2 type; PF00096|Zinc finger, C2H2 type; PF00096|Zinc finger, C2H2 type; PF13912|C2H2-type zinc finge…	0	0	11.549	11.6277	13.0431	10.0939	12.0575	11.7352	12.981	14.0767	14.33	14.6533	15.7245	16.4807	11.0468	12.1166	12.369	11.57	7.23097	11.7054	12.9437	12.8958	10.5031	12.5018	13.996	12.2781
150	LOC105256923	1	phosphofurin acidic cluster sorting protein 2 isoform X1	NA	PF10254|PACS-1 cytosolic sorting protein	0	0	11.1717	11.9017	12.6996	11.5479	16.0636	16.2443	14.6196	18.0087	22.697	18.8525	21.6244	21.5628	10.4083	15.1781	17.245	13.2756	7.93306	13.0497	16.1315	13.0605	7.65949	12.5579	13.4687	8.79439
151	LOC105256957	1	mothers against decapentaplegic homolog 3	GO:0006355|regulation of transcription, DNA-templated	PF03166|MH2 domain; PF03165|MH1 domain	0	0	17.3141	18.0399	20.1725	17.264	22.3423	25.0434	23.9665	29.0116	27.6093	28.1349	30.9556	30.8443	17.0018	21.794	24.1138	18.5013	14.4088	18.1651	21.1991	20.895	15.1308	20.6903	22.524	17.1946
152	LOC105256989	1	spectrin alpha chain	GO:0005509|calcium ion binding; GO:0005515|protein binding	PF00018|SH3 domain; PF00435|Spectrin repeat; PF00435|Spectrin repeat; PF00435|Spectrin repeat; PF00435|Spectrin repeat; PF00435|Spectrin repeat; PF00435|Spectrin repeat; PF00435|Spectrin repeat; PF00435|Spectrin repeat; PF00435|Spectrin repeat; PF00435|Spectrin repeat; PF00435|Spectrin repeat; PF00435|Spectrin repeat; PF00435|Spectrin repeat; PF00435|Spectrin repeat; PF00435|Spectrin repeat; PF00…	0	0	111.497	107.803	118.868	100.285	110.235	116.203	119.859	125.338	122.411	138.567	140.308	144.598	102.933	119.006	118.685	98.3698	73.3698	102.364	114.32	109.325	99.061	122.209	114.945	117.199
153	LOC105257049	1	two pore potassium channel protein sup-9	NA	PF07885|Ion channel; PF07885|Ion channel	0	6	30.9014	25.8022	30.7689	24.1927	24.8594	29.1767	33.8915	31.2669	38.8591	39.8771	35.1988	43.2269	25.6935	35.3873	33.3018	30.2691	25.4094	27.3698	35.0524	31.4299	21.6198	30.6123	32.0141	31.1385
154	LOC105257061	1	zinc finger protein 33B isoform X2	GO:0003676|nucleic acid binding; GO:0005634|nucleus; GO:0008270|zinc ion binding	PF07776|Zinc-finger associated domain (zf-AD); PF00096|Zinc finger, C2H2 type; PF00096|Zinc finger, C2H2 type; PF00096|Zinc finger, C2H2 type; PF00096|Zinc finger, C2H2 type; PF00096|Zinc finger, C2H2 type; PF00096|Zinc finger, C2H2 type; PF13912|C2H2-type zinc finger	0	0	88.9702	90.2412	92.9956	85.9917	92.8786	91.7739	89.8517	97.8357	98.6489	100.259	99.6611	105.687	94.8087	101.399	102.701	96.0584	86.6817	88.9478	99.2767	97.7723	88.9687	95.0924	104.076	99.5744
155	LOC105257086	1	uncharacterized protein LOC105257086	NA	NA	3	0	15.4445	18.0353	20.5092	20.4684	19.7673	20.0677	26.6799	27.1519	29.4953	32.0664	26.1716	30.9366	22.089	23.0219	25.2701	18.8997	11.4171	18.5217	25.441	24.8148	17.9972	25.147	27.7437	20.3084
156	LOC105257128	1	ras-related protein M-Ras	GO:0003924|GTPase activity; GO:0005525|GTP binding; GO:0007165|signal transduction; GO:0016020|membrane	PF00071|Ras family	0	0	20.768	31.3467	33.7498	29.5453	38.5391	33.0716	34.608	42.5521	43.686	38.3956	41.1528	45.1911	26.7185	38.0177	39.8228	33.2706	10.9553	30.6404	38.3179	34.6555	23.5494	29.7754	35.0798	20.4885
157	LOC105257196	1	uncharacterized protein LOC105257196 isoform X1	NA	PF14160|Centrosome-associated C terminus; PF14161|Centrosome-associated N terminus	0	0	77.5602	94.4457	109.786	83.743	102.092	109.19	116.439	127.497	124.777	118.206	122.494	142.1	84.5875	108.516	103.716	85.5066	45.7034	91.9506	101.171	102.909	83.2262	110.437	100.478	80.1179
158	LOC105257226	1	uncharacterized protein LOC105257226	NA	PF16060|Domain of unknown function (DUF4802)	0	0	31.0142	29.5536	33.2365	31.4789	30.7796	33.8837	32.8613	34.6735	37.3268	38.0805	39.4748	40.2748	26.0976	33.1749	32.2365	29.2765	22.496	31.4916	31.9244	30.04	26.3291	33.6418	35.031	26.6251
159	LOC105257305	1	kinesin light chain isoform X3	NA	PF13424|Tetratricopeptide repeat; PF13424|Tetratricopeptide repeat; PF13374|Tetratricopeptide repeat; PF13374|Tetratricopeptide repeat	0	0	79.0507	82.3896	89.1843	71.4231	88.4937	85.9227	94.0814	108.724	109.573	114.411	115.232	122.81	74.8392	93.0839	92.2297	77.8265	47.836	76.5061	91.2318	86.3169	65.7424	88.3803	91.4329	76.2628
160	LOC105257356	1	synaptotagmin-4	NA	PF00168|C2 domain; PF00168|C2 domain	0	1	122.255	146.553	167.628	149.441	174.106	172.903	182.834	194.075	197.906	186.22	190.725	208.245	149.261	163.858	174.453	144.397	83.686	148.818	168.792	154.397	122.221	150.506	154.691	122.207
161	LOC105257393	1	protein kinase C-binding protein NELL1 isoform X3	GO:0005509|calcium ion binding; GO:0005515|protein binding	PF07645|Calcium-binding EGF domain; PF07645|Calcium-binding EGF domain; PF07645|Calcium-binding EGF domain; PF07645|Calcium-binding EGF domain; PF07645|Calcium-binding EGF domain; PF02210|Laminin G domain; PF00093|von Willebrand factor type C domain; PF00093|von Willebrand factor type C domain; PF00093|von Willebrand factor type C domain	0	1	2.01616	2.37751	1.99261	2.11625	2.57592	2.56199	3.2599	3.61914	3.74154	4.16834	4.42045	5.44019	2.60523	2.80592	3.18225	2.26209	1.33937	2.21365	3.05779	2.4699	1.68667	2.62006	3.04043	1.86547
162	LOC105257440	1	F-box/WD repeat-containing protein 7	GO:0005515|protein binding	PF12937|F-box-like; PF00400|WD domain, G-beta repeat; PF00400|WD domain, G-beta repeat; PF00400|WD domain, G-beta repeat; PF00400|WD domain, G-beta repeat; PF00400|WD domain, G-beta repeat; PF00400|WD domain, G-beta repeat; PF00400|WD domain, G-beta repeat	0	0	15.0107	14.1877	15.8323	13.6661	16.8812	16.4094	16.9264	17.0161	17.1212	16.0144	18.2127	18.8676	13.0211	15.6782	14.9443	14.9013	9.93618	15.1427	16.4454	16.0015	13.7902	16.9599	16.4659	15.2797
163	LOC105257497	1	NA	NA	NA	NA	NA	9.03697	5.97875	9.5158	5.56868	7.90657	8.75053	8.51252	11.6088	10.2464	12.7921	13.0422	14.0028	6.60108	9.44673	9.60072	7.66718	3.14127	6.11638	12.3218	9.27052	5.84787	12.0453	11.9637	9.27937
164	LOC105257546	1	neurexin-1 isoform X1	NA	PF12661|Human growth factor-like EGF; PF02210|Laminin G domain; PF02210|Laminin G domain; PF02210|Laminin G domain; PF02210|Laminin G domain; PF02210|Laminin G domain; PF02210|Laminin G domain; PF00008|EGF-like domain; PF00008|EGF-like domain; PF01034|Syndecan domain	1	1	30.6063	33.9573	36.37	32.2972	36.5714	38.8894	43.6622	44.4809	46.6496	48.2497	44.2797	50.5688	28.7995	38.8973	40.2524	31.97	20.0163	33.0182	37.5256	36.3064	27.9255	36.8897	36.0656	29.2319
165	LOC105257566	1	platelet glycoprotein V	GO:0005515|protein binding	PF13855|Leucine rich repeat; PF13855|Leucine rich repeat; PF13855|Leucine rich repeat	1	1	15.55	13.1568	17.7561	13.3161	17.3264	17.068	17.0572	22.0725	21.1165	22.1038	25.9846	24.2856	12.6367	17.4571	17.5196	13.4628	10.8898	13.9378	16.1453	15.5777	11.7489	16.391	17.7074	14.4199
166	LOC105257613	1	splicing factor 3B subunit 4	GO:0003676|nucleic acid binding	PF00076|RNA recognition motif. (a.k.a. RRM, RBD, or RNP domain); PF00076|RNA recognition motif. (a.k.a. RRM, RBD, or RNP domain)	0	0	20.6336	17.4996	22.2282	18.7873	22.2741	24.0739	25.1385	24.1954	22.9324	26.2411	24.3646	26.5518	18.621	21.7304	22.3141	18.908	15.7517	19.3087	21.2437	20.8909	17.782	22.0137	22.7597	20.4316
167	LOC105257651	1	zinc finger protein 608-like	NA	NA	0	0	21.6138	15.2722	19.731	15.9158	17.6866	18.744	21.9275	24.8862	24.8165	26.7655	25.3994	29.2743	18.5128	22.2651	22.5125	19.9212	18.0429	19.099	26.0121	23.3937	19.244	26.9359	25.4045	23.419
168	LOC105257703	1	paired box protein Pax-6 isoform X4	GO:0003677|DNA binding; GO:0006355|regulation of transcription, DNA-templated	PF00292|'Paired box' domain; PF00046|Homeodomain	0	0	55.8186	56.7745	65.033	48.2613	53.3791	60.3486	73.6156	83.1116	74.6778	81.8063	81.0135	87.0721	51.1956	78.525	70.0863	56.03	30.9225	59.5186	77.6788	72.2514	47.8263	77.7451	69.9903	56.0995
169	LOC105257707	1	transient receptor potential-gamma protein	GO:0005262|calcium channel activity; GO:0016020|membrane; GO:0070588|calcium ion transmembrane transport	PF08344|Transient receptor ion channel II; PF00520|Ion transport protein; PF12796|Ankyrin repeats (3 copies)	0	6	6.96351	9.18058	9.81027	8.61177	10.67	11.2755	11.3139	12.0561	12.6282	13.1988	12.5939	14.9263	9.82993	10.3386	11.8325	11.6207	5.09026	9.943	11.326	11.8717	7.73438	11.5441	10.8312	8.15751
170	LOC105257711	1	AF4/FMR2 family member 4 isoform X1	NA	PF05110|AF-4 proto-oncoprotein	0	0	17.4357	15.0607	18.8542	14.5805	21.0952	19.1769	18.6785	25.5735	24.0739	23.8529	25.9601	28.1966	14.6348	19.496	19.7724	17.6104	15.4198	15.7375	20.7982	18.5561	13.3288	20.0742	21.1014	17.6037
171	LOC105257726	1	protein tiptop isoform X2	GO:0000122|negative regulation of transcription by RNA polymerase II; GO:0048730|epidermis morphogenesis; GO:0048749|compound eye development	PF13912|C2H2-type zinc finger; PF12756|C2H2 type zinc-finger (2 copies); PF12756|C2H2 type zinc-finger (2 copies)	0	0	5.88497	4.92554	5.95157	4.88563	4.92474	5.56768	6.61244	6.77546	6.68814	7.83278	7.57334	7.94578	6.06826	6.33986	6.44673	6.37515	4.57324	5.86459	7.03934	6.20364	5.10793	6.96366	6.67042	6.57608
172	LOC105257767	1	uncharacterized protein LOC105257767	GO:0016021|integral component of membrane	PF06809|Neural proliferation differentiation control-1 protein (NPDC1)	1	1	116.747	138.361	148.264	148.756	145.135	153.337	163.76	176.652	172.664	177.093	176.095	192.194	139.32	152.535	151.767	136.264	98.0523	142.559	156.125	153.893	136.391	154.255	159.167	133.701
173	LOC105257789	1	alpha-catulin isoform X2	GO:0007155|cell adhesion; GO:0007266|Rho protein signal transduction; GO:0051015|actin filament binding	PF01044|Vinculin family; PF01044|Vinculin family	0	0	14.2605	16.5439	19.6256	14.7242	22.4874	21.6134	24.8809	28.9602	31.4688	31.6316	29.9928	34.1929	15.4502	22.6005	23.9749	19.894	6.00051	17.4171	24.9804	20.294	11.4082	20.0289	20.3557	11.9999
174	LOC105257836	1	G-protein coupled receptor 52	GO:0004930|G protein-coupled receptor activity; GO:0007186|G protein-coupled receptor signaling pathway; GO:0016021|integral component of membrane	PF00001|7 transmembrane receptor (rhodopsin family)	0	7	50.4369	45.3168	55.7944	53.5065	58.316	59.2109	64.3503	65.4056	73.3558	74.6738	74.1822	87.5849	46.0769	54.3042	61.0376	51.0117	32.6202	51.022	57.0953	51.2686	43.6013	57.0555	58.4365	49.3148
175	LOC105257905	1	AT-rich interactive domain-containing protein 2 isoform X1	GO:0003677|DNA binding; GO:0006355|regulation of transcription, DNA-templated	PF02257|RFX DNA-binding domain; PF01388|ARID/BRIGHT DNA binding domain	0	0	14.8363	16.3716	18.3665	15.2003	20.2798	21.0304	23.4125	28.2884	25.4762	28.581	28.9201	31.7703	18.1644	22.2847	22.1971	19.44	10.9786	17.9054	24.6696	22.7943	17.6296	23.6732	23.7173	20.4485
176	LOC105258033	1	CCAAT/enhancer-binding protein	GO:0003700|DNA-binding transcription factor activity; GO:0006355|regulation of transcription, DNA-templated	PF07716|Basic region leucine zipper	0	0	4.855	4.79291	4.19815	5.71159	5.83613	5.71657	5.98381	6.29019	7.70639	6.56026	8.11271	7.14999	4.13755	5.31058	5.13595	3.7826	3.21419	4.51047	6.03123	5.6142	3.95355	4.91755	6.08427	4.56602
177	LOC105258058	1	AF4/FMR2 family member 4 isoform X1	GO:0005515|protein binding	PF13964|Kelch motif; PF13415|Galactose oxidase, central domain; PF01344|Kelch motif; PF01344|Kelch motif; PF07646|Kelch motif	0	0	22.3915	19.0748	23.6467	16.6254	20.532	22.3788	25.4978	29.9755	29.7677	33.5513	36.1069	36.3444	20.4926	28.343	26.6174	20.7371	8.49053	20.8593	28.7975	25.9466	14.2196	26.299	25.6787	21.2572
178	LOC105258121	1	PH-interacting protein isoform X1	GO:0005158|insulin receptor binding; GO:0008286|insulin receptor signaling pathway	PF00400|WD domain, G-beta repeat; PF00400|WD domain, G-beta repeat; PF00400|WD domain, G-beta repeat; PF00400|WD domain, G-beta repeat; PF00439|Bromodomain; PF00439|Bromodomain	0	0	18.8429	21.7433	21.6257	18.6982	23.442	22.9794	22.0803	25.7878	25.849	25.6752	26.7986	28.555	19.8924	23.5288	24.6844	22.2568	16.9041	20.2228	23.141	22.6445	18.9273	21.9872	23.7592	17.962
179	LOC105258127	1	mediator of RNA polymerase II transcription subunit 13-like isoform X3	GO:0003712|transcription coregulator activity; GO:0006357|regulation of transcription by RNA polymerase II; GO:0016592|mediator complex	PF06333|Mediator complex subunit 13 C-terminal domain; PF18296|MID domain of medPIWI; PF11597|Mediator complex subunit 13 N-terminal	0	0	52.1827	50.4921	56.019	45.2949	60.3758	58.1511	56.5511	63.3704	62.7476	64.2755	66.8946	68.9543	51.0064	60.8608	58.9298	53.3906	48.8058	51.5479	58.7632	58.0517	48.4366	60.2642	59.9019	56.152
180	LOC105258158	1	uncharacterized protein LOC105258158 isoform X1	NA	NA	0	1	19.1478	21.9867	27.2748	18.7587	27.8638	27.7098	29.1286	40.5676	37.1162	40.5194	40.9179	50.1807	17.9694	29.6671	30.0993	16.8216	11.3538	24.0394	27.4606	20.9701	17.2253	23.348	29.3741	17.9933
181	LOC105258159	1	adenylate cyclase type 3	GO:0009190|cyclic nucleotide biosynthetic process; GO:0016849|phosphorus-oxygen lyase activity; GO:0035556|intracellular signal transduction	PF16214|Adenylyl cyclase N-terminal extracellular and transmembrane region; PF00211|Adenylate and Guanylate cyclase catalytic domain; PF00211|Adenylate and Guanylate cyclase catalytic domain	0	12	9.6387	9.27826	11.6622	10.3123	9.65407	11.8739	13.4644	14.6798	14.543	16.4201	15.5943	17.9869	10.0145	12.2458	12.7464	10.2163	5.66239	9.45692	12.2581	11.8834	9.24218	12.3233	12.5052	10.6221
182	LOC105258190	1	PR domain zinc finger protein 1	GO:0003676|nucleic acid binding; GO:0005515|protein binding	PF00096|Zinc finger, C2H2 type; PF00096|Zinc finger, C2H2 type; PF00096|Zinc finger, C2H2 type; PF00096|Zinc finger, C2H2 type; PF00856|SET domain	0	0	5.02306	5.00939	6.59283	4.87252	6.05365	6.7148	8.71373	10.5225	10.3672	11.1626	10.6915	12.4133	5.18606	6.22106	7.1642	5.4831	2.79322	4.8414	8.45013	8.00547	5.30194	7.94418	9.12909	6.43269
183	LOC105258233	1	small conductance calcium-activated potassium channel protein	GO:0005516|calmodulin binding; GO:0006813|potassium ion transport; GO:0016021|integral component of membrane; GO:0016286|small conductance calcium-activated potassium channel activity	PF07885|Ion channel; PF02888|Calmodulin binding domain; PF03530|Calcium-activated SK potassium channel	0	5	6.68512	7.4316	9.15387	7.23661	9.33268	9.99955	11.1676	13.3761	14.5317	15.0665	14.7812	18.1222	6.76198	9.76847	10.9441	7.65386	3.20537	7.03751	11.2179	9.67246	5.24993	10.9068	9.95356	6.97105
184	LOC105258315	1	uncharacterized protein LOC105258315 isoform X2	NA	PF13771|PHD-like zinc-binding domain	0	0	21.6282	23.7338	28.6088	21.688	32.0635	29.8646	26.8569	34.5131	33.5245	32.9849	36.5207	36.9932	24.5973	32.2169	32.5974	30.1539	15.9068	25.2205	33.8484	29.4675	21.7544	27.3151	29.7786	22.8949
185	LOC105258409	1	fizzy-related protein homolog	GO:0005515|protein binding; GO:0010997|anaphase-promoting complex binding; GO:0097027|ubiquitin-protein transferase activator activity; GO:1904668|positive regulation of ubiquitin protein ligase activity	PF12894|Anaphase-promoting complex subunit 4 WD40 domain; PF00400|WD domain, G-beta repeat; PF00400|WD domain, G-beta repeat; PF00400|WD domain, G-beta repeat	0	0	21.8001	22.9463	26.7392	23.7523	28.1252	26.866	28.8117	32.3918	30.2917	33.4706	33.2567	35.3494	24.5988	29.0349	28.4342	21.7038	17.7045	25.7519	27.0735	24.4805	20.9518	28.3254	27.9806	24.318
186	LOC105258655	1	glycogen synthase kinase-3 beta isoform X2	GO:0004672|protein kinase activity; GO:0005524|ATP binding; GO:0006468|protein phosphorylation	PF00069|Protein kinase domain	0	0	202.519	183.449	219.321	183.909	201.619	220.889	218.513	236.038	262.666	242.93	249.542	261.312	174.07	231.473	230.671	197.542	191.605	215.348	225.185	210.408	185.351	222.726	220.71	220.125
187	LOC105258656	1	pre-mRNA-splicing factor ATP-dependent RNA helicase PRP16	GO:0003676|nucleic acid binding; GO:0004386|helicase activity; GO:0005524|ATP binding	PF00270|DEAD/DEAH box helicase; PF07717|Oligonucleotide/oligosaccharide-binding (OB)-fold; PF00271|Helicase conserved C-terminal domain; PF04408|Helicase associated domain (HA2)	0	0	12.0524	13.1494	14.0991	12.2446	15.3533	12.6136	14.1129	15.3794	15.2789	15.7396	17.3932	16.6567	13.5043	14.4368	14.8467	13.082	10.991	13.0046	14.7227	14.52	12.7667	14.9581	15.9359	14.7981
188	LOC105258758	1	muscarinic acetylcholine receptor DM1 isoform X2	GO:0004930|G protein-coupled receptor activity; GO:0007186|G protein-coupled receptor signaling pathway; GO:0016021|integral component of membrane	PF00001|7 transmembrane receptor (rhodopsin family)	0	7	187.328	165.903	207.151	162.038	156.279	181.081	209.105	208.62	220.234	223.278	214.399	219.626	180.924	220.626	209.368	189.129	169.837	180.569	219.573	209.239	180.421	221.023	196.881	203.731
189	LOC105258769	1	putative RNA-binding protein 15B	GO:0003676|nucleic acid binding	PF07744|SPOC domain; PF00076|RNA recognition motif. (a.k.a. RRM, RBD, or RNP domain); PF00076|RNA recognition motif. (a.k.a. RRM, RBD, or RNP domain)	0	0	25.3593	24.0981	27.0925	22.7035	25.9527	27.4721	28.8975	28.9384	29.5349	30.6339	31.6503	32.922	23.6288	27.1033	27.1678	25.4188	16.4531	24.4043	28.7052	27.7563	23.985	27.0654	28.6124	26.3157
190	LOC105258770	1	dual 3\',5\'-cyclic-AMP and -GMP phosphodiesterase 11 isoform X1	GO:0004114|3',5'-cyclic-nucleotide phosphodiesterase activity; GO:0005515|protein binding; GO:0007165|signal transduction	PF01590|GAF domain; PF01590|GAF domain; PF00233|3'5'-cyclic nucleotide phosphodiesterase	0	0	41.6053	39.8119	48.7498	36.1706	44.5728	46.2055	47.3646	54.3969	53.8095	53.6133	57.7041	59.4854	39.7291	47.5072	51.6898	42.3051	22.6591	41.0809	46.3213	48.0967	42.2498	47.6281	47.6484	44.9875
191	LOC105258861	1	forkhead box protein K1 isoform X2	GO:0003700|DNA-binding transcription factor activity; GO:0005515|protein binding; GO:0006355|regulation of transcription, DNA-templated; GO:0043565|sequence-specific DNA binding	PF00250|Forkhead domain; PF00498|FHA domain	0	0	27.2532	29.352	30.1581	29.3874	31.0726	30.4491	33.8057	34.4492	35.1778	37.5587	35.0911	37.3516	27.8682	32.1135	33.7965	27.1376	23.3856	30.2904	33.8433	33.1833	27.3625	31.8532	32.9721	28.6612
192	LOC105258941	1	sodium/potassium/calcium exchanger Nckx30C isoform X1	GO:0006811|ion transport; GO:0008273|calcium, potassium:sodium antiporter activity; GO:0016021|integral component of membrane; GO:0055085|transmembrane transport	PF01699|Sodium/calcium exchanger protein; PF01699|Sodium/calcium exchanger protein	3	9	13.9075	13.7107	19.0336	14.3544	21.9093	20.3118	24.3649	30.1385	33.4842	33.0683	36.4267	42.8512	14.0368	19.2055	21.1384	16.9759	5.32209	15.207	23.8679	20.3408	9.95334	20.3668	20.7745	11.6864
193	LOC105258954	1	transmembrane protein 145	GO:0007186|G protein-coupled receptor signaling pathway; GO:0019236|response to pheromone	PF10192|Rhodopsin-like GPCR transmembrane domain	3	8	24.847	23.0669	21.764	21.5159	24.3675	23.5302	23.0977	25.8625	24.5043	27.3893	24.7928	28.62	23.183	23.5597	23.2085	20.4891	19.2096	23.2968	23.5595	22.5897	19.9373	25.0052	21.5336	23.0419
194	LOC105259080	1	telomerase-binding protein EST1A isoform X1	NA	PF13638|PIN domain; PF10373|Est1 DNA/RNA binding domain; PF10374|Telomerase activating protein Est1	0	0	8.05036	9.4027	10.7717	9.209	13.7242	12.6644	11.8449	14.9733	16.0722	14.8551	15.3055	17.5244	9.749	11.8563	12.8585	10.9989	4.80215	10.7582	12.8234	11.737	7.86862	10.6862	11.5948	8.08954
195	LOC105259141	1	uncharacterized protein LOC105259141	NA	NA	0	2	20.2078	16.1271	19.1738	17.1637	16.5295	20.3023	21.2148	20.782	21.9796	22.7216	22.3575	22.193	18.45	20.7513	19.8239	15.7278	15.8584	20.9913	22.2365	17.0933	18.6228	19.6821	21.9689	20.6398
196	LOC105259157	1	uncharacterized protein LOC105259157	GO:0003676|nucleic acid binding; GO:0005634|nucleus; GO:0008270|zinc ion binding	PF00096|Zinc finger, C2H2 type; PF00096|Zinc finger, C2H2 type; PF00096|Zinc finger, C2H2 type; PF00096|Zinc finger, C2H2 type; PF00096|Zinc finger, C2H2 type; PF07776|Zinc-finger associated domain (zf-AD)	0	0	16.3048	16.6474	19.0182	16.1747	20.1996	18.0254	22.4001	26.0203	24.4884	30.9942	30.4273	34.0674	16.6067	21.6414	22.0437	17.1525	13.0647	18.3062	23.2494	21.9586	17.3894	24.9581	26.7749	22.2455
197	LOC105259182	1	LIM domain-binding protein 2 isoform X5	GO:0003712|transcription coregulator activity; GO:0005634|nucleus; GO:0006357|regulation of transcription by RNA polymerase II; GO:0030274|LIM domain binding	PF17916|LIM interaction domain (LID); PF01803|LIM-domain binding protein	0	0	8.8915	8.43261	10.5618	7.27045	10.8652	10.3282	11.4157	17.7464	14.9945	17.7628	18.6934	21.1045	7.16603	11.4216	12.4346	8.03024	5.68071	8.67084	12.1208	10.478	7.76188	12.2452	12.592	9.69198
198	LOC105259201	1	protein jim lovell	GO:0003677|DNA binding; GO:0005515|protein binding	PF05225|helix-turn-helix, Psq domain; PF00651|BTB/POZ domain	0	0	4.09859	3.8906	4.63306	3.76361	5.7284	6.49236	6.57465	7.76116	8.35679	7.46778	7.79617	9.16112	3.59843	5.24358	5.96246	4.59035	0.941567	4.821	5.92008	4.97435	2.77309	4.90079	5.67044	3.10254
199	LOC105259214	1	ephrin type-B receptor 2 isoform X3	GO:0004672|protein kinase activity; GO:0005515|protein binding; GO:0006468|protein phosphorylation	PF00041|Fibronectin type III domain; PF00041|Fibronectin type III domain; PF01404|Ephrin receptor ligand binding domain; PF14575|Ephrin type-A receptor 2 transmembrane domain; PF07714|Protein tyrosine kinase	3	3	16.362	16.0923	19.6391	16.6004	21.2289	21.6404	23.2178	25.5482	24.4839	28.5587	26.8085	29.9418	19.4278	22.3828	23.7699	23.2365	11.7659	19.4001	27.319	25.2641	17.6701	25.1133	23.6666	20.099
200	LOC105259289	1	synaptotagmin-1	NA	PF00168|C2 domain; PF00168|C2 domain	0	1	55.2013	65.9403	67.4334	62.5145	68.5558	68.9095	68.1995	76.8495	78.5938	70.9557	76.821	81.3544	66.4369	69.0467	74.9624	62.9595	47.1402	70.2495	75.992	73.7954	65.5033	71.6798	73.3941	65.8227
201	LOC105259388	1	helix-loop-helix protein 11	GO:0046983|protein dimerization activity	PF00010|Helix-loop-helix DNA-binding domain	0	0	5.07243	5.10843	5.81172	4.83478	7.16035	6.34093	6.8273	8.13956	8.65231	8.56755	8.59682	9.20359	4.78978	5.92796	7.10577	5.42554	3.29852	4.97163	6.96932	5.75418	3.82173	6.21186	6.85563	4.84886
202	LOC105259426	1	solute carrier organic anion transporter family member 3A1	GO:0005515|protein binding; GO:0016020|membrane; GO:0055085|transmembrane transport	PF03137|Organic Anion Transporter Polypeptide (OATP) family; PF07648|Kazal-type serine protease inhibitor domain	0	11	5.84766	6.76259	7.08876	6.55219	8.89228	7.41068	8.56202	11.7579	10.4211	11.1538	10.1241	13.2855	6.33248	9.34857	10.995	8.3897	3.27836	7.43893	9.98625	8.95331	4.92584	7.36197	8.68999	4.94298
203	LOC105259444	1	cyclic nucleotide-gated cation channel alpha-3 isoform X1	NA	PF00027|Cyclic nucleotide-binding domain	0	4	34.29	33.3359	41.741	29.2722	44.048	45.2317	44.112	60.6589	55.45	61.9589	69.3692	79.9492	33.7764	52.3339	48.2391	36.9377	13.5631	37.585	49.1259	43.382	27.2796	49.1922	50.4926	33.6079
204	LOC105259454	1	heparan sulfate glucosamine 3-O-sulfotransferase 6	GO:0008146|sulfotransferase activity	PF00685|Sulfotransferase domain	0	1	14.2917	16.9374	16.585	16.8233	15.1546	18.5817	17.5759	17.8452	20.3074	20.6335	20.7588	20.2137	14.2381	14.8674	19.0034	14.7633	11.7787	15.8706	17.532	16.2486	14.1083	19.3819	16.8955	15.909
205	LOC105259468	1	uncharacterized protein LOC105259468 isoform X2	NA	PF05729|NACHT domain	0	0	5.40395	4.62902	5.14377	4.91589	5.32336	5.1023	6.25698	6.75184	5.96945	7.11316	6.6062	8.71301	5.27054	6.31147	5.50178	5.48335	3.7558	5.13221	6.28437	5.85215	4.36319	6.29257	6.29098	5.51628
206	LOC105259546	1	death-inducer obliterator 1	GO:0005515|protein binding; GO:0006351|transcription, DNA-templated; GO:0016817|hydrolase activity, acting on acid anhydrides	PF07500|Transcription factor S-II (TFIIS), central domain; PF00628|PHD-finger; PF07744|SPOC domain; PF07533|BRK domain	0	0	15.1174	14.2513	16.6227	14.4099	18.3448	17.7996	18.7051	22.0705	21.7887	22.1847	24.2949	27.1073	13.638	18.8364	18.8839	16.8048	14.2318	15.3019	19.4185	17.3401	13.4708	19.0663	19.6818	18.9636
207	LOC105259562	1	protein kinase C and casein kinase substrate in neurons protein 1 isoform X2	GO:0005515|protein binding	PF00611|Fes/CIP4, and EFC/F-BAR homology domain; PF00018|SH3 domain	0	0	66.8244	76.9906	72.8967	76.2213	71.7055	73.8329	83.5452	86.1132	81.3986	91.2249	88.403	94.508	75.8504	78.9273	81.7471	79.0501	60.4132	76.3518	85.1996	84.493	74.6195	85.3971	85.3811	81.79
208	LOC109610007	1	BTB/POZ domain-containing protein KCTD16	GO:0051260|protein homooligomerization	PF02214|BTB/POZ domain	0	0	72.6421	70.7305	79.7132	73.5332	72.6282	82.1285	84.7345	92.9213	102.05	110.23	105.069	111.883	71.4101	103.086	96.1617	72.5005	43.5845	80.8364	88.3012	80.6529	54.6292	86.9806	86.3059	71.3132
209	LOC112637267	1	uncharacterized protein LOC112637267	GO:0007268|chemical synaptic transmission; GO:0019992|diacylglycerol binding	PF00168|C2 domain	0	0	9.1641	12.3082	14.763	12.078	21.9536	19.517	19.4115	25.8665	29.8664	23.8988	24.8311	33.0272	12.0698	17.9906	19.7703	18.7296	7.01793	15.3229	20.1039	18.7373	8.43272	16.9962	15.5689	8.86135
210	LOC112637372	1	uncharacterized protein LOC112637372 isoform X1	NA	NA	0	0	112.624	106.093	126.598	116.813	128.195	156.624	143.12	141.582	143.536	159.705	164.643	163.28	116.245	132.717	128.863	114.461	75.0588	129.75	136.544	128.694	95.3667	139.571	125.947	118.308
211	LOC112637631	1	uncharacterized protein LOC112637631	NA	NA	0	0	4.93886	3.92249	6.55219	3.64241	6.30324	6.3456	6.32788	7.55421	7.64553	8.54632	9.1276	10.5365	3.77197	5.22778	6.90592	5.15528	2.27499	4.40386	5.47028	5.3123	2.97343	6.48118	5.62516	4.0182
212	LOC112637910	1	uncharacterized protein LOC112637910	NA	NA	0	0	16.0518	20.2346	23.1269	18.239	26.5546	25.8311	26.1048	30.7418	28.7587	29.0245	30.9163	32.4691	16.9109	24.5846	25.847	21.7365	10.7278	21.2031	24.5853	25.1191	16.4962	22.4812	25.6941	17.591
213	LOC112639368	1	uncharacterized protein LOC112639368	NA	NA	0	0	63.3783	58.6259	64.0533	51.4653	68.1139	67.4192	69.7772	80.86	74.1422	92.6954	101.59	110.749	58.3365	82.3705	73.487	55.8778	37.1349	58.0931	73.9135	67.035	56.5815	83.021	75.3932	69.9535
214	LOC112639433	1	general transcriptional corepressor trfA-like	NA	NA	0	0	110.593	89.0877	121.025	87.4318	99.8217	108.188	128.963	142.082	146.966	161.166	165.832	166.81	91.6696	124.035	117.674	99.8753	82.6706	97.6029	136.248	118.77	95.5498	138.923	139.686	130.401
215	LOC112639574	1	involucrin-like	NA	NA	1	0	1.23114	1.24013	1.23882	1.01283	1.11094	1.28377	1.22304	1.64072	1.29726	2.14587	1.97087	1.41102	1.01725	1.52637	1.57181	1.23832	1.05748	1.0719	2.10557	1.76225	1.16364	1.56766	1.83196	1.9347
216	LOC105248033	2	mRNA turnover protein 4 homolog	GO:0042254|ribosome biogenesis	PF17777|Insertion domain in 60S ribosomal protein L10P; PF00466|Ribosomal protein L10	0	0	20.0849	19.6484	20.65	19.5662	28.0712	21.0212	19.1138	15.9117	14.6861	15.254	18.6962	14.8024	18.1202	16.07	17.5516	17.862	19.8214	15.5013	13.3992	17.179	20.213	15.0591	16.7413	16.1779
217	LOC105248311	2	chaoptin-like	GO:0005515|protein binding	PF13855|Leucine rich repeat; PF13855|Leucine rich repeat	1	1	4.51183	3.84857	4.73905	6.03443	6.91688	6.3583	4.74881	3.52947	4.66543	4.57795	4.08591	3.8261	4.61038	6.03629	2.97473	7.0234	5.31752	5.17481	4.19468	4.40977	4.60772	4.92201	4.28027	4.66605
218	LOC105248434	2	dynein regulatory complex protein 8 isoform X3	NA	NA	0	0	40.3827	54.0737	48.7802	43.9137	39.2316	33.112	36.8118	40.6464	34.8058	41.1648	39.5707	41.6666	52.2431	51.4034	45.5126	57.706	56.0071	46.6052	41.6601	43.1334	56.648	49.6537	45.7366	62.5148
219	LOC105248613	2	uncharacterized protein LOC105248613	NA	NA	0	4	31.4949	35.5995	35.4449	41.5677	43.5191	39.0243	35.9278	30.7285	24.6243	28.8886	26.7642	25.4748	37.972	32.959	28.9581	29.4628	38.8942	36.4648	30.3005	27.2246	37.178	28.6022	28.5667	25.1046
220	LOC105248832	2	uncharacterized protein LOC105248832 isoform X2	NA	NA	0	1	619.139	673.988	543.901	692.819	448.031	526.538	549.637	421.811	454.956	421.752	369.012	399.994	697.645	602.882	548.75	666.198	976.719	644.983	548.983	562.009	646.652	542.932	550.731	593.593
221	LOC105249033	2	GTP-binding protein SAR1b	GO:0005525|GTP binding	PF00025|ADP-ribosylation factor family	0	0	175.354	185.559	192.938	183.512	178.505	195.144	191.015	162.602	154.815	146.482	155.342	152.713	179.066	171.463	164.356	179.944	195.119	182.815	169.152	171.647	183.965	165.363	161.713	173.138
222	LOC105249389	2	DNA-directed RNA polymerases I, II, and III subunit RPABC5	GO:0003677|DNA binding; GO:0003899|DNA-directed 5'-3' RNA polymerase activity; GO:0006351|transcription, DNA-templated	PF01194|RNA polymerases N / 8 kDa subunit	0	0	94.274	130.538	128.619	137.148	135.979	131.75	128.612	112.616	121.439	95.0095	104.553	105.48	131.998	109.136	127.17	120.434	154.909	122.864	114.463	131.647	133.426	103.398	113.255	99.9781
223	LOC105249596	2	ribonuclease H1-like	NA	PF01693|Caulimovirus viroplasmin	0	0	9.12083	12.6388	9.38623	13.4922	14.2454	10.3037	9.90671	9.57892	10.8981	8.08857	7.50115	8.75378	9.62874	8.16111	9.5661	6.50368	10.8241	10.2008	5.79602	4.6627	7.38808	6.58323	7.80834	5.77188
224	LOC105249885	2	ubiquinol-cytochrome-c reductase complex assembly factor 1 isoform X2	NA	PF03981|Ubiquinol-cytochrome C chaperone	0	0	107.936	116.655	86.3481	98.7709	85.0648	90.1861	88.5079	79.3978	78.0862	82.323	75.2095	65.9544	101.609	91.9949	92.4687	98.1122	137.251	94.8394	85.8432	91.9974	99.5314	89.3422	95.7299	99.7498
225	LOC105249956	2	uncharacterized protein LOC105249956	NA	NA	0	0	4.4695	3.37976	7.91317	4.30116	5.90589	6.82651	5.84139	3.99806	2.41186	1.99855	3.36135	2.53482	3.28452	1.51318	2.04604	3.54951	2.26694	2.02811	1.55996	1.85752	2.65025	1.30279	1.83522	2.34112
226	LOC105250027	2	protein FMC1 homolog isoform X2	NA	PF07985|SRR1	0	0	111.514	132.156	110.436	129.604	117.757	117.465	109.089	99.8072	105.524	95.4708	90.3104	92.2635	123.956	109.287	104.757	122.075	145.845	120.874	107.19	113.044	127.417	109.022	98.6615	119.346
227	LOC105250150	2	proteasome assembly chaperone 4	GO:0043248|proteasome assembly	PF16093|Proteasome assembly chaperone 4	0	0	44.6194	48.948	41.6928	39.6207	40.814	34.2605	33.0684	26.3338	28.5403	28.2721	23.3895	26.8068	43.9147	37.9907	41.4068	42.8402	58.1289	42.9271	32.12	29.1675	44.136	34.9625	32.6836	41.4499
228	LOC105250336	2	nicotinamide riboside kinase 1	GO:0034356|NAD biosynthesis via nicotinamide riboside salvage pathway; GO:0050262|ribosylnicotinamide kinase activity	PF13238|AAA domain	0	0	63.7628	56.7829	55.9623	52.8198	50.4338	48.7388	50.7626	47.3087	43.4064	37.7607	45.31	40.0771	59.723	55.8255	52.9584	58.929	76.2704	61.4859	42.8951	46.3266	60.6791	53.6889	49.2447	58.7055
229	LOC105250348	2	N-acetylglucosaminyl-phosphatidylinositol de-N-acetylase	GO:0000225|N-acetylglucosaminylphosphatidylinositol deacetylase activity; GO:0006506|GPI anchor biosynthetic process	PF02585|GlcNAc-PI de-N-acetylase	0	1	44.2728	45.5255	50.8531	46.2935	46.3297	45.2215	43.9638	38.5111	41.7864	38.1436	42.3456	43.7112	48.2933	45.1723	46.5439	45.0259	47.7635	43.9707	40.3364	46.4666	48.1456	42.5288	45.0194	46.2159
230	LOC105250472	2	V-type proton ATPase subunit e 2-like	GO:0015078|proton transmembrane transporter activity; GO:0033179|proton-transporting V-type ATPase, V0 domain; GO:1902600|proton transmembrane transport	PF05493|ATP synthase subunit H	0	2	342.044	378.821	285.401	370.056	301.296	300.094	283.888	229.807	245.538	223.269	212.786	202.595	352.086	295.963	277.124	334.859	389.223	332.076	247.928	260.388	303.601	263.44	256.678	253.055
231	LOC105250551	2	U6 snRNA-associated Sm-like protein LSm2	GO:0006397|mRNA processing	PF01423|LSM domain	0	0	79.43	87.2458	75.1717	77.3434	72.635	66.1586	57.068	52.7092	60.6859	48.6475	42.5821	48.4008	71.6605	68.1952	62.4428	69.5987	89.7188	75.6634	57.0724	65.4664	68.5204	60.6872	53.5165	61.6341
232	LOC105250571	2	uncharacterized protein LOC105250571	NA	PF10545|Alcohol dehydrogenase transcription factor Myb/SANT-like	0	0	37.1806	34.0573	33.7917	36.9346	34.293	31.4557	29.7007	24.0074	28.5166	28.4557	29.6696	22.4647	35.5543	35.3015	32.8581	33.1344	53.3033	37.0072	25.6915	29.9206	35.6378	31.0223	32.7618	32.7841
233	LOC105250680	2	bolA-like protein DDB_G0274169	NA	PF01722|BolA-like protein	0	0	55.0483	62.2395	51.2813	71.7283	50.9865	51.8697	45.0328	42.4098	37.3839	43.1823	42.0694	41.8301	59.4381	46.2837	55.3172	63.6934	66.5111	52.3728	47.7971	56.6997	55.8566	53.007	51.7187	59.1838
234	LOC105250795	2	transcription elongation factor, mitochondrial isoform X1	GO:0006392|transcription elongation from mitochondrial promoter	PF12836|Helix-hairpin-helix motif	0	0	194.335	204.415	166.3	149.48	150.768	152.884	157.902	128.724	136.765	142.597	128.066	120.35	202.79	185.806	165.187	192.973	203.437	182.047	152.244	178.439	191.83	181.449	154.1	194.094
235	LOC105251258	2	NA	NA	NA	NA	NA	42.0564	53.4979	54.6732	62.7482	61.9105	63.7504	58.0441	49.5775	51.0548	46.924	49.1592	44.2826	62.3356	52.293	54.4942	70.9321	70.1642	59.0466	50.8618	56.8839	60.9723	57.237	51.9384	53.6089
236	LOC105251285	2	zinc finger CCHC-type and RNA-binding motif-containing protein 1	GO:0003676|nucleic acid binding	PF00076|RNA recognition motif. (a.k.a. RRM, RBD, or RNP domain)	0	0	68.8194	58.6833	62.241	64.6007	73.8965	72.8462	56.7711	53.8934	46.5701	50.2155	54.8401	48.7231	59.6195	63.0592	56.1274	57.4354	76.4843	58.5338	50.1773	57.4446	59.4092	55.6394	56.3529	55.5007
237	LOC105251289	2	myosin heavy chain, non-muscle isoform X1	NA	NA	0	0	2.39287	2.28783	2.15303	3.12463	1.73647	2.10489	1.72919	1.70443	1.67338	1.9766	1.73091	2.04872	2.07538	1.95585	2.01797	2.96396	3.33368	1.85513	1.40255	2.66501	2.86593	2.37737	1.94911	2.71943
238	LOC105251782	2	mpv17-like protein 2	GO:0016021|integral component of membrane	PF04117|Mpv17 / PMP22 family	0	3	40.881	39.9776	40.0478	33.7765	37.3156	33.4324	34.7	28.8577	32.0769	29.4018	25.3135	31.2398	37.8054	36.9061	35.5456	37.7151	38.941	31.9309	31.1441	36.1494	42.1062	31.5321	30.6524	37.4259
239	LOC105251832	2	E3 ubiquitin-protein ligase MARCH3	GO:0008270|zinc ion binding	PF12906|RING-variant domain	0	2	43.1654	42.2343	43.0211	47.5728	51.8723	42.3933	39.9485	38.7205	37.0099	38.4911	33.1265	35.1939	53.4326	40.2508	48.8673	44.9616	58.4938	47.1539	38.3766	48.989	50.6095	39.4975	49.7188	43.4511
240	LOC105252464	2	prefoldin subunit 6	GO:0006457|protein folding; GO:0016272|prefoldin complex; GO:0051082|unfolded protein binding	PF01920|Prefoldin subunit	0	0	140.763	122.42	116.474	121.889	102.7	90.9372	98.0374	88.9542	84.4634	87.4597	81.4965	85.2857	119.885	104.208	108.463	117.838	182.523	111.97	104.839	106.216	133.453	104.125	119.231	130.306
241	LOC105252768	2	N-alpha-acetyltransferase 20	GO:0008080|N-acetyltransferase activity	PF00583|Acetyltransferase (GNAT) family	0	0	75.7004	75.8269	69.481	78.2716	70.238	58.9907	60.3046	58.2398	55.6735	63.2017	53.8234	58.0984	80.4386	78.9329	76.6682	74.3272	98.8226	81.5518	72.2258	73.0202	83.5277	84.1354	69.1353	78.771
242	LOC105252881	2	probable oligoribonuclease isoform X2	NA	PF00929|Exonuclease	0	0	29.3906	31.4896	27.2951	26.7093	23.5256	27.9554	23.0842	20.8924	17.7222	20.4572	19.5489	20.2702	29.0767	23.1455	23.2706	23.539	35.7853	27.884	21.7266	21.1229	27.0414	24.1471	22.3092	24.5408
243	LOC105252949	2	NADH dehydrogenase	GO:0008137|NADH dehydrogenase (ubiquinone) activity; GO:0009055|electron transfer activity; GO:0016020|membrane	PF05071|NADH ubiquinone oxidoreductase subunit NDUFA12	0	0	68.9226	63.8861	54.8239	58.1806	51.6642	54.8276	51.8778	46.709	42.6663	47.0692	39.7205	38.3989	57.466	55.132	54.717	53.0177	81.3844	52.5215	51.5743	44.9753	61.2281	53.5852	54.4204	54.2982
244	LOC105253209	2	transcription elongation factor SPT4	GO:0005634|nucleus; GO:0008270|zinc ion binding; GO:0032786|positive regulation of DNA-templated transcription, elongation	PF06093|Spt4/RpoE2 zinc finger	0	0	56.1146	50.1075	48.5751	46.9862	49.5604	47.7561	46.4571	40.9758	35.1564	34.7387	47.1773	43.5885	52.0638	42.5723	42.86	50.0479	69.9491	52.2842	38.8186	48.0509	57.8088	48.3495	45.6945	48.1113
245	LOC105253274	2	mediator of RNA polymerase II transcription subunit 22	GO:0003712|transcription coregulator activity; GO:0006357|regulation of transcription by RNA polymerase II; GO:0016592|mediator complex	PF06179|Surfeit locus protein 5 subunit 22 of Mediator complex	0	0	44.1698	48.6168	43.5646	49.524	42.4106	45.2161	40.7753	38.4136	38.2032	39.9336	35.1621	39.4154	46.0935	49.8746	49.3845	45.1516	69.1629	50.1282	43.0086	46.9689	54.5776	52.1126	46.1587	45.948
246	LOC105253334	2	uncharacterized protein LOC105253334 isoform X1	GO:0003676|nucleic acid binding	PF05485|THAP domain	0	0	34.3296	30.4564	28.9412	28.5854	27.5113	26.9936	22.9138	20.9433	23.4893	22.8295	22.203	16.8216	24.4808	22.4351	26.0356	26.5494	31.9202	23.8982	24.3096	25.1423	28.243	22.5189	26.0491	31.0326
247	LOC105253595	2	phosphoserine phosphatase isoform X1	NA	PF12710|haloacid dehalogenase-like hydrolase	0	0	27.621	31.123	28.2468	31.808	26.572	23.2581	23.6266	18.7209	23.815	20.5189	17.4134	21.1561	26.5616	24.0768	23.705	28.9715	28.8789	28.2253	21.6055	28.0185	24.8084	26.489	19.3552	24.4675
248	LOC105253795	2	28S ribosomal protein S18a, mitochondrial	GO:0003735|structural constituent of ribosome; GO:0005840|ribosome; GO:0006412|translation	PF01084|Ribosomal protein S18	0	0	65.6375	54.8004	52.414	56.2959	47.091	50.3972	45.3713	45.8619	48.3723	43.3568	37.44	37.3261	57.616	56.6396	50.0608	55.3085	87.1629	53.0575	45.3166	47.4205	60.1654	51.295	46.6834	59.7705
249	LOC105254270	2	2-oxoisovalerate dehydrogenase subunit alpha, mitochondrial	GO:0003826|alpha-ketoacid dehydrogenase activity; GO:0003863|3-methyl-2-oxobutanoate dehydrogenase (2-methylpropanoyl-transferring) activity; GO:0009083|branched-chain amino acid catabolic process	PF00676|Dehydrogenase E1 component	0	0	46.0771	45.9968	44.495	44.2202	38.8975	39.397	41.5221	44.4425	38.3838	33.7752	34.0182	32.684	42.6353	42.2173	39.8976	36.1518	48.5306	41.5191	39.4518	41.4384	45.708	39.8977	37.4052	44.6971
250	LOC105254358	2	endoribonuclease LACTB2	NA	PF17778|Beta-lactamase associated winged helix domain; PF00753|Metallo-beta-lactamase superfamily; PF00753|Metallo-beta-lactamase superfamily	0	0	42.6271	40.6463	44.4965	44.2665	42.9874	40.6974	41.3401	38.899	40.4804	36.9415	39.5066	36.2665	41.7473	38.3939	38.9699	49.9896	40.3132	38.9813	38.9945	39.9263	44.0244	40.7145	40.0787	47.6202
251	LOC105254469	2	dynein light chain 1, axonemal	NA	NA	0	0	26.553	28.1523	22.628	22.8734	21.8709	19.6286	21.801	22.1372	19.9737	18.3319	20.3744	18.624	26.6786	26.8805	22.6141	25.871	29.2181	29.9751	22.492	28.4376	28.7707	27.0096	23.0498	22.3678
252	LOC105254597	2	LOW QUALITY PROTEIN: ribonuclease P protein subunit p40	NA	PF08584|Ribonuclease P 40kDa (Rpp40) subunit	0	0	24.6328	22.6855	22.0672	20.8469	22.602	21.0774	20.2861	16.9136	19.1547	17.4602	17.7255	16.1031	23.4288	22.1518	21.6372	22.222	26.9823	22.5508	20.4343	21.2798	22.6477	19.4141	21.2053	18.5619
253	LOC105254660	2	uncharacterized protein LOC105254660	GO:0032981|mitochondrial respiratory chain complex I assembly	PF08547|Complex I intermediate-associated protein 30 (CIA30)	1	0	8.38937	8.80614	8.73891	11.427	12.745	8.88607	10.3588	10.0378	8.94002	7.9279	6.76572	7.29262	12.2188	7.90155	10.7378	12.1361	11.0768	8.57378	11.4676	9.34537	12.4498	10.3303	9.40311	10.3486
254	LOC105254909	2	exopolyphosphatase PRUNE1 isoform X1	GO:0005737|cytoplasm; GO:0016462|pyrophosphatase activity	PF02833|DHHA2 domain	0	0	23.1254	26.0066	26.7998	25.3961	27.6697	23.8531	24.0973	20.7101	21.7365	21.2313	18.4671	21.2675	28.8436	22.0266	24.3477	28.4382	30.9802	27.8279	24.4658	24.4485	29.2947	23.5458	24.4804	25.0797
255	LOC105254917	2	dolichyl-diphosphooligosaccharide--protein glycosyltransferase subunit 4	NA	PF10215|Oligosaccaryltransferase	0	1	659.528	637.855	553.823	621.477	429.673	425.755	540.693	404.812	393.996	368.376	311.574	333.419	595.409	626.812	587.397	602.017	1061.84	587.609	555.286	509.396	661.649	548.471	528.875	540.897
256	LOC105255177	2	poly(ADP-ribose) glycohydrolase ARH3-like isoform X4	NA	PF03747|ADP-ribosylglycohydrolase	0	0	84.0744	89.676	89.8151	81.3722	97.5151	78.7109	71.2319	74.0365	70.9501	68.0747	73.3908	66.5785	87.9194	78.0303	81.0305	84.8281	94.7768	79.8285	65.2444	73.8429	85.2957	69.1675	78.1091	81.5981
257	LOC105255219	2	reticulon-4-interacting protein 1, mitochondrial	GO:0055114|oxidation-reduction process	PF13602|Zinc-binding dehydrogenase; PF08240|Alcohol dehydrogenase GroES-like domain	0	2	34.7456	41.2042	35.3892	37.6692	42.9231	37.9561	35.7706	33.7423	34.3465	35.3651	30.4717	30.1405	39.2936	37.2669	37.2105	42.1425	43.0157	41.9517	38.2401	38.7815	43.541	33.7003	34.4619	38.0519
258	LOC105255283	2	transcription initiation factor TFIID subunit 10	GO:0005634|nucleus; GO:0006352|DNA-templated transcription, initiation	PF03540|Transcription initiation factor TFIID 23-30kDa subunit	0	0	174.834	199.543	155.287	198.687	136.009	131.767	123.617	127.922	134.263	124.437	146.876	133.503	163.506	166.386	129.514	162.615	254.192	143.943	132.16	158.519	168.561	163.674	150.437	165.302
259	LOC105255571	2	39S ribosomal protein L10, mitochondrial isoform X1	GO:0042254|ribosome biogenesis	PF00466|Ribosomal protein L10	0	0	68.4259	67.1523	65.3562	70.5233	65.7247	66.8528	59.9839	55.2324	55.0264	51.5226	51.9421	49.4255	69.4985	62.5221	66.7255	75.3402	72.8974	65.2317	65.3023	67.3397	72.2297	61.9471	61.8275	65.8397
260	LOC105255843	2	phospholipid scramblase 1	GO:0017121|plasma membrane phospholipid scrambling; GO:0017128|phospholipid scramblase activity	PF03803|Scramblase	0	0	53.9921	46.5509	47.6018	45.1867	48.7018	42.7687	41.8221	41.6864	40.5597	40.9408	40.7731	41.4014	50.777	47.9343	49.1283	43.9478	54.6006	46.7658	44.9639	42.9328	50.6204	45.6491	46.3787	46.1805
261	LOC105255903	2	39S ribosomal protein L41, mitochondrial	NA	PF09809|Mitochondrial ribosomal protein L27	0	0	61.7162	73.9727	63.6895	62.6204	63.7495	64.6723	59.2276	56.8066	50.6686	54.6405	52.6797	49.0713	62.9403	58.3703	58.8375	64.9672	80.6886	65.3924	57.9867	58.3413	71.9777	62.3898	55.9574	60.422
262	LOC105256195	2	calcium and integrin-binding protein 1	GO:0005509|calcium ion binding	PF13499|EF-hand domain pair	0	0	62.5389	57.4503	55.7922	53.9846	51.8819	51.1569	49.0084	45.7567	43.4858	42.4251	43.9792	37.0695	56.5394	54.3873	51.2372	53.0573	64.2949	56.8494	47.1067	48.2921	56.7213	51.0523	50.5666	53.7998
263	LOC105256588	2	separin	GO:0005634|nucleus; GO:0006508|proteolysis; GO:0008233|peptidase activity	PF03568|Peptidase family C50	0	0	11.884	12.3011	9.91715	9.6361	9.60389	11.379	9.40229	9.37086	8.60635	8.02577	8.30071	8.60979	12.7424	10.3349	8.738	12.3128	10.6074	10.7052	7.91478	10.99	11.0524	7.85261	9.40225	10.9993
264	LOC105256621	2	acyl-CoA-binding protein	GO:0000062|fatty-acyl-CoA binding	PF00887|Acyl CoA binding protein	0	0	173.865	160.113	153.746	155.207	120.204	135	147.943	119.832	120.213	122.607	114.875	109.054	149.108	149.988	146.047	132.039	176.635	146.83	140.238	137.215	156.533	146.668	142.492	171.332
265	LOC105256855	2	kinesin-like protein KIF23 isoform X1	NA	PF16540|Arf6-interacting domain of mitotic kinesin-like protein 1	0	0	11.4119	11.73	12.1849	12.4549	11.859	13.1799	13.0158	9.4858	9.22862	9.70561	9.80393	8.79936	13.6579	13.2657	10.3435	13.307	18.7771	10.8155	9.9622	11.4157	14.9152	12.1008	9.69254	10.934
266	LOC105257163	2	mitochondrial inner membrane protease subunit 1	GO:0006627|protein processing involved in protein targeting to mitochondrion; GO:0008233|peptidase activity	PF00717|Peptidase S24-like	0	0	44.7294	48.3321	45.2464	47.3435	38.9701	38.8465	44.9961	40.4974	38.4375	37.3058	33.9519	35.2732	50.8457	42.2401	46.0086	39.352	49.2034	46.2314	45.8832	42.1108	52.2964	42.9251	40.601	42.9015
267	LOC105257596	2	ubiquinone biosynthesis O-methyltransferase, mitochondrial	GO:0008168|methyltransferase activity	PF08241|Methyltransferase domain	0	0	43.1795	47.2759	39.9528	44.7927	43.3079	44.3715	37.2839	36.5108	37.2109	37.0689	34.7792	38.5512	43.2667	42.6825	40.6483	48.7599	45.1041	43.0444	42.3547	46.4076	45.5978	43.0498	40.8435	43.5166
268	LOC105257946	2	vacuolar protein sorting-associated protein 29	GO:0030904|retromer complex; GO:0042147|retrograde transport, endosome to Golgi	PF12850|Calcineurin-like phosphoesterase superfamily domain	0	0	63.3754	60.3147	56.6661	58.7585	60.3287	60.525	56.6995	51.2997	53.5436	46.0713	47.2316	40.7507	57.7902	58.0362	50.9725	53.0132	71.073	57.0501	49.9389	50.53	65.1047	49.3795	46.8607	52.7626
269	LOC105258029	2	NA	NA	NA	NA	NA	3.63405	10.1169	6.86382	14.3748	5.23481	6.41606	2.10876	2.94991	2.80276	1.98497	1.98649	1.97833	2.77054	2.96056	2.07313	7.28313	3.69501	1.19085	1.72158	2.99616	4.16778	1.8354	2.58604	3.25027
270	LOC105258031	2	28S ribosomal protein S24, mitochondrial isoform X1	GO:0005739|mitochondrion	PF14955|Mitochondrial ribosome subunit S24	0	0	51.968	61.5898	47.3754	54.8795	51.9208	51.7478	46.1352	43.2668	44.4164	35.8803	34.6994	34.3703	57.9978	48.7378	48.1201	56.3431	76.6385	55.5615	42.2686	49.1659	59.0054	43.0162	42.129	47.0028
271	LOC105258611	2	trafficking protein particle complex subunit 4	GO:0016192|vesicle-mediated transport; GO:0030008|TRAPP complex	PF04099|Sybindin-like family	0	0	60.436	70.7981	56.6987	65.0909	59.2017	57.8963	56.7682	52.7893	49.5999	44.938	43.259	45.9958	60.9207	56.7271	63.7397	52.1485	73.3974	63.9622	53.6969	55.772	61.5847	56.9713	53.0786	55.8211
272	LOC105259215	2	very-long-chain enoyl-CoA reductase	GO:0005515|protein binding; GO:0006629|lipid metabolic process; GO:0016627|oxidoreductase activity, acting on the CH-CH group of donors	PF02544|3-oxo-5-alpha-steroid 4-dehydrogenase; PF00240|Ubiquitin family	0	0	81.892	88.4112	84.7396	83.5136	77.317	85.758	80.4041	71.7266	77.5501	74.2132	69.74	75.1709	85.0266	87.6521	83.1417	84.303	84.9551	84.9486	79.7477	77.4859	84.6521	83.4759	75.9775	80.7062
273	LOC105259284	2	uncharacterized protein LOC105259284	GO:0043066|negative regulation of apoptotic process	NA	0	0	185.009	164.019	171.638	158.593	155.827	140.82	145.89	127.749	127.903	126.072	134.29	119.388	166.122	150.921	160.456	164.33	206.23	159.861	127.767	133.358	175.856	132.676	149.084	162.732
274	LOC109609960	2	small integral membrane protein 12-A	NA	PF15990|UPF0767 family	0	1	69.9985	81.7575	62.0647	78.6205	67.4296	68.9551	67.0543	62.8545	58.513	52.0401	56.5216	54.8723	71.9803	71.0522	70.9629	78.6869	90.0487	78.3401	61.2073	69.1198	78.8699	72.9739	67.5323	64.99
275	LOC109610155	2	general transcription factor IIH subunit 5	GO:0000439|transcription factor TFIIH core complex; GO:0006289|nucleotide-excision repair; GO:0006355|regulation of transcription, DNA-templated	PF06331|Transcription factor TFIIH complex subunit Tfb5	0	0	58.3735	67.4315	63.3938	73.957	80.0814	68.0105	67.4209	58.7651	55.8224	53.5492	51.2579	56.2839	66.5892	71.7183	49.9001	70.5756	75.2883	78.2845	62.1413	60.0941	78.9949	50.7127	44.58	54.9883
276	LOC112637836	2	uncharacterized protein LOC112637836	NA	NA	0	0	33.7686	33.1247	36.7173	38.027	43.214	39.6147	33.5863	32.1916	30.6013	25.1905	29.7611	23.0742	35.2568	36.3848	28.8346	32.3548	57.6547	38.1544	27.2673	28.5406	39.1245	28.9005	33.1684	31.557
277	LOC112638224	2	glutathione synthetase-like	GO:0004363|glutathione synthase activity; GO:0005524|ATP binding; GO:0006750|glutathione biosynthetic process	PF03917|Eukaryotic glutathione synthase, ATP binding domain; PF03199|Eukaryotic glutathione synthase	0	0	11.2971	12.7188	12.3666	12.1354	14.0812	13.5495	12.7361	11.0333	8.64617	10.3535	11.9431	10.838	12.702	10.2545	10.4474	14.4232	11.9777	11.1456	9.92484	13.4994	16.6605	10.7261	11.9038	12.8633
278	LOC112638741	2	protein ALP1-like	NA	PF13359|DDE superfamily endonuclease	0	0	7.08883	5.7673	6.67636	5.70403	4.8151	4.53139	4.78421	3.67925	4.28672	4.09234	3.68676	3.63269	5.5282	5.01264	4.43409	4.43447	6.16613	5.67607	4.26706	5.73797	7.304	4.51677	4.69167	4.93855
279	LOC112639513	2	uncharacterized protein LOC112639513	NA	PF14886|FAM183A and FAM183B related	0	0	41.6853	37.1579	37.2461	29.8033	33.3342	33.3133	27.6373	24.8983	24.7516	26.9252	24.1103	23.3707	34.7456	29.4896	26.3392	33.0876	42.7254	27.5151	29.276	28.997	33.653	25.1041	29.2209	30.5582
280	LOC112639774	2	NA	NA	NA	NA	NA	27.8894	33.5121	28.742	29.5994	32.8547	29.4617	24.9522	23.6176	23.3843	25.2727	20.2139	18.2929	33.7674	29.4849	25.9706	35.7001	40.3714	31.9769	24.2566	25.1886	34.3328	26.6729	24.2911	23.424
281	LOC112639830	2	protein FAM136A-like isoform X1	NA	PF05811|Eukaryotic protein of unknown function (DUF842)	0	0	19.4198	26.6206	21.011	27.9026	26.7327	29.9479	23.8628	21.2716	17.9788	19.0344	18.0467	17.4567	25.2391	19.2339	22.5258	27.3078	28.1444	21.9597	20.5243	20.937	22.2786	20.2169	20.5112	21.8317
282	LOC105250153	3	histone-lysine N-methyltransferase setd3	GO:0005515|protein binding	PF00856|SET domain; PF09273|Rubisco LSMT substrate-binding	0	0	33.0953	33.5001	30.9342	28.5043	29.5343	28.5252	29.8509	30.2097	30.4982	30.7227	31.2557	31.6011	30.9928	33.5301	34.7593	29.0426	32.5659	32.3098	33.3051	31.6592	30.2945	33.3	32.1686	31.998
283	LOC105251418	3	elongation factor-like GTPase 1 isoform X1	GO:0003924|GTPase activity; GO:0005525|GTP binding	PF03144|Elongation factor Tu domain 2; PF14492|Elongation Factor G, domain II; PF00679|Elongation factor G C-terminus; PF00009|Elongation factor Tu GTP binding domain	0	0	57.5674	58.8671	56.3975	46.1769	50.6828	50.094	51.1872	53.9447	51.4563	56.7662	57.3717	56.6515	48.8809	56.555	54.9761	51.142	40.8424	51.9722	53.6969	51.8736	47.3915	54.8375	53.0259	57.4969
284	LOC105253753	3	E3 UFM1-protein ligase 1 homolog	NA	PF09743|E3 UFM1-protein ligase 1	0	0	16.4357	16.967	18.3601	17.162	18.3553	17.6767	15.237	14.2275	14.8509	13.8923	16.2316	14.6254	15.0949	16.7235	18.2178	17.3709	15.5015	15.5528	16.7572	13.7486	15.4081	15.8647	16.7048	15.0685
285	LOC105255105	3	pre-mRNA-splicing factor CWC22 homolog	NA	PF02847|MA3 domain	0	0	21.764	20.106	21.0424	17.6111	18.9819	17.4353	18.6088	19.1226	19.8781	19.7557	19.3797	20.295	16.6038	19.4526	19.4607	20.0656	17.6125	18.2579	20.6146	20.4228	18.5103	18.9091	19.6599	22.6248
286	LOC105258727	3	protein unc-45 homolog B	NA	PF11701|Myosin-binding striated muscle assembly central	0	0	15.8702	15.1032	14.3904	14.2766	14.3493	14.3752	13.8419	14.3136	14.0176	13.7761	13.4703	13.3003	14.4331	15.2912	15.5299	16.3667	12.9512	14.7064	16.7497	16.9139	13.7831	13.3021	15.8232	13.4559
287	LOC112637876	3	NA	NA	NA	NA	NA	4.04826	1.56745	2.23468	1.11706	0	0.71752	1.05702	0	1.3732	1.49437	1.90994	0.823946	1.4703	1.50462	3.20258	1.59986	1.72038	1.71358	2.20026	1.5895	0.695893	0.716311	2.46355	2.54601
288	LOC112639017	3	origin recognition complex subunit 3	GO:0003677|DNA binding; GO:0005664|nuclear origin of replication recognition complex; GO:0006260|DNA replication	PF18137|Origin recognition complex winged helix C-terminal; PF07034|Origin recognition complex (ORC) subunit 3 N-terminus	0	0	0.967022	1.47651	1.34019	1.76082	2.07285	1.79545	1.17646	1.03611	1.13938	0.874738	1.21717	0.882273	0.919131	1.37331	1.81202	1.38816	1.25695	1.57134	1.9093	1.59442	1.28358	1.45695	1.68684	1.56395
289	LOC105250363	4	ataxin-7 isoform X2	NA	PF08313|SCA7, zinc-binding domain	0	0	2.52694	2.49195	2.93799	2.56663	2.99046	3.06731	4.03249	4.03189	4.36242	3.72323	4.59217	4.0862	3.27154	2.57932	3.21327	3.03362	3.05856	2.7116	3.71612	3.24423	2.77777	2.98688	3.42147	3.23389
290	LOC105253232	4	uncharacterized protein LOC105253232	GO:0016567|protein ubiquitination	PF14939|DDB1-and CUL4-substrate receptor 15, WD repeat	0	0	21.8996	22.3764	21.8526	21.2378	21.5815	23.3789	23.4629	22.2266	23.1949	22.4333	21.8765	22.425	23.0301	22.5462	22.5977	23.9081	23.5523	22.1204	23.6385	23.7857	23.1976	21.6463	22.5121	23.6316
291	LOC105255266	4	uncharacterized protein LOC105255266 isoform X2	GO:0016301|kinase activity	PF05186|Dpy-30 motif; PF12796|Ankyrin repeats (3 copies); PF12796|Ankyrin repeats (3 copies); PF12796|Ankyrin repeats (3 copies); PF00217|ATP:guanido phosphotransferase, C-terminal catalytic domain; PF13637|Ankyrin repeats (many copies); PF02807|ATP:guanido phosphotransferase, N-terminal domain	0	0	3.52078	3.55819	4.32873	3.88677	4.35458	4.32144	4.40327	4.04252	4.38546	4.91151	5.1867	4.74505	4.42249	4.32051	4.53852	4.40806	4.24863	3.51316	5.02231	4.63585	4.91792	4.23865	4.63708	5.05615

## Sheet: for24_nur8_Cluster1_enrichedGos
	GO	GO_desc	over_under	adj_pVal	sam_freq	back_freq	n_GO_DEG	n_DEG	n_GO	n_all_genes	pVal	gene_name
1	GO:0005515	protein binding	over	3.14476e-05	0.1907	0.08986	41	215	902	10038	1.57238e-06	LOC105248275, LOC105248571, LOC105248694, LOC105248722, LOC105248879, LOC105248960, LOC105249041, LOC105249329, LOC105249757, LOC105249831, LOC105250712, LOC105250800, LOC105250904, LOC105251017, LOC105251133, LOC105251588, LOC105252079, LOC105252288, LOC105252395, LOC105252530, LOC105252838, LOC105252989, LOC105253084, LOC105255570, LOC105255718, LOC105256171, LOC105256480, LOC105256989, LOC1052…
2	GO:0006468	protein phosphorylation	over	0.00286081	0.06977	0.0256	15	215	257	10038	0.000286081	LOC105248090, LOC105249671, LOC105250010, LOC105250867, LOC105251108, LOC105251500, LOC105252079, LOC105252524, LOC105252678, LOC105252927, LOC105254223, LOC105255087, LOC105256068, LOC105258655, LOC105259214
3	GO:0007165	signal transduction	over	0.00557296	0.03256	0.00777	7	215	78	10038	0.00111459	LOC105248632, LOC105251133, LOC105252838, LOC105253112, LOC105255999, LOC105257128, LOC105258770
4	GO:0006357	regulation of transcription by RNA polymerase II	over	0.00601887	0.02326	0.00408	5	215	41	10038	0.00150472	LOC105249099, LOC105253602, LOC105255793, LOC105258127, LOC105259182
5	GO:0007186	G protein-coupled receptor signaling pathway	over	0.00916654	0.03256	0.00917	7	215	92	10038	0.00274996	LOC105248348, LOC105249160, LOC105249479, LOC105253347, LOC105257836, LOC105258758, LOC105258954
6	GO:0035556	intracellular signal transduction	over	0.0100402	0.02326	0.00498	5	215	50	10038	0.00351406	LOC105252524, LOC105252927, LOC105253013, LOC105255087, LOC105258159
7	GO:0006355	regulation of transcription, DNA-templated	over	0.0116123	0.04651	0.01883	10	215	189	10038	0.00497772	LOC105250271, LOC105251775, LOC105252184, LOC105254638, LOC105256454, LOC105256957, LOC105257703, LOC105257905, LOC105258033, LOC105258861
8	GO:0003676	nucleic acid binding	over	0.0116123	0.06977	0.03527	15	215	354	10038	0.00522553	LOC105248634, LOC105250073, LOC105252111, LOC105252463, LOC105253659, LOC105253806, LOC105254391, LOC105256098, LOC105256844, LOC105257061, LOC105257613, LOC105258190, LOC105258656, LOC105258769, LOC105259157
9	GO:0004672	protein kinase activity	over	0.0226821	0.04651	0.02162	10	215	217	10038	0.011341	LOC105248090, LOC105249671, LOC105250010, LOC105250867, LOC105252079, LOC105252524, LOC105252678, LOC105254223, LOC105258655, LOC105259214
10	GO:0005524	ATP binding	over	0.0524383	0.07442	0.04931	16	215	495	10038	0.028841	LOC105248090, LOC105248722, LOC105249671, LOC105250180, LOC105250867, LOC105251108, LOC105251369, LOC105251500, LOC105252524, LOC105252678, LOC105252927, LOC105255087, LOC105256068, LOC105256789, LOC105258655, LOC105258656
11	GO:0005509	calcium ion binding	over	0.0654667	0.02326	0.00966	5	215	97	10038	0.03928	LOC105251328, LOC105251772, LOC105253951, LOC105256989, LOC105257393
12	GO:0016020	membrane	over	0.0716174	0.04651	0.02909	10	215	292	10038	0.0476319	LOC105248632, LOC105250414, LOC105252126, LOC105252301, LOC105253951, LOC105255718, LOC105256068, LOC105257128, LOC105257707, LOC105259426
13	GO:0003924	GTPase activity	over	0.0716174	0.02326	0.01066	5	215	107	10038	0.052333	LOC105248428, LOC105248632, LOC105253347, LOC105253531, LOC105257128
14	GO:0003700	DNA-binding transcription factor activity	over	0.0716174	0.02326	0.01076	5	215	108	10038	0.0537131	LOC105248356, LOC105252184, LOC105254638, LOC105258033, LOC105258861
15	GO:0005634	nucleus	over	0.0789862	0.03721	0.02331	8	215	234	10038	0.065403	LOC105248356, LOC105252184, LOC105253602, LOC105253806, LOC105256844, LOC105257061, LOC105259157, LOC105259182
16	GO:0008270	zinc ion binding	over	0.0789862	0.03256	0.01943	7	215	195	10038	0.0671383	LOC105247958, LOC105249831, LOC105253806, LOC105256098, LOC105256844, LOC105257061, LOC105259157
17	GO:0016021	integral component of membrane	over	0.151092	0.04186	0.04134	9	215	415	10038	0.135982	LOC105248348, LOC105249160, LOC105249479, LOC105252218, LOC105257767, LOC105257836, LOC105258233, LOC105258758, LOC105258941
18	GO:0003677	DNA binding	over	0.161065	0.02791	0.02381	6	215	239	10038	0.153011	LOC105250715, LOC105254655, LOC105256556, LOC105257703, LOC105257905, LOC105259201
19	GO:0055085	transmembrane transport	over	0.174681	0.02326	0.02092	5	215	210	10038	0.174681	LOC105251400, LOC105252126, LOC105252218, LOC105258941, LOC105259426
20	no_annot	NA	under	0.00557296	0.30698	0.40018	66	215	4017	10038	0.000979793	NA
