# Supplementary material for: Time-course RNASeq of Camponotus floridanus forager and nurse ant brains indicate links between plasticity in the biological clock and behavioral division of labor
Source: BMC Genomics. 2022 Jan 15;23:57. doi: 10.1186/s12864-021-08282-x (PMC8760764; doi:10.1186/s12864-021-08282-x)
Supplement: Supplementary file 8 — Additional file 8. [file 12864_2021_8282_MOESM8_ESM.xls]

## Sheet: limoRhyde_DEG_all_tested
	gene_name	logFC	AveExpr	t	P.Value	adj.P.Val	B	significant	upregulation
1	LOC105251298	5.84739	4.57888	8.42622	1.71815e-08	5.02612e-06	9.66488	yes	nur
2	LOC105250772	5.71006	2.97391	13.1603	3.3462e-12	1.56619e-08	17.727	yes	nur
3	LOC105249045	5.64852	6.18184	7.35789	1.72971e-07	2.02398e-05	7.42326	yes	nur
4	LOC105257597	5.63241	5.38793	7.7407	7.43026e-08	1.17889e-05	8.24534	yes	nur
5	LOC105249047	5.06161	4.04328	7.79155	6.6512e-08	1.1006e-05	8.35296	yes	nur
6	LOC112638604	4.9386	3.48485	8.20883	2.71504e-08	6.68829e-06	9.22209	yes	nur
7	LOC105252918	4.5764	2.83006	9.34705	2.64977e-09	1.77175e-06	11.4651	yes	nur
8	LOC105252207	4.45635	4.799	7.34563	1.77773e-07	2.05448e-05	7.39659	yes	nur
9	LOC112637320	4.35616	2.98327	8.15135	3.06748e-08	6.90998e-06	9.10386	yes	nur
10	LOC105250730	4.20329	3.48456	6.68343	8.03125e-07	5.47821e-05	5.92539	yes	nur
11	LOC105257268	4.19631	7.15738	5.38123	1.8113e-05	0.000533195	2.8787	yes	nur
12	LOC105253296	4.17749	2.766	9.16487	3.80221e-09	2.09368e-06	11.1186	yes	nur
13	LOC105252460	-4.11413	2.2836	-6.38054	1.63044e-06	8.89533e-05	5.23337	yes	for
14	LOC105253145	3.58664	3.71215	6.80349	6.08458e-07	4.66867e-05	6.1965	yes	nur
15	LOC105257232	3.35476	4.15081	8.11775	3.29495e-08	7.17303e-06	9.03453	yes	nur
16	LOC105253142	3.12457	2.08883	7.0017	3.86324e-07	3.32426e-05	6.6399	yes	nur
17	LOC105259244	-3.05096	3.96543	-5.58333	1.10441e-05	0.000375941	3.36237	yes	for
18	LOC105249672	-2.704	3.13164	-7.15516	2.72723e-07	2.86849e-05	6.97953	yes	for
19	LOC105254427	2.6056	2.48262	7.60147	1.00809e-07	1.47449e-05	7.94875	yes	nur
20	LOC105257849	2.52639	3.70087	4.18616	0.000353021	0.00453932	-0.0130351	yes	nur
21	LOC105255423	2.49323	1.72176	8.05462	3.77055e-08	7.76127e-06	8.90383	yes	nur
22	LOC105259120	-2.37111	3.40048	-8.89181	6.58537e-09	2.80207e-06	10.5903	yes	for
23	LOC112639787	2.30157	3.24485	3.13141	0.00467905	0.0261496	-2.48674	yes	nur
24	LOC105256576	-2.09633	2.94883	-7.28761	2.02422e-07	2.20334e-05	7.27009	yes	for
25	LOC105255479	2.08589	2.09767	3.96676	0.000609404	0.00654951	-0.540489	yes	nur
26	LOC112639785	-1.93928	5.74394	-2.01971	0.0551926	0.132307	-4.7424	no	NA
27	LOC112638997	1.92915	4.25714	1.68928	0.104657	0.203678	-5.28817	no	NA
28	LOC112638998	1.92305	5.85884	2.03887	0.0530977	0.128802	-4.70863	no	NA
29	LOC105258853	-1.86845	1.30438	-4.71254	9.49269e-05	0.00178436	1.2623	yes	for
30	LOC109609713	1.85825	1.14805	6.51152	1.19876e-06	6.96062e-05	5.53402	yes	nur
31	LOC112637485	1.8297	2.80554	2.85842	0.00887969	0.0388062	-3.08709	yes	nur
32	LOC105254428	1.82389	3.26262	9.19476	3.58247e-09	2.09368e-06	11.1757	yes	nur
33	LOC105256665	1.74893	1.53878	4.84203	6.87592e-05	0.00141145	1.57647	yes	nur
34	LOC105253143	1.74784	1.18524	5.75414	7.29018e-06	0.00027213	3.7686	yes	nur
35	LOC105255445	-1.72622	2.81249	-7.09613	3.11699e-07	3.00805e-05	6.84927	yes	for
36	LOC105251777	-1.64979	4.23391	-9.07331	4.56624e-09	2.30154e-06	10.9426	yes	for
37	LOC105249568	-1.63766	3.37801	-6.2205	2.38074e-06	0.000118381	4.8632	yes	for
38	LOC109610084	1.62174	1.69428	4.05517	0.000489188	0.00565344	-0.328432	yes	nur
39	LOC105255413	-1.62107	3.49357	-8.70789	9.58563e-09	3.58924e-06	10.2285	yes	for
40	LOC105257119	-1.5915	1.16326	-7.00085	3.87079e-07	3.32426e-05	6.63799	yes	for
41	LOC112638037	-1.59024	2.43351	-1.33919	0.193573	0.318404	-5.78195	no	NA
42	LOC105254433	1.564	1.78264	3.12708	0.00472744	0.0262632	-2.49643	yes	nur
43	LOC112637492	-1.55896	1.93005	-2.22953	0.0358129	0.0982013	-4.36094	no	NA
44	LOC105248848	-1.54909	3.07205	-5.62627	9.94641e-06	0.000344846	3.46474	yes	for
45	LOC105259453	-1.53353	2.87759	-7.42444	1.49132e-07	1.86137e-05	7.56766	yes	for
46	LOC112639471	1.53125	4.92724	3.38388	0.00255229	0.0175547	-1.91285	yes	nur
47	LOC105257638	1.51047	3.34586	2.74762	0.0114562	0.0456931	-3.32363	yes	nur
48	LOC105255077	-1.47285	1.56175	-6.14621	2.84089e-06	0.000132968	4.69039	yes	for
49	LOC105252922	1.44622	0.781558	5.03921	4.21329e-05	0.000971443	2.05417	yes	nur
50	LOC105254921	-1.44209	1.31205	-4.08705	0.000451875	0.00539133	-0.251783	yes	for
51	LOC105258377	1.44157	1.89551	1.72088	0.0986781	0.195882	-5.23914	no	NA
52	LOC105251392	-1.40344	5.38971	-6.59991	9.75207e-07	6.29959e-05	5.73572	yes	for
53	LOC105254189	-1.39762	1.89186	-7.362	1.7139e-07	2.02398e-05	7.4322	yes	for
54	LOC105248438	1.38349	5.76871	4.95712	5.16508e-05	0.00112968	1.85544	yes	nur
55	LOC105255480	1.33629	1.78619	3.17052	0.00426297	0.0244877	-2.3989	yes	nur
56	LOC105251440	-1.31193	1.42505	-7.08165	3.22109e-07	3.04572e-05	6.81723	yes	for
57	LOC105252893	1.30848	5.10721	11.529	4.79311e-11	1.33134e-07	15.267	yes	nur
58	LOC105257373	-1.29279	6.09216	-7.55832	1.10863e-07	1.5699e-05	7.85627	yes	for
59	LOC105252919	1.28818	1.02069	3.78128	0.00096475	0.00903337	-0.982686	yes	nur
60	LOC105256385	-1.26649	6.47894	-9.83696	1.02446e-09	8.71812e-07	12.374	yes	for
61	LOC109609718	1.2639	1.47665	2.83557	0.00936131	0.0401217	-3.13625	yes	nur
62	LOC105251996	1.26312	2.63372	2.09047	0.0478035	0.119874	-4.61659	no	NA
63	LOC105256158	-1.23988	1.28815	-8.44925	1.63742e-08	4.94448e-06	9.71141	yes	for
64	LOC105253585	1.23677	4.67547	2.58288	0.0166225	0.0591871	-3.66653	no	NA
65	LOC105253608	-1.21654	3.69149	-11.4294	5.68889e-11	1.33134e-07	15.1068	yes	for
66	LOC112638438	-1.19197	6.28268	-1.53379	0.138702	0.249786	-5.51896	no	NA
67	LOC105259154	1.18898	0.693852	7.40941	1.54205e-07	1.89936e-05	7.5351	yes	nur
68	LOC105248585	1.18552	2.146	8.56946	1.27527e-08	4.26351e-06	9.95293	yes	nur
69	LOC105252791	-1.17698	2.40544	-2.7607	0.0111188	0.0447284	-3.29595	yes	for
70	LOC105250910	1.1713	4.48257	1.62237	0.118331	0.223124	-5.38964	no	NA
71	LOC105251513	1.16603	1.39127	6.7097	7.55686e-07	5.31878e-05	5.98487	yes	nur
72	LOC105250281	-1.15698	3.82357	-2.34988	0.0277167	0.0826821	-4.13128	no	NA
73	LOC112637059	-1.14644	3.83956	-6.11633	3.05066e-06	0.000139986	4.62071	yes	for
74	LOC112639937	-1.12637	1.73406	-2.54078	0.0182564	0.062969	-3.75234	no	NA
75	LOC105252707	1.1263	0.8165	5.28869	2.27432e-05	0.000624336	2.65626	yes	nur
76	LOC105256264	-1.1131	1.69238	-7.55222	1.12364e-07	1.5699e-05	7.84319	yes	for
77	LOC105257203	1.10572	0.911598	7.46426	1.36508e-07	1.75048e-05	7.65377	yes	nur
78	LOC112639831	-1.09975	1.96913	-1.38801	0.178412	0.299504	-5.71878	no	NA
79	LOC105250918	-1.09859	6.82524	-7.96828	4.53801e-08	8.66944e-06	8.72413	yes	for
80	LOC105256545	-1.09697	1.54485	-2.07776	0.0490612	0.121756	-4.63939	no	NA
81	LOC112639251	1.09601	1.09346	3.26027	0.00343895	0.0212629	-2.19581	yes	nur
82	LOC105259282	-1.09347	8.6825	-5.24017	2.5632e-05	0.000681988	2.53943	yes	for
83	LOC105252901	-1.06436	0.96578	-7.29516	1.99027e-07	2.19187e-05	7.28657	yes	for
84	LOC105254394	-1.06126	6.93834	-4.23039	0.000316161	0.0042401	0.093723	yes	for
85	LOC105251468	-1.05238	6.49378	-7.10911	3.02667e-07	2.98343e-05	6.87795	yes	for
86	LOC112639788	-1.04551	2.32197	-1.19874	0.242816	0.373674	-5.9528	no	NA
87	LOC105254766	1.04153	1.7031	6.68176	8.06238e-07	5.47821e-05	5.92161	yes	nur
88	LOC105248672	1.02977	1.88182	9.23953	3.27748e-09	2.04537e-06	11.2612	yes	nur
89	LOC105250570	-1.02682	2.57909	-4.46145	0.00017761	0.00276181	0.653027	yes	for
90	LOC105257575	1.02229	5.43256	4.40943	0.00020224	0.00305843	0.526932	yes	nur
91	LOC105250427	-1.01858	2.12179	-5.20147	2.82008e-05	0.000729248	2.44614	yes	for
92	LOC105258390	1.01835	2.53953	2.21887	0.0366252	0.0995396	-4.38092	no	NA
93	LOC105250145	-1.01701	2.27537	-6.75957	6.73343e-07	5.00251e-05	6.09755	yes	for
94	LOC105257206	1.01006	3.77923	5.75441	7.28543e-06	0.00027213	3.76923	yes	nur
95	LOC112639821	1.00469	3.18495	6.69432	7.83097e-07	5.47058e-05	5.95006	yes	nur
96	LOC105255968	1.00197	9.03281	8.04928	3.81389e-08	7.76127e-06	8.89274	yes	nur
97	LOC105249241	-1.00109	3.57754	-6.72263	7.33389e-07	5.26437e-05	6.01412	yes	for
98	LOC112638158	-0.993551	1.49108	-5.86192	5.61753e-06	0.00022569	4.02353	no	NA
99	LOC105258733	-0.992891	2.48767	-7.33807	1.80801e-07	2.06399e-05	7.38014	no	NA
100	LOC105258144	0.988539	4.20587	13.3012	2.69076e-12	1.56619e-08	17.9258	no	NA
101	LOC105254493	-0.987519	5.06005	-5.11117	3.52538e-05	0.00086617	2.22816	no	NA
102	LOC105257828	0.987037	1.76534	3.59285	0.00153382	0.0125289	-1.42718	no	NA
103	LOC105258651	-0.980123	7.29524	-8.75292	8.74023e-09	3.40905e-06	10.3175	no	NA
104	LOC105256415	-0.968887	3.04093	-4.44242	0.000186248	0.00286755	0.606907	no	NA
105	LOC105248157	-0.949677	5.0434	-8.63506	1.11355e-08	4.00921e-06	10.0838	no	NA
106	LOC105251488	0.949115	1.38895	2.16653	0.0408597	0.107622	-4.47809	no	NA
107	LOC105248128	-0.948696	2.60123	-4.9191	5.67666e-05	0.0012244	1.76333	no	NA
108	LOC105255375	0.948496	0.650741	4.31559	0.000255619	0.00362553	0.299697	no	NA
109	LOC105259343	-0.948255	6.41169	-11.102	1.00671e-10	1.40118e-07	14.5715	no	NA
110	LOC105258980	-0.945489	0.680626	-5.08318	3.77836e-05	0.000899979	2.16051	no	NA
111	LOC105250295	-0.945131	4.59336	-6.12019	3.02267e-06	0.000139385	4.62973	no	NA
112	LOC105249221	0.943206	0.826839	3.78429	0.000957606	0.0090092	-0.975545	no	NA
113	LOC105256268	-0.938019	1.05795	-5.12779	3.38337e-05	0.00084458	2.26831	no	NA
114	LOC105249228	-0.929369	3.8009	-6.59266	9.91814e-07	6.34099e-05	5.71922	no	NA
115	LOC105258637	-0.926954	4.77732	-7.00783	3.80972e-07	3.32426e-05	6.65351	no	NA
116	LOC105250953	-0.918215	5.35802	-7.78807	6.70167e-08	1.1006e-05	8.34562	no	NA
117	LOC105257983	-0.917692	4.84719	-7.10433	3.05961e-07	2.98343e-05	6.86739	no	NA
118	LOC105251065	-0.91693	6.32523	-4.61868	0.000119961	0.00210686	1.0345	no	NA
119	LOC105251280	-0.915643	4.13611	-8.37914	1.89612e-08	5.22047e-06	9.56956	no	NA
120	LOC105252912	0.906205	3.32854	3.80011	0.000920913	0.0087966	-0.937998	no	NA
121	LOC112638067	-0.904144	3.12931	-1.16315	0.256676	0.388793	-5.99345	no	NA
122	LOC112637754	-0.901116	1.77275	-5.66348	9.08525e-06	0.000323373	3.55331	no	NA
123	LOC105255785	-0.894226	3.09566	-2.11437	0.0455151	0.115905	-4.57342	no	NA
124	LOC112638798	0.89178	0.883984	5.20467	2.79791e-05	0.000725519	2.45385	no	NA
125	LOC105258573	0.888332	5.46675	4.44276	0.000186091	0.00286755	0.607727	no	NA
126	LOC105251974	0.884543	1.58345	7.66947	8.6826e-08	1.31093e-05	8.09395	no	NA
127	LOC105256378	-0.882747	4.0574	-11.1321	9.54777e-11	1.40118e-07	14.6213	no	NA
128	LOC109610526	0.876332	1.03996	3.16361	0.00433373	0.0247607	-2.41443	no	NA
129	LOC105250026	0.875087	5.47242	6.48578	1.27324e-06	7.20961e-05	5.47511	no	NA
130	LOC105256404	0.870383	5.90233	6.53033	1.14715e-06	6.92805e-05	5.57703	no	NA
131	LOC105258675	0.867027	6.06346	4.98729	4.79232e-05	0.00106812	1.92852	no	NA
132	LOC105254013	-0.859456	3.6007	-8.16031	3.00956e-08	6.90998e-06	9.12233	no	NA
133	LOC105256981	0.858372	1.72681	5.28674	2.28527e-05	0.000625509	2.65156	no	NA
134	LOC105248829	0.857492	0.607903	7.71845	7.80011e-08	1.21695e-05	8.19813	no	NA
135	LOC105257298	-0.854769	3.04223	-8.34109	2.05375e-08	5.4929e-06	9.49231	no	NA
136	LOC105257577	0.853145	2.86645	5.38535	1.79306e-05	0.000531166	2.8886	no	NA
137	LOC105256970	-0.849956	4.65514	-5.02261	4.39027e-05	0.00100729	2.01401	no	NA
138	LOC105257316	0.846988	10.8071	3.98576	0.000581319	0.00640958	-0.494984	no	NA
139	LOC105257562	0.846875	2.90624	5.23234	2.61319e-05	0.000689072	2.52057	no	NA
140	LOC112638535	-0.835983	3.27989	-7.88533	5.42712e-08	9.76987e-06	8.55047	no	NA
141	LOC105256769	0.832106	1.60787	7.97425	4.48009e-08	8.66944e-06	8.73659	no	NA
142	LOC112638756	0.825215	4.77581	0.94898	0.352481	0.487381	-6.21472	no	NA
143	LOC105252814	-0.811867	1.32192	-3.06507	0.00547572	0.0289431	-2.63473	no	NA
144	LOC105257273	0.81156	2.56481	8.86706	6.9248e-09	2.81839e-06	10.5419	no	NA
145	LOC112637368	-0.810951	2.78847	-5.11338	3.50619e-05	0.000863926	2.23349	no	NA
146	LOC105255669	-0.809625	1.51006	-3.11668	0.00484566	0.0267139	-2.5197	no	NA
147	LOC105253531	-0.80879	5.23194	-3.58097	0.00157908	0.0127677	-1.45499	no	NA
148	LOC105258424	-0.806264	5.78287	-5.84081	5.91111e-06	0.000234466	3.9737	no	NA
149	LOC105258752	0.806015	2.5837	6.16764	2.69949e-06	0.000128274	4.74032	no	NA
150	LOC105259384	0.805011	5.43839	7.0354	3.5779e-07	3.26586e-05	6.71475	no	NA
151	LOC105248991	-0.803813	7.58204	-6.44598	1.39784e-06	7.83542e-05	5.38385	no	NA
152	LOC105257798	0.802562	6.70971	3.84898	0.000816078	0.00814425	-0.82178	no	NA
153	LOC105253340	-0.799692	2.67594	-5.15901	3.13203e-05	0.000794551	2.34368	no	NA
154	LOC105252117	0.795023	1.55657	8.0319	3.95855e-08	7.88426e-06	8.85664	no	NA
155	LOC105256803	-0.793995	3.31088	-5.46237	1.48439e-05	0.000465587	3.07326	no	NA
156	LOC105249508	0.793791	1.3795	10.1616	5.54788e-10	5.19337e-07	12.9581	no	NA
157	LOC105250610	0.791731	1.51587	10.8992	1.44229e-10	1.68766e-07	14.2332	no	NA
158	LOC105257304	-0.79109	2.17758	-5.05526	4.04894e-05	0.000939239	2.093	no	NA
159	LOC105258547	-0.789727	3.19713	-3.86802	0.000778497	0.00788556	-0.776413	no	NA
160	LOC112637900	-0.789008	1.56044	-3.84375	0.000826694	0.00821516	-0.834215	no	NA
161	LOC112637594	0.787217	3.09527	4.75366	8.56816e-05	0.00166676	1.36209	no	NA
162	LOC105259358	0.787118	5.31116	1.41937	0.169181	0.287841	-5.67719	no	NA
163	LOC105252331	-0.786647	2.64564	-3.3677	0.00265426	0.0180047	-1.95009	no	NA
164	LOC105256019	-0.785118	4.90461	-3.36878	0.00264731	0.0179967	-1.9476	no	NA
165	LOC105253057	0.780877	4.17466	8.10283	3.40146e-08	7.23661e-06	9.0037	no	NA
166	LOC105257245	-0.776784	4.77856	-5.10916	3.54304e-05	0.000868231	2.22328	no	NA
167	LOC105249245	0.775327	6.04297	5.8162	6.27337e-06	0.000244688	3.91552	no	NA
168	LOC105248993	-0.768956	1.42136	-6.17464	2.65491e-06	0.000126799	4.75661	no	NA
169	LOC112637762	-0.767352	0.965919	-6.31087	1.92183e-06	0.00010164	5.0726	no	NA
170	LOC105254855	-0.766849	3.47784	-5.16882	3.05699e-05	0.000777623	2.36736	no	NA
171	LOC105249159	-0.763544	6.79898	-8.40682	1.78929e-08	5.07562e-06	9.62565	no	NA
172	LOC105258840	0.760783	3.22821	7.81326	6.34455e-08	1.07984e-05	8.39881	no	NA
173	LOC105258806	0.759907	4.07399	3.33454	0.00287575	0.0189177	-2.02622	no	NA
174	LOC112637153	-0.747315	5.41316	-0.744871	0.463881	0.592414	-6.38671	no	NA
175	LOC112637355	0.746161	5.91273	0.671349	0.508675	0.631777	-6.43902	no	NA
176	LOC105252234	0.746062	11.7901	4.79638	7.70328e-05	0.00152776	1.46575	no	NA
177	LOC105249709	-0.742037	4.72949	-3.25762	0.00346087	0.0213561	-2.20183	no	NA
178	LOC112639995	-0.739645	3.90579	-0.59837	0.555431	0.671919	-6.48576	no	NA
179	LOC105249430	0.73834	1.97313	5.12074	3.44294e-05	0.00085489	2.25127	no	NA
180	LOC105255780	-0.738289	2.06623	-5.65078	9.3704e-06	0.000328526	3.52308	no	NA
181	LOC105257963	-0.737737	6.83061	-8.30885	2.19791e-08	5.71519e-06	9.42666	no	NA
182	LOC105258734	-0.734803	2.46524	-4.54308	0.000144869	0.00238333	0.851025	no	NA
183	LOC105258745	-0.734763	2.55284	-6.43232	1.44345e-06	8.04292e-05	5.35246	no	NA
184	LOC105256617	-0.731953	3.32892	-5.84116	5.9061e-06	0.000234466	3.97453	no	NA
185	LOC105255992	-0.730631	5.32297	-6.80934	6.00315e-07	4.64426e-05	6.20966	no	NA
186	LOC105252142	-0.72731	5.22149	-6.59096	9.95754e-07	6.34099e-05	5.71534	no	NA
187	LOC105256102	0.72681	5.2854	3.10709	0.00495716	0.0270893	-2.54113	no	NA
188	LOC105250328	0.720946	0.824416	3.17827	0.00418488	0.0242352	-2.38144	no	NA
189	LOC105249250	-0.718936	0.70727	-7.54282	1.1472e-07	1.57926e-05	7.823	no	NA
190	LOC105248072	-0.71702	5.94993	-5.54034	1.22662e-05	0.000401483	3.25975	no	NA
191	LOC105249956	-0.715324	2.00047	-5.23997	2.56447e-05	0.000681988	2.53895	no	NA
192	LOC112637747	-0.71224	4.71479	-1.26706	0.217794	0.346024	-5.87174	no	NA
193	LOC105255830	-0.709443	4.26081	-6.26494	2.14255e-06	0.000109903	4.96629	no	NA
194	LOC105254627	0.708394	1.6488	6.88364	5.06055e-07	4.01456e-05	6.37642	no	NA
195	LOC105258327	-0.707535	1.50398	-4.73835	8.90121e-05	0.00170746	1.32495	no	NA
196	LOC105248636	0.703324	5.78702	7.83589	6.04044e-08	1.04712e-05	8.44651	no	NA
197	LOC105251829	0.70275	5.71053	6.95242	4.32318e-07	3.58976e-05	6.53013	no	NA
198	LOC112639820	0.700166	2.61383	6.64682	8.74368e-07	5.83291e-05	5.84236	no	NA
199	LOC105251514	0.698116	7.55133	5.71465	8.02297e-06	0.000293371	3.67492	no	NA
200	LOC105255534	-0.698009	5.31712	-8.9341	6.04444e-09	2.69438e-06	10.6728	no	NA
201	LOC112638783	-0.697355	2.5411	-4.47667	0.000170986	0.00269461	0.689948	no	NA
202	LOC105248697	0.693611	2.23873	5.35001	1.95572e-05	0.00056158	2.80373	no	NA
203	LOC105253068	0.692673	3.6044	6.68479	8.00582e-07	5.47821e-05	5.92849	no	NA
204	LOC112638150	0.692634	1.6932	4.02793	0.000523474	0.00596137	-0.393841	no	NA
205	LOC105253319	0.689697	1.61531	5.00021	4.64118e-05	0.00104689	1.95978	no	NA
206	LOC109610307	0.688358	1.24093	2.76189	0.0110884	0.0446444	-3.29341	no	NA
207	LOC105250203	0.687322	5.73362	2.14017	0.0431555	0.111596	-4.52645	no	NA
208	LOC105255000	0.686576	2.69124	6.66824	8.31939e-07	5.60272e-05	5.89096	no	NA
209	LOC112637974	-0.685313	6.21642	-5.65425	9.29152e-06	0.000328526	3.53135	no	NA
210	LOC105256806	0.684362	2.71744	4.9665	5.0462e-05	0.00111056	1.87816	no	NA
211	LOC105252598	-0.68308	2.89833	-3.75313	0.00103418	0.00949735	-1.04943	no	NA
212	LOC105255894	0.682598	5.27255	7.12542	2.91689e-07	2.98343e-05	6.91398	no	NA
213	LOC112639414	0.676949	1.24651	1.86083	0.0755796	0.162794	-5.01375	no	NA
214	LOC105252313	0.674386	2.0438	0.73541	0.469511	0.597201	-6.39373	no	NA
215	LOC105250869	0.674203	2.92389	5.837	5.96587e-06	0.000235639	3.96468	no	NA
216	LOC105248331	-0.673735	2.12144	-1.87493	0.0735363	0.159346	-4.99032	no	NA
217	LOC105248455	-0.671549	5.8497	-4.63718	0.000114551	0.00203861	1.07939	no	NA
218	LOC105253913	0.667905	3.10882	5.99598	4.06872e-06	0.000173915	4.33904	no	NA
219	LOC105254869	-0.657421	2.13411	-3.91386	0.000694899	0.00719945	-0.667025	no	NA
220	LOC105257607	0.657354	3.90629	3.73362	0.00108517	0.00984328	-1.09563	no	NA
221	LOC105250726	0.655136	3.91355	0.960945	0.346558	0.481709	-6.20344	no	NA
222	LOC112638577	-0.653207	2.66444	-3.69004	0.00120813	0.0105892	-1.1986	no	NA
223	LOC105252231	0.652345	8.31009	7.00643	3.82182e-07	3.32426e-05	6.65041	no	NA
224	LOC105251199	-0.65216	4.15189	-7.32156	1.87604e-07	2.11586e-05	7.34415	no	NA
225	LOC105254463	0.651594	2.03641	7.65234	9.01478e-08	1.33948e-05	8.05744	no	NA
226	LOC105248750	0.651342	3.33181	5.38268	1.80487e-05	0.000532978	2.88218	no	NA
227	LOC105250803	-0.650902	4.66469	-4.56654	0.000136629	0.00229621	0.907954	no	NA
228	LOC105257097	-0.650539	0.93316	-6.83161	5.70318e-07	4.48634e-05	6.25971	no	NA
229	LOC105253317	0.648429	2.21143	5.73087	7.71343e-06	0.000284273	3.7134	no	NA
230	LOC105253359	-0.647395	5.1365	-8.94263	5.94101e-09	2.69438e-06	10.6894	no	NA
231	LOC105259357	-0.647198	5.66908	-7.06094	3.37611e-07	3.16038e-05	6.77138	no	NA
232	LOC105256114	-0.646568	1.60593	-3.22611	0.00373256	0.0225568	-2.27335	no	NA
233	LOC105255829	0.645787	6.75657	6.22203	2.37209e-06	0.000118381	4.86676	no	NA
234	LOC105250598	0.643938	4.38285	7.55654	1.11297e-07	1.5699e-05	7.85247	no	NA
235	LOC105256786	-0.643178	1.5676	-5.73177	7.69665e-06	0.000284273	3.71553	no	NA
236	LOC105257120	-0.642878	1.31009	-3.56148	0.00165625	0.0131726	-1.5006	no	NA
237	LOC105253467	-0.641905	1.78555	-2.24255	0.0348433	0.0967571	-4.33646	no	NA
238	LOC105255593	0.641419	2.58615	7.00373	3.8454e-07	3.32426e-05	6.64441	no	NA
239	LOC112639413	0.641406	3.31256	1.53227	0.139073	0.250214	-5.52112	no	NA
240	LOC105254555	-0.641348	0.994943	-3.25086	0.00351746	0.0215795	-2.21718	no	NA
241	LOC105254571	-0.641159	2.95087	-5.07622	3.84408e-05	0.000910998	2.14368	no	NA
242	LOC112639274	-0.640748	6.6293	-1.00865	0.323618	0.458649	-6.15717	no	NA
243	LOC105257926	0.63859	3.01287	3.97952	0.000590403	0.00646167	-0.509941	no	NA
244	LOC112638664	0.637389	1.04585	4.0014	0.000559171	0.00625376	-0.457508	no	NA
245	LOC105250541	0.63704	2.02602	9.70212	1.32674e-09	9.55357e-07	12.1272	no	NA
246	LOC105251811	0.635278	5.04073	6.59965	9.75793e-07	6.29959e-05	5.73513	no	NA
247	LOC105251524	0.634378	6.21545	3.78881	0.000946985	0.00894437	-0.964828	no	NA
248	LOC105248600	0.633478	7.37787	6.58562	1.00823e-06	6.37702e-05	5.70318	no	NA
249	LOC105258014	-0.632895	3.09674	-4.08885	0.000449861	0.00538145	-0.247467	no	NA
250	LOC105256384	-0.631443	5.4224	-7.17465	2.60979e-07	2.77617e-05	7.02245	no	NA
251	LOC105259579	0.630288	2.41015	11.0793	1.04778e-10	1.40118e-07	14.5339	no	NA
252	LOC105252112	-0.630039	7.4687	-3.91647	0.00069041	0.00717306	-0.660782	no	NA
253	LOC105254110	0.629697	2.79502	5.6659	9.03183e-06	0.000322698	3.55907	no	NA
254	LOC105249531	-0.628987	3.78926	-5.47594	1.43586e-05	0.000454142	3.10576	no	NA
255	LOC105257816	0.62883	5.77149	5.59933	1.06214e-05	0.0003642	3.40054	no	NA
256	LOC105258828	-0.628026	2.98378	-3.54834	0.00171035	0.0134205	-1.53131	no	NA
257	LOC105252927	-0.625526	4.46739	-3.25289	0.00350042	0.0215427	-2.21258	no	NA
258	LOC105256267	-0.625238	1.65432	-2.55503	0.0176869	0.061802	-3.72336	no	NA
259	LOC112638429	-0.623905	1.20835	-2.59553	0.0161588	0.0581108	-3.64059	no	NA
260	LOC105255489	0.62354	3.54899	6.51503	1.18896e-06	6.96062e-05	5.54205	no	NA
261	LOC105251318	-0.622944	3.13548	-6.72007	7.37747e-07	5.26437e-05	6.00833	no	NA
262	LOC105257595	0.622209	1.33894	1.41611	0.170122	0.288969	-5.68155	no	NA
263	LOC105252443	-0.622082	7.58182	-2.97713	0.00673481	0.0329042	-2.82891	no	NA
264	LOC105258464	-0.619351	4.57976	-2.46978	0.0213552	0.0695134	-3.89526	no	NA
265	LOC105257003	-0.617703	3.73986	-3.77514	0.000979488	0.00910525	-0.997251	no	NA
266	LOC105248130	0.616488	1.41726	1.89952	0.0700873	0.153939	-4.94915	no	NA
267	LOC105258163	0.614852	1.83311	2.52117	0.0190676	0.0647933	-3.79204	no	NA
268	LOC105254204	0.613539	6.95367	4.62297	0.000118684	0.00208834	1.04491	no	NA
269	LOC105258568	-0.610909	2.83967	-2.71078	0.0124592	0.048318	-3.40124	no	NA
270	LOC105253503	-0.610479	4.62732	-4.26865	0.00028738	0.00399134	0.186183	no	NA
271	LOC112639754	-0.60974	1.98433	-2.79616	0.0102505	0.0423641	-3.22055	no	NA
272	LOC105258151	-0.609142	1.85222	-1.97733	0.06009	0.139752	-4.81633	no	NA
273	LOC105253005	0.608519	5.07495	7.11879	2.96105e-07	2.98343e-05	6.89932	no	NA
274	LOC105252718	-0.606267	2.40372	-4.2407	0.000308129	0.00416725	0.118648	no	NA
275	LOC105256116	-0.601571	5.0047	-2.92807	0.00755336	0.0352623	-2.9362	no	NA
276	LOC105249840	-0.599964	2.92518	-4.24969	0.000301298	0.00411145	0.140361	no	NA
277	LOC105252349	-0.599031	4.42306	-4.69923	9.81291e-05	0.00183717	1.23	no	NA
278	LOC105257380	-0.598927	6.14749	-4.57792	0.000132805	0.00225046	0.935563	no	NA
279	LOC105251915	-0.598756	4.85559	-4.21787	0.000326181	0.00431879	0.063511	no	NA
280	LOC105249528	0.598237	7.17133	3.24698	0.0035504	0.021694	-2.226	no	NA
281	LOC105257858	0.59804	3.65347	6.81687	5.89992e-07	4.60243e-05	6.2266	no	NA
282	LOC105251810	-0.597814	1.01776	-4.67804	0.000103453	0.00189937	1.17857	no	NA
283	LOC105257083	0.597808	7.42036	6.63344	9.0198e-07	5.94608e-05	5.81199	no	NA
284	LOC105251195	-0.597295	4.22734	-3.36334	0.00268237	0.0181297	-1.9601	no	NA
285	LOC105249053	-0.595312	2.99001	-3.92735	0.000672025	0.00701319	-0.634778	no	NA
286	LOC105257234	0.594403	5.25955	5.68681	8.58428e-06	0.000309067	3.60878	no	NA
287	LOC105251557	0.593892	3.23986	4.85884	6.59421e-05	0.0013687	1.61725	no	NA
288	LOC105255291	-0.592351	7.36894	-3.52998	0.00178886	0.0138511	-1.57417	no	NA
289	LOC105251772	-0.591774	5.54347	-3.43495	0.00225487	0.0162618	-1.79495	no	NA
290	LOC105252439	-0.59172	4.77606	-5.76859	7.03935e-06	0.000267569	3.80284	no	NA
291	LOC105252055	-0.591527	4.44642	-3.30558	0.00308376	0.0198809	-2.09249	no	NA
292	LOC112638993	-0.591464	1.16371	-3.60605	0.00148496	0.012259	-1.3962	no	NA
293	LOC105256276	0.591321	1.47585	1.8757	0.0734252	0.159179	-4.98903	no	NA
294	LOC105251792	-0.589627	3.29761	-6.3795	1.63444e-06	8.89533e-05	5.23097	no	NA
295	LOC105252568	-0.589404	4.1507	-8.23249	2.58235e-08	6.53334e-06	9.27062	no	NA
296	LOC105254579	-0.588853	5.68613	-5.86215	5.61435e-06	0.00022569	4.02408	no	NA
297	LOC112639619	0.588317	2.60389	4.20187	0.000339464	0.00443197	0.0248665	no	NA
298	LOC105253655	0.587767	8.57048	5.41016	1.68711e-05	0.000511102	2.94813	no	NA
299	LOC105253597	-0.587389	5.58675	-5.14611	3.2335e-05	0.000813678	2.31254	no	NA
300	LOC105254391	-0.586597	3.13793	-3.25502	0.0034825	0.0214613	-2.20772	no	NA
301	LOC105259121	0.586067	5.02811	6.72332	7.32213e-07	5.26437e-05	6.01569	no	NA
302	LOC105256298	-0.585624	8.25735	-3.93911	0.00065271	0.00689241	-0.606674	no	NA
303	LOC105249954	-0.585378	5.41252	-4.61715	0.00012042	0.00211095	1.03078	no	NA
304	LOC112638407	0.585192	2.47826	2.97573	0.00675692	0.0329607	-2.83198	no	NA
305	LOC105256472	-0.584635	5.64062	-8.4899	1.50438e-08	4.69418e-06	9.79331	no	NA
306	LOC105251515	0.583443	8.34828	6.09126	3.2388e-06	0.000145064	4.56218	no	NA
307	LOC105253549	0.583042	4.96782	6.1374	2.90117e-06	0.000135114	4.66985	no	NA
308	LOC109610286	0.580618	3.40906	5.60602	1.04496e-05	0.000359629	3.41648	no	NA
309	LOC105255164	-0.578957	0.66061	-4.60774	0.000123282	0.00213538	1.00793	no	NA
310	LOC105250689	-0.578799	2.91987	-4.66151	0.000107806	0.00194504	1.13845	no	NA
311	LOC112639178	-0.578688	1.13418	-1.51922	0.142314	0.254528	-5.53967	no	NA
312	LOC105259544	-0.57855	5.50026	-2.73319	0.0118395	0.0467122	-3.35408	no	NA
313	LOC105253943	0.578106	2.87904	1.8659	0.0748383	0.161643	-5.00533	no	NA
314	LOC105254549	0.576397	7.29232	6.22628	2.34829e-06	0.000118184	4.87663	no	NA
315	LOC105253154	-0.574805	3.39053	-4.33171	0.000245537	0.00351449	0.338715	no	NA
316	LOC105252126	-0.574542	6.22664	-3.25263	0.00350261	0.0215427	-2.21318	no	NA
317	LOC105258941	-0.573553	4.33633	-2.92262	0.00764975	0.0355597	-2.94805	no	NA
318	LOC105251860	-0.571267	4.98622	-3.14158	0.00456723	0.0257322	-2.46393	no	NA
319	LOC105250246	-0.569977	1.8388	-3.67202	0.00126288	0.0109461	-1.24108	no	NA
320	LOC105255386	-0.56979	4.69827	-3.52304	0.00181942	0.0139718	-1.59035	no	NA
321	LOC105254163	-0.56888	3.23212	-3.45519	0.00214663	0.0156867	-1.74809	no	NA
322	LOC105255546	-0.567878	5.27256	-5.01322	4.49371e-05	0.00102599	1.99129	no	NA
323	LOC105252567	-0.566757	1.44685	-5.54309	1.21839e-05	0.000400187	3.26633	no	NA
324	LOC112637612	0.56453	1.20414	6.05923	3.49655e-06	0.000155124	4.48728	no	NA
325	LOC112638959	0.562379	3.46288	4.46299	0.000176929	0.00275579	0.65676	no	NA
326	LOC105258556	0.560261	1.15544	3.0247	0.00602289	0.030725	-2.72418	no	NA
327	LOC105254153	0.560133	2.46577	4.33447	0.000243854	0.00350648	0.345386	no	NA
328	LOC105258313	-0.559703	5.30119	-3.09234	0.00513355	0.0276975	-2.57404	no	NA
329	LOC105257065	0.559232	1.12997	2.80168	0.0101213	0.0420263	-3.20878	no	NA
330	LOC105253881	-0.559033	7.02402	-6.56697	1.05305e-06	6.57176e-05	5.66067	no	NA
331	LOC112637182	-0.557561	3.66806	-3.06807	0.0054371	0.0287851	-2.62808	no	NA
332	LOC105248718	-0.556536	5.04829	-2.91684	0.00775362	0.035756	-2.96064	no	NA
333	LOC105255640	0.556319	4.81404	1.499	0.147453	0.261175	-5.56814	no	NA
334	LOC105258282	-0.556254	1.50689	-4.58125	0.000131703	0.00223752	0.943665	no	NA
335	LOC105256376	-0.554621	6.85613	-4.90265	5.91356e-05	0.00126097	1.72346	no	NA
336	LOC105257459	-0.553966	2.30373	-3.14809	0.00449702	0.0254514	-2.44933	no	NA
337	LOC105249803	-0.553944	2.19886	-2.9504	0.00716969	0.0341735	-2.88747	no	NA
338	LOC105249822	-0.553194	5.83687	-3.28329	0.00325383	0.0205805	-2.14339	no	NA
339	LOC105247961	0.552684	2.90691	5.70113	8.29083e-06	0.000299654	3.64279	no	NA
340	LOC112638277	-0.552395	0.851027	-5.31053	2.15522e-05	0.000600391	2.70881	no	NA
341	LOC105257915	0.55225	1.01718	5.39539	1.74939e-05	0.000526259	2.9127	no	NA
342	LOC112637266	-0.551462	1.62544	-3.04213	0.00578043	0.0298789	-2.68561	no	NA
343	LOC105255369	-0.551134	4.59433	-4.30917	0.000259744	0.00366972	0.284177	no	NA
344	LOC105250942	-0.550696	7.40647	-3.8727	0.000769522	0.0078129	-0.765251	no	NA
345	LOC112639849	-0.549719	5.69807	-1.93233	0.0657061	0.147784	-4.8936	no	NA
346	LOC105248518	-0.54956	3.03326	-5.29279	2.25144e-05	0.000621534	2.66614	no	NA
347	LOC105256783	0.548614	7.55078	5.44535	1.54759e-05	0.00047812	3.0325	no	NA
348	LOC105255840	-0.546418	4.58754	-4.96588	5.05394e-05	0.00111056	1.87666	no	NA
349	LOC105248507	-0.545752	2.07626	-5.34025	2.00325e-05	0.000569983	2.78026	no	NA
350	LOC105253832	0.544617	3.21138	5.08653	3.74715e-05	0.000897112	2.16861	no	NA
351	LOC105251478	-0.544248	4.85512	-5.35493	1.93221e-05	0.000558255	2.81555	no	NA
352	LOC112639012	-0.544194	2.72831	-3.55328	0.00168981	0.0133375	-1.51976	no	NA
353	LOC105258533	-0.543649	3.03166	-1.6682	0.108813	0.209373	-5.32049	no	NA
354	LOC105253431	-0.543345	4.28126	-3.41756	0.00235214	0.0166554	-1.83516	no	NA
355	LOC105253210	0.542099	3.74857	6.16426	2.72135e-06	0.000128659	4.73243	no	NA
356	LOC105253358	-0.538959	4.30253	-5.07323	3.87264e-05	0.000913142	2.13645	no	NA
357	LOC105252979	-0.5387	2.4404	-5.80784	6.40144e-06	0.000248647	3.89575	no	NA
358	LOC105255323	-0.537971	2.40412	-5.08071	3.80156e-05	0.000903208	2.15453	no	NA
359	LOC105254792	0.536869	1.49434	3.36843	0.00264955	0.0179989	-1.94841	no	NA
360	LOC105248474	-0.536491	4.85603	-5.39269	1.76102e-05	0.000526259	2.90622	no	NA
361	LOC105256253	0.536269	3.56858	4.40499	0.00020449	0.0030825	0.516191	no	NA
362	LOC105251561	-0.536012	2.29826	-4.00654	0.000552073	0.00621149	-0.445181	no	NA
363	LOC105257955	-0.535566	6.73242	-5.44641	1.54359e-05	0.00047812	3.03503	no	NA
364	LOC105251400	-0.534226	4.02632	-2.91199	0.00784157	0.0359271	-2.97117	no	NA
365	LOC112638188	-0.533487	3.05017	-5.82228	6.18177e-06	0.000242124	3.92991	no	NA
366	LOC105249532	0.531405	9.42352	4.48289	0.000168351	0.00267107	0.705036	no	NA
367	LOC105253540	-0.53136	7.02865	-2.38057	0.0259402	0.0789932	-4.07152	no	NA
368	LOC105248543	0.531098	5.45511	7.50809	1.23873e-07	1.63321e-05	7.7483	no	NA
369	LOC105256166	0.531022	0.853124	2.96137	0.00698807	0.0336195	-2.86347	no	NA
370	LOC105248406	-0.530656	2.57077	-4.47169	0.000173127	0.00271464	0.677861	no	NA
371	LOC105255509	0.529084	1.76294	1.37678	0.181813	0.30354	-5.73348	no	NA
372	LOC105254429	-0.528928	2.99878	-2.55088	0.0178511	0.0620744	-3.73181	no	NA
373	LOC105255221	-0.528784	6.34338	-2.71133	0.0124439	0.048318	-3.40011	no	NA
374	LOC105250583	0.528533	1.75631	4.90127	5.93385e-05	0.00126243	1.72012	no	NA
375	LOC105250796	-0.528453	6.73501	-2.91332	0.00781726	0.0358888	-2.96827	no	NA
376	LOC105255274	0.526812	7.29247	6.7806	6.41436e-07	4.8243e-05	6.14496	no	NA
377	LOC105249818	-0.525818	3.92632	-5.08713	3.74163e-05	0.000897112	2.17004	no	NA
378	LOC105253493	-0.525715	1.78797	-5.24927	2.50636e-05	0.000672266	2.56134	no	NA
379	LOC105250745	0.525359	2.59488	4.83883	6.93077e-05	0.00141556	1.56873	no	NA
380	LOC105255536	-0.525352	2.47687	-1.38406	0.179602	0.300816	-5.72396	no	NA
381	LOC105250594	-0.524761	7.50063	-2.7185	0.0122426	0.0477712	-3.38504	no	NA
382	LOC105250729	0.5246	1.04449	1.58251	0.127166	0.234932	-5.44855	no	NA
383	LOC105251348	0.524202	6.43557	6.95879	4.26072e-07	3.58976e-05	6.54434	no	NA
384	LOC105255163	-0.524076	0.767078	-5.09448	3.67414e-05	0.000888724	2.18781	no	NA
385	LOC105257522	-0.52238	2.34618	-0.926003	0.364044	0.497685	-6.23601	no	NA
386	LOC105257551	0.521982	5.93243	1.82125	0.0815821	0.172159	-5.07883	no	NA
387	LOC105248529	-0.520925	1.98302	-4.36026	0.000228649	0.00333394	0.407831	no	NA
388	LOC105258854	-0.520568	6.02571	-4.60893	0.000122916	0.00213472	1.01082	no	NA
389	LOC105249666	-0.519156	7.75116	-4.45185	0.000181915	0.00282405	0.629769	no	NA
390	LOC105251404	-0.518585	4.04557	-3.66841	0.00127415	0.0110234	-1.24959	no	NA
391	LOC105248075	-0.517976	5.8541	-5.91654	4.92459e-06	0.000204885	4.1523	no	NA
392	LOC105248498	0.517739	2.58461	3.93084	0.000666237	0.00696832	-0.626442	no	NA
393	LOC105250122	0.51716	5.80136	6.18376	2.59793e-06	0.000125357	4.77783	no	NA
394	LOC105249543	0.516975	4.66834	6.34029	1.79282e-06	9.64515e-05	5.14055	no	NA
395	LOC105259231	0.51676	3.50736	8.58384	1.23787e-08	4.26351e-06	9.98167	no	NA
396	LOC105249038	-0.516445	5.8197	-2.48134	0.0208194	0.0686335	-3.87215	no	NA
397	LOC105254819	-0.516197	2.84632	-6.27687	2.08284e-06	0.000107721	4.99393	no	NA
398	LOC105251885	0.515281	3.40249	7.29804	1.97744e-07	2.19187e-05	7.29287	no	NA
399	LOC105255986	-0.515016	6.22104	-3.29307	0.00317813	0.0203124	-2.12107	no	NA
400	LOC105253300	0.514253	3.86769	3.53965	0.00174707	0.0136286	-1.5516	no	NA
401	LOC105248012	0.514202	7.17437	5.43265	1.59657e-05	0.000486823	3.00205	no	NA
402	LOC105253248	-0.511415	5.20193	-3.02743	0.00598423	0.0305845	-2.71814	no	NA
403	LOC105251455	0.511153	3.3522	10.3726	3.74883e-10	3.8992e-07	13.3302	no	NA
404	LOC105249068	0.509847	1.89206	1.61842	0.119184	0.224257	-5.39554	no	NA
405	LOC105255075	-0.507095	4.83952	-1.96477	0.0616131	0.142129	-4.83802	no	NA
406	LOC112638461	-0.507031	6.89126	-0.855191	0.401252	0.530676	-6.29858	no	NA
407	LOC105249533	0.50701	9.81223	5.87649	5.42348e-06	0.000220173	4.05791	no	NA
408	LOC105251814	-0.50689	5.16236	-2.91176	0.00784572	0.0359271	-2.97167	no	NA
409	LOC105250436	0.505903	4.76914	4.81288	7.39318e-05	0.00148265	1.50578	no	NA
410	LOC112637026	0.505826	7.31601	6.52232	1.16884e-06	6.96062e-05	5.55872	no	NA
411	LOC105250706	0.505734	1.96722	3.58789	0.00155256	0.0126378	-1.43879	no	NA
412	LOC105258618	-0.504662	3.78346	-7.10993	3.02103e-07	2.98343e-05	6.87977	no	NA
413	LOC112638457	0.502063	3.28607	4.06765	0.000474235	0.00554914	-0.298446	no	NA
414	LOC105253670	0.501977	1.677	2.57409	0.0169519	0.0600244	-3.68451	no	NA
415	LOC105250130	-0.501928	4.64489	-3.30089	0.00311881	0.0200241	-2.10321	no	NA
416	LOC105254207	-0.501358	2.29208	-4.36765	0.000224469	0.00328321	0.425732	no	NA
417	LOC105258553	0.500946	8.77759	4.85299	6.69087e-05	0.00138569	1.60306	no	NA
418	LOC105252991	-0.500815	5.46489	-3.76515	0.00100397	0.00928668	-1.02096	no	NA
419	LOC105254645	0.499787	3.56438	3.8792	0.000757233	0.00772356	-0.749755	no	NA
420	LOC105256842	0.499557	4.05644	1.87126	0.0740625	0.160338	-4.99642	no	NA
421	LOC105257585	-0.499146	2.69388	-3.0483	0.00569699	0.0296199	-2.67195	no	NA
422	LOC105249473	-0.498946	6.60868	-2.96896	0.006865	0.033297	-2.84684	no	NA
423	LOC105250470	-0.498925	2.77736	-2.56175	0.0174244	0.0611128	-3.70968	no	NA
424	LOC105248019	0.498802	9.72908	4.6637	0.00010722	0.00194504	1.14375	no	NA
425	LOC105258950	-0.49707	1.228	-2.64678	0.0144016	0.0534763	-3.53482	no	NA
426	LOC105258198	-0.49703	2.68589	-3.14557	0.00452403	0.0255425	-2.45497	no	NA
427	LOC105250293	-0.496848	4.8414	-4.97403	4.95267e-05	0.00109603	1.89641	no	NA
428	LOC105254805	-0.496059	3.51223	-2.99651	0.00643559	0.0319991	-2.78634	no	NA
429	LOC105250132	-0.495136	3.4031	-4.17484	0.000363127	0.00464269	-0.0403505	no	NA
430	LOC105259249	-0.494826	7.90207	-6.64475	8.78582e-07	5.83291e-05	5.83767	no	NA
431	LOC105251108	-0.493811	4.22609	-3.11547	0.00485961	0.0267593	-2.52241	no	NA
432	LOC105259481	0.492903	2.49744	2.61863	0.0153434	0.0560395	-3.59306	no	NA
433	LOC105256885	0.492095	2.16148	5.77446	6.93999e-06	0.000265164	3.81674	no	NA
434	LOC105251914	-0.490449	1.99047	-5.56068	1.16716e-05	0.000390207	3.30833	no	NA
435	LOC105258510	-0.489369	5.6695	-2.83801	0.00930872	0.0400087	-3.13101	no	NA
436	LOC112639498	-0.489168	3.27383	-4.07986	0.000460042	0.00544794	-0.26909	no	NA
437	LOC105254705	-0.488728	4.19365	-3.09386	0.00511518	0.0276462	-2.57067	no	NA
438	LOC105250235	-0.488486	4.49792	-4.93912	5.40128e-05	0.00117585	1.81183	no	NA
439	LOC105258530	0.487996	0.940193	3.1581	0.00439109	0.0250488	-2.42684	no	NA
440	LOC105257991	-0.487546	6.24645	-6.50682	1.21203e-06	6.96062e-05	5.52326	no	NA
441	LOC105258364	0.487292	1.39053	2.20486	0.0377178	0.10161	-4.40708	no	NA
442	LOC105253782	0.487254	3.5369	4.12166	0.000414565	0.00505964	-0.168488	no	NA
443	LOC109610060	0.487179	1.4256	4.30657	0.00026144	0.00367468	0.277869	no	NA
444	LOC105253164	0.486686	6.85072	6.5715	1.04199e-06	6.54633e-05	5.671	no	NA
445	LOC105258158	-0.486297	4.72863	-3.18736	0.00409507	0.0239067	-2.36096	no	NA
446	LOC105256919	-0.486169	2.74222	-3.29999	0.00312561	0.020054	-2.10527	no	NA
447	LOC105254525	0.486063	6.30905	8.14869	3.08489e-08	6.90998e-06	9.09837	no	NA
448	LOC105254014	0.486015	1.37665	3.42258	0.00232366	0.0165795	-1.82357	no	NA
449	LOC105254709	0.485967	3.90367	4.1407	0.000395363	0.00488903	-0.122628	no	NA
450	LOC105255566	-0.484857	3.88054	-2.95333	0.00712065	0.0340367	-2.88105	no	NA
451	LOC105249427	0.484769	5.74561	5.89729	5.15828e-06	0.000210859	4.10695	no	NA
452	LOC105250867	-0.482943	2.52358	-2.91804	0.00773196	0.0357301	-2.95803	no	NA
453	LOC105254945	-0.482866	5.11548	-4.96621	5.04984e-05	0.00111056	1.87745	no	NA
454	LOC105252581	-0.482773	1.16094	-3.22615	0.00373215	0.0225568	-2.27324	no	NA
455	LOC105253669	0.48277	1.04081	1.36131	0.186584	0.309958	-5.75357	no	NA
456	LOC105258369	-0.481972	5.75747	-4.7994	7.64561e-05	0.00151954	1.47307	no	NA
457	LOC105258319	0.481549	4.64987	4.81943	7.27374e-05	0.00146745	1.52166	no	NA
458	LOC105253928	0.481494	3.92236	6.39339	1.58186e-06	8.762e-05	5.26294	no	NA
459	LOC105254073	-0.479702	2.27038	-3.55385	0.00168746	0.0133303	-1.51844	no	NA
460	LOC105248450	0.478474	2.48247	4.87092	6.39896e-05	0.00134006	1.64655	no	NA
461	LOC105256717	0.477468	7.5289	4.59949	0.000125845	0.00216154	0.987914	no	NA
462	LOC105250748	-0.477422	4.38682	-2.82202	0.00965846	0.0407737	-3.1653	no	NA
463	LOC112637662	-0.477388	4.20253	-1.06926	0.296029	0.430165	-6.09545	no	NA
464	LOC105258307	0.476847	6.60812	5.78869	6.70492e-06	0.000259359	3.85045	no	NA
465	LOC105255623	-0.476427	3.34972	-2.89461	0.00816496	0.0367993	-3.00889	no	NA
466	LOC105251078	-0.476285	2.30949	-5.98797	4.1476e-06	0.000176324	4.32026	no	NA
467	LOC105253849	0.476279	3.75551	8.14635	3.1003e-08	6.90998e-06	9.09355	no	NA
468	LOC105256494	0.476206	3.04858	1.16432	0.256211	0.388152	-5.99213	no	NA
469	LOC105254437	-0.476027	2.92527	-3.33683	0.0028599	0.0188532	-2.02098	no	NA
470	LOC105250438	-0.475791	5.75005	-3.49041	0.00197018	0.0147287	-1.66632	no	NA
471	LOC105253536	0.47566	4.4352	5.43904	1.57172e-05	0.000480813	3.01738	no	NA
472	LOC105253377	-0.475114	3.45456	-2.41128	0.0242678	0.0753219	-4.01127	no	NA
473	LOC112637460	0.475051	1.37521	1.43779	0.163939	0.281584	-5.6524	no	NA
474	LOC105255080	-0.473789	4.08107	-3.21687	0.00381602	0.0228674	-2.29426	no	NA
475	LOC105259117	-0.473679	4.34858	-4.66984	0.000105591	0.00191929	1.15866	no	NA
476	LOC105258822	-0.472916	4.56258	-2.82132	0.00967401	0.0407737	-3.16679	no	NA
477	LOC105254320	-0.472351	4.98357	-3.10049	0.00503534	0.0274205	-2.55586	no	NA
478	LOC105259506	0.47177	1.14206	2.19295	0.0386693	0.10357	-4.42922	no	NA
479	LOC105259325	0.471342	8.46075	5.46162	1.48713e-05	0.000465587	3.07146	no	NA
480	LOC112638595	-0.471132	1.62881	-3.18126	0.0041551	0.0241718	-2.3747	no	NA
481	LOC112638309	0.470221	0.968904	2.17404	0.0402257	0.106407	-4.46423	no	NA
482	LOC105256978	-0.469996	6.96317	-3.40505	0.00242466	0.016989	-1.86406	no	NA
483	LOC105259201	-0.469905	2.58871	-2.75874	0.0111688	0.0448908	-3.3001	no	NA
484	LOC105257629	0.46948	5.01462	5.3533	1.93999e-05	0.000558778	2.81162	no	NA
485	LOC105249304	-0.469167	4.57525	-3.08423	0.00523315	0.0280334	-2.59212	no	NA
486	LOC105257100	0.469156	3.18513	6.05603	3.52345e-06	0.00015558	4.47979	no	NA
487	LOC105257628	0.469091	8.10392	5.54875	1.20165e-05	0.000397479	3.27986	no	NA
488	LOC105252726	-0.469033	5.9407	-6.01649	3.87341e-06	0.000167193	4.38716	no	NA
489	LOC105258164	0.468291	3.18318	0.833533	0.413103	0.542648	-6.31679	no	NA
490	LOC112638293	0.468213	3.98377	4.58478	0.00013055	0.00222196	0.952217	no	NA
491	LOC105255434	-0.466572	4.23207	-5.8331	6.02234e-06	0.00023687	3.95547	no	NA
492	LOC105257792	0.465998	4.55023	3.27797	0.00329572	0.020765	-2.15551	no	NA
493	LOC105250013	0.464663	2.95102	7.4708	1.34543e-07	1.74924e-05	7.66788	no	NA
494	LOC109609770	0.46427	2.37398	1.96664	0.0613846	0.141777	-4.8348	no	NA
495	LOC105250375	0.464067	3.24732	3.37857	0.00258533	0.0176781	-1.92508	no	NA
496	LOC105257111	-0.463973	5.58204	-2.88154	0.00841663	0.0375718	-3.03719	no	NA
497	LOC112637896	-0.463844	2.89072	-2.74614	0.011495	0.0458089	-3.32676	no	NA
498	LOC105258115	-0.46382	5.13511	-2.65454	0.0141519	0.0527719	-3.51872	no	NA
499	LOC112637047	-0.463416	4.16004	-3.74856	0.00104591	0.00956343	-1.06026	no	NA
500	LOC105253598	-0.463184	2.1558	-4.55811	0.000139534	0.00232305	0.887502	no	NA
501	LOC105253544	0.463002	5.89829	7.51966	1.20744e-07	1.61922e-05	7.7732	no	NA
502	LOC105258764	-0.462019	5.99914	-2.92172	0.0076659	0.0355955	-2.95002	no	NA
503	LOC105253548	-0.462015	4.03301	-1.75897	0.0918605	0.186855	-5.17912	no	NA
504	LOC105258729	-0.461948	0.984517	-2.99039	0.00652868	0.0323189	-2.79979	no	NA
505	LOC105258899	-0.461913	5.28283	-4.20737	0.000334839	0.00440233	0.0381486	no	NA
506	LOC105255132	-0.461836	5.59025	-2.08091	0.0487468	0.121329	-4.63375	no	NA
507	LOC105254507	-0.461668	3.17131	-3.97831	0.000592173	0.00646167	-0.512828	no	NA
508	LOC105258951	-0.461587	2.3407	-2.25915	0.0336412	0.0945976	-4.30511	no	NA
509	LOC105254178	-0.461224	4.17013	-3.50942	0.00188091	0.0142916	-1.62208	no	NA
510	LOC105254972	-0.46021	6.30098	-2.52906	0.0187372	0.0641546	-3.77608	no	NA
511	LOC105258552	0.459847	7.79045	4.37684	0.000219382	0.00323917	0.447975	no	NA
512	LOC112639756	-0.45979	4.2889	-3.06787	0.00543967	0.0287851	-2.62852	no	NA
513	LOC105257619	-0.45952	5.30342	-2.20351	0.037824	0.101803	-4.40958	no	NA
514	LOC105255579	0.458399	1.03844	2.46513	0.0215741	0.0699387	-3.90453	no	NA
515	LOC105256798	-0.457904	1.44236	-6.77874	6.44202e-07	4.8243e-05	6.14076	no	NA
516	LOC112639134	-0.45789	2.96176	-1.81847	0.0820188	0.172651	-5.08336	no	NA
517	LOC105253135	-0.457578	2.27019	-4.0266	0.000525219	0.00597396	-0.397052	no	NA
518	LOC105251322	0.457461	1.74749	1.43721	0.164101	0.281759	-5.65318	no	NA
519	LOC105248758	0.456783	7.93189	4.72341	9.23885e-05	0.00175071	1.28869	no	NA
520	LOC105257694	-0.455984	1.15259	-4.56522	0.000137079	0.00229909	0.904757	no	NA
521	LOC105256858	-0.454729	0.701071	-3.49153	0.0019648	0.0147023	-1.66371	no	NA
522	LOC105255680	0.454511	4.75294	3.75511	0.00102914	0.00947277	-1.04474	no	NA
523	LOC105248677	0.45421	4.88846	3.37184	0.00262781	0.0178851	-1.94057	no	NA
524	LOC105249790	-0.454166	4.31642	-3.47258	0.00205765	0.0151484	-1.70774	no	NA
525	LOC105254832	-0.454078	4.14205	-3.24736	0.00354716	0.0216884	-2.22514	no	NA
526	LOC105255539	0.45398	7.37474	4.80598	7.52134e-05	0.00150122	1.48904	no	NA
527	LOC105249062	-0.453799	4.05402	-2.82201	0.00965868	0.0407737	-3.16532	no	NA
528	LOC105248674	-0.453662	3.8512	-3.39225	0.00250106	0.0173297	-1.89357	no	NA
529	LOC112637829	0.453452	4.68883	1.10278	0.281511	0.414508	-6.05992	no	NA
530	LOC105247889	0.453102	0.745598	3.50511	0.00190082	0.0143961	-1.63213	no	NA
531	LOC105255414	-0.45301	4.86448	-2.23307	0.0355464	0.0979229	-4.35428	no	NA
532	LOC105258141	0.452632	1.99752	1.0286	0.314347	0.449753	-6.13722	no	NA
533	LOC105251729	0.452359	0.96849	6.90847	4.78052e-07	3.89134e-05	6.43199	no	NA
534	LOC105254510	0.452235	3.62673	5.37091	1.85783e-05	0.000544923	2.85392	no	NA
535	LOC105257114	-0.450738	5.27701	-2.85006	0.00905303	0.0391796	-3.10509	no	NA
536	LOC105257484	-0.450609	6.10326	-3.19036	0.00406583	0.0238063	-2.35419	no	NA
537	LOC105255150	0.450371	1.81779	2.95397	0.00711007	0.0340273	-2.87966	no	NA
538	LOC105257938	-0.449685	3.76013	-4.37135	0.000222409	0.00327354	0.434676	no	NA
539	LOC105248959	-0.449467	4.22432	-4.61362	0.000121484	0.00212167	1.02222	no	NA
540	LOC112638294	0.448044	4.3226	3.12738	0.00472404	0.02626	-2.49576	no	NA
541	LOC105253422	-0.447791	4.19966	-2.28335	0.0319575	0.0910112	-4.25917	no	NA
542	LOC105253457	-0.447408	3.11805	-3.69543	0.0011922	0.0105186	-1.18587	no	NA
543	LOC105257202	-0.446981	5.04486	-2.59393	0.0162166	0.0581965	-3.64386	no	NA
544	LOC105251768	-0.446784	4.41118	-3.50547	0.00189913	0.0143949	-1.63127	no	NA
545	LOC105248489	0.444676	3.40589	2.59661	0.0161199	0.0580489	-3.63838	no	NA
546	LOC105258616	0.443576	9.90059	4.61044	0.000122454	0.00213065	1.01449	no	NA
547	LOC105251403	-0.442876	3.73811	-2.84623	0.00913372	0.0394178	-3.11335	no	NA
548	LOC112637306	0.44228	5.37183	1.1123	0.277481	0.410607	-6.04965	no	NA
549	LOC105250042	-0.442006	2.51268	-5.98271	4.20037e-06	0.000177116	4.3079	no	NA
550	LOC105257789	-0.441917	4.37886	-2.42443	0.0235829	0.0738561	-3.98534	no	NA
551	LOC105247861	-0.441324	2.85336	-2.91712	0.00774845	0.035756	-2.96002	no	NA
552	LOC105252417	0.440759	3.27095	6.90268	4.84435e-07	3.90931e-05	6.41904	no	NA
553	LOC105256072	-0.440343	2.66615	-3.22173	0.00377192	0.0227067	-2.28327	no	NA
554	LOC105255501	-0.439886	1.00391	-3.34823	0.00278223	0.0185516	-1.99483	no	NA
555	LOC109609937	0.4398	6.42741	7.85408	5.8069e-08	1.02563e-05	8.4848	no	NA
556	LOC105248615	-0.439679	3.07933	-3.36122	0.00269622	0.0181708	-1.965	no	NA
557	LOC105255887	-0.439417	3.83346	-3.37696	0.00259544	0.017705	-1.92879	no	NA
558	LOC105248986	0.439386	1.46566	2.91535	0.00778054	0.0357905	-2.96388	no	NA
559	LOC105248566	-0.438899	3.72898	-2.92272	0.00764813	0.0355597	-2.94785	no	NA
560	LOC105250018	-0.438538	5.21479	-2.78299	0.0105653	0.0431698	-3.24862	no	NA
561	LOC105257490	-0.4383	7.35569	-2.6817	0.0133092	0.0507043	-3.46215	no	NA
562	LOC112638343	-0.437646	1.53233	-1.92829	0.066232	0.148397	-4.90047	no	NA
563	LOC105253768	0.437518	6.69577	4.17383	0.000364035	0.00464269	-0.042767	no	NA
564	LOC105248958	-0.437073	4.69938	-2.54274	0.0181771	0.0628232	-3.74836	no	NA
565	LOC112638235	-0.437065	3.58788	-2.50612	0.0197128	0.0662828	-3.8224	no	NA
566	LOC105252669	-0.436712	7.21026	-2.42601	0.0235016	0.0737508	-3.98221	no	NA
567	LOC105255933	-0.436192	1.93675	-4.16268	0.000374296	0.00472208	-0.0696599	no	NA
568	LOC105258029	-0.43604	2.14961	-2.00459	0.056898	0.134978	-4.76891	no	NA
569	LOC105255537	0.43596	6.6711	4.39171	0.000211384	0.00316603	0.48401	no	NA
570	LOC105249919	-0.43581	3.50521	-2.35379	0.027484	0.0822236	-4.12368	no	NA
571	LOC109609985	0.435664	1.07269	2.09467	0.0473938	0.119073	-4.60902	no	NA
572	LOC105256774	-0.435454	4.40687	-2.55215	0.0178008	0.0619997	-3.72923	no	NA
573	LOC105256375	-0.435327	4.24845	-3.99889	0.000562665	0.00627784	-0.463518	no	NA
574	LOC105251526	0.435314	2.01719	1.30926	0.203354	0.329798	-5.81972	no	NA
575	LOC105255683	0.434916	7.07352	4.36836	0.000224075	0.00328258	0.427435	no	NA
576	LOC105252378	-0.434537	3.52327	-4.74641	8.72439e-05	0.0016839	1.34449	no	NA
577	LOC105250247	0.434104	4.12279	2.6191	0.0153271	0.0560081	-3.59208	no	NA
578	LOC105255638	0.433553	5.55289	7.14408	2.79637e-07	2.90854e-05	6.95512	no	NA
579	LOC105249644	0.433389	7.28928	4.20624	0.000335783	0.00440233	0.0354231	no	NA
580	LOC105248632	-0.43332	5.87105	-3.85095	0.000812098	0.00812185	-0.817076	no	NA
581	LOC112638826	-0.433004	4.07949	-2.31531	0.0298508	0.0867535	-4.198	no	NA
582	LOC105257739	0.432726	2.3692	3.5797	0.00158401	0.0127841	-1.45796	no	NA
583	LOC105258999	-0.431896	6.04458	-5.20847	2.77179e-05	0.000722483	2.46301	no	NA
584	LOC105256622	-0.431674	5.09876	-5.22544	2.65806e-05	0.000698935	2.50394	no	NA
585	LOC105256062	0.43163	7.9812	3.21835	0.00380254	0.0228031	-2.29091	no	NA
586	LOC105253624	-0.430948	3.6126	-2.40786	0.0244492	0.0757343	-4.01801	no	NA
587	LOC105249703	-0.430831	3.51481	-2.91971	0.00770197	0.0356816	-2.9544	no	NA
588	LOC105253014	-0.430715	5.44944	-2.8935	0.00818603	0.0368588	-3.01129	no	NA
589	LOC105256496	0.429981	12.4824	4.19099	0.000348792	0.00452222	-0.00137077	no	NA
590	LOC105259118	-0.429446	1.77641	-1.66731	0.108991	0.209673	-5.32184	no	NA
591	LOC105252304	-0.429364	2.70081	-3.00785	0.0062664	0.0314259	-2.76136	no	NA
592	LOC105252594	-0.429311	5.68726	-2.94198	0.00731212	0.0345004	-2.90586	no	NA
593	LOC112638702	-0.428876	2.57547	-2.45089	0.0222581	0.0711848	-3.93289	no	NA
594	LOC105253382	-0.428371	5.19012	-2.10791	0.0461239	0.116946	-4.58512	no	NA
595	LOC105251345	-0.42752	4.78351	-4.2056	0.000336318	0.00440318	0.0338797	no	NA
596	LOC105256266	-0.427466	1.85753	-2.91993	0.00769786	0.0356816	-2.9539	no	NA
597	LOC105258106	0.427446	6.42849	4.64274	0.000112975	0.00201823	1.09288	no	NA
598	LOC105254122	-0.427393	2.94853	-4.32393	0.00025035	0.00356702	0.31989	no	NA
599	LOC112637656	0.427304	6.50307	3.56882	0.00162677	0.013049	-1.48343	no	NA
600	LOC105259352	0.427295	1.74108	3.83586	0.000842993	0.00829966	-0.852995	no	NA
601	LOC105253059	-0.426841	3.60387	-4.1007	0.000436781	0.00526167	-0.21895	no	NA
602	LOC105255991	-0.426826	3.31406	-2.28722	0.0316949	0.0904836	-4.25177	no	NA
603	LOC112637894	-0.426708	4.71827	-4.89003	6.1021e-05	0.00128653	1.69286	no	NA
604	LOC105251718	-0.426193	4.46624	-2.72587	0.0120388	0.0471529	-3.36952	no	NA
605	LOC105248960	-0.42505	4.47825	-2.68855	0.0131041	0.050253	-3.44783	no	NA
606	LOC105252980	-0.423756	8.00648	-6.72994	7.21085e-07	5.26437e-05	6.03065	no	NA
607	LOC105248264	-0.423031	5.6578	-3.5647	0.00164327	0.0131028	-1.49308	no	NA
608	LOC105258015	-0.42266	4.46006	-3.17526	0.00421508	0.0243264	-2.38823	no	NA
609	LOC105254895	-0.422216	2.87944	-4.57623	0.000133365	0.00225348	0.93147	no	NA
610	LOC105248902	-0.422109	6.83761	-3.07163	0.00539147	0.0286434	-2.62015	no	NA
611	LOC105252588	0.422017	3.44557	4.50726	0.000158417	0.00255638	0.764128	no	NA
612	LOC105257456	-0.422003	5.22182	-1.98102	0.0596494	0.139145	-4.80994	no	NA
613	LOC105256581	-0.421968	3.88365	-4.23655	0.000311336	0.00419944	0.10862	no	NA
614	LOC105258108	-0.421947	1.09875	-3.42174	0.00232839	0.0165795	-1.8255	no	NA
615	LOC105258312	-0.421677	2.31556	-3.72471	0.00110926	0.00999405	-1.11671	no	NA
616	LOC105253766	0.421667	3.03036	3.32542	0.00293974	0.0192306	-2.04711	no	NA
617	LOC105256781	-0.421417	2.10238	-4.89278	6.06051e-05	0.00128064	1.69953	no	NA
618	LOC105259043	0.421379	5.3138	3.24582	0.00356029	0.0217403	-2.22864	no	NA
619	LOC105250845	-0.421321	3.65708	-3.96866	0.000606549	0.00653384	-0.535962	no	NA
620	LOC105258129	-0.420803	3.53088	-2.2225	0.0363462	0.0991454	-4.37411	no	NA
621	LOC105252201	-0.420781	4.38349	-4.24022	0.000308504	0.00416725	0.117469	no	NA
622	LOC109610048	0.420449	2.11073	2.83359	0.0094041	0.0401854	-3.14049	no	NA
623	LOC105258699	0.420386	3.69871	5.49852	1.35866e-05	0.000434075	3.15979	no	NA
624	LOC112639139	0.420275	2.73353	3.43073	0.00227812	0.0163546	-1.80472	no	NA
625	LOC105248124	-0.42011	1.42732	-2.37406	0.0263076	0.0796718	-4.08422	no	NA
626	LOC105250209	-0.420099	1.23215	-3.07243	0.00538137	0.0286059	-2.61839	no	NA
627	LOC105254105	-0.419991	3.05026	-2.31401	0.029934	0.0869051	-4.2005	no	NA
628	LOC105248488	0.419978	5.19931	6.33019	1.83608e-06	9.82143e-05	5.11723	no	NA
629	LOC105258398	0.419866	4.05424	5.23648	2.58663e-05	0.000685933	2.53055	no	NA
630	LOC105258233	-0.419608	3.36381	-2.68371	0.0132488	0.0505807	-3.45796	no	NA
631	LOC105259587	0.41889	2.16756	2.76756	0.0109454	0.0442591	-3.28139	no	NA
632	LOC105258514	-0.418545	2.13108	-4.4972	0.000162447	0.0026026	0.73972	no	NA
633	LOC112638178	-0.418355	1.16788	-3.04281	0.00577121	0.0298642	-2.68411	no	NA
634	LOC105254367	-0.418092	5.10144	-2.53545	0.0184736	0.0634842	-3.76314	no	NA
635	LOC105248158	-0.417675	5.70594	-3.01628	0.00614331	0.0310851	-2.74275	no	NA
636	LOC112637631	-0.417311	2.70401	-2.92901	0.00753669	0.0352192	-2.93414	no	NA
637	LOC105248451	0.41724	2.6284	2.75803	0.0111869	0.0449251	-3.3016	no	NA
638	LOC105252384	-0.417161	1.58005	-2.73697	0.011738	0.0464771	-3.34612	no	NA
639	LOC105252395	-0.41713	4.44781	-2.78046	0.0106267	0.0433236	-3.25399	no	NA
640	LOC105251987	0.416827	3.48167	6.21662	2.40278e-06	0.000118381	4.85419	no	NA
641	LOC105248481	-0.416624	3.22252	-2.33099	0.0288648	0.0848898	-4.16781	no	NA
642	LOC112637387	0.416555	3.96002	1.35307	0.189164	0.313077	-5.76419	no	NA
643	LOC105254594	-0.415444	6.99288	-2.47337	0.0211871	0.0692864	-3.88808	no	NA
644	LOC112637267	-0.415276	4.13497	-2.13465	0.0436513	0.112474	-4.53654	no	NA
645	LOC105252842	-0.415237	3.93686	-2.56811	0.0171793	0.060525	-3.69671	no	NA
646	LOC105252432	0.414741	2.22527	3.85749	0.00079905	0.00802565	-0.801491	no	NA
647	LOC105259159	0.414449	4.26	6.32298	1.86764e-06	9.93352e-05	5.10057	no	NA
648	LOC105250805	-0.414229	5.02089	-2.86863	0.0086722	0.0383651	-3.06507	no	NA
649	LOC105255764	-0.41414	2.71581	-3.57379	0.00160711	0.0129245	-1.47181	no	NA
650	LOC105254669	0.414016	3.09491	3.21168	0.0038637	0.023037	-2.306	no	NA
651	LOC105251542	0.413997	4.80147	4.21222	0.00033081	0.00436157	0.0498673	no	NA
652	LOC105256416	-0.413495	3.70747	-6.38653	1.60762e-06	8.85233e-05	5.24715	no	NA
653	LOC105249423	0.413265	5.72508	7.95646	4.65491e-08	8.71493e-06	8.69945	no	NA
654	LOC105257496	0.413256	10.4453	3.72097	0.00111951	0.0100337	-1.12553	no	NA
655	LOC105252547	-0.412798	6.88689	-4.8127	7.39661e-05	0.00148265	1.50533	no	NA
656	LOC105248884	0.41219	5.94468	6.25348	2.20152e-06	0.000112002	4.93974	no	NA
657	LOC112637039	-0.411497	4.74505	-3.31131	0.00304151	0.0197035	-2.0794	no	NA
658	LOC105258177	0.411453	2.96997	3.64567	0.00134738	0.0114605	-1.30313	no	NA
659	LOC105253654	0.411345	7.66053	5.56451	1.15631e-05	0.000388802	3.31746	no	NA
660	LOC105256918	-0.410998	8.21594	-6.21792	2.39533e-06	0.000118381	4.85723	no	NA
661	LOC105249574	-0.410541	4.71659	-2.42194	0.0237111	0.0740852	-3.99025	no	NA
662	LOC105249312	-0.41001	1.76198	-2.82645	0.00956034	0.0404804	-3.15581	no	NA
663	LOC112639205	0.409812	4.1397	5.06792	3.9239e-05	0.000922906	2.12362	no	NA
664	LOC105250249	-0.40979	4.0949	-2.23787	0.0351889	0.0972552	-4.34527	no	NA
665	LOC105258357	0.409504	1.64805	6.26376	2.14852e-06	0.000109903	4.96357	no	NA
666	LOC105253882	0.409414	5.4014	4.94945	5.26441e-05	0.00114872	1.83686	no	NA
667	LOC105255528	0.409245	2.9955	5.55294	1.18943e-05	0.000394831	3.28986	no	NA
668	LOC112637124	0.409181	2.05843	2.40616	0.0245395	0.0759151	-4.02135	no	NA
669	LOC105258890	-0.409155	4.76469	-6.10358	3.1449e-06	0.00014291	4.59095	no	NA
670	LOC105248296	-0.409	3.96761	-2.51385	0.0193787	0.0655151	-3.80681	no	NA
671	LOC105253213	0.408379	1.5329	3.30351	0.0030992	0.0199393	-2.09723	no	NA
672	LOC105254603	-0.408359	2.9554	-3.01083	0.00622268	0.0312755	-2.7548	no	NA
673	LOC105258502	0.407736	5.5905	5.71018	8.11051e-06	0.000295418	3.6643	no	NA
674	LOC105256493	0.40745	2.17438	1.64329	0.113904	0.217204	-5.35827	no	NA
675	LOC105257149	-0.407334	4.25854	-2.14177	0.0430137	0.111322	-4.52354	no	NA
676	LOC112639618	0.406347	1.97886	2.23432	0.0354531	0.0977834	-4.35194	no	NA
677	LOC105251827	-0.40617	5.014	-2.78918	0.0104162	0.0428381	-3.23543	no	NA
678	LOC105258066	-0.406021	2.501	-2.9379	0.00738206	0.0346607	-2.91476	no	NA
679	LOC105258719	0.405985	2.23522	1.85218	0.0768581	0.164751	-5.02807	no	NA
680	LOC105257969	-0.405558	6.66177	-6.20715	2.45744e-06	0.00012044	4.8322	no	NA
681	LOC105257503	0.405411	4.82308	4.1267	0.000409397	0.00501619	-0.15636	no	NA
682	LOC105251277	-0.40541	4.37656	-2.61053	0.0156247	0.056801	-3.60974	no	NA
683	LOC105257736	0.405347	5.73644	9.06195	4.67144e-09	2.30154e-06	10.9207	no	NA
684	LOC105253696	0.405174	4.48739	4.50663	0.000158664	0.00255638	0.762614	no	NA
685	LOC105258261	0.404966	6.66403	4.47234	0.000172847	0.00271464	0.679433	no	NA
686	LOC105253981	-0.404892	4.24567	-2.32647	0.0291461	0.0854751	-4.17653	no	NA
687	LOC105254592	-0.404481	5.07797	-3.18359	0.00413202	0.0240846	-2.36944	no	NA
688	LOC105251123	-0.404429	3.77657	-2.66878	0.0137038	0.0517057	-3.48909	no	NA
689	LOC105250362	-0.40441	1.25793	-1.8113	0.0831533	0.17406	-5.09502	no	NA
690	LOC105247865	-0.404245	3.18397	-2.22491	0.036163	0.0988385	-4.36961	no	NA
691	LOC112639305	-0.403439	1.11355	-2.42732	0.0234346	0.0736772	-3.97962	no	NA
692	LOC105248963	0.403423	5.92739	5.70151	8.28306e-06	0.000299654	3.64371	no	NA
693	LOC105248291	0.402739	6.4326	5.13218	3.3468e-05	0.000837685	2.27892	no	NA
694	LOC105254874	-0.402375	5.77461	-2.61282	0.0155447	0.0566203	-3.60503	no	NA
695	LOC105258978	-0.402347	4.30055	-3.19301	0.00404012	0.0237262	-2.34819	no	NA
696	LOC105256556	-0.402332	6.441	-3.44155	0.002219	0.0160526	-1.77968	no	NA
697	LOC105252308	-0.402297	4.50492	-4.49567	0.000163066	0.00260489	0.736022	no	NA
698	LOC105250956	-0.400639	3.98485	-2.46485	0.0215876	0.0699387	-3.9051	no	NA
699	LOC105252640	-0.399847	4.9458	-3.24106	0.00360114	0.0218993	-2.23943	no	NA
700	LOC112639124	-0.399843	1.10468	-0.678495	0.504217	0.628197	-6.43416	no	NA
701	LOC112638192	0.39955	2.76881	2.23669	0.0352764	0.0974683	-4.34748	no	NA
702	LOC105252481	-0.399231	3.0414	-3.57633	0.00159716	0.0128556	-1.46587	no	NA
703	LOC105254165	-0.399216	5.1346	-5.53329	1.24791e-05	0.000404209	3.24293	no	NA
704	LOC105254917	0.39833	9.04471	3.67334	0.0012588	0.0109209	-1.23798	no	NA
705	LOC105248661	-0.398321	3.97515	-3.95095	0.000633803	0.00675743	-0.578339	no	NA
706	LOC105259393	-0.398259	1.20526	-4.33059	0.000246224	0.00351894	0.336005	no	NA
707	LOC105249001	0.398186	4.70374	3.07626	0.00533279	0.0284608	-2.60986	no	NA
708	LOC105252880	-0.398173	4.29607	-3.61672	0.00144661	0.0120371	-1.37117	no	NA
709	LOC109609964	0.397893	9.87067	3.93237	0.00066371	0.00696162	-0.62278	no	NA
710	LOC105252530	-0.39729	4.93075	-3.27762	0.00329844	0.020765	-2.15629	no	NA
711	LOC105254106	-0.396994	5.19532	-3.74595	0.00105266	0.00960423	-1.06644	no	NA
712	LOC105251147	-0.396665	8.68074	-3.05229	0.00564357	0.0294972	-2.6631	no	NA
713	LOC105250056	0.395868	6.83273	4.41261	0.000200638	0.00304404	0.534653	no	NA
714	LOC105255378	-0.394553	3.34263	-5.19357	2.87567e-05	0.00073751	2.42708	no	NA
715	LOC105258306	-0.394502	3.9095	-4.99827	4.6636e-05	0.00104858	1.95508	no	NA
716	LOC105253975	0.394345	1.18328	2.06881	0.0499657	0.123444	-4.65542	no	NA
717	LOC105252108	-0.393867	4.49476	-2.03724	0.0532733	0.128977	-4.71151	no	NA
718	LOC109610272	-0.393453	3.77817	-3.17185	0.00424944	0.0244493	-2.3959	no	NA
719	LOC105254876	-0.393358	2.58932	-1.50634	0.145569	0.258719	-5.55783	no	NA
720	LOC105259581	-0.392984	2.97667	-2.90716	0.00793028	0.0361014	-2.98167	no	NA
721	LOC109610215	-0.392816	5.12851	-4.26045	0.000293317	0.00403786	0.166369	no	NA
722	LOC112637300	0.392667	2.83088	4.57118	0.000135057	0.00227386	0.919211	no	NA
723	LOC105257517	0.392641	2.32841	1.58289	0.127078	0.234863	-5.44799	no	NA
724	LOC105247881	-0.392564	6.83903	-2.2145	0.0369624	0.100146	-4.38908	no	NA
725	LOC112638496	0.392364	0.972053	3.20022	0.00397109	0.0234977	-2.33191	no	NA
726	LOC105250816	-0.391871	5.70404	-5.20749	2.77849e-05	0.000722483	2.46066	no	NA
727	LOC105254161	-0.391702	4.85432	-2.59687	0.0161102	0.0580489	-3.63783	no	NA
728	LOC105253626	-0.391628	1.21467	-2.81095	0.00990775	0.0414973	-3.18898	no	NA
729	LOC105251616	-0.391417	1.52113	-3.37673	0.00259684	0.017705	-1.92931	no	NA
730	LOC105254531	-0.391293	4.94088	-5.24379	2.54047e-05	0.000679466	2.54814	no	NA
731	LOC105257526	0.390977	1.69664	0.798382	0.432802	0.562469	-6.3454	no	NA
732	LOC105256051	-0.390635	4.40213	-2.64282	0.0145309	0.0538496	-3.54305	no	NA
733	LOC105251939	-0.390491	4.2926	-5.76738	7.0601e-06	0.000267569	3.79996	no	NA
734	LOC105259490	-0.390448	4.36649	-6.513	1.19463e-06	6.96062e-05	5.5374	no	NA
735	LOC105254340	-0.390275	2.10669	-3.8791	0.000757422	0.00772356	-0.749995	no	NA
736	LOC105251704	0.390236	3.14178	3.82093	0.000874706	0.00846495	-0.888511	no	NA
737	LOC105248456	-0.390182	3.09656	-4.26305	0.000291423	0.00401769	0.172644	no	NA
738	LOC112637470	0.390005	0.851686	1.17995	0.250062	0.381865	-5.9744	no	NA
739	LOC105254993	0.390002	3.97888	1.89815	0.0702753	0.154168	-4.95144	no	NA
740	LOC105252820	-0.389872	4.28973	-2.39037	0.0253952	0.077988	-4.05234	no	NA
741	LOC105257169	-0.389624	4.36322	-4.91267	5.76812e-05	0.00123559	1.74775	no	NA
742	LOC112638890	0.389472	2.43036	4.31064	0.000258794	0.00366501	0.287728	no	NA
743	LOC105256182	-0.389457	5.37376	-5.36692	1.87613e-05	0.000547116	2.84434	no	NA
744	LOC105255087	-0.389339	4.58668	-2.8943	0.00817086	0.0368082	-3.00956	no	NA
745	LOC105255175	0.38808	3.27209	3.05765	0.00557267	0.0292804	-2.65122	no	NA
746	LOC105257733	0.388019	5.11726	3.39314	0.00249569	0.0173244	-1.89153	no	NA
747	LOC105248927	-0.387711	3.33206	-4.15597	0.000380609	0.0047645	-0.0858407	no	NA
748	LOC105251077	0.387497	1.76153	3.30676	0.00307501	0.0198382	-2.0898	no	NA
749	LOC105255003	-0.387387	4.37046	-4.88049	6.24853e-05	0.00131149	1.66974	no	NA
750	LOC105258709	0.387093	4.1118	1.32004	0.19979	0.326109	-5.80621	no	NA
751	LOC105257106	0.387021	5.82046	6.28827	2.02738e-06	0.00010662	5.02032	no	NA
752	LOC105249764	-0.386941	1.29053	-4.95808	5.15283e-05	0.00112964	1.85776	no	NA
753	LOC105257205	0.386934	3.39338	3.29008	0.00320107	0.020343	-2.12789	no	NA
754	LOC105249837	-0.386456	2.88694	-2.08988	0.0478611	0.119927	-4.61765	no	NA
755	LOC105249596	-0.386082	3.28632	-3.8695	0.000775642	0.00786651	-0.772877	no	NA
756	LOC105250006	0.385773	4.25397	3.13059	0.0046881	0.0261625	-2.48856	no	NA
757	LOC105253206	-0.385339	4.6511	-2.6786	0.013403	0.0509402	-3.46863	no	NA
758	LOC105248604	-0.384823	2.35857	-3.0727	0.00537789	0.0286037	-2.61778	no	NA
759	LOC105251364	-0.384747	2.20521	-4.60195	0.000125075	0.00215623	0.993882	no	NA
760	LOC105251979	-0.384312	5.39385	-2.47836	0.0209563	0.0687971	-3.87811	no	NA
761	LOC105258944	0.383778	0.983049	2.00174	0.057224	0.135237	-4.77388	no	NA
762	LOC105250909	0.383675	1.46215	1.37886	0.181181	0.302697	-5.73077	no	NA
763	LOC105252079	-0.383668	5.25636	-2.90482	0.00797347	0.0362153	-2.98674	no	NA
764	LOC105250058	0.383245	2.89842	4.38346	0.000215782	0.00321645	0.46403	no	NA
765	LOC105256693	0.383114	4.47397	7.05082	3.45462e-07	3.20185e-05	6.74896	no	NA
766	LOC105250454	0.383095	2.22219	5.61182	1.03029e-05	0.000355889	3.4303	no	NA
767	LOC105258856	-0.383049	5.15481	-5.23242	2.61267e-05	0.000689072	2.52076	no	NA
768	LOC105249188	-0.38295	5.14366	-2.74262	0.0115878	0.0460884	-3.3342	no	NA
769	LOC105252037	0.382243	4.14083	4.41684	0.000198534	0.00302191	0.544887	no	NA
770	LOC105257752	-0.382191	4.19351	-3.00539	0.00630267	0.0315336	-2.76677	no	NA
771	LOC105256318	0.381463	2.03331	1.90145	0.0698224	0.153609	-4.94589	no	NA
772	LOC105254008	-0.381343	3.53412	-5.21983	2.6951e-05	0.000706691	2.49042	no	NA
773	LOC112637630	-0.381298	2.22485	-0.75497	0.457916	0.586316	-6.37912	no	NA
774	LOC112639576	0.381137	0.881446	1.20036	0.242199	0.372958	-5.95092	no	NA
775	LOC105259447	-0.38076	4.66856	-2.51227	0.0194466	0.0657184	-3.81	no	NA
776	LOC105258713	-0.379873	1.55313	-3.19895	0.0039832	0.0235226	-2.33479	no	NA
777	LOC105259560	-0.379817	4.31459	-2.95926	0.00702265	0.0337296	-2.86808	no	NA
778	LOC105250581	-0.379729	5.29289	-3.00919	0.00624664	0.0313706	-2.7584	no	NA
779	LOC105249287	0.379646	4.43464	3.96584	0.000610807	0.00654956	-0.542707	no	NA
780	LOC105258876	-0.379279	4.14305	-2.22987	0.035787	0.0981835	-4.3603	no	NA
781	LOC105256923	-0.379157	3.89448	-2.75518	0.01126	0.0451799	-3.30764	no	NA
782	LOC105258649	0.379122	4.52578	2.03811	0.0531796	0.128961	-4.70997	no	NA
783	LOC112637074	-0.37896	4.45799	-4.12091	0.000415345	0.00506255	-0.170304	no	NA
784	LOC105253785	0.378617	8.93172	5.15601	3.15528e-05	0.000798285	2.33646	no	NA
785	LOC105258356	-0.378474	4.43966	-1.99523	0.0579772	0.136329	-4.78525	no	NA
786	LOC105259276	0.377869	9.29957	4.28353	0.000276904	0.00386304	0.222166	no	NA
787	LOC105255888	-0.377731	2.36131	-2.11297	0.0456465	0.116145	-4.57596	no	NA
788	LOC105253351	0.377612	4.3546	3.82625	0.000863269	0.00841222	-0.875854	no	NA
789	LOC105250096	-0.377355	3.8379	-3.54106	0.00174106	0.0136157	-1.54831	no	NA
790	LOC105253341	0.377324	0.963087	1.0877	0.287976	0.421672	-6.07603	no	NA
791	LOC105255207	-0.376771	4.32264	-2.8654	0.00873752	0.0385447	-3.07206	no	NA
792	LOC105249251	0.376763	5.36755	7.77742	6.85887e-08	1.107e-05	8.32309	no	NA
793	LOC112637783	0.376762	8.54255	3.00466	0.00631348	0.0315539	-2.76838	no	NA
794	LOC105258187	0.376323	9.97266	3.61576	0.00145002	0.0120547	-1.37342	no	NA
795	LOC105254666	-0.376252	3.98803	-2.1279	0.0442642	0.113678	-4.54885	no	NA
796	LOC105252943	-0.376235	5.2203	-1.97584	0.0602694	0.139961	-4.81891	no	NA
797	LOC105254915	0.375925	3.02641	6.56011	1.07006e-06	6.59001e-05	5.64502	no	NA
798	LOC105254782	-0.375402	4.41046	-3.13752	0.00461157	0.0259372	-2.47304	no	NA
799	LOC105259314	-0.375263	3.98102	-3.33969	0.00284019	0.0187894	-2.01441	no	NA
800	LOC112638426	0.375108	1.07802	1.70866	0.100954	0.198787	-5.25818	no	NA
801	LOC105256236	-0.37497	2.88398	-2.38459	0.0257153	0.0785643	-4.06366	no	NA
802	LOC105253960	-0.374564	2.86057	-2.98466	0.006617	0.0324813	-2.81238	no	NA
803	LOC109610606	-0.374394	2.03016	-3.73253	0.00108808	0.00986014	-1.0982	no	NA
804	LOC105255699	0.37437	10.1542	6.55139	1.09207e-06	6.66253e-05	5.62512	no	NA
805	LOC105253899	-0.374344	7.3016	-3.53209	0.00177964	0.0138366	-1.56924	no	NA
806	LOC105256871	0.372859	4.50414	5.3471	1.96976e-05	0.000563883	2.79674	no	NA
807	LOC105252826	-0.372355	5.73457	-2.91289	0.00782524	0.0359056	-2.96923	no	NA
808	LOC112638957	-0.37204	1.66528	-2.78835	0.0104362	0.0428853	-3.23721	no	NA
809	LOC105251483	-0.371901	4.09681	-4.80053	7.62415e-05	0.0015185	1.47581	no	NA
810	LOC105250877	-0.371604	4.16922	-6.01624	3.87574e-06	0.000167193	4.38657	no	NA
811	LOC105252033	-0.371548	4.30931	-2.9762	0.00674963	0.0329595	-2.83097	no	NA
812	LOC112637068	0.371122	3.34481	2.18097	0.0396496	0.105473	-4.45144	no	NA
813	LOC105256578	-0.371112	3.20886	-2.18066	0.039675	0.105484	-4.45201	no	NA
814	LOC105248086	0.371008	3.41448	5.65208	9.34066e-06	0.000328526	3.52619	no	NA
815	LOC105255621	-0.37086	4.49416	-3.19029	0.00406648	0.0238063	-2.35434	no	NA
816	LOC105254191	0.370372	4.66592	3.31914	0.00298459	0.0194115	-2.06148	no	NA
817	LOC105257378	0.370352	5.52502	5.75377	7.29672e-06	0.00027213	3.76772	no	NA
818	LOC105258274	0.370321	5.81576	2.92594	0.00759082	0.0353697	-2.94082	no	NA
819	LOC105251537	0.370197	3.1215	6.09345	3.22192e-06	0.000145002	4.56729	no	NA
820	LOC105249107	-0.370048	4.68529	-4.00145	0.000559094	0.00625376	-0.457376	no	NA
821	LOC105256392	-0.36991	3.10713	-2.54709	0.0180021	0.0624371	-3.73951	no	NA
822	LOC105253074	-0.369801	3.82343	-2.44916	0.0223428	0.0713827	-3.93634	no	NA
823	LOC105249839	-0.369723	4.83107	-3.20658	0.00391114	0.0232606	-2.31754	no	NA
824	LOC105256643	-0.369642	4.2978	-7.51839	1.21083e-07	1.61922e-05	7.77047	no	NA
825	LOC105256086	-0.369542	3.13503	-3.84571	0.000822701	0.0082016	-0.829556	no	NA
826	LOC105256497	0.369525	3.39885	5.58872	1.08998e-05	0.000372383	3.37523	no	NA
827	LOC105256582	0.369393	7.16228	4.05576	0.00048847	0.00565213	-0.327014	no	NA
828	LOC105258419	0.369011	11.5551	4.97566	4.93268e-05	0.00109419	1.90035	no	NA
829	LOC105256176	0.368902	1.65477	5.32996	2.05457e-05	0.000582812	2.75555	no	NA
830	LOC105254443	-0.368112	5.52977	-3.37869	0.00258456	0.0176781	-1.9248	no	NA
831	LOC109610487	-0.36796	2.38041	-3.05016	0.00567207	0.0295472	-2.66783	no	NA
832	LOC105248809	-0.367746	6.2474	-2.95483	0.00709584	0.0339939	-2.87778	no	NA
833	LOC105252876	-0.367391	7.76519	-2.77159	0.0108451	0.0439674	-3.27285	no	NA
834	LOC105250756	0.367307	5.87461	5.36381	1.89052e-05	0.000547899	2.83687	no	NA
835	LOC109610044	0.367223	2.96078	2.23946	0.0350708	0.0971296	-4.34227	no	NA
836	LOC105249726	-0.367058	2.12415	-3.12466	0.00475472	0.0263679	-2.50185	no	NA
837	LOC105253568	-0.366199	2.50849	-3.41914	0.00234315	0.0166168	-1.83152	no	NA
838	LOC112639955	-0.366109	3.56122	-1.00716	0.324318	0.458809	-6.15865	no	NA
839	LOC105248898	-0.365663	4.11203	-2.38036	0.0259518	0.0789932	-4.07193	no	NA
840	LOC105248482	0.365257	6.61921	5.30447	2.18761e-05	0.000605866	2.69423	no	NA
841	LOC105248207	0.364882	1.58017	3.02586	0.00600635	0.0306573	-2.7216	no	NA
842	LOC105254104	-0.364685	3.63593	-2.70135	0.012729	0.0490768	-3.42103	no	NA
843	LOC105250090	-0.364634	1.23852	-4.29617	0.000268312	0.00375436	0.252718	no	NA
844	LOC105252945	-0.364469	4.10232	-2.7501	0.0113915	0.0455512	-3.31838	no	NA
845	LOC105249422	0.363704	3.30224	4.76234	8.38475e-05	0.00163861	1.38316	no	NA
846	LOC105253350	-0.363588	3.5405	-3.8577	0.00079865	0.00802565	-0.801009	no	NA
847	LOC105257873	-0.363523	1.47114	-5.47581	1.43632e-05	0.000454142	3.10545	no	NA
848	LOC105256884	-0.36322	5.52891	-2.63243	0.0148746	0.0548215	-3.56454	no	NA
849	LOC105247808	0.362405	4.3255	7.03014	3.62102e-07	3.26586e-05	6.70307	no	NA
850	LOC105258919	0.362363	4.33846	3.97919	0.000590891	0.00646167	-0.510737	no	NA
851	LOC105249398	0.362095	5.77525	3.69564	0.0011916	0.0105186	-1.18539	no	NA
852	LOC105256319	0.36195	3.92251	3.99203	0.000572331	0.00633927	-0.479951	no	NA
853	LOC105253901	-0.361799	4.59936	-2.36519	0.0268169	0.0807779	-4.10152	no	NA
854	LOC105255792	-0.361783	1.23799	-3.77588	0.000977714	0.00910191	-0.995509	no	NA
855	LOC105251303	-0.361688	3.75663	-1.94189	0.0644764	0.146212	-4.8773	no	NA
856	LOC105256367	-0.361637	3.02052	-2.91045	0.00786971	0.0359533	-2.97452	no	NA
857	LOC105255361	-0.361313	3.44109	-3.99463	0.000568656	0.00631866	-0.473737	no	NA
858	LOC105249471	-0.361213	5.07751	-2.77482	0.010765	0.0437563	-3.26598	no	NA
859	LOC105254058	0.36103	1.26849	3.02099	0.00607562	0.0308761	-2.73236	no	NA
860	LOC105248526	0.360414	1.23399	1.30207	0.20576	0.332606	-5.82869	no	NA
861	LOC105254486	0.360119	5.52893	5.90526	5.06012e-06	0.000208669	4.12575	no	NA
862	LOC112637176	-0.360067	3.56439	-2.47131	0.0212837	0.0693721	-3.89221	no	NA
863	LOC105254289	-0.359905	4.43384	-2.34224	0.0281757	0.083462	-4.14607	no	NA
864	LOC105249757	-0.35985	3.24372	-2.7711	0.010857	0.0439969	-3.27387	no	NA
865	LOC105251239	-0.359637	3.70238	-2.66467	0.013832	0.0519588	-3.49766	no	NA
866	LOC105256118	-0.359408	6.04466	-1.86281	0.0752888	0.162354	-5.01046	no	NA
867	LOC105258860	-0.358923	6.53838	-2.67175	0.0136123	0.0515057	-3.48291	no	NA
868	LOC105255900	-0.358405	5.63323	-2.07558	0.04928	0.122201	-4.6433	no	NA
869	LOC105249959	0.358259	4.38772	5.34039	2.00257e-05	0.000569983	2.7806	no	NA
870	LOC105255092	-0.357776	1.99505	-2.3587	0.0271946	0.081514	-4.11414	no	NA
871	LOC105254018	-0.357667	6.14838	-3.52957	0.00179062	0.0138529	-1.57512	no	NA
872	LOC105252143	-0.357599	3.79115	-2.07986	0.0488522	0.121541	-4.63565	no	NA
873	LOC105257057	-0.357523	2.19962	-1.94594	0.0639608	0.145454	-4.87036	no	NA
874	LOC105251778	-0.357085	3.72694	-3.50347	0.00190843	0.0144304	-1.63594	no	NA
875	LOC105255014	-0.356892	4.07532	-2.17061	0.0405146	0.106846	-4.47058	no	NA
876	LOC105259395	-0.356745	3.62289	-3.04503	0.0057411	0.0297742	-2.6792	no	NA
877	LOC105251492	-0.356557	6.84828	-2.25358	0.03404	0.0952327	-4.31564	no	NA
878	LOC105250461	-0.356309	3.03438	-1.96497	0.061589	0.142109	-4.83768	no	NA
879	LOC105250205	0.355966	6.12059	2.90921	0.00789256	0.0359741	-2.97722	no	NA
880	LOC105252301	-0.35569	4.87893	-2.66733	0.013749	0.0517905	-3.49212	no	NA
881	LOC105251715	-0.355243	4.90342	-2.87316	0.00858174	0.0380728	-3.0553	no	NA
882	LOC112637394	0.354556	4.30311	0.70735	0.486444	0.61229	-6.41405	no	NA
883	LOC109609957	-0.354345	6.43003	-2.87916	0.00846309	0.0377252	-3.04233	no	NA
884	LOC105249926	-0.354265	4.1278	-3.33787	0.00285271	0.0188323	-2.01858	no	NA
885	LOC105251394	-0.354261	3.76377	-3.78445	0.000957244	0.0090092	-0.975181	no	NA
886	LOC105258406	-0.35414	4.08129	-4.04078	0.000507011	0.00580211	-0.362989	no	NA
887	LOC112639252	-0.353848	3.61284	-1.81367	0.0827776	0.173447	-5.09118	no	NA
888	LOC105249474	-0.353677	6.66925	-2.27876	0.0322708	0.0915958	-4.2679	no	NA
889	LOC105248533	0.35342	3.26066	3.01395	0.00617714	0.0311385	-2.74791	no	NA
890	LOC105257390	0.353079	4.94977	3.30879	0.00306006	0.0197963	-2.08517	no	NA
891	LOC105249705	0.353033	3.38226	6.10607	3.1263e-06	0.000142758	4.59676	no	NA
892	LOC112637076	0.352838	2.37262	2.48553	0.0206283	0.06834	-3.86375	no	NA
893	LOC105250920	-0.352251	1.45108	-1.88419	0.0722209	0.157296	-4.97487	no	NA
894	LOC112639988	0.352222	7.07531	3.39836	0.00246429	0.0171981	-1.87948	no	NA
895	LOC105257453	-0.351536	6.57328	-4.0565	0.000487574	0.00564874	-0.32524	no	NA
896	LOC105248900	-0.350928	3.25423	-2.36564	0.0267909	0.0807673	-4.10065	no	NA
897	LOC105254166	-0.350813	7.18814	-4.63913	0.000113994	0.00203258	1.08413	no	NA
898	LOC105248092	0.350531	3.45004	4.00359	0.000556129	0.00624053	-0.452245	no	NA
899	LOC105252856	0.350381	5.69394	4.86964	6.41937e-05	0.00134133	1.64344	no	NA
900	LOC105254961	-0.350377	2.66964	-2.4909	0.0203859	0.067813	-3.85299	no	NA
901	LOC105249023	-0.349909	6.43891	-2.7338	0.0118231	0.0466791	-3.3528	no	NA
902	LOC105252773	-0.349627	2.61917	-2.29727	0.0310234	0.089083	-4.23258	no	NA
903	LOC105253070	-0.349528	2.26686	-3.03067	0.00593871	0.0304612	-2.71097	no	NA
904	LOC112637149	0.349298	4.63689	4.83196	7.05038e-05	0.00143164	1.55205	no	NA
905	LOC105254176	-0.349197	8.51307	-7.43305	1.46305e-07	1.85076e-05	7.5863	no	NA
906	LOC105250077	-0.348992	3.10036	-3.5585	0.00166837	0.0132147	-1.50756	no	NA
907	LOC105258411	-0.348958	1.68522	-1.89028	0.0713658	0.156088	-4.96466	no	NA
908	LOC112637463	-0.34885	1.02776	-2.80193	0.0101156	0.0420263	-3.20825	no	NA
909	LOC105250917	-0.348836	4.85762	-3.252	0.00350787	0.0215609	-2.2146	no	NA
910	LOC105256808	0.348406	3.49508	6.15575	2.77707e-06	0.000130634	4.71261	no	NA
911	LOC105254234	0.348388	4.16197	5.08543	3.75739e-05	0.00089727	2.16594	no	NA
912	LOC105249217	-0.348338	4.48843	-3.84264	0.000828966	0.008229	-0.836855	no	NA
913	LOC105256930	0.34828	7.72092	5.48349	1.40956e-05	0.000448805	3.12383	no	NA
914	LOC105249665	-0.348223	5.4379	-2.70135	0.0127293	0.0490768	-3.42104	no	NA
915	LOC105249198	-0.348059	4.08202	-5.39339	1.75801e-05	0.000526259	2.90789	no	NA
916	LOC105259182	-0.347867	3.58036	-2.66531	0.0138118	0.0519173	-3.49631	no	NA
917	LOC105249291	0.347843	8.27124	3.79362	0.000935788	0.0088676	-0.953399	no	NA
918	LOC105255980	0.347764	6.05988	2.93033	0.00751364	0.035162	-2.93127	no	NA
919	LOC112639801	0.347536	2.95029	3.27439	0.00332418	0.0208479	-2.16365	no	NA
920	LOC105254317	-0.347516	5.52659	-3.27475	0.00332128	0.0208479	-2.16283	no	NA
921	LOC105249104	0.347043	4.20979	2.13574	0.0435528	0.112283	-4.53455	no	NA
922	LOC112639557	-0.347025	1.19566	-3.1136	0.00488126	0.0268311	-2.5266	no	NA
923	LOC105259246	-0.346765	5.70169	-4.38872	0.000212972	0.00318471	0.476751	no	NA
924	LOC105251230	-0.346249	5.79792	-3.04017	0.00580725	0.0300009	-2.68996	no	NA
925	LOC105258560	0.346183	0.870696	4.54968	0.0001425	0.00235264	0.86705	no	NA
926	LOC105248263	0.34615	4.02268	6.04125	3.65035e-06	0.000160427	4.44518	no	NA
927	LOC105252290	0.345821	1.10295	3.88581	0.000744928	0.00762941	-0.73398	no	NA
928	LOC105253177	-0.345566	10.2641	-3.40112	0.00244787	0.0171259	-1.87312	no	NA
929	LOC105254334	-0.345442	3.05263	-2.84901	0.00907505	0.0392205	-3.10735	no	NA
930	LOC105253813	0.345439	2.93194	2.92884	0.00753972	0.0352192	-2.93451	no	NA
931	LOC105259067	-0.345419	5.16127	-3.7757	0.000978156	0.00910191	-0.995944	no	NA
932	LOC105248416	-0.345107	3.3917	-3.00679	0.00628195	0.0314804	-2.76368	no	NA
933	LOC105258186	0.34506	4.94877	3.28504	0.00324015	0.0205355	-2.13939	no	NA
934	LOC105256454	-0.344872	2.3315	-2.98844	0.00655867	0.0323633	-2.80409	no	NA
935	LOC105253929	0.344538	9.65269	3.26452	0.00340394	0.0211524	-2.18612	no	NA
936	LOC105256024	-0.344499	4.76506	-2.90926	0.00789165	0.0359741	-2.97712	no	NA
937	LOC105251709	-0.344489	4.11329	-2.87652	0.0085152	0.0378379	-3.04805	no	NA
938	LOC105256727	0.344318	3.84703	7.02925	3.62834e-07	3.26586e-05	6.7011	no	NA
939	LOC105251012	-0.344128	5.06412	-3.11675	0.00484488	0.0267139	-2.51955	no	NA
940	LOC105256484	-0.344012	5.97444	-2.3989	0.0249298	0.0768921	-4.03562	no	NA
941	LOC105259418	-0.343937	6.54135	-2.41221	0.0242189	0.0752059	-4.00944	no	NA
942	LOC105251313	-0.343706	2.80576	-4.06494	0.000477436	0.00557962	-0.304944	no	NA
943	LOC105258110	-0.343156	5.61703	-6.02007	3.84029e-06	0.000167193	4.39556	no	NA
944	LOC112639507	0.343066	1.23522	3.30137	0.00311526	0.020015	-2.10213	no	NA
945	LOC105255703	0.343062	3.25047	3.47349	0.0020531	0.0151423	-1.70563	no	NA
946	LOC112639593	-0.342693	1.63602	-3.12476	0.0047535	0.0263679	-2.50161	no	NA
947	LOC105250820	0.342625	2.88705	3.57858	0.00158835	0.0128067	-1.46058	no	NA
948	LOC105251354	0.34254	4.00288	6.22945	2.33066e-06	0.000117931	4.884	no	NA
949	LOC105254283	-0.342473	3.8784	-2.24378	0.0347529	0.0965634	-4.33414	no	NA
950	LOC105251168	0.342206	2.89916	2.92014	0.00769417	0.0356816	-2.95345	no	NA
951	LOC105252154	-0.341975	5.86312	-2.47181	0.0212603	0.0693441	-3.89121	no	NA
952	LOC105253690	0.341969	5.06535	7.39779	1.58246e-07	1.92382e-05	7.50991	no	NA
953	LOC105247858	-0.34181	4.33037	-3.71741	0.00112939	0.0100784	-1.13396	no	NA
954	LOC105253917	-0.341607	4.91091	-6.18735	2.57586e-06	0.000124936	4.78617	no	NA
955	LOC105253538	-0.341554	5.66119	-3.11136	0.00490718	0.0269232	-2.53159	no	NA
956	LOC105250418	-0.341554	4.10843	-4.13801	0.000398026	0.00491547	-0.12912	no	NA
957	LOC105248133	0.3415	1.63032	3.69609	0.00119025	0.0105186	-1.1843	no	NA
958	LOC105257233	0.341383	8.70713	4.24708	0.000303264	0.00413163	0.134062	no	NA
959	LOC105256711	-0.341342	0.965744	-2.35851	0.0272062	0.0815227	-4.11452	no	NA
960	LOC105256584	-0.34128	3.04957	-2.17735	0.0399493	0.106029	-4.45812	no	NA
961	LOC105255934	-0.341071	1.58167	-3.61282	0.00146051	0.0121173	-1.38032	no	NA
962	LOC105250972	-0.341065	4.72722	-2.10032	0.046848	0.118238	-4.59883	no	NA
963	LOC112637556	0.340993	6.27866	3.83182	0.000851465	0.00835571	-0.862614	no	NA
964	LOC112639369	-0.340916	0.851454	-1.34997	0.190141	0.314083	-5.76817	no	NA
965	LOC105253193	-0.340772	3.57454	-3.63984	0.00136682	0.011579	-1.31685	no	NA
966	LOC105255718	-0.3402	5.72238	-3.9784	0.000592048	0.00646167	-0.512625	no	NA
967	LOC105257817	0.340102	1.29949	2.30771	0.0303397	0.0876845	-4.21259	no	NA
968	LOC112638319	0.34001	1.1007	2.6121	0.0155697	0.0566671	-3.6065	no	NA
969	LOC105253380	-0.339571	3.98006	-4.48151	0.000168935	0.0026758	0.701674	no	NA
970	LOC105255940	-0.339534	4.38878	-1.9453	0.0640427	0.145546	-4.87147	no	NA
971	LOC105251441	0.339423	1.43494	0.892517	0.381344	0.513413	-6.26618	no	NA
972	LOC105253013	-0.339114	9.04525	-2.38222	0.0258475	0.0788394	-4.06829	no	NA
973	LOC105259444	-0.339077	5.44023	-2.00199	0.0571958	0.135237	-4.77345	no	NA
974	LOC105250580	-0.339055	2.4206	-2.14497	0.0427296	0.110941	-4.51769	no	NA
975	LOC105250524	0.338674	7.60295	4.34127	0.000239748	0.00346875	0.361854	no	NA
976	LOC105249403	-0.338448	6.11111	-3.21193	0.0038614	0.023037	-2.30544	no	NA
977	LOC105255563	-0.338412	3.97055	-2.82756	0.00953587	0.0404281	-3.15343	no	NA
978	LOC109610054	-0.33814	6.81947	-3.38602	0.00253911	0.0175027	-1.90793	no	NA
979	LOC105250825	-0.338097	3.67979	-2.95013	0.00717407	0.0341735	-2.88804	no	NA
980	LOC112638437	0.338048	5.61668	4.32281	0.000251053	0.0035716	0.317171	no	NA
981	LOC105252509	-0.337909	5.44525	-2.41917	0.0238549	0.0744105	-3.99573	no	NA
982	LOC105249519	-0.337567	3.83302	-2.5569	0.0176135	0.0616144	-3.71956	no	NA
983	LOC105248306	-0.337538	3.37563	-2.25853	0.0336859	0.0946584	-4.30629	no	NA
984	LOC105252648	-0.337238	3.62606	-2.60766	0.0157255	0.0570126	-3.61565	no	NA
985	LOC105250625	-0.336993	4.56494	-3.81673	0.00088385	0.00852961	-0.89851	no	NA
986	LOC105252184	-0.336971	4.7984	-2.99725	0.00642442	0.0319888	-2.78471	no	NA
987	LOC105247919	0.33685	5.36416	3.91755	0.000688567	0.00716186	-0.658207	no	NA
988	LOC105255921	0.336843	6.05304	4.9074	5.84424e-05	0.00124904	1.73496	no	NA
989	LOC105254408	-0.336807	2.58902	-1.91719	0.067697	0.150456	-4.91932	no	NA
990	LOC105248906	-0.336696	6.76115	-1.95213	0.0631812	0.144183	-4.85976	no	NA
991	LOC105258160	0.336673	5.98778	6.61751	9.36055e-07	6.12756e-05	5.77576	no	NA
992	LOC105248312	0.336648	5.9569	3.48746	0.00198439	0.0147545	-1.67317	no	NA
993	LOC112637109	0.335984	1.21311	2.20258	0.0378984	0.101886	-4.41132	no	NA
994	LOC105249584	-0.33576	3.39396	-2.43281	0.0231556	0.0731556	-3.96876	no	NA
995	LOC105255353	0.335671	4.04187	5.26069	2.43676e-05	0.000659263	2.58885	no	NA
996	LOC112638154	-0.335647	0.90643	-3.80036	0.000920346	0.0087966	-0.937406	no	NA
997	LOC105250089	-0.335106	5.44375	-2.47279	0.0212145	0.0693104	-3.88925	no	NA
998	LOC105253621	-0.334866	1.06922	-4.92929	5.5347e-05	0.00119931	1.78803	no	NA
999	LOC105259216	0.334652	5.00968	5.25789	2.45365e-05	0.000660019	2.5821	no	NA
1000	LOC105257276	-0.333623	3.3341	-2.84699	0.00911768	0.0393684	-3.11171	no	NA
1001	LOC105250422	-0.333041	3.17783	-2.82155	0.00966895	0.0407737	-3.16631	no	NA
1002	LOC105252187	0.333035	8.72705	3.3346	0.00287535	0.0189177	-2.02609	no	NA
1003	LOC105248491	0.332956	1.1045	2.61263	0.0155512	0.0566218	-3.60541	no	NA
1004	LOC105259052	0.332882	4.76005	6.88483	5.04671e-07	4.01456e-05	6.37909	no	NA
1005	LOC105255578	-0.332728	6.68051	-2.43241	0.0231757	0.073172	-3.96955	no	NA
1006	LOC105259443	0.332558	4.6411	6.49607	1.24292e-06	7.09448e-05	5.49866	no	NA
1007	LOC112638248	0.332518	0.922321	1.99621	0.0578632	0.136232	-4.78354	no	NA
1008	LOC105255147	-0.332069	2.46544	-4.07711	0.000463203	0.0054636	-0.275707	no	NA
1009	LOC105255587	-0.331967	7.78255	-2.30926	0.0302398	0.0874892	-4.20962	no	NA
1010	LOC112638958	0.33161	1.84298	1.93438	0.0654412	0.147471	-4.89012	no	NA
1011	LOC105253022	-0.331604	5.89283	-3.3472	0.00278914	0.018583	-1.99718	no	NA
1012	LOC105250310	-0.331316	5.59751	-3.88069	0.000754442	0.00770997	-0.746199	no	NA
1013	LOC105248678	-0.331303	3.07242	-2.49323	0.0202811	0.0675628	-3.8483	no	NA
1014	LOC105258598	0.330774	5.94622	3.30737	0.00307051	0.0198228	-2.08841	no	NA
1015	LOC105247803	-0.330665	2.66962	-2.46631	0.0215185	0.069871	-3.90219	no	NA
1016	LOC105254611	0.330245	10.5912	3.44905	0.00217891	0.015836	-1.76231	no	NA
1017	LOC105257255	0.330238	5.33514	2.84871	0.0090814	0.0392298	-3.108	no	NA
1018	LOC105252962	-0.329866	4.30265	-5.17193	3.03357e-05	0.000775882	2.37487	no	NA
1019	LOC105257950	-0.329842	2.86168	-2.83524	0.0093685	0.0401217	-3.13696	no	NA
1020	LOC105248212	-0.329621	4.15086	-1.89626	0.0705364	0.154635	-4.95463	no	NA
1021	LOC105251113	0.329111	2.09928	1.71486	0.0997933	0.197206	-5.24853	no	NA
1022	LOC105250220	-0.328655	6.00719	-3.90967	0.00070216	0.0072629	-0.67704	no	NA
1023	LOC109609955	-0.32843	2.18643	-4.32504	0.00024966	0.0035626	0.32257	no	NA
1024	LOC105255152	-0.328328	1.02782	-2.32488	0.0292454	0.0856055	-4.17959	no	NA
1025	LOC105255808	0.328224	7.29871	3.47693	0.00203596	0.0150705	-1.69764	no	NA
1026	LOC105254395	-0.328192	3.15565	-2.13541	0.0435826	0.112328	-4.53515	no	NA
1027	LOC105257671	0.327937	3.94907	3.87491	0.000765326	0.00777874	-0.759989	no	NA
1028	LOC105253639	0.327854	3.19987	3.18696	0.00409896	0.0239067	-2.36185	no	NA
1029	LOC105259115	-0.327736	3.32189	-2.79647	0.0102434	0.0423534	-3.21991	no	NA
1030	LOC105248503	0.327678	5.57007	6.7174	7.42332e-07	5.26437e-05	6.00228	no	NA
1031	LOC105252333	-0.327503	4.14188	-5.54697	1.20689e-05	0.000397805	3.27561	no	NA
1032	LOC105252950	0.327418	10.0001	3.19674	0.00400433	0.0235864	-2.33979	no	NA
1033	LOC105252878	0.327115	5.49237	7.36928	1.6863e-07	2.02378e-05	7.44801	no	NA
1034	LOC105255755	0.327048	3.81058	5.71551	8.00625e-06	0.000293371	3.67696	no	NA
1035	LOC105252928	-0.326859	4.7269	-5.65121	9.36055e-06	0.000328526	3.52411	no	NA
1036	LOC105250911	-0.326785	1.68934	-5.90541	5.05839e-06	0.000208669	4.12608	no	NA
1037	LOC105251253	0.326701	5.31401	4.8993	5.96305e-05	0.00126576	1.71534	no	NA
1038	LOC105247991	-0.326538	6.72715	-2.68606	0.0131783	0.0504341	-3.45303	no	NA
1039	LOC105254585	-0.326401	3.90743	-1.99253	0.058291	0.136895	-4.78994	no	NA
1040	LOC105253402	-0.326357	3.76654	-2.34484	0.028019	0.0831862	-4.14104	no	NA
1041	LOC112637876	0.325617	1.26833	1.70004	0.102586	0.201119	-5.27154	no	NA
1042	LOC105255926	0.325612	2.54773	1.40119	0.174484	0.294296	-5.70139	no	NA
1043	LOC112637279	-0.325412	2.17778	-2.60938	0.015665	0.0568813	-3.61211	no	NA
1044	LOC105255193	-0.325263	2.21638	-1.52868	0.139959	0.251221	-5.52624	no	NA
1045	LOC105253895	0.325132	5.20041	5.39042	1.77087e-05	0.000526259	2.90077	no	NA
1046	LOC112639276	-0.324915	0.952682	-1.74009	0.0951868	0.19117	-5.20898	no	NA
1047	LOC112638232	0.324885	5.19463	0.957968	0.348025	0.483076	-6.20626	no	NA
1048	LOC105256567	0.324823	4.59585	3.68114	0.00123488	0.0107833	-1.21959	no	NA
1049	LOC105250744	0.324797	6.62254	2.9638	0.00694845	0.0335453	-2.85814	no	NA
1050	LOC105248852	-0.324758	4.13124	-1.88834	0.0716366	0.156534	-4.9679	no	NA
1051	LOC105256381	-0.324606	8.06593	-3.0949	0.00510261	0.0275942	-2.56835	no	NA
1052	LOC105258577	0.324496	9.42874	2.69118	0.0130262	0.0499954	-3.44233	no	NA
1053	LOC105256657	0.324242	3.33468	5.09224	3.69451e-05	0.000891348	2.18242	no	NA
1054	LOC105257620	-0.324186	5.15031	-3.30806	0.00306543	0.0198173	-2.08683	no	NA
1055	LOC105255892	0.324139	1.36711	3.35239	0.00275434	0.018443	-1.98526	no	NA
1056	LOC105257735	0.324109	5.62019	8.49945	1.47477e-08	4.69418e-06	9.81252	no	NA
1057	LOC105251226	-0.323716	5.06127	-3.57672	0.00159562	0.0128542	-1.46495	no	NA
1058	LOC105247909	0.323569	2.32858	3.26509	0.00339935	0.0211501	-2.18484	no	NA
1059	LOC105253951	-0.323553	3.97905	-3.3492	0.0027757	0.0185463	-1.9926	no	NA
1060	LOC112638531	-0.323426	0.92343	-1.49127	0.149456	0.26377	-5.57893	no	NA
1061	LOC105257587	0.323381	6.66398	3.83837	0.00083778	0.00828785	-0.847029	no	NA
1062	LOC105249099	-0.323362	3.28638	-2.88409	0.0083669	0.0374749	-3.03167	no	NA
1063	LOC105250698	-0.323267	1.45948	-3.18136	0.0041541	0.0241718	-2.37447	no	NA
1064	LOC105256534	-0.323185	5.06991	-4.50698	0.000158526	0.00255638	0.76346	no	NA
1065	LOC112637807	-0.322998	1.65772	-2.38695	0.025584	0.0783164	-4.05904	no	NA
1066	LOC105252149	-0.322919	2.22607	-1.7284	0.0972977	0.194284	-5.22736	no	NA
1067	LOC105249754	0.322749	6.2412	1.91984	0.0673448	0.150027	-4.91483	no	NA
1068	LOC105251780	-0.322614	6.94755	-6.28105	2.06234e-06	0.000107253	5.0036	no	NA
1069	LOC105257844	-0.322412	2.96268	-2.50613	0.019712	0.0662828	-3.82236	no	NA
1070	LOC105252242	0.322358	1.31469	2.54722	0.0179971	0.0624371	-3.73926	no	NA
1071	LOC105254467	-0.32229	4.11772	-1.61763	0.119353	0.224388	-5.39671	no	NA
1072	LOC105253292	-0.322212	4.58022	-3.84385	0.000826498	0.00821516	-0.833987	no	NA
1073	LOC105252122	0.322041	3.39297	3.94696	0.000640107	0.00680914	-0.58788	no	NA
1074	LOC112639705	0.322012	0.988993	1.98234	0.0594917	0.138913	-4.80764	no	NA
1075	LOC105252367	0.321914	5.28894	6.2849	2.04362e-06	0.000106873	5.01252	no	NA
1076	LOC105250522	0.321813	4.38	7.21271	2.39522e-07	2.5772e-05	7.10608	no	NA
1077	LOC105250798	0.32177	9.76891	3.41655	0.0023579	0.0166835	-1.83749	no	NA
1078	LOC105257779	-0.321737	1.34574	-4.55759	0.000139716	0.00232305	0.886235	no	NA
1079	LOC105255314	0.321673	4.2906	4.0603	0.00048299	0.00561016	-0.316116	no	NA
1080	LOC105252444	-0.32161	5.63382	-5.05815	4.02008e-05	0.000937621	2.09998	no	NA
1081	LOC105258735	-0.321605	1.86737	-3.63333	0.00138884	0.0117338	-1.33216	no	NA
1082	LOC105248424	0.321463	3.41072	2.93292	0.00746827	0.0349903	-2.92561	no	NA
1083	LOC105249247	-0.321016	4.74331	-2.34934	0.027749	0.0827255	-4.13232	no	NA
1084	LOC105259401	0.320752	4.18499	4.99762	4.67107e-05	0.00104858	1.95352	no	NA
1085	LOC105252377	-0.320707	7.66108	-2.00678	0.0566477	0.134651	-4.76507	no	NA
1086	LOC105254451	0.32057	0.950299	2.47212	0.0212456	0.0693441	-3.89058	no	NA
1087	LOC105254458	0.320497	5.34946	7.6877	8.3428e-08	1.28028e-05	8.13276	no	NA
1088	LOC105255027	-0.320419	3.56691	-2.46975	0.0213567	0.0695134	-3.89533	no	NA
1089	LOC105259449	-0.320335	6.67109	-9.75622	1.19568e-09	9.32729e-07	12.2265	no	NA
1090	LOC105247921	-0.320307	3.79508	-2.07166	0.049676	0.122858	-4.65032	no	NA
1091	LOC105253371	-0.320114	4.47672	-3.60591	0.00148547	0.012259	-1.39653	no	NA
1092	LOC105252457	-0.319613	5.05032	-2.24192	0.0348898	0.096766	-4.33765	no	NA
1093	LOC109609909	-0.319552	3.99828	-3.59941	0.00150935	0.0123656	-1.41179	no	NA
1094	LOC105254700	-0.319538	4.07584	-4.20727	0.000334922	0.00440233	0.0379072	no	NA
1095	LOC105258133	0.319342	4.50418	3.08765	0.00519092	0.0279105	-2.5845	no	NA
1096	LOC105251623	0.319239	5.03894	4.44377	0.000185624	0.00286738	0.610166	no	NA
1097	LOC105252549	0.319116	9.7073	4.21999	0.000324468	0.00430218	0.0686109	no	NA
1098	LOC105254413	-0.3191	4.1288	-3.17042	0.00426396	0.0244877	-2.39912	no	NA
1099	LOC105258086	-0.319098	1.35252	-3.14247	0.00455753	0.0257006	-2.46193	no	NA
1100	LOC105256163	0.319004	4.77251	3.61221	0.00146272	0.0121173	-1.38177	no	NA
1101	LOC105253930	-0.318925	7.7986	-3.29139	0.00319096	0.0203201	-2.12489	no	NA
1102	LOC105254630	0.318782	6.06238	5.10793	3.55379e-05	0.000868591	2.22033	no	NA
1103	LOC105251872	0.318726	9.7972	2.92304	0.00764241	0.0355597	-2.94715	no	NA
1104	LOC105251871	-0.318544	6.27166	-2.13682	0.0434558	0.112096	-4.53258	no	NA
1105	LOC105256191	-0.318446	2.93072	-3.1279	0.00471821	0.02626	-2.49459	no	NA
1106	LOC112638991	0.318105	2.78748	3.52455	0.00181272	0.0139718	-1.58683	no	NA
1107	LOC105250932	-0.318069	4.16441	-2.52136	0.0190595	0.0647933	-3.79165	no	NA
1108	LOC112639805	0.317999	2.36698	3.37953	0.00257934	0.0176781	-1.92288	no	NA
1109	LOC112638123	-0.317734	1.93228	-1.80214	0.0846246	0.176352	-5.10988	no	NA
1110	LOC105251649	-0.317569	5.0204	-6.95139	4.33333e-07	3.58976e-05	6.52784	no	NA
1111	LOC105248873	0.317461	7.09946	2.52092	0.0190779	0.0647933	-3.79253	no	NA
1112	LOC105258272	0.317421	4.78342	4.10588	0.000431185	0.00521587	-0.206487	no	NA
1113	LOC105248832	0.317385	9.12714	3.52542	0.00180886	0.0139594	-1.58479	no	NA
1114	LOC105257354	-0.317312	2.95661	-1.80019	0.0849408	0.176814	-5.11304	no	NA
1115	LOC112639902	-0.317304	1.56708	-1.24343	0.226215	0.355705	-5.90022	no	NA
1116	LOC105250937	0.317272	6.09441	3.31894	0.00298607	0.0194115	-2.06195	no	NA
1117	LOC105251759	-0.317165	3.45133	-2.97874	0.0067095	0.0327977	-2.82538	no	NA
1118	LOC105256861	0.317162	1.03364	2.9476	0.00721664	0.0342397	-2.89357	no	NA
1119	LOC105248431	0.317052	5.57187	5.0548	4.05355e-05	0.000939239	2.09189	no	NA
1120	LOC105254180	-0.316969	2.51245	-2.22127	0.0364407	0.0992209	-4.37642	no	NA
1121	LOC105255336	-0.316808	3.35204	-2.20618	0.0376137	0.10147	-4.40462	no	NA
1122	LOC112639573	0.31665	5.65403	4.09652	0.000441355	0.00529682	-0.229019	no	NA
1123	LOC105248298	-0.316591	4.75414	-4.17398	0.000363902	0.00464269	-0.0424135	no	NA
1124	LOC105257566	-0.316434	4.12731	-3.4304	0.00227996	0.0163546	-1.80549	no	NA
1125	LOC105252222	-0.316276	3.35393	-2.61119	0.0156016	0.056739	-3.60838	no	NA
1126	LOC105256119	0.31613	2.03194	4.05815	0.000485575	0.00563256	-0.321273	no	NA
1127	LOC105251945	-0.316035	3.38334	-2.00351	0.0570211	0.135099	-4.77079	no	NA
1128	LOC105254188	-0.316018	4.81884	-3.96588	0.000610736	0.00654956	-0.542595	no	NA
1129	LOC105251882	0.315988	9.41869	2.59636	0.0161286	0.0580489	-3.63888	no	NA
1130	LOC105255174	0.315842	1.69907	2.1397	0.0431978	0.111644	-4.52732	no	NA
1131	LOC112638861	0.315431	1.81784	2.51098	0.0195021	0.0658583	-3.8126	no	NA
1132	LOC105249339	-0.315166	5.8108	-2.11062	0.0458673	0.116441	-4.58021	no	NA
1133	LOC105255339	-0.314735	3.45048	-4.44468	0.000185204	0.00286562	0.612365	no	NA
1134	LOC105254577	-0.314705	4.03125	-2.45609	0.022006	0.070644	-3.92254	no	NA
1135	LOC105251353	-0.314661	5.96474	-2.02272	0.0548595	0.131677	-4.73712	no	NA
1136	LOC105255066	-0.314484	3.58692	-1.92707	0.0663918	0.148647	-4.90255	no	NA
1137	LOC112637152	-0.314475	1.47906	-3.18789	0.00408982	0.0238981	-2.35974	no	NA
1138	LOC109610123	0.314376	2.6838	1.31341	0.201975	0.328214	-5.81453	no	NA
1139	LOC112638402	0.314212	5.17019	3.09185	0.00513955	0.0277139	-2.57514	no	NA
1140	LOC105257141	0.314126	1.39798	4.25136	0.000300044	0.0041063	0.144403	no	NA
1141	LOC105258624	0.313994	6.21076	6.48403	1.27849e-06	7.20961e-05	5.47108	no	NA
1142	LOC105259281	-0.313895	4.48021	-3.03886	0.00582526	0.0300608	-2.69286	no	NA
1143	LOC105253956	-0.313794	2.04141	-4.02231	0.00053085	0.00602338	-0.407347	no	NA
1144	LOC105258571	-0.313772	3.95141	-2.66702	0.0137587	0.0517905	-3.49277	no	NA
1145	LOC105250377	0.313576	6.86764	2.28646	0.0317464	0.0906031	-4.25323	no	NA
1146	LOC105257467	0.313554	6.21869	5.7777	6.88582e-06	0.000265164	3.82441	no	NA
1147	LOC105254922	-0.312975	3.38393	-2.52751	0.0188014	0.0642569	-3.77921	no	NA
1148	LOC105251803	-0.31297	4.94572	-2.5538	0.0177355	0.0618807	-3.72587	no	NA
1149	LOC105256641	-0.31283	5.506	-3.20589	0.00391761	0.0232843	-2.3191	no	NA
1150	LOC105255036	0.312743	7.70141	3.21837	0.00380234	0.0228031	-2.29086	no	NA
1151	LOC105250887	0.312561	2.12231	2.91102	0.00785928	0.0359271	-2.97328	no	NA
1152	LOC105250864	-0.312373	3.97113	-3.62229	0.00142696	0.0119373	-1.35808	no	NA
1153	LOC105255346	-0.312286	1.05368	-3.56937	0.00162457	0.0130426	-1.48214	no	NA
1154	LOC105259374	0.312285	5.08793	6.51652	1.18481e-06	6.96062e-05	5.54546	no	NA
1155	LOC112637281	-0.31187	7.45937	-0.521178	0.607217	0.717244	-6.52952	no	NA
1156	LOC105257516	-0.311541	1.21196	-2.60596	0.0157856	0.0571799	-3.61915	no	NA
1157	LOC105258564	0.311529	5.3581	2.18948	0.0389511	0.104088	-4.43567	no	NA
1158	LOC112638323	-0.311089	5.62098	-3.47243	0.00205841	0.0151484	-1.7081	no	NA
1159	LOC105248835	0.310558	1.10152	3.71488	0.00113644	0.0101317	-1.13993	no	NA
1160	LOC112639887	-0.310393	1.95833	-1.68544	0.105403	0.204766	-5.29408	no	NA
1161	LOC105257072	0.310371	5.7643	3.94351	0.000645625	0.00685322	-0.596154	no	NA
1162	LOC105250619	-0.310318	6.5493	-4.69659	9.87778e-05	0.00184563	1.22358	no	NA
1163	LOC105250575	-0.310275	2.90958	-3.72698	0.00110306	0.00996328	-1.11133	no	NA
1164	LOC105248493	-0.310197	3.08137	-2.3421	0.0281841	0.083462	-4.14633	no	NA
1165	LOC105258670	-0.310043	5.40674	-3.92592	0.000674416	0.0070303	-0.6382	no	NA
1166	LOC112637741	-0.309989	5.46681	-5.50245	1.34566e-05	0.000431393	3.16919	no	NA
1167	LOC105259297	0.309713	4.71278	3.11417	0.00487463	0.0268105	-2.52532	no	NA
1168	LOC105249968	-0.30928	4.00227	-2.9208	0.00768233	0.0356541	-2.95202	no	NA
1169	LOC105256787	0.309114	5.52869	6.68103	8.07599e-07	5.47821e-05	5.91997	no	NA
1170	LOC105255985	0.309067	4.62443	3.78011	0.00096755	0.00903337	-0.985471	no	NA
1171	LOC112637743	0.3089	7.12171	2.55194	0.017809	0.0619997	-3.72965	no	NA
1172	LOC105258989	0.308633	4.37894	3.43366	0.00226194	0.0162877	-1.79794	no	NA
1173	LOC112637270	0.308627	4.68912	4.7578	8.4803e-05	0.00165383	1.37213	no	NA
1174	LOC105253569	-0.308406	4.38429	-1.62094	0.118638	0.223455	-5.39177	no	NA
1175	LOC105249786	-0.308135	3.23982	-3.13476	0.00464194	0.0260079	-2.47923	no	NA
1176	LOC105255760	-0.30795	4.09393	-2.77294	0.0108114	0.0438739	-3.26997	no	NA
1177	LOC105251743	-0.307935	3.26291	-5.30945	2.16096e-05	0.000600391	2.70621	no	NA
1178	LOC105256699	-0.307878	4.499	-1.68338	0.105805	0.205253	-5.29724	no	NA
1179	LOC105258833	-0.307555	5.30288	-2.94718	0.00722371	0.0342559	-2.89449	no	NA
1180	LOC112637143	0.30746	6.86416	3.3371	0.00285799	0.0188532	-2.02034	no	NA
1181	LOC105252107	-0.307184	6.77505	-3.19561	0.00401512	0.0235942	-2.34233	no	NA
1182	LOC105249599	0.307137	5.86165	4.54725	0.000143368	0.0023628	0.861146	no	NA
1183	LOC112639927	0.307133	3.33261	1.71616	0.0995528	0.196958	-5.24651	no	NA
1184	LOC105249472	0.307006	3.75686	2.86335	0.008779	0.038683	-3.07647	no	NA
1185	LOC105251612	-0.30693	2.31405	-2.11724	0.0452466	0.115388	-4.56821	no	NA
1186	LOC105250327	-0.306851	3.9488	-2.49522	0.0201925	0.0673637	-3.84431	no	NA
1187	LOC105254007	-0.306805	5.02397	-2.83147	0.00945021	0.040224	-3.14504	no	NA
1188	LOC105247899	-0.306391	3.39344	-4.06196	0.000480993	0.00560719	-0.312115	no	NA
1189	LOC105248850	0.306372	10.7614	3.25733	0.0034633	0.021357	-2.20249	no	NA
1190	LOC105257123	-0.306266	6.58051	-5.43935	1.57053e-05	0.000480813	3.01812	no	NA
1191	LOC105258128	0.306194	6.14408	4.99642	4.68498e-05	0.00104919	1.95062	no	NA
1192	LOC105255093	0.306179	8.73356	3.10142	0.00502433	0.0273764	-2.5538	no	NA
1193	LOC105253863	0.305944	5.42766	2.59238	0.0162731	0.058215	-3.64706	no	NA
1194	LOC105259324	0.305805	5.51746	3.20268	0.00394785	0.0233897	-2.32636	no	NA
1195	LOC105250291	-0.305792	5.03465	-2.54055	0.0182657	0.0629781	-3.7528	no	NA
1196	LOC112638238	0.305383	2.3407	3.40968	0.00239756	0.0168906	-1.85336	no	NA
1197	LOC105259592	-0.305288	5.09772	-4.56005	0.00013886	0.00232119	0.892208	no	NA
1198	LOC105253697	0.305169	2.50935	2.80138	0.0101283	0.0420263	-3.20942	no	NA
1199	LOC105256706	0.305092	5.55276	3.1782	0.00418558	0.0242352	-2.3816	no	NA
1200	LOC105251757	0.305089	2.4543	3.60089	0.00150387	0.0123489	-1.40831	no	NA
1201	LOC105254415	-0.305077	5.84132	-1.8807	0.0727137	0.157965	-4.98069	no	NA
1202	LOC105256068	-0.304916	3.80849	-2.6165	0.0154168	0.0562419	-3.59744	no	NA
1203	LOC112639546	0.304641	0.911767	1.79071	0.0864912	0.17942	-5.12834	no	NA
1204	LOC105253542	-0.304406	4.5038	-2.1453	0.0427005	0.11091	-4.51709	no	NA
1205	LOC105247818	-0.304179	1.09517	-2.06721	0.0501287	0.123716	-4.65827	no	NA
1206	LOC105247832	-0.304072	3.39519	-2.04308	0.052647	0.128074	-4.70118	no	NA
1207	LOC105259053	-0.304032	4.02669	-2.45402	0.0221064	0.0708467	-3.92668	no	NA
1208	LOC112638495	0.304012	1.83927	2.55201	0.0178064	0.0619997	-3.72952	no	NA
1209	LOC105250406	0.303938	3.51299	2.98667	0.00658586	0.0323998	-2.80796	no	NA
1210	LOC105249101	-0.303768	3.08222	-4.4157	0.000199096	0.00302554	0.542143	no	NA
1211	LOC105250921	-0.303714	3.45238	-3.54626	0.00171909	0.0134777	-1.53618	no	NA
1212	LOC105248695	-0.303551	2.10426	-1.92408	0.0667854	0.149172	-4.90764	no	NA
1213	LOC105257872	-0.303502	5.10629	-3.59927	0.00150987	0.0123656	-1.41212	no	NA
1214	LOC105256517	0.303356	9.27072	3.30441	0.00309252	0.01991	-2.09518	no	NA
1215	LOC105251165	0.303288	4.59357	3.64557	0.00134771	0.0114605	-1.30336	no	NA
1216	LOC105248307	-0.303243	3.67858	-2.49728	0.0201011	0.0671543	-3.84017	no	NA
1217	LOC105250875	0.303223	9.32494	2.5686	0.0171607	0.0604825	-3.69572	no	NA
1218	LOC105251066	0.303023	2.79013	3.90058	0.000718163	0.00739001	-0.698746	no	NA
1219	LOC105251473	0.302924	5.24455	3.0841	0.00523474	0.0280334	-2.59241	no	NA
1220	LOC105248418	-0.302781	4.96377	-2.4796	0.020899	0.0687407	-3.87562	no	NA
1221	LOC105254732	-0.302759	3.31235	-2.14486	0.0427388	0.110941	-4.51788	no	NA
1222	LOC105255897	-0.302759	5.95586	-2.6652	0.0138154	0.0519173	-3.49656	no	NA
1223	LOC105257836	-0.302675	5.83694	-3.34969	0.00277242	0.0185463	-1.99148	no	NA
1224	LOC105259388	-0.302573	2.82651	-2.83093	0.00946197	0.0402424	-3.14619	no	NA
1225	LOC105248444	0.30253	9.3106	3.03335	0.00590136	0.0303364	-2.70505	no	NA
1226	LOC105252696	-0.302036	5.20844	-2.2417	0.0349057	0.096766	-4.33806	no	NA
1227	LOC105248070	-0.302005	3.48908	-1.81237	0.0829839	0.173822	-5.09329	no	NA
1228	LOC105258894	0.301904	5.43671	4.18255	0.00035621	0.00457404	-0.0217378	no	NA
1229	LOC105248035	-0.301795	6.59032	-4.18711	0.000352184	0.00453932	-0.0107373	no	NA
1230	LOC105249587	-0.301652	1.97584	-2.05835	0.0510406	0.125404	-4.67407	no	NA
1231	LOC112637273	0.301604	2.28796	3.17964	0.00417121	0.0242075	-2.37835	no	NA
1232	LOC105259574	-0.30158	6.20447	-1.99329	0.0582021	0.13672	-4.78861	no	NA
1233	LOC112637732	0.301507	1.92578	2.85154	0.00902223	0.0391018	-3.10192	no	NA
1234	LOC105257066	-0.301444	4.62983	-2.47827	0.0209603	0.0687971	-3.87828	no	NA
1235	LOC105252867	0.301332	4.42047	5.51288	1.31176e-05	0.000421973	3.19413	no	NA
1236	LOC105253259	-0.300454	5.93555	-3.07586	0.0053378	0.0284713	-2.61075	no	NA
1237	LOC112637519	-0.300404	2.92557	-3.02273	0.00605088	0.0308173	-2.72853	no	NA
1238	LOC105255265	0.3003	7.36371	3.17357	0.00423204	0.0243942	-2.39202	no	NA
1239	LOC105252886	-0.300268	2.09451	-2.31624	0.0297916	0.0866085	-4.19622	no	NA
1240	LOC105254381	-0.300138	1.45429	-0.787612	0.438952	0.568488	-6.35393	no	NA
1241	LOC105255168	-0.29999	5.07105	-1.94064	0.0646358	0.146521	-4.87943	no	NA
1242	LOC105256756	-0.299953	3.11291	-1.79279	0.0861482	0.178939	-5.12498	no	NA
1243	LOC105252111	-0.299805	4.52294	-1.89804	0.0702903	0.154168	-4.95163	no	NA
1244	LOC105259436	0.299543	5.28503	4.89837	5.97679e-05	0.00126581	1.71309	no	NA
1245	LOC105251328	-0.299397	8.71588	-3.86486	0.000784605	0.00793162	-0.783934	no	NA
1246	LOC105251317	0.299391	4.44691	2.9613	0.00698926	0.0336195	-2.86363	no	NA
1247	LOC105256957	-0.299349	4.47799	-3.09987	0.00504284	0.0274424	-2.55726	no	NA
1248	LOC105250686	0.299168	5.71155	7.10752	3.03755e-07	2.98343e-05	6.87445	no	NA
1249	LOC105258293	-0.298976	5.19232	-1.954	0.0629468	0.143824	-4.85655	no	NA
1250	LOC105256258	-0.298824	4.57731	-3.62487	0.00141796	0.0118939	-1.35202	no	NA
1251	LOC105247815	0.298526	5.26598	3.97044	0.000603865	0.00652494	-0.531684	no	NA
1252	LOC105254808	0.29838	6.63677	3.82064	0.000875342	0.00846495	-0.889209	no	NA
1253	LOC105258551	-0.29833	5.58601	-1.95874	0.0623569	0.143135	-4.84841	no	NA
1254	LOC105249664	0.298225	5.40748	2.46235	0.0217062	0.0701387	-3.91008	no	NA
1255	LOC105249511	0.298069	4.73113	5.20016	2.82924e-05	0.000729601	2.44297	no	NA
1256	LOC105256616	0.29796	5.69335	2.67322	0.0135669	0.0514293	-3.47983	no	NA
1257	LOC105249830	-0.297886	5.56142	-2.50038	0.019964	0.0669095	-3.83394	no	NA
1258	LOC105258666	0.297717	5.52206	3.33824	0.00285013	0.0188285	-2.01772	no	NA
1259	LOC105254351	-0.297428	2.72695	-4.42386	0.000195083	0.00298394	0.561908	no	NA
1260	LOC105251690	-0.297396	6.82588	-1.93295	0.0656255	0.147706	-4.89254	no	NA
1261	LOC105255199	0.297222	5.49498	4.36998	0.000223167	0.00327955	0.431374	no	NA
1262	LOC105252903	-0.297019	5.4143	-2.32206	0.0294229	0.0858565	-4.18503	no	NA
1263	LOC105255643	-0.296975	6.30878	-3.60108	0.00150317	0.0123489	-1.40786	no	NA
1264	LOC105249725	0.296972	1.39277	2.06789	0.0500596	0.123611	-4.65706	no	NA
1265	LOC105254572	-0.29653	4.88929	-4.06026	0.000483031	0.00561016	-0.316199	no	NA
1266	LOC105253207	-0.296528	5.0569	-2.46833	0.0214234	0.0696576	-3.89816	no	NA
1267	LOC105259578	0.296508	5.08354	3.93204	0.000664252	0.00696162	-0.623567	no	NA
1268	LOC112637081	0.29639	3.37353	3.69117	0.00120477	0.0105892	-1.19593	no	NA
1269	LOC105249912	-0.296318	4.51746	-3.1559	0.00441419	0.0251313	-2.43179	no	NA
1270	LOC105252146	0.296244	4.24928	4.49671	0.000162645	0.0026026	0.738536	no	NA
1271	LOC105249834	-0.296237	2.83613	-3.50168	0.0019168	0.0144703	-1.64011	no	NA
1272	LOC105256188	-0.296179	5.79266	-2.91122	0.00785564	0.0359271	-2.97285	no	NA
1273	LOC105248434	0.295954	5.53478	4.67676	0.000103783	0.00189937	1.17547	no	NA
1274	LOC105251407	0.29561	2.88886	5.77554	6.92188e-06	0.000265164	3.8193	no	NA
1275	LOC112637200	-0.29531	0.955586	-1.61057	0.120893	0.226335	-5.40721	no	NA
1276	LOC105251133	-0.295297	6.28013	-2.38247	0.0258338	0.0788235	-4.06782	no	NA
1277	LOC105259080	-0.295292	3.6122	-2.26275	0.0333859	0.0940208	-4.2983	no	NA
1278	LOC105251789	-0.295196	3.63787	-4.69218	9.98699e-05	0.00185492	1.21288	no	NA
1279	LOC112638603	0.295031	4.43013	3.88903	0.000739001	0.0075853	-0.72629	no	NA
1280	LOC105258176	-0.294996	5.7379	-7.08844	3.17181e-07	3.02972e-05	6.83227	no	NA
1281	LOC105251865	0.294957	5.80351	3.12757	0.00472197	0.02626	-2.49534	no	NA
1282	LOC105255441	0.294873	5.30521	4.33199	0.000245368	0.00351449	0.339383	no	NA
1283	LOC105254452	-0.294693	5.69194	-4.72436	9.21713e-05	0.00175013	1.29098	no	NA
1284	LOC112639617	0.29457	2.576	2.47474	0.0211238	0.0691156	-3.88535	no	NA
1285	LOC105256173	0.294254	6.76138	4.30892	0.000259911	0.00366972	0.283555	no	NA
1286	LOC105258650	-0.294164	5.62795	-4.08861	0.000450131	0.00538145	-0.248047	no	NA
1287	LOC105250251	0.294125	6.16886	6.09472	3.21217e-06	0.000145002	4.57025	no	NA
1288	LOC105254377	-0.294103	6.65574	-2.05105	0.0518027	0.12659	-4.68704	no	NA
1289	LOC112639629	-0.294048	4.72657	-1.5544	0.133722	0.242967	-5.4894	no	NA
1290	LOC105255081	-0.29402	5.35352	-2.38017	0.0259622	0.0789932	-4.07229	no	NA
1291	LOC105258517	0.293941	3.96795	4.1413	0.000394775	0.00488821	-0.121187	no	NA
1292	LOC112637521	0.293877	2.521	1.75496	0.0925582	0.187675	-5.18548	no	NA
1293	LOC105249527	-0.29387	4.79711	-1.90862	0.0688472	0.152113	-4.93381	no	NA
1294	LOC105249205	0.293769	4.79772	5.06077	3.99409e-05	0.000934717	2.10631	no	NA
1295	LOC105253472	0.293722	8.91212	2.97159	0.00682287	0.033194	-2.84107	no	NA
1296	LOC109609741	-0.293713	5.81757	-2.09684	0.0471835	0.118828	-4.60511	no	NA
1297	LOC105247912	-0.293621	5.18178	-2.39729	0.0250172	0.0770855	-4.03878	no	NA
1298	LOC105248583	-0.293495	3.47854	-1.8921	0.0711127	0.15568	-4.96161	no	NA
1299	LOC105254376	-0.293363	7.69094	-1.77915	0.0884143	0.181781	-5.14691	no	NA
1300	LOC105248961	-0.29333	3.66787	-1.70267	0.102087	0.200427	-5.26748	no	NA
1301	LOC105259457	0.293325	2.80438	2.91098	0.00786013	0.0359271	-2.97338	no	NA
1302	LOC105257000	-0.293155	5.87512	-2.18556	0.0392713	0.10477	-4.44293	no	NA
1303	LOC105252994	0.293057	5.07393	3.43052	0.00227927	0.0163546	-1.8052	no	NA
1304	LOC105248845	0.292904	3.99254	5.45049	1.52824e-05	0.000476861	3.0448	no	NA
1305	LOC105256501	-0.292733	4.58193	-3.13593	0.00462897	0.025989	-2.47659	no	NA
1306	LOC105249133	0.292695	6.2367	5.28374	2.3022e-05	0.000627254	2.64435	no	NA
1307	LOC105253902	-0.292613	3.2974	-2.80306	0.0100894	0.0419949	-3.20585	no	NA
1308	LOC105257128	-0.29245	5.03834	-1.80781	0.0837119	0.174917	-5.10069	no	NA
1309	LOC105258033	-0.292436	2.65834	-3.57074	0.00161914	0.0130101	-1.47894	no	NA
1310	LOC105255438	0.292332	3.34402	5.06177	3.98417e-05	0.000934717	2.10874	no	NA
1311	LOC105257548	-0.292279	2.15866	-3.57966	0.00158419	0.0127841	-1.45807	no	NA
1312	LOC105252768	0.292258	6.17539	5.09593	3.66097e-05	0.000887832	2.19132	no	NA
1313	LOC105254380	-0.292241	2.58516	-2.59139	0.0163093	0.0582936	-3.64909	no	NA
1314	LOC105251254	0.292006	4.62847	3.74513	0.0010548	0.00961436	-1.06838	no	NA
1315	LOC105251153	-0.291985	4.36522	-3.51975	0.00183408	0.0140498	-1.59801	no	NA
1316	LOC105258218	0.291929	1.28426	3.81262	0.000892874	0.00859897	-0.908277	no	NA
1317	LOC105251489	-0.291892	6.14224	-4.42823	0.000192967	0.00295753	0.572495	no	NA
1318	LOC105252859	-0.291734	3.74531	-3.58267	0.00157255	0.0127342	-1.45103	no	NA
1319	LOC112637830	-0.291713	1.3774	-2.26476	0.0332436	0.0937895	-4.29448	no	NA
1320	LOC105254224	0.291476	5.8897	3.13092	0.00468451	0.0261625	-2.48784	no	NA
1321	LOC105248608	-0.291332	3.57729	-3.69019	0.00120768	0.0105892	-1.19824	no	NA
1322	LOC105258190	-0.291145	2.9905	-2.3734	0.0263453	0.0797342	-4.08552	no	NA
1323	LOC105257635	0.290986	9.18748	2.70194	0.012712	0.0490507	-3.41979	no	NA
1324	LOC105257546	-0.290868	5.21408	-3.12773	0.00472011	0.02626	-2.49497	no	NA
1325	LOC105250133	0.29071	5.22204	3.38321	0.00255645	0.0175704	-1.9144	no	NA
1326	LOC105258817	-0.290689	3.82121	-3.18792	0.00408958	0.0238981	-2.35969	no	NA
1327	LOC105250371	-0.290649	5.33486	-2.08993	0.0478557	0.119927	-4.61755	no	NA
1328	LOC105254566	-0.29048	5.93766	-4.16802	0.000369347	0.00467856	-0.0567831	no	NA
1329	LOC105252644	0.290439	6.46157	3.3168	0.0030015	0.0194847	-2.06684	no	NA
1330	LOC105252332	0.29041	5.09335	3.63096	0.00139696	0.0117492	-1.33773	no	NA
1331	LOC105253711	-0.290321	2.13508	-3.21597	0.00382424	0.0228674	-2.29629	no	NA
1332	LOC105256498	0.290013	3.78806	4.25216	0.000299448	0.00410415	0.146328	no	NA
1333	LOC105250663	0.289986	6.37085	2.73925	0.0116772	0.0462985	-3.34132	no	NA
1334	LOC105250523	-0.289979	4.78708	-3.62567	0.00141519	0.0118813	-1.35015	no	NA
1335	LOC105250416	-0.289666	2.58166	-2.30257	0.0306752	0.0882725	-4.22245	no	NA
1336	LOC105249616	0.289631	4.90048	5.94212	4.63058e-06	0.000194381	4.21252	no	NA
1337	LOC112638131	-0.289537	1.39882	-1.99832	0.0576187	0.135895	-4.77986	no	NA
1338	LOC105249606	0.289199	3.56238	5.9034	5.08294e-06	0.00020869	4.12135	no	NA
1339	LOC105259476	-0.289193	3.3005	-1.47155	0.154672	0.270569	-5.60629	no	NA
1340	LOC105257992	-0.289164	5.14322	-2.83683	0.00933404	0.0400623	-3.13353	no	NA
1341	LOC105253307	-0.28912	5.01969	-2.47692	0.0210228	0.0689056	-3.88099	no	NA
1342	LOC105259131	0.289096	5.06629	4.01028	0.000546963	0.00616882	-0.436206	no	NA
1343	LOC105258587	0.289011	2.28861	3.26232	0.00342201	0.0212045	-2.19113	no	NA
1344	LOC105257652	0.288841	10.8729	2.8567	0.00891509	0.0389064	-3.0908	no	NA
1345	LOC105247827	0.288608	5.61546	3.34834	0.00278148	0.0185516	-1.99457	no	NA
1346	LOC105258325	-0.28797	6.61227	-5.00544	4.58135e-05	0.00104092	1.97244	no	NA
1347	LOC105250755	0.2879	6.66997	2.95022	0.00717272	0.0341735	-2.88786	no	NA
1348	LOC105250652	0.287629	5.8554	2.32288	0.0293709	0.085801	-4.18344	no	NA
1349	LOC105259390	0.287609	9.36589	3.17081	0.00426001	0.0244877	-2.39824	no	NA
1350	LOC105254496	-0.287463	5.3615	-4.46713	0.00017511	0.00273657	0.666797	no	NA
1351	LOC105252592	0.28742	5.63846	0.944026	0.354952	0.489281	-6.21935	no	NA
1352	LOC105250207	0.287143	4.00673	1.49261	0.14911	0.263334	-5.57707	no	NA
1353	LOC112637746	-0.286894	1.55635	-1.68134	0.106206	0.205666	-5.30037	no	NA
1354	LOC105248844	0.28686	5.42262	2.46682	0.0214942	0.0698394	-3.90116	no	NA
1355	LOC105249410	-0.286827	0.991359	-2.7409	0.0116333	0.0461634	-3.33783	no	NA
1356	LOC105259229	0.286798	2.30193	3.05317	0.00563192	0.0294527	-2.66116	no	NA
1357	LOC105254565	-0.286716	5.61839	-3.78033	0.000967024	0.00903337	-0.984948	no	NA
1358	LOC105258669	0.286689	6.61137	3.97856	0.000591812	0.00646167	-0.512239	no	NA
1359	LOC105250677	0.286569	4.64807	7.93061	4.92154e-08	9.03344e-06	8.64539	no	NA
1360	LOC105256868	-0.286295	5.01049	-1.77512	0.0890928	0.182854	-5.15335	no	NA
1361	LOC105259105	-0.286207	1.07235	-3.36184	0.00269216	0.0181566	-1.96357	no	NA
1362	LOC105249498	-0.286174	4.94487	-2.54847	0.0179469	0.0623149	-3.73671	no	NA
1363	LOC105249131	0.286077	3.71344	4.0753	0.000465294	0.00547876	-0.280058	no	NA
1364	LOC105257565	-0.285924	7.82774	-2.54136	0.0182328	0.0629342	-3.75116	no	NA
1365	LOC105248760	0.285923	5.54335	5.39102	1.76829e-05	0.000526259	2.90219	no	NA
1366	LOC105252369	-0.285904	4.0605	-1.78286	0.0877934	0.18114	-5.14096	no	NA
1367	LOC105256154	0.285731	4.1572	5.02073	4.41087e-05	0.00100954	2.00944	no	NA
1368	LOC105259128	0.285516	5.04326	4.07959	0.000460348	0.00544794	-0.269734	no	NA
1369	LOC105249849	-0.285428	6.46588	-3.26042	0.00343767	0.0212629	-2.19546	no	NA
1370	LOC105248945	0.285408	4.75476	4.7272	9.1521e-05	0.00174378	1.29788	no	NA
1371	LOC105249409	0.285387	3.87562	5.0018	4.6229e-05	0.00104595	1.96363	no	NA
1372	LOC105258096	0.285377	5.7802	3.82223	0.000871902	0.0084579	-0.885423	no	NA
1373	LOC105254227	-0.2853	4.17851	-2.2387	0.0351271	0.0971594	-4.3437	no	NA
1374	LOC105256519	0.285272	4.70382	3.15257	0.00444924	0.0252866	-2.43925	no	NA
1375	LOC112638580	0.285265	0.985662	1.78647	0.0871922	0.180297	-5.13516	no	NA
1376	LOC105253035	0.285248	8.00397	2.93018	0.00751621	0.035162	-2.93159	no	NA
1377	LOC105253563	0.285171	9.53421	2.75133	0.0113595	0.0454643	-3.31578	no	NA
1378	LOC105251378	0.284931	5.42019	2.82706	0.00954697	0.0404569	-3.15451	no	NA
1379	LOC105251549	0.284926	5.79151	4.17144	0.000366211	0.00466341	-0.0485328	no	NA
1380	LOC105253208	-0.284898	7.37785	-2.57079	0.0170768	0.0602913	-3.69123	no	NA
1381	LOC105255486	-0.284876	3.98405	-2.12526	0.0445054	0.114016	-4.55364	no	NA
1382	LOC105256553	0.284859	5.68561	3.38611	0.00253857	0.0175027	-1.90773	no	NA
1383	LOC105257043	-0.284812	4.74964	-2.36858	0.0266213	0.0804137	-4.09492	no	NA
1384	LOC105256205	-0.284769	3.12326	-2.08123	0.0487154	0.121283	-4.63318	no	NA
1385	LOC105250263	-0.284637	4.3214	-3.17191	0.00424883	0.0244493	-2.39576	no	NA
1386	LOC105259055	-0.284616	3.56163	-2.47576	0.0210762	0.068984	-3.8833	no	NA
1387	LOC105256222	0.284387	9.44829	3.14292	0.00455268	0.0256888	-2.46093	no	NA
1388	LOC105252467	-0.284025	3.64241	-2.48201	0.0207885	0.0685941	-3.8708	no	NA
1389	LOC105249777	-0.284024	3.31647	-1.07298	0.294393	0.42832	-6.09156	no	NA
1390	LOC105252134	-0.283921	6.10319	-1.91538	0.067938	0.150759	-4.92237	no	NA
1391	LOC105252296	0.283877	3.52883	3.47324	0.00205434	0.0151423	-1.70621	no	NA
1392	LOC105249940	-0.283837	3.625	-2.47183	0.0212589	0.0693441	-3.89115	no	NA
1393	LOC105254347	-0.283792	1.00325	-3.87773	0.000759994	0.00773294	-0.753258	no	NA
1394	LOC105250674	0.28368	4.48818	5.75881	7.20813e-06	0.000272078	3.77966	no	NA
1395	LOC105257196	-0.283556	6.64182	-2.62518	0.0151193	0.0554805	-3.57954	no	NA
1396	LOC105256403	0.283503	6.27573	5.44098	1.5643e-05	0.000480813	3.02201	no	NA
1397	LOC105249481	-0.283494	2.09407	-2.14307	0.0428976	0.111114	-4.52116	no	NA
1398	LOC105250469	-0.283464	2.83715	-2.08228	0.0486106	0.121055	-4.63129	no	NA
1399	LOC112638742	0.28338	4.98363	3.97519	0.000596793	0.00648095	-0.520323	no	NA
1400	LOC105256346	-0.283279	4.36307	-3.30317	0.00310175	0.019942	-2.09801	no	NA
1401	LOC105252106	-0.28324	5.70837	-2.86402	0.00876538	0.0386494	-3.07503	no	NA
1402	LOC105258832	0.283231	8.83419	2.89215	0.00821187	0.0369531	-3.01423	no	NA
1403	LOC105250228	0.283086	3.09259	2.6215	0.0152447	0.0558148	-3.58713	no	NA
1404	LOC105255039	-0.282938	4.42819	-2.4178	0.0239258	0.0745458	-3.99842	no	NA
1405	LOC105254925	-0.28286	2.13736	-2.82135	0.00967347	0.0407737	-3.16674	no	NA
1406	LOC105258208	0.282789	10.5892	2.58412	0.0165765	0.0590682	-3.66399	no	NA
1407	LOC105256920	-0.282687	4.50995	-3.15573	0.00441589	0.0251313	-2.43215	no	NA
1408	LOC112639299	0.282368	1.92653	2.51064	0.0195166	0.0658833	-3.81327	no	NA
1409	LOC105253925	0.282285	6.08023	5.19447	2.86929e-05	0.00073751	2.42925	no	NA
1410	LOC105249534	0.28201	3.99284	3.88451	0.000747335	0.00764569	-0.737087	no	NA
1411	LOC105249210	-0.281926	5.70532	-2.67223	0.0135976	0.0515057	-3.48191	no	NA
1412	LOC105259185	-0.281916	5.73735	-2.95566	0.00708206	0.0339801	-2.87597	no	NA
1413	LOC105257466	0.281678	9.45458	3.47658	0.00203773	0.0150705	-1.69847	no	NA
1414	LOC105252480	-0.281648	2.96713	-1.529	0.13988	0.251135	-5.52578	no	NA
1415	LOC109610109	0.281615	5.89451	2.76278	0.0110658	0.0446113	-3.29153	no	NA
1416	LOC105259046	-0.281594	4.24356	-1.99388	0.0581336	0.136628	-4.78759	no	NA
1417	LOC105254504	0.281564	3.89218	6.3762	1.64722e-06	8.91308e-05	5.22336	no	NA
1418	LOC105254646	0.281552	3.54931	6.51905	1.17783e-06	6.96062e-05	5.55124	no	NA
1419	LOC105256167	-0.281445	2.85129	-2.89646	0.00813009	0.0366951	-3.00489	no	NA
1420	LOC105257965	0.281394	8.74292	4.5646	0.000137292	0.00229909	0.903248	no	NA
1421	LOC105248365	0.281289	5.18256	4.41843	0.000197748	0.00301485	0.548737	no	NA
1422	LOC109609877	0.281286	7.75529	2.94069	0.00733412	0.034565	-2.90867	no	NA
1423	LOC105254756	-0.281175	6.69163	-3.87807	0.000759351	0.00773294	-0.752444	no	NA
1424	LOC105256594	-0.281145	4.6	-3.36274	0.00268631	0.0181329	-1.9615	no	NA
1425	LOC105255208	0.281028	5.57029	2.33478	0.0286309	0.0844138	-4.16049	no	NA
1426	LOC105255078	0.280979	9.63496	2.85884	0.00887121	0.0388062	-3.0862	no	NA
1427	LOC105250229	-0.28096	5.07538	-2.22927	0.0358326	0.0982013	-4.36143	no	NA
1428	LOC105250690	-0.280757	6.23972	-2.22076	0.0364797	0.0992886	-4.37738	no	NA
1429	LOC109610154	-0.280744	0.872839	-0.928468	0.362791	0.496747	-6.23375	no	NA
1430	LOC105257135	-0.280188	3.09598	-2.31923	0.0296015	0.0861361	-4.19046	no	NA
1431	LOC112637910	-0.280171	4.5684	-2.25388	0.0340191	0.0952026	-4.31509	no	NA
1432	LOC105248800	0.279911	3.70014	3.86081	0.000792514	0.00797712	-0.793587	no	NA
1433	LOC105259073	0.279709	4.46482	2.58584	0.0165127	0.0588859	-3.66046	no	NA
1434	LOC105249779	0.279605	4.80248	3.03504	0.00587797	0.0302494	-2.70132	no	NA
1435	LOC105249449	-0.279556	3.40935	-2.7507	0.0113758	0.0455082	-3.31711	no	NA
1436	LOC105256409	-0.279552	3.77081	-3.25771	0.00346014	0.0213561	-2.20162	no	NA
1437	LOC105258030	-0.279494	2.15003	-2.47322	0.0211946	0.0692864	-3.88839	no	NA
1438	LOC105258057	0.279426	2.12379	3.11249	0.00489407	0.02687	-2.52907	no	NA
1439	LOC105257413	0.279304	7.2295	2.89665	0.00812644	0.0366951	-3.00447	no	NA
1440	LOC105254680	0.279086	6.22847	3.1787	0.00418061	0.0242352	-2.38048	no	NA
1441	LOC105254530	-0.278982	2.5063	-3.22025	0.00378533	0.0227436	-2.28662	no	NA
1442	LOC105249657	0.278762	7.80325	2.94865	0.00719903	0.0341735	-2.89129	no	NA
1443	LOC105251223	-0.278746	5.86104	-2.56564	0.0172741	0.0607219	-3.70175	no	NA
1444	LOC105256725	0.278725	10.4767	2.99479	0.00646164	0.0320378	-2.79012	no	NA
1445	LOC105253084	-0.278596	3.76491	-2.82767	0.00953354	0.0404281	-3.1532	no	NA
1446	LOC105253347	-0.278578	6.50503	-2.17505	0.0401418	0.106269	-4.46238	no	NA
1447	LOC105254337	0.278534	5.94113	6.56053	1.06901e-06	6.59001e-05	5.64598	no	NA
1448	LOC105253666	-0.278439	4.6333	-4.3075	0.000260831	0.00367418	0.280129	no	NA
1449	LOC105250590	0.27818	4.27266	3.65704	0.00131027	0.011273	-1.27638	no	NA
1450	LOC112638533	0.278111	1.99626	2.54567	0.0180592	0.0625657	-3.74241	no	NA
1451	LOC105254228	0.278032	2.51609	2.51725	0.0192336	0.0651415	-3.79995	no	NA
1452	LOC105253006	0.278015	5.33029	5.73306	7.67249e-06	0.000284273	3.7186	no	NA
1453	LOC105250100	-0.277883	3.88627	-2.13042	0.0440345	0.113275	-4.54426	no	NA
1454	LOC105253066	-0.27772	4.80999	-3.81046	0.000897647	0.00863605	-0.913402	no	NA
1455	LOC109610465	0.277654	4.29575	3.68443	0.00122492	0.0107163	-1.21183	no	NA
1456	LOC105248988	-0.277648	2.59931	-3.90044	0.000718396	0.00739001	-0.699058	no	NA
1457	LOC105258707	0.277625	6.22313	3.7983	0.000925028	0.0088269	-0.942284	no	NA
1458	LOC105255357	-0.277598	5.63505	-4.29351	0.000270099	0.00377373	0.24628	no	NA
1459	LOC105256960	-0.277595	6.0416	-3.03096	0.00593475	0.0304612	-2.71035	no	NA
1460	LOC112638498	0.277577	2.3451	1.29159	0.209307	0.336537	-5.84168	no	NA
1461	LOC109610431	0.277223	1.1638	2.76882	0.0109139	0.0441509	-3.27872	no	NA
1462	LOC105250660	-0.277134	4.2912	-2.11054	0.0458748	0.116441	-4.58036	no	NA
1463	LOC105254517	0.277117	8.11427	2.45871	0.0218803	0.0703612	-3.91734	no	NA
1464	LOC105257416	0.27711	7.917	2.96349	0.0069534	0.033552	-2.85881	no	NA
1465	LOC112637760	-0.277092	2.59489	-2.1502	0.0422687	0.110175	-4.5081	no	NA
1466	LOC105250030	0.277018	5.18099	3.85247	0.000809044	0.00809996	-0.813451	no	NA
1467	LOC105255364	0.276878	5.70381	3.59693	0.00151854	0.0124149	-1.4176	no	NA
1468	LOC105253676	-0.276765	3.1545	-3.26323	0.00341451	0.0211958	-2.18905	no	NA
1469	LOC105257082	0.276758	2.2901	4.04317	0.00050401	0.00577483	-0.357256	no	NA
1470	LOC105252524	-0.276734	4.10184	-2.58609	0.0165036	0.0588757	-3.65995	no	NA
1471	LOC105255459	0.276732	4.57806	3.82351	0.000869155	0.00844877	-0.882389	no	NA
1472	LOC105254268	0.276548	4.98646	5.573	1.13258e-05	0.000382745	3.33775	no	NA
1473	LOC105250703	-0.276541	6.55125	-2.63722	0.0147153	0.0543822	-3.55464	no	NA
1474	LOC105254250	0.276504	6.19269	4.84158	6.88361e-05	0.00141145	1.57538	no	NA
1475	LOC105258647	-0.276474	6.19059	-2.11184	0.0457524	0.116324	-4.578	no	NA
1476	LOC105255022	-0.276432	2.7904	-4.51105	0.000156923	0.00254145	0.773337	no	NA
1477	LOC105252848	-0.276366	6.94364	-3.27733	0.00330075	0.020765	-2.15695	no	NA
1478	LOC105255488	0.276273	1.36621	1.57864	0.128053	0.236291	-5.45421	no	NA
1479	LOC105249298	-0.276238	4.8897	-2.09633	0.0472326	0.118889	-4.60602	no	NA
1480	LOC105259417	0.276094	1.04131	2.50023	0.0199706	0.0669095	-3.83424	no	NA
1481	LOC105257511	-0.276078	6.09507	-1.81453	0.0826404	0.173324	-5.08977	no	NA
1482	LOC105257356	-0.276051	7.30216	-2.7986	0.0101932	0.0422073	-3.21535	no	NA
1483	LOC105251577	-0.276037	5.03205	-2.85478	0.00895484	0.0389708	-3.09494	no	NA
1484	LOC105257395	0.276004	1.76224	2.85037	0.00904663	0.03917	-3.10443	no	NA
1485	LOC112638887	0.27595	3.96438	3.36504	0.00267137	0.0180945	-1.9562	no	NA
1486	LOC112639020	0.275801	1.00683	2.06635	0.0502163	0.123867	-4.6598	no	NA
1487	LOC105255635	-0.275684	4.37336	-2.40459	0.0246235	0.0761231	-4.02444	no	NA
1488	LOC105253241	0.27564	4.05211	3.65668	0.00131143	0.011273	-1.27722	no	NA
1489	LOC112638280	0.275587	3.76777	4.15532	0.000381221	0.0047645	-0.087395	no	NA
1490	LOC105253567	0.275476	10.0348	2.48174	0.020801	0.0686109	-3.87134	no	NA
1491	LOC105250351	-0.275328	4.46467	-2.43854	0.0228678	0.0724652	-3.95742	no	NA
1492	LOC105251134	-0.275288	5.85025	-2.00356	0.0570156	0.135099	-4.7707	no	NA
1493	LOC105251770	-0.274993	6.00861	-2.38889	0.0254767	0.0780646	-4.05524	no	NA
1494	LOC105252715	0.274863	7.18272	3.97333	0.000599542	0.00649573	-0.524755	no	NA
1495	LOC105256488	-0.274666	4.53167	-2.05813	0.0510638	0.125417	-4.67447	no	NA
1496	LOC105249307	-0.274525	4.69457	-3.69054	0.00120663	0.0105892	-1.1974	no	NA
1497	LOC105247813	0.274439	5.29989	4.67738	0.000103622	0.00189937	1.17697	no	NA
1498	LOC105254615	0.274437	4.70146	2.47583	0.0210732	0.068984	-3.88317	no	NA
1499	LOC105253462	-0.274282	1.97209	-2.80512	0.0100417	0.041871	-3.20145	no	NA
1500	LOC105249348	0.274001	4.45033	3.23781	0.00362933	0.0220468	-2.24681	no	NA
1501	LOC112639818	0.273984	2.18375	1.88664	0.0718759	0.156837	-4.97076	no	NA
1502	LOC105249784	0.273966	4.67344	2.50493	0.0197645	0.066433	-3.82479	no	NA
1503	LOC105249766	0.273938	8.53239	4.38031	0.000217487	0.00322646	0.456391	no	NA
1504	LOC105257916	0.273886	5.65389	5.63699	9.69006e-06	0.000337207	3.49028	no	NA
1505	LOC105257103	-0.273781	2.88374	-3.39395	0.00249078	0.0173097	-1.88965	no	NA
1506	LOC105250860	0.273643	5.16196	4.84534	6.81951e-05	0.00140611	1.5845	no	NA
1507	LOC105257388	-0.273319	3.02658	-2.26769	0.0330381	0.0933784	-4.28893	no	NA
1508	LOC105259101	0.273227	5.69348	3.15209	0.0044544	0.0252866	-2.44034	no	NA
1509	LOC105250882	-0.273164	3.05465	-4.84117	6.89063e-05	0.00141145	1.57439	no	NA
1510	LOC105248370	-0.273046	4.45451	-2.23408	0.0354709	0.0978036	-4.35239	no	NA
1511	LOC105255235	0.272928	5.56597	3.63333	0.00138885	0.0117338	-1.33216	no	NA
1512	LOC105248735	0.272897	4.72103	4.05209	0.000492948	0.00568287	-0.335826	no	NA
1513	LOC105252212	-0.272864	4.29648	-2.02586	0.0545125	0.131101	-4.73159	no	NA
1514	LOC105254668	0.272525	3.49344	2.67007	0.0136639	0.05168	-3.4864	no	NA
1515	LOC112639402	0.272504	2.46529	1.79781	0.0853265	0.177459	-5.11687	no	NA
1516	LOC112637605	-0.272474	5.22163	-2.64418	0.0144863	0.0537267	-3.54021	no	NA
1517	LOC105256685	-0.272432	4.24323	-1.28696	0.21089	0.338618	-5.8474	no	NA
1518	LOC105249572	-0.272427	6.7661	-1.78908	0.0867602	0.179841	-5.13096	no	NA
1519	LOC105256282	0.272277	4.02997	3.1347	0.00464258	0.0260079	-2.47936	no	NA
1520	LOC105258195	0.272087	6.56279	4.26747	0.000288229	0.00399721	0.183321	no	NA
1521	LOC105259586	0.272071	10.2432	2.98264	0.00664837	0.0326181	-2.81681	no	NA
1522	LOC105254314	0.271833	5.78404	4.78559	7.91313e-05	0.00155619	1.43956	no	NA
1523	LOC105254973	-0.271816	3.17148	-1.65163	0.112177	0.214623	-5.34566	no	NA
1524	LOC105249589	-0.271706	3.64373	-2.62684	0.0150627	0.0553384	-3.5761	no	NA
1525	LOC105254482	0.271598	5.46224	4.98184	4.85765e-05	0.00108011	1.91531	no	NA
1526	LOC105257007	-0.271519	5.12987	-2.72289	0.0121207	0.0474337	-3.37578	no	NA
1527	LOC105255878	0.271504	8.65403	3.13202	0.00467219	0.0261375	-2.48535	no	NA
1528	LOC105257841	-0.271502	4.6503	-1.7089	0.100908	0.198738	-5.2578	no	NA
1529	LOC105250040	-0.271462	5.68163	-2.79826	0.0102013	0.0422168	-3.21609	no	NA
1530	LOC112637791	0.271418	2.26538	2.15318	0.0420085	0.10966	-4.50264	no	NA
1531	LOC105252719	-0.27137	5.41304	-2.9194	0.00770746	0.0356816	-2.95507	no	NA
1532	LOC105258322	-0.27129	3.20085	-2.42923	0.0233375	0.0735153	-3.97585	no	NA
1533	LOC105247946	0.271262	3.39492	5.16951	3.05174e-05	0.000777623	2.36904	no	NA
1534	LOC105259076	0.271198	4.69254	3.60206	0.00149956	0.0123459	-1.40556	no	NA
1535	LOC105257305	-0.271195	6.45643	-3.01836	0.00611344	0.0309785	-2.73818	no	NA
1536	LOC105257793	0.271086	6.6285	3.13005	0.00469417	0.0261716	-2.48978	no	NA
1537	LOC105257201	-0.271028	3.44663	-2.17486	0.0401573	0.10628	-4.46272	no	NA
1538	LOC105259477	-0.270971	6.30552	-2.48658	0.0205806	0.0682449	-3.86165	no	NA
1539	LOC105248930	-0.27091	4.57854	-2.98663	0.00658657	0.0323998	-2.80806	no	NA
1540	LOC105257493	-0.27085	3.37995	-2.42813	0.0233935	0.073609	-3.97803	no	NA
1541	LOC105258555	-0.270531	1.61072	-2.52859	0.0187565	0.0641737	-3.77702	no	NA
1542	LOC105255064	-0.270513	6.97901	-5.28324	2.30505e-05	0.000627254	2.64314	no	NA
1543	LOC105253461	0.270214	6.23995	3.61224	0.00146262	0.0121173	-1.3817	no	NA
1544	LOC105252074	0.269878	3.38432	2.9951	0.00645692	0.0320378	-2.78944	no	NA
1545	LOC105256111	0.269673	5.11292	4.65808	0.000108733	0.00195366	1.13011	no	NA
1546	LOC105257292	-0.269568	3.66116	-1.79756	0.085368	0.177469	-5.11728	no	NA
1547	LOC105256555	0.269524	4.97408	3.80146	0.00091785	0.00878527	-0.934796	no	NA
1548	LOC105250115	-0.269495	2.94663	-3.9767	0.00059455	0.00647161	-0.516692	no	NA
1549	LOC105249163	-0.269493	4.56413	-3.26536	0.00339712	0.0211501	-2.18422	no	NA
1550	LOC105248860	0.269481	4.00485	3.55775	0.00167143	0.0132259	-1.50931	no	NA
1551	LOC112637973	0.269299	2.43058	3.61889	0.00143894	0.0119946	-1.36608	no	NA
1552	LOC105252647	-0.268944	4.42949	-2.01909	0.0552618	0.132349	-4.74349	no	NA
1553	LOC105258837	0.268926	3.24286	2.68081	0.0133361	0.0507481	-3.46401	no	NA
1554	LOC105254982	0.268847	6.98593	2.24175	0.0349021	0.096766	-4.33797	no	NA
1555	LOC105250602	-0.268757	3.87703	-2.28567	0.0317996	0.0906646	-4.25473	no	NA
1556	LOC105256440	-0.268723	4.53766	-3.72182	0.00111719	0.0100337	-1.12353	no	NA
1557	LOC105248275	-0.268721	6.00437	-2.28554	0.0318084	0.0906646	-4.25498	no	NA
1558	LOC105251270	-0.268626	3.17529	-3.5648	0.00164286	0.0131028	-1.49284	no	NA
1559	LOC105258353	0.268348	4.05537	4.00787	0.000550249	0.00619841	-0.441987	no	NA
1560	LOC105250823	-0.268239	6.08886	-5.13303	3.33977e-05	0.000837685	2.28097	no	NA
1561	LOC109610560	0.268104	3.30787	5.1477	3.22079e-05	0.000812665	2.31639	no	NA
1562	LOC105251675	0.268085	3.05406	3.42346	0.00231869	0.0165689	-1.82153	no	NA
1563	LOC105257016	0.267921	5.41636	5.32423	2.08379e-05	0.00058754	2.74175	no	NA
1564	LOC105257659	-0.267858	1.47122	-3.02813	0.00597439	0.0305608	-2.71659	no	NA
1565	LOC105249516	-0.267524	4.74805	-3.09933	0.00504929	0.0274424	-2.55847	no	NA
1566	LOC105258437	0.267523	4.0174	4.26374	0.000290921	0.00401769	0.174317	no	NA
1567	LOC105248294	0.267521	6.73445	3.8364	0.000841883	0.00829966	-0.851728	no	NA
1568	LOC105248040	0.267322	4.92772	1.81372	0.0827698	0.173447	-5.0911	no	NA
1569	LOC105249248	0.267246	5.70084	4.67855	0.000103321	0.00189937	1.17981	no	NA
1570	LOC105253273	-0.267153	6.48929	-2.44401	0.0225959	0.0719213	-3.94657	no	NA
1571	LOC105258200	0.266946	6.59167	3.25072	0.00351863	0.0215795	-2.2175	no	NA
1572	LOC105249785	-0.266858	3.77518	-2.35761	0.0272586	0.0816535	-4.11625	no	NA
1573	LOC105255469	0.266649	7.13624	2.64533	0.014449	0.0536216	-3.53784	no	NA
1574	LOC105258328	0.266634	5.53402	3.43764	0.0022402	0.0161729	-1.78874	no	NA
1575	LOC105253742	0.266468	4.86353	6.97105	4.14299e-07	3.52569e-05	6.57168	no	NA
1576	LOC105252983	-0.266365	4.00482	-2.01952	0.0552145	0.132317	-4.74275	no	NA
1577	LOC105248885	0.266352	4.76571	3.1572	0.00440052	0.0250873	-2.42886	no	NA
1578	LOC105249832	0.266296	5.5735	2.90612	0.00794941	0.0361235	-2.98392	no	NA
1579	LOC105251909	0.266155	5.94009	4.74308	8.79704e-05	0.00169442	1.33641	no	NA
1580	LOC105258592	0.265916	2.3682	2.1415	0.0430376	0.111344	-4.52404	no	NA
1581	LOC105248017	-0.265878	6.47708	-2.60211	0.0159223	0.0575225	-3.62706	no	NA
1582	LOC105257393	-0.265871	1.89039	-2.32941	0.0289631	0.0850716	-4.17086	no	NA
1583	LOC105254587	0.265865	8.82601	3.05083	0.00566308	0.0295425	-2.66634	no	NA
1584	LOC105257006	-0.265823	2.08833	-2.89008	0.00825139	0.0370462	-3.01871	no	NA
1585	LOC105257970	-0.265782	7.01397	-2.28923	0.03156	0.0902362	-4.24795	no	NA
1586	LOC105258438	0.265763	8.26355	2.66275	0.0138919	0.0521273	-3.50165	no	NA
1587	LOC105248199	-0.265751	5.82215	-3.08554	0.00521699	0.0279983	-2.58921	no	NA
1588	LOC112639533	0.265662	3.41536	3.16964	0.00427189	0.0245182	-2.40087	no	NA
1589	LOC105255685	0.265607	1.99867	1.83279	0.0797903	0.169297	-5.05996	no	NA
1590	LOC105251109	-0.265607	6.10457	-2.44343	0.0226243	0.0719382	-3.9477	no	NA
1591	LOC105249030	-0.265494	5.15587	-2.50821	0.0196216	0.0661651	-3.81817	no	NA
1592	LOC112639647	-0.265494	1.39974	-2.33669	0.0285137	0.0841744	-4.1568	no	NA
1593	LOC105250019	0.265469	9.0691	2.8826	0.00839585	0.037536	-3.03489	no	NA
1594	LOC105256210	-0.265284	6.47239	-2.08936	0.0479116	0.119984	-4.61857	no	NA
1595	LOC105249953	-0.265033	3.86266	-2.16869	0.0406766	0.10723	-4.47411	no	NA
1596	LOC105257218	0.264948	8.30395	3.01438	0.00617085	0.0311272	-2.74695	no	NA
1597	LOC105253387	0.264747	2.81354	2.05449	0.0514419	0.126093	-4.68092	no	NA
1598	LOC105255532	-0.264724	3.2421	-3.65557	0.00131501	0.011283	-1.27984	no	NA
1599	LOC105256675	0.264585	4.94643	6.92733	4.57845e-07	3.75955e-05	6.47414	no	NA
1600	LOC105249011	0.264457	2.994	4.19708	0.000343542	0.00446652	0.0133088	no	NA
1601	LOC105255483	-0.264428	3.87933	-2.84604	0.00913755	0.0394178	-3.11374	no	NA
1602	LOC105255368	0.264376	6.83636	3.5509	0.00169967	0.0133928	-1.52532	no	NA
1603	LOC105253745	-0.26414	5.3094	-1.72223	0.0984285	0.195624	-5.23702	no	NA
1604	LOC112638703	-0.264016	3.1277	-1.32874	0.196945	0.32259	-5.79522	no	NA
1605	LOC105258858	0.26395	4.11058	4.78846	7.85667e-05	0.00155161	1.44654	no	NA
1606	LOC112638981	-0.263898	5.59797	-1.17979	0.250125	0.381898	-5.97458	no	NA
1607	LOC105259274	0.263822	6.08079	6.03627	3.69414e-06	0.000161593	4.43351	no	NA
1608	LOC105251966	0.263725	2.15281	1.24741	0.22478	0.353879	-5.89546	no	NA
1609	LOC105258994	0.263667	9.88039	2.59295	0.0162522	0.058215	-3.64588	no	NA
1610	LOC105258561	-0.263629	2.96085	-2.69208	0.0129998	0.0499142	-3.44045	no	NA
1611	LOC105249677	0.263566	8.55896	2.46014	0.0218117	0.0702628	-3.91449	no	NA
1612	LOC105253373	-0.263422	3.213	-4.40154	0.000206263	0.00309924	0.507813	no	NA
1613	LOC105255136	-0.263409	5.81626	-4.07364	0.000467214	0.00548973	-0.284037	no	NA
1614	LOC105258991	0.263293	5.87178	2.35899	0.0271776	0.0815065	-4.11357	no	NA
1615	LOC105251029	-0.263242	4.11517	-2.03397	0.0536264	0.129648	-4.71728	no	NA
1616	LOC105256530	-0.263194	5.8097	-1.63819	0.114969	0.218704	-5.36594	no	NA
1617	LOC105250039	-0.263189	3.68479	-2.42428	0.0235904	0.0738561	-3.98563	no	NA
1618	LOC105249255	-0.263183	6.68565	-4.59202	0.000128212	0.00219414	0.969791	no	NA
1619	LOC105248973	0.263171	8.95694	3.00473	0.00631253	0.0315539	-2.76824	no	NA
1620	LOC105250795	0.263113	7.37836	3.80904	0.000900809	0.00865757	-0.916782	no	NA
1621	LOC105254444	-0.26298	3.44171	-2.34375	0.0280843	0.0833121	-4.14314	no	NA
1622	LOC105258254	0.262898	5.22886	4.10002	0.000437525	0.00526167	-0.220595	no	NA
1623	LOC105258543	-0.262546	6.4376	-1.90749	0.0690008	0.152375	-4.93572	no	NA
1624	LOC105258715	-0.262524	4.74119	-2.01942	0.055225	0.132317	-4.74291	no	NA
1625	LOC105248202	-0.262485	4.84467	-2.55663	0.0176241	0.0616284	-3.72011	no	NA
1626	LOC105257685	-0.262355	0.902612	-1.73922	0.0953427	0.191401	-5.21036	no	NA
1627	LOC105256180	0.262216	4.77849	3.76853	0.000995615	0.00921855	-1.01294	no	NA
1628	LOC112637044	0.262192	2.68236	0.401153	0.692004	0.7832	-6.58583	no	NA
1629	LOC105249332	-0.262086	3.72918	-2.61905	0.0153288	0.0560081	-3.59219	no	NA
1630	LOC105253226	-0.262076	4.21511	-1.87587	0.073402	0.159165	-4.98876	no	NA
1631	LOC105253027	0.262013	6.28262	4.58549	0.000130317	0.00222196	0.953953	no	NA
1632	LOC105253731	-0.261981	6.10883	-2.77289	0.0108126	0.0438739	-3.27008	no	NA
1633	LOC105253138	-0.261905	4.64301	-2.71255	0.0124093	0.0482234	-3.39754	no	NA
1634	LOC105252954	-0.261857	0.918155	-3.58358	0.00156903	0.0127166	-1.44888	no	NA
1635	LOC105256197	0.261774	4.62921	3.33614	0.00286463	0.0188711	-2.02254	no	NA
1636	LOC105255118	-0.261451	6.70842	-3.53106	0.00178415	0.0138486	-1.57166	no	NA
1637	LOC105250800	-0.261401	3.88161	-1.64862	0.112797	0.215619	-5.35021	no	NA
1638	LOC105254295	-0.261284	10.0147	-5.2917	2.25747e-05	0.000621534	2.66352	no	NA
1639	LOC105249819	0.261258	4.68883	3.66714	0.00127814	0.0110477	-1.25259	no	NA
1640	LOC105257386	0.261256	4.13332	4.65394	0.00010986	0.00197011	1.12008	no	NA
1641	LOC105251571	0.261247	3.38504	3.34819	0.00278244	0.0185516	-1.9949	no	NA
1642	LOC105250699	-0.261205	6.65745	-3.77444	0.000981205	0.00911216	-0.998933	no	NA
1643	LOC105250415	-0.261184	1.04066	-1.27605	0.214654	0.342883	-5.86079	no	NA
1644	LOC105251227	-0.261129	3.96722	-2.57607	0.0168768	0.0598198	-3.68044	no	NA
1645	LOC105255437	0.261068	4.70451	5.68478	8.62664e-06	0.000309402	3.60396	no	NA
1646	LOC105253335	0.261007	4.85817	5.00703	4.56326e-05	0.00103933	1.9763	no	NA
1647	LOC112639631	-0.260929	2.06287	-2.11905	0.0450789	0.115107	-4.56493	no	NA
1648	LOC105256683	-0.260924	4.72752	-2.20938	0.0373617	0.100936	-4.39864	no	NA
1649	LOC105251053	-0.260888	3.70185	-2.73218	0.011867	0.0467733	-3.35623	no	NA
1650	LOC105253427	-0.260785	4.93768	-2.0288	0.0541895	0.13078	-4.7264	no	NA
1651	LOC105258767	0.260618	6.03965	3.25	0.00352473	0.0215795	-2.21914	no	NA
1652	LOC105247940	-0.260612	5.36944	-3.34152	0.0028277	0.0187637	-2.01022	no	NA
1653	LOC105253123	-0.260506	5.45373	-2.30541	0.0304895	0.0879815	-4.21701	no	NA
1654	LOC105250931	-0.260443	4.34496	-1.49787	0.147746	0.261495	-5.56972	no	NA
1655	LOC105251916	-0.260402	2.0117	-3.18814	0.00408738	0.0238981	-2.35918	no	NA
1656	LOC105256324	-0.26034	3.92426	-3.52815	0.00179687	0.0138897	-1.57844	no	NA
1657	LOC109610304	0.260187	6.25829	2.97006	0.0068474	0.0332634	-2.84443	no	NA
1658	LOC105257364	-0.259984	2.46353	-1.84192	0.0783973	0.16717	-5.04497	no	NA
1659	LOC105258259	-0.25994	2.2375	-3.52543	0.00180883	0.0139594	-1.58478	no	NA
1660	LOC105256977	0.259828	6.03605	3.69274	0.00120012	0.0105585	-1.19221	no	NA
1661	LOC105257267	0.25973	5.08491	3.39169	0.00250446	0.0173315	-1.89486	no	NA
1662	LOC105251698	-0.259706	4.49752	-2.95484	0.00709559	0.0339939	-2.87775	no	NA
1663	LOC112639063	0.259702	1.93294	2.91628	0.00776365	0.0357655	-2.96185	no	NA
1664	LOC105249502	0.259605	10.2038	2.40234	0.0247442	0.0764206	-4.02886	no	NA
1665	LOC105254489	0.259565	6.79417	2.89846	0.00809223	0.0365772	-3.00054	no	NA
1666	LOC105247836	0.259549	2.48453	2.48972	0.0204387	0.0678705	-3.85535	no	NA
1667	LOC105251680	0.259499	6.89332	2.97187	0.00681838	0.033194	-2.84046	no	NA
1668	LOC105256088	-0.259462	4.49974	-1.61333	0.120289	0.225475	-5.40311	no	NA
1669	LOC105249796	0.259385	6.70871	2.86186	0.00880941	0.0387523	-3.07969	no	NA
1670	LOC105251585	-0.259348	5.85266	-2.83827	0.00930312	0.040003	-3.13045	no	NA
1671	LOC105259251	0.259275	4.36685	4.17009	0.00036745	0.00466441	-0.0518009	no	NA
1672	LOC105250460	-0.259257	7.10975	-5.07476	3.85798e-05	0.000911983	2.14015	no	NA
1673	LOC105254022	0.259243	5.42256	2.8352	0.00936931	0.0401217	-3.13704	no	NA
1674	LOC105250896	-0.259221	3.60907	-2.43226	0.0231837	0.073172	-3.96986	no	NA
1675	LOC105257618	-0.259001	2.91175	-1.10981	0.278533	0.411385	-6.05235	no	NA
1676	LOC105252102	-0.258809	6.20756	-3.56057	0.00165995	0.0131909	-1.50273	no	NA
1677	LOC105257507	-0.25875	4.09964	-4.07994	0.000459951	0.00544794	-0.2689	no	NA
1678	LOC105251350	0.258701	6.10669	3.13528	0.00463622	0.0260034	-2.47807	no	NA
1679	LOC105253838	0.258413	4.91083	4.93708	5.4287e-05	0.00117907	1.80689	no	NA
1680	LOC105250684	0.258367	5.95348	4.67012	0.000105516	0.00191929	1.15934	no	NA
1681	LOC105251948	0.258306	5.35226	5.87575	5.43318e-06	0.000220173	4.05617	no	NA
1682	LOC105258825	0.258219	4.03586	1.75659	0.0922741	0.18733	-5.18289	no	NA
1683	LOC105248763	-0.258197	4.50675	-4.18628	0.000352918	0.00453932	-0.0127542	no	NA
1684	LOC105248941	-0.258193	3.09708	-1.78044	0.0881976	0.181573	-5.14483	no	NA
1685	LOC105257662	-0.257978	5.05742	-3.33101	0.00290033	0.0190126	-2.0343	no	NA
1686	LOC105259404	-0.257905	4.63221	-3.03068	0.00593855	0.0304612	-2.71095	no	NA
1687	LOC105257374	-0.25789	3.25722	-3.19667	0.00400493	0.0235864	-2.33993	no	NA
1688	LOC105257144	-0.257841	4.54684	-2.18062	0.0396785	0.105484	-4.45209	no	NA
1689	LOC105250177	0.257836	5.84558	4.48313	0.000168253	0.00267107	0.7056	no	NA
1690	LOC105248693	0.257793	4.81424	3.407	0.00241319	0.0169339	-1.85955	no	NA
1691	LOC105252631	-0.257561	5.21659	-3.11472	0.00486831	0.0267914	-2.5241	no	NA
1692	LOC105253050	0.25756	5.16243	2.71007	0.0124794	0.0483725	-3.40274	no	NA
1693	LOC105258232	0.257508	6.29593	3.11287	0.00488968	0.0268617	-2.52822	no	NA
1694	LOC109610267	0.257434	3.01414	2.32019	0.0295411	0.0860713	-4.18863	no	NA
1695	LOC105252641	0.257425	4.45176	3.43181	0.00227215	0.0163421	-1.80222	no	NA
1696	LOC105256951	-0.257393	2.1898	-3.11021	0.00492064	0.0269527	-2.53417	no	NA
1697	LOC105256189	0.257307	7.68411	4.62747	0.00011736	0.00207284	1.05582	no	NA
1698	LOC105251512	0.257297	9.25343	3.93168	0.000664853	0.00696162	-0.624438	no	NA
1699	LOC105249617	0.257161	6.33653	2.34889	0.0277756	0.0827523	-4.13319	no	NA
1700	LOC105249081	0.256938	2.74787	0.585148	0.564136	0.680087	-6.49367	no	NA
1701	LOC105248078	-0.256926	2.46948	-1.48713	0.150541	0.265239	-5.58471	no	NA
1702	LOC105249579	0.256756	4.55054	4.21278	0.000330351	0.00436157	0.0512104	no	NA
1703	LOC105248050	0.25674	5.35733	3.05707	0.00558019	0.0292804	-2.65249	no	NA
1704	LOC105252362	0.256715	5.38295	3.56553	0.00163992	0.0131028	-1.49113	no	NA
1705	LOC105250099	0.256674	5.28274	3.41554	0.0023637	0.0167119	-1.83983	no	NA
1706	LOC112638222	0.256667	4.4578	3.02734	0.00598557	0.0305845	-2.71835	no	NA
1707	LOC105258497	-0.25666	3.06527	-1.61403	0.120136	0.225234	-5.40206	no	NA
1708	LOC112638036	-0.25662	1.42264	-1.43411	0.164975	0.282741	-5.65737	no	NA
1709	LOC105252727	0.256487	4.82372	4.14151	0.000394572	0.00488821	-0.120692	no	NA
1710	LOC105251124	-0.25646	3.57739	-2.34105	0.0282481	0.0835747	-4.14838	no	NA
1711	LOC112639530	-0.256415	1.16296	-2.71075	0.0124602	0.048318	-3.40131	no	NA
1712	LOC105248841	-0.256355	5.05552	-3.31377	0.00302351	0.0196141	-2.07377	no	NA
1713	LOC105257098	-0.256297	4.99459	-2.5644	0.017322	0.0608562	-3.70428	no	NA
1714	LOC105255898	-0.256296	6.96681	-2.455	0.0220585	0.0707642	-3.92471	no	NA
1715	LOC105253044	0.25618	6.14856	3.77296	0.000984789	0.00912734	-1.00244	no	NA
1716	LOC105253618	0.256045	2.9387	2.12984	0.044087	0.113379	-4.54531	no	NA
1717	LOC105255604	0.25595	0.86771	3.05781	0.00557054	0.0292804	-2.65086	no	NA
1718	LOC105247839	0.255729	4.17833	2.83701	0.00933014	0.0400623	-3.13314	no	NA
1719	LOC105259116	0.255661	3.2239	3.64754	0.0013412	0.0114344	-1.29873	no	NA
1720	LOC105253069	-0.255607	5.67814	-2.5974	0.0160914	0.0580469	-3.63675	no	NA
1721	LOC105248375	-0.255596	1.2116	-3.99437	0.000569024	0.00631866	-0.47436	no	NA
1722	LOC112637220	0.255585	1.12398	1.32571	0.197932	0.323923	-5.79906	no	NA
1723	LOC105253272	0.255335	5.71748	4.22556	0.000319992	0.00425489	0.0820612	no	NA
1724	LOC105259528	-0.255324	3.63818	-2.21079	0.0372513	0.100725	-4.39601	no	NA
1725	LOC105251434	0.25522	5.52943	2.38257	0.0258282	0.0788235	-4.06762	no	NA
1726	LOC105253150	0.255119	2.95076	1.69444	0.10366	0.202454	-5.28021	no	NA
1727	LOC105257557	0.255104	4.10975	4.40807	0.000202928	0.00306388	0.523636	no	NA
1728	LOC105257811	0.255035	6.08127	3.17703	0.00419729	0.0242683	-2.38424	no	NA
1729	LOC105257020	0.254869	5.43783	5.21701	2.71397e-05	0.000709649	2.4836	no	NA
1730	LOC105255053	-0.254831	3.89124	-1.39445	0.176484	0.297134	-5.7103	no	NA
1731	LOC105248627	-0.254792	4.48694	-4.69119	0.000100117	0.00185583	1.21047	no	NA
1732	LOC105257870	-0.254701	3.89071	-2.8436	0.00918924	0.0395825	-3.11899	no	NA
1733	LOC105248065	0.254447	3.03685	3.03806	0.00583622	0.0301008	-2.69463	no	NA
1734	LOC105255862	-0.254027	5.89499	-3.42791	0.00229379	0.0164315	-1.81125	no	NA
1735	LOC105251569	0.254023	5.53246	2.95319	0.00712294	0.0340367	-2.88135	no	NA
1736	LOC105251676	-0.253956	3.67071	-2.30968	0.0302128	0.0874797	-4.20882	no	NA
1737	LOC112638749	0.253898	6.32822	3.64107	0.00136269	0.011565	-1.31395	no	NA
1738	LOC105258270	-0.253897	5.43502	-2.4621	0.0217182	0.0701532	-3.91058	no	NA
1739	LOC105257750	-0.253689	3.29985	-2.82901	0.00950412	0.0403577	-3.15032	no	NA
1740	LOC105249765	-0.253655	6.5554	-5.85796	5.6714e-06	0.00022688	4.01419	no	NA
1741	LOC105253286	0.253524	7.1414	2.91661	0.00775776	0.035756	-2.96114	no	NA
1742	LOC105248433	-0.253462	3.4455	-4.26348	0.000291114	0.00401769	0.173675	no	NA
1743	LOC105253468	-0.253407	4.83637	-3.5853	0.00156243	0.0126741	-1.44485	no	NA
1744	LOC105257633	-0.253015	4.27055	-2.21551	0.0368839	0.100049	-4.38719	no	NA
1745	LOC105257871	0.25298	5.52706	4.82644	7.14783e-05	0.00144516	1.53867	no	NA
1746	LOC105257875	-0.252862	4.65019	-4.81126	7.42304e-05	0.00148477	1.50186	no	NA
1747	LOC105255185	0.252587	1.34749	3.2906	0.00319708	0.0203314	-2.12671	no	NA
1748	LOC112638744	-0.252522	3.42765	-2.04091	0.0528795	0.128382	-4.70503	no	NA
1749	LOC105257400	0.252412	4.82873	4.60732	0.00012341	0.00213538	1.00692	no	NA
1750	LOC105257194	-0.252228	3.73565	-1.86149	0.0754832	0.162661	-5.01266	no	NA
1751	LOC105258226	-0.252195	4.18337	-2.35963	0.0271403	0.0814726	-4.11233	no	NA
1752	LOC105258956	0.252107	5.37451	4.12877	0.000407293	0.00499695	-0.151377	no	NA
1753	LOC105251879	0.252034	7.65612	2.07889	0.0489488	0.121541	-4.63738	no	NA
1754	LOC105249323	0.251999	5.94066	6.74801	6.91582e-07	5.09756e-05	6.07145	no	NA
1755	LOC105253483	0.251937	5.67038	3.67874	0.00124218	0.0108269	-1.22524	no	NA
1756	LOC105258646	0.251724	6.76165	3.77997	0.000967895	0.00903337	-0.985813	no	NA
1757	LOC105255784	-0.251492	6.03487	-2.22888	0.0358617	0.0982445	-4.36215	no	NA
1758	LOC105256287	-0.251452	4.63392	-1.94854	0.0636319	0.144929	-4.86591	no	NA
1759	LOC105259576	0.251413	4.99874	3.66907	0.00127209	0.0110158	-1.24805	no	NA
1760	LOC105249745	-0.251371	3.3277	-3.98864	0.000577173	0.00637889	-0.48808	no	NA
1761	LOC105252653	0.251366	3.2769	2.15435	0.041907	0.109506	-4.5005	no	NA
1762	LOC105253705	0.251363	2.28036	3.41472	0.00236844	0.0167328	-1.84173	no	NA
1763	LOC105251997	0.251319	2.0425	0.340958	0.736225	0.816182	-6.60862	no	NA
1764	LOC105249938	-0.251237	5.16394	-2.30242	0.030685	0.0882735	-4.22274	no	NA
1765	LOC105255481	-0.251142	6.49751	-1.97855	0.059944	0.139586	-4.81422	no	NA
1766	LOC105250179	0.251103	6.72117	2.80145	0.0101266	0.0420263	-3.20927	no	NA
1767	LOC105251255	-0.251064	4.76002	-2.29592	0.0311131	0.0892855	-4.23517	no	NA
1768	LOC105257751	-0.251036	4.63984	-2.44083	0.0227538	0.0722027	-3.95288	no	NA
1769	LOC105253537	-0.250696	2.98501	-1.56199	0.131923	0.241009	-5.47842	no	NA
1770	LOC105251692	-0.25063	2.29462	-3.22431	0.00374864	0.0226102	-2.27741	no	NA
1771	LOC105259402	-0.250567	4.55917	-2.69903	0.0127962	0.0492709	-3.42589	no	NA
1772	LOC105250715	-0.250486	4.54575	-2.19282	0.0386804	0.10357	-4.42947	no	NA
1773	LOC105255584	-0.250393	5.43714	-2.84349	0.00919153	0.0395825	-3.11922	no	NA
1774	LOC105257765	-0.250187	2.14954	-2.06403	0.0504538	0.124181	-4.66394	no	NA
1775	LOC105251813	0.250186	7.08644	3.08369	0.00523986	0.0280448	-2.59333	no	NA
1776	LOC105253724	0.250105	10.3197	1.97642	0.0601997	0.13992	-4.81791	no	NA
1777	LOC105255850	0.250084	8.67519	2.8018	0.0101187	0.0420263	-3.20854	no	NA
1778	LOC105252997	-0.250079	6.11644	-3.49559	0.00194547	0.0146382	-1.65428	no	NA
1779	LOC105249639	-0.249989	3.29496	-2.94053	0.0073369	0.034565	-2.90903	no	NA
1780	LOC112637177	-0.249745	4.01584	-1.99891	0.057551	0.135804	-4.77883	no	NA
1781	LOC105258058	-0.2497	4.60723	-1.72379	0.0981414	0.195302	-5.23458	no	NA
1782	LOC105252869	0.249607	8.48384	3.17663	0.0042013	0.0242683	-2.38514	no	NA
1783	LOC105248279	-0.249485	8.58364	-4.24562	0.000304377	0.00413538	0.130513	no	NA
1784	LOC105250804	0.249459	6.41757	4.5375	0.000146899	0.00241249	0.837497	no	NA
1785	LOC105257580	0.249226	5.54029	4.81286	7.39357e-05	0.00148265	1.50573	no	NA
1786	LOC105252354	-0.249209	4.92856	-2.10098	0.046785	0.118111	-4.59765	no	NA
1787	LOC105253215	-0.249065	9.91345	-2.58768	0.0164449	0.0586888	-3.65668	no	NA
1788	LOC105255535	-0.249007	4.81506	-2.96244	0.00697057	0.0335932	-2.86112	no	NA
1789	LOC105251236	0.248986	6.01076	2.00327	0.057049	0.135129	-4.77121	no	NA
1790	LOC105257653	0.2489	7.54274	2.3405	0.0282811	0.0836195	-4.14943	no	NA
1791	LOC105256569	-0.248745	4.40751	-2.78745	0.0104576	0.042936	-3.23912	no	NA
1792	LOC105254670	0.248685	6.4037	4.24048	0.000308305	0.00416725	0.118094	no	NA
1793	LOC105254438	0.248655	1.45382	2.91249	0.0078324	0.0359056	-2.97008	no	NA
1794	LOC105255939	-0.248547	2.73961	-3.03111	0.00593267	0.0304612	-2.71002	no	NA
1795	LOC105249975	-0.248545	0.837723	-2.80456	0.0100545	0.0419057	-3.20263	no	NA
1796	LOC105257706	0.248539	2.29166	2.00963	0.0563245	0.134025	-4.76009	no	NA
1797	LOC112637254	0.248455	5.29726	1.17566	0.251736	0.38359	-5.97928	no	NA
1798	LOC109610552	0.248414	5.55618	1.9015	0.0698156	0.153609	-4.94581	no	NA
1799	LOC105248654	-0.248278	4.80074	-3.97364	0.000599086	0.00649573	-0.524022	no	NA
1800	LOC112637195	0.248172	1.17709	0.868051	0.394319	0.524363	-6.28756	no	NA
1801	LOC105251229	-0.248168	3.73417	-1.46578	0.156225	0.272231	-5.61423	no	NA
1802	LOC105253828	-0.248156	4.02411	-2.52788	0.0187862	0.0642286	-3.77847	no	NA
1803	LOC105258085	0.248064	8.34671	2.60808	0.0157108	0.0570012	-3.61479	no	NA
1804	LOC105257842	0.248017	5.1442	5.11666	3.47784e-05	0.000861271	2.24142	no	NA
1805	LOC105252473	0.247982	1.08031	2.02275	0.0548562	0.131677	-4.73707	no	NA
1806	LOC105249569	0.247879	5.62808	3.50014	0.00192401	0.0145013	-1.6437	no	NA
1807	LOC105249464	0.247831	5.49914	4.55681	0.000139988	0.00232345	0.884342	no	NA
1808	LOC105250053	0.247617	5.19817	6.06797	3.42425e-06	0.00015264	4.50772	no	NA
1809	LOC105259494	-0.247553	3.35463	-2.57387	0.0169602	0.0600244	-3.68496	no	NA
1810	LOC112639634	-0.247519	1.59779	-2.40803	0.0244401	0.075731	-4.01767	no	NA
1811	LOC105253417	-0.247512	3.51159	-3.73421	0.00108358	0.00983844	-1.09423	no	NA
1812	LOC105253051	0.247389	5.35877	4.72663	9.16505e-05	0.00174378	1.2965	no	NA
1813	LOC105252583	-0.247208	5.91821	-2.29092	0.0314467	0.0899945	-4.24473	no	NA
1814	LOC105248208	-0.247127	2.96234	-1.66157	0.110148	0.211507	-5.33058	no	NA
1815	LOC105252044	-0.247116	4.82959	-4.37696	0.000219312	0.00323917	0.448285	no	NA
1816	LOC105256520	-0.2471	5.39624	-2.59637	0.0161285	0.0580489	-3.63887	no	NA
1817	LOC105258910	-0.24703	3.9726	-2.88382	0.00837211	0.0374803	-3.03225	no	NA
1818	LOC105249433	-0.246976	3.56765	-2.24983	0.0343111	0.0957621	-4.32272	no	NA
1819	LOC105250449	0.246846	4.83554	3.75222	0.00103649	0.00950303	-1.05158	no	NA
1820	LOC105251815	-0.246828	3.36799	-1.38173	0.180307	0.30178	-5.72701	no	NA
1821	LOC105251234	-0.246629	5.37724	-3.54858	0.00170933	0.0134205	-1.53074	no	NA
1822	LOC105249633	0.246613	2.15712	2.02851	0.0542221	0.13078	-4.72693	no	NA
1823	LOC105253994	0.246572	0.941487	2.46173	0.0217359	0.0701862	-3.91133	no	NA
1824	LOC105252716	0.246244	5.70785	4.55198	0.000141684	0.0023433	0.872631	no	NA
1825	LOC105254469	0.246098	4.63058	3.69334	0.00119835	0.010553	-1.19081	no	NA
1826	LOC105257701	0.246097	5.14785	3.48909	0.00197651	0.0147368	-1.66938	no	NA
1827	LOC105253661	0.245999	6.33903	6.54982	1.09607e-06	6.66253e-05	5.62155	no	NA
1828	LOC105253636	-0.245927	3.25227	-2.77973	0.0106446	0.0433612	-3.25555	no	NA
1829	LOC105254009	-0.245922	5.3285	-3.38912	0.00252011	0.0174101	-1.90079	no	NA
1830	LOC105250688	0.245825	5.38014	3.69905	0.00118161	0.0104646	-1.17731	no	NA
1831	LOC112639529	-0.245824	4.46325	-2.92789	0.00755647	0.0352623	-2.93658	no	NA
1832	LOC105248152	-0.245762	2.43975	-2.21681	0.0367837	0.0998353	-4.38476	no	NA
1833	LOC105252371	-0.245758	4.69723	-2.0379	0.0532026	0.128961	-4.71035	no	NA
1834	LOC105254209	0.245747	5.80973	4.24979	0.000301228	0.00411145	0.140587	no	NA
1835	LOC105254226	-0.245694	1.77121	-1.3066	0.204243	0.330782	-5.82305	no	NA
1836	LOC105251444	-0.245633	4.21927	-3.74185	0.00106336	0.009683	-1.07615	no	NA
1837	LOC105252101	0.245484	11.7679	3.51682	0.00184725	0.014116	-1.60484	no	NA
1838	LOC105248344	0.245437	3.49471	3.51458	0.00185741	0.014159	-1.61008	no	NA
1839	LOC105249523	-0.245407	2.21729	-2.43152	0.0232211	0.0732387	-3.97132	no	NA
1840	LOC105249078	0.24523	3.78314	2.43781	0.0229042	0.0724945	-3.95886	no	NA
1841	LOC105252503	-0.245049	3.80416	-1.92476	0.0666958	0.14906	-4.90649	no	NA
1842	LOC105258116	0.245042	5.57929	2.07589	0.0492495	0.122158	-4.64276	no	NA
1843	LOC105249281	0.244665	5.39886	3.2821	0.00326316	0.0206139	-2.1461	no	NA
1844	LOC105253353	0.244601	5.70463	3.14575	0.00452207	0.0255425	-2.45456	no	NA
1845	LOC112639114	0.244598	2.08044	2.73576	0.0117706	0.0465444	-3.34868	no	NA
1846	LOC105257646	0.244303	3.13262	3.90844	0.000704292	0.0072769	-0.67996	no	NA
1847	LOC112639138	-0.244288	1.48017	-2.45415	0.0220998	0.0708467	-3.92641	no	NA
1848	LOC105255108	0.244281	2.9475	2.26498	0.0332283	0.0937744	-4.29406	no	NA
1849	LOC105253574	0.244091	10.8953	2.12333	0.0446827	0.114421	-4.55715	no	NA
1850	LOC112638733	-0.244033	2.16684	-2.66879	0.0137036	0.0517057	-3.48907	no	NA
1851	LOC105252741	0.243926	6.3335	3.6822	0.00123167	0.0107653	-1.21709	no	NA
1852	LOC105252622	-0.243863	6.14283	-4.05261	0.000492317	0.00568259	-0.33459	no	NA
1853	LOC105254023	0.243837	2.77989	1.28747	0.210716	0.338397	-5.84677	no	NA
1854	LOC105253814	-0.243789	6.65701	-3.06043	0.00553619	0.0292133	-2.64505	no	NA
1855	LOC105256292	0.243733	9.28593	2.39281	0.0252611	0.0777347	-4.04756	no	NA
1856	LOC105247816	0.243727	5.3977	3.09856	0.00505855	0.0274424	-2.56019	no	NA
1857	LOC105257439	0.243669	1.85515	2.45251	0.0221792	0.0709568	-3.92967	no	NA
1858	LOC105257958	-0.243667	3.32602	-1.82646	0.0807684	0.17098	-5.07032	no	NA
1859	LOC105255541	-0.243415	6.04436	-5.11328	3.50702e-05	0.000863926	2.23326	no	NA
1860	LOC105255420	0.24331	5.95613	5.47452	1.44087e-05	0.000454142	3.10235	no	NA
1861	LOC105252522	0.243304	6.81774	3.86315	0.000787932	0.00795667	-0.788007	no	NA
1862	LOC105248384	0.243165	6.10155	1.9544	0.0628964	0.143814	-4.85586	no	NA
1863	LOC105258202	0.243125	7.466	3.27688	0.00330438	0.0207739	-2.158	no	NA
1864	LOC105256095	0.243096	6.11053	2.52385	0.0189546	0.064592	-3.78662	no	NA
1865	LOC105259426	-0.243051	3.16207	-1.59344	0.124691	0.23187	-5.43252	no	NA
1866	LOC105258294	-0.24305	4.17394	-3.36425	0.00267652	0.0181032	-1.95803	no	NA
1867	LOC105249335	-0.242922	0.917791	-1.78112	0.088083	0.181538	-5.14374	no	NA
1868	LOC105252303	0.242911	5.31953	4.42808	0.00019304	0.00295753	0.572129	no	NA
1869	LOC105248102	0.242891	3.72668	4.16034	0.000376485	0.00474331	-0.0753032	no	NA
1870	LOC105256827	0.242836	3.66361	2.8328	0.00942125	0.0401854	-3.14218	no	NA
1871	LOC105250151	-0.242814	4.79256	-1.51841	0.142516	0.254744	-5.54081	no	NA
1872	LOC105256714	0.242794	3.83971	1.45729	0.158533	0.275075	-5.62587	no	NA
1873	LOC105247960	0.242741	2.5795	1.51945	0.142255	0.254471	-5.53934	no	NA
1874	LOC105254797	0.242633	5.64635	5.44632	1.54394e-05	0.00047812	3.03481	no	NA
1875	LOC105252464	0.242608	6.78243	2.79371	0.0103083	0.0425094	-3.22578	no	NA
1876	LOC105253940	0.242498	5.30552	2.7864	0.0104828	0.0430053	-3.24135	no	NA
1877	LOC105258835	0.242405	7.12574	4.48361	0.00016805	0.00267107	0.706771	no	NA
1878	LOC105253748	0.242346	9.0727	2.53142	0.0186392	0.0638892	-3.77129	no	NA
1879	LOC105252211	0.242323	6.20215	2.55992	0.0174958	0.0613402	-3.71342	no	NA
1880	LOC105249114	0.242239	9.67264	2.1184	0.0451392	0.115198	-4.56611	no	NA
1881	LOC112637168	-0.242045	2.50321	-2.06849	0.0499982	0.123492	-4.65599	no	NA
1882	LOC105253837	0.241979	4.04469	2.84552	0.00914863	0.0394474	-3.11487	no	NA
1883	LOC105255192	-0.241778	3.21835	-2.87879	0.00847049	0.0377387	-3.04314	no	NA
1884	LOC105254743	0.24176	3.58279	3.02114	0.00607346	0.0308761	-2.73203	no	NA
1885	LOC105256779	0.241751	6.44922	4.75041	8.63775e-05	0.00167408	1.35421	no	NA
1886	LOC105252466	-0.241606	4.81861	-0.996477	0.32937	0.463924	-6.16918	no	NA
1887	LOC105259018	-0.241547	7.07617	-2.29257	0.0313364	0.0898162	-4.24158	no	NA
1888	LOC105259420	-0.241351	6.04551	-2.55871	0.0175427	0.0614402	-3.71587	no	NA
1889	LOC105255498	0.24133	4.20712	3.14566	0.00452308	0.0255425	-2.45477	no	NA
1890	LOC112639666	-0.24132	1.08289	-1.60124	0.122949	0.229452	-5.42102	no	NA
1891	LOC105257931	0.24127	3.15134	4.46802	0.000174718	0.00273501	0.668973	no	NA
1892	LOC105248026	0.241149	5.06086	3.59877	0.00151171	0.0123699	-1.41329	no	NA
1893	LOC105252114	-0.240998	6.32173	-4.07692	0.000463423	0.0054636	-0.276165	no	NA
1894	LOC105250865	-0.240964	4.23213	-3.618	0.00144209	0.0120102	-1.36817	no	NA
1895	LOC105253017	0.240939	3.54417	3.4685	0.00207821	0.0152415	-1.71722	no	NA
1896	LOC112638558	0.240884	6.68022	2.26169	0.0334606	0.0942028	-4.30029	no	NA
1897	LOC105248141	0.240878	0.846534	1.75687	0.0922249	0.187271	-5.18244	no	NA
1898	LOC105250720	0.240833	5.27787	6.00019	4.02778e-06	0.000172955	4.34893	no	NA
1899	LOC105256788	-0.240818	5.00634	-1.72444	0.0980222	0.195273	-5.23356	no	NA
1900	LOC105258206	-0.240797	4.63981	-2.34521	0.0279965	0.0831456	-4.14032	no	NA
1901	LOC105258711	-0.240737	3.14626	-1.61571	0.119771	0.224955	-5.39957	no	NA
1902	LOC105248479	-0.240654	2.03662	-1.58308	0.127036	0.23483	-5.44771	no	NA
1903	LOC105249425	0.240586	5.996	4.12323	0.000412947	0.00504647	-0.164707	no	NA
1904	LOC105256583	0.240563	9.19031	2.04087	0.0528834	0.128382	-4.70509	no	NA
1905	LOC105250017	-0.240482	6.18297	-2.17153	0.0404372	0.106763	-4.46888	no	NA
1906	LOC105257586	0.240355	6.90769	5.55561	1.18169e-05	0.000393658	3.29624	no	NA
1907	LOC105256548	-0.240298	4.45891	-3.99163	0.000572911	0.00633927	-0.480929	no	NA
1908	LOC105257670	-0.239849	4.91363	-2.48385	0.0207045	0.0684615	-3.86711	no	NA
1909	LOC105254177	-0.239676	3.81658	-4.34801	0.000235749	0.00341618	0.378168	no	NA
1910	LOC105255305	0.239509	4.82413	4.83102	7.06682e-05	0.00143187	1.54978	no	NA
1911	LOC105257487	0.239398	10.1788	2.3307	0.028883	0.0848898	-4.16838	no	NA
1912	LOC112637838	0.238947	2.40915	1.97934	0.0598493	0.1394	-4.81284	no	NA
1913	LOC105249565	-0.238856	1.32982	-2.17664	0.0400087	0.10607	-4.45944	no	NA
1914	LOC105253737	0.238647	5.87292	3.70698	0.00115878	0.0103013	-1.1586	no	NA
1915	LOC105249990	0.238528	7.98014	2.46116	0.0217631	0.0702104	-3.91246	no	NA
1916	LOC105251589	-0.238465	7.2522	-2.18051	0.0396874	0.105484	-4.45229	no	NA
1917	LOC105257945	-0.23842	0.866784	-2.27914	0.0322444	0.0915814	-4.26717	no	NA
1918	LOC105254159	0.238367	7.19312	5.12624	3.39641e-05	0.000845579	2.26455	no	NA
1919	LOC105248956	-0.238267	8.70378	-2.29117	0.0314297	0.089993	-4.24424	no	NA
1920	LOC105258159	-0.238159	3.65096	-2.38311	0.0257978	0.0787649	-4.06656	no	NA
1921	LOC105259466	0.238123	9.42231	1.74256	0.0947457	0.190606	-5.20509	no	NA
1922	LOC105255605	0.238106	2.55073	4.0201	0.000533769	0.00604185	-0.412639	no	NA
1923	LOC105255607	0.238069	2.91762	4.10317	0.000434101	0.00524338	-0.213003	no	NA
1924	LOC105253178	-0.238052	4.58449	-2.46442	0.0216079	0.0699417	-3.90596	no	NA
1925	LOC105258694	0.237994	3.35397	2.27129	0.0327867	0.0927801	-4.2821	no	NA
1926	LOC105247913	0.237981	2.57839	4.13525	0.000400771	0.00494285	-0.135767	no	NA
1927	LOC105251040	0.237947	6.03545	3.19872	0.00398535	0.0235226	-2.3353	no	NA
1928	LOC105256169	-0.237642	2.77903	-2.55946	0.0175134	0.0613789	-3.71434	no	NA
1929	LOC105253476	-0.237593	6.17825	-3.70707	0.00115851	0.0103013	-1.15838	no	NA
1930	LOC105250166	0.237577	5.01758	2.24499	0.034664	0.0963736	-4.33186	no	NA
1931	LOC105259305	0.237493	6.92147	3.86216	0.000789865	0.00796432	-0.790365	no	NA
1932	LOC105251193	-0.237463	7.54754	-2.96735	0.00689099	0.0333712	-2.85037	no	NA
1933	LOC105252003	0.237437	2.97326	3.39853	0.00246326	0.0171981	-1.87908	no	NA
1934	LOC105248594	-0.237435	5.70124	-2.09703	0.0471654	0.118828	-4.60477	no	NA
1935	LOC105258148	0.237423	5.77138	5.36982	1.86279e-05	0.000544923	2.85131	no	NA
1936	LOC105253747	0.237411	4.33271	3.21524	0.00383098	0.0228804	-2.29796	no	NA
1937	LOC105252054	0.237346	2.20753	4.35439	0.000232025	0.00337789	0.393615	no	NA
1938	LOC105252785	0.237277	10.0462	4.40194	0.000206057	0.00309924	0.508784	no	NA
1939	LOC105249333	-0.237243	3.51305	-3.17304	0.00423743	0.0244102	-2.39322	no	NA
1940	LOC105251032	0.237217	5.96088	3.2166	0.00381852	0.0228674	-2.29488	no	NA
1941	LOC105250286	-0.237095	2.43739	-3.85483	0.000804333	0.00807006	-0.807832	no	NA
1942	LOC112639356	0.236815	5.67087	2.0505	0.051861	0.12659	-4.68802	no	NA
1943	LOC105259339	0.236767	6.26603	4.33183	0.000245467	0.00351449	0.338993	no	NA
1944	LOC105248123	-0.23667	3.67739	-2.71359	0.0123801	0.048187	-3.39535	no	NA
1945	LOC105251249	-0.236646	4.74798	-1.72675	0.0976003	0.194681	-5.22996	no	NA
1946	LOC105254024	-0.23645	5.40976	-1.92829	0.0662325	0.148397	-4.90048	no	NA
1947	LOC105251271	-0.236449	8.98785	-4.57275	0.000134527	0.00226903	0.923032	no	NA
1948	LOC105255608	-0.236436	5.35759	-4.72084	9.29822e-05	0.00175485	1.28245	no	NA
1949	LOC105249080	-0.236412	5.637	-3.71888	0.0011253	0.0100514	-1.13048	no	NA
1950	LOC105258684	0.236325	5.17086	3.39489	0.00248513	0.0172961	-1.88749	no	NA
1951	LOC112637734	-0.236314	1.8068	-4.03262	0.000517414	0.00589953	-0.382599	no	NA
1952	LOC105258852	0.236189	3.93704	2.89199	0.00821488	0.0369531	-3.01457	no	NA
1953	LOC109609712	-0.236119	4.00091	-2.084	0.0484405	0.120782	-4.62822	no	NA
1954	LOC105250485	-0.236029	5.20031	-2.16437	0.041044	0.108016	-4.48208	no	NA
1955	LOC112639911	-0.23598	2.07867	-1.71675	0.0994424	0.196804	-5.24559	no	NA
1956	LOC105254767	-0.235962	4.50875	-3.42163	0.00232903	0.0165795	-1.82576	no	NA
1957	LOC105257904	-0.235881	4.11563	-2.92197	0.00766139	0.0355922	-2.94947	no	NA
1958	LOC105255151	0.235619	3.06684	1.72531	0.0978634	0.195122	-5.23221	no	NA
1959	LOC105250694	0.235592	5.57326	2.6808	0.0133362	0.0507481	-3.46402	no	NA
1960	LOC105255222	0.235392	1.15435	2.99972	0.00638723	0.0318545	-2.77927	no	NA
1961	LOC105251969	0.235328	3.68644	2.54109	0.0182436	0.0629482	-3.7517	no	NA
1962	LOC112637367	0.235316	6.10276	4.66178	0.000107734	0.00194504	1.1391	no	NA
1963	LOC105249642	0.235205	6.29632	2.82871	0.00951064	0.0403577	-3.15096	no	NA
1964	LOC105259347	-0.235202	5.50717	-3.54072	0.00174251	0.0136157	-1.54911	no	NA
1965	LOC105256689	0.235175	9.94936	5.32831	2.06295e-05	0.000583424	2.75157	no	NA
1966	LOC105248626	0.235018	5.35371	2.7619	0.0110882	0.0446444	-3.29339	no	NA
1967	LOC105248913	-0.234961	3.55162	-2.8589	0.00886994	0.0388062	-3.08607	no	NA
1968	LOC105252073	0.23492	5.78479	2.5768	0.0168495	0.0597908	-3.67896	no	NA
1969	LOC105253274	0.234851	5.54106	3.93917	0.000652615	0.00689241	-0.606533	no	NA
1970	LOC105255993	0.234756	3.87663	5.0884	3.72984e-05	0.000897112	2.17313	no	NA
1971	LOC105255932	-0.23473	2.36508	-2.16243	0.0412092	0.108359	-4.48563	no	NA
1972	LOC105257358	0.234583	6.27093	5.39182	1.76479e-05	0.000526259	2.90413	no	NA
1973	LOC105255406	-0.234405	1.68165	-3.60856	0.00147586	0.0122045	-1.39032	no	NA
1974	LOC105258484	0.234396	5.973	2.6555	0.0141214	0.0527706	-3.51673	no	NA
1975	LOC112639333	0.234358	3.99628	4.68463	0.000101767	0.00188268	1.19456	no	NA
1976	LOC105256133	0.23429	4.64385	5.51487	1.3054e-05	0.000421375	3.19888	no	NA
1977	LOC105250885	0.234287	2.34321	1.55937	0.132542	0.241782	-5.48221	no	NA
1978	LOC105255688	-0.234026	2.02272	-2.48751	0.0205385	0.0681292	-3.85978	no	NA
1979	LOC105254039	-0.234021	5.11606	-1.72241	0.0983966	0.195624	-5.23675	no	NA
1980	LOC105256691	0.234002	5.53394	3.80643	0.000906637	0.00870464	-0.922981	no	NA
1981	LOC105258114	-0.23394	4.05823	-3.56769	0.00163127	0.0130739	-1.48607	no	NA
1982	LOC105254606	0.233938	3.91147	4.02181	0.000531502	0.00602348	-0.408533	no	NA
1983	LOC105253255	0.233917	6.35095	2.51562	0.019303	0.0653036	-3.80324	no	NA
1984	LOC105249702	0.233913	4.08194	3.86765	0.000779205	0.00788556	-0.777288	no	NA
1985	LOC105252967	0.2339	6.64208	5.56362	1.1588e-05	0.000388802	3.31536	no	NA
1986	LOC105256941	-0.233778	1.94702	-3.04359	0.00576057	0.0298334	-2.68238	no	NA
1987	LOC105251369	-0.233602	4.84861	-1.75542	0.092477	0.18762	-5.18474	no	NA
1988	LOC109609950	0.233544	9.37513	1.9382	0.0649491	0.146786	-4.8836	no	NA
1989	LOC105259536	-0.233529	4.77265	-5.30936	2.16143e-05	0.000600391	2.706	no	NA
1990	LOC105252413	0.233473	1.2832	2.66147	0.0139322	0.0522304	-3.50431	no	NA
1991	LOC105251563	0.233398	4.01775	2.50354	0.0198252	0.0666012	-3.82758	no	NA
1992	LOC105255354	-0.233393	6.46645	-3.95694	0.000624444	0.00667286	-0.563998	no	NA
1993	LOC105252241	0.233278	4.56693	3.48819	0.00198089	0.0147519	-1.67149	no	NA
1994	LOC105250808	-0.233154	3.86499	-2.80339	0.0100816	0.0419813	-3.20513	no	NA
1995	LOC105255218	0.233047	3.4225	4.1058	0.000431266	0.00521587	-0.206669	no	NA
1996	LOC105252744	-0.233024	1.99176	-2.48127	0.0208225	0.0686335	-3.87228	no	NA
1997	LOC105250874	0.232998	5.83365	3.01896	0.0061048	0.0309572	-2.73686	no	NA
1998	LOC112637425	0.232995	4.90888	2.98936	0.00654452	0.0323631	-2.80206	no	NA
1999	LOC112638862	-0.232845	5.56922	-1.31551	0.201281	0.327537	-5.8119	no	NA
[truncated: 7,362 more rows]

## Sheet: nurseDEG_enrichedGOs
	GO	GO_desc	over_under	adj_pVal	sam_freq	back_freq	n_GO_DEG	n_DEG	n_GO	n_all_genes	pVal	gene_name
1	GO:0005975	carbohydrate metabolic process	over	2.74159e-09	0.17021	0.00697	8	47	70	10038	9.13864e-10	LOC105252918, LOC105252919, LOC105252922, LOC105255479, LOC105255480, LOC105257849, LOC109609718, LOC112637485
2	GO:0003824	catalytic activity	over	7.69197e-08	0.14894	0.00757	7	47	76	10038	5.12798e-08	LOC105252918, LOC105252919, LOC105252922, LOC105255479, LOC105255480, LOC105257849, LOC112637485
3	no_annot	NA	over	0.0944568	0.44681	0.40018	21	47	4017	10038	0.0944568	NA
