# Supplementary material for: Time-course RNASeq of Camponotus floridanus forager and nurse ant brains indicate links between plasticity in the biological clock and behavioral division of labor
Source: BMC Genomics. 2022 Jan 15;23:57. doi: 10.1186/s12864-021-08282-x (PMC8760764; doi:10.1186/s12864-021-08282-x)
Supplement: Supplementary file 11 — Additional file 11. [file 12864_2021_8282_MOESM11_ESM.csv]

Date	Day	Phase	ZT	Actual_time	Video_file	Frame	FS	FA	Total	Notes
27-Apr-19	1	Blasting	0	12:00	GH010195	120	8	6	14
27-Apr-19	1	Blasting	0.5	12:30	GH010195	180	7	8	15
27-Apr-19	1	Blasting	1	13:00	GH010195	240	7	7	14
27-Apr-19	1	Blasting	1.5	13:30	GH010195	300	7	6	13
27-Apr-19	1	Blasting	2	14:00	GH010195	360	10	9	19
27-Apr-19	1	Blasting	2.5	14:30	GH010195	420	6	12	18
27-Apr-19	1	Blasting	3	15:00	GH010195	480	9	9	18
27-Apr-19	1	Blasting	3.5	15:30	GH010195	540	8	10	18
27-Apr-19	1	Blasting	4	16:00	GH010195	600	10	10	20
27-Apr-19	1	Blasting	4.5	16:30	GH010195	660	13	11	24
27-Apr-19	1	Blasting	5	17:00	GH010195	720	11	19	30
27-Apr-19	1	Blasting	5.5	17:30	GH010195	780	8	17	25
27-Apr-19	1	Blasting	6	18:00	GH010195	840	8	17	25
27-Apr-19	1	Blasting	6.5	18:30	GH010195	900	12	10	22
27-Apr-19	1	Blasting	7	19:00	GH010195	960	8	14	22
27-Apr-19	1	Blasting	7.5	19:30	GH010195	1020	11	20	31
27-Apr-19	1	Blasting	8	20:00	GH010195	1080	10	20	30
27-Apr-19	1	Blasting	8.5	20:30	GH010195	1140	9	32	41
27-Apr-19	1	Blasting	9	21:00	GH010195	1200	10	23	33
27-Apr-19	1	Blasting	9.5	21:30	GH010195	1260	11	22	33
27-Apr-19	1	Blasting	10	22:00	GH010195	1320	12	22	34
27-Apr-19	1	Blasting	10.5	22:30	GH010195	1380	17	18	35
27-Apr-19	1	Blasting	11	23:00	GH010195	1440	14	19	33
27-Apr-19	1	Blasting	11.5	23:30	GH010195	1500	16	23	39
28-Apr-19	1	Blasting	12	0:00	GH010195	1560	17	20	37
28-Apr-19	1	Blasting	12.5	0:30	GH010195	1620	14	25	39
28-Apr-19	1	Blasting	13	1:00	GH010195	1680	17	25	42
28-Apr-19	1	Blasting	13.5	1:30	GH010195	1740	14	26	40
28-Apr-19	1	Blasting	14	2:00	GH010195	1800	12	36	48
28-Apr-19	1	Blasting	14.5	2:30	GH010195	1860	12	40	52
28-Apr-19	1	Blasting	15	3:00	GH010195	1920	12	35	47
28-Apr-19	1	Blasting	15.5	3:30	GH010195	1980	24	29	53
28-Apr-19	1	Blasting	16	4:00	GH010195	2040	15	37	52
28-Apr-19	1	Blasting	16.5	4:30	GH010195	2100	21	33	54
28-Apr-19	1	Blasting	17	5:00	GH010195	2160	12	41	53
28-Apr-19	1	Blasting	17.5	5:30	GH010195	2220	16	44	60
28-Apr-19	1	Blasting	18	6:00	GH010195	2280	13	51	64
28-Apr-19	1	Blasting	18.5	6:30	GH010195	2340	15	35	50
28-Apr-19	1	Blasting	19	7:00	GH010195	2400	18	33	51
28-Apr-19	1	Blasting	19.5	7:30	GH010195	2460	13	41	54
28-Apr-19	1	Blasting	20	8:00	GH010195	2520	29	23	52
28-Apr-19	1	Blasting	20.5	8:30	GH010195	2580	22	36	58
28-Apr-19	1	Blasting	21	9:00	GH010195	2640	24	37	61
28-Apr-19	1	Blasting	21.5	9:30	GH010195	2700	12	43	55
28-Apr-19	1	Blasting	22	10:00	GH010195	2760	35	22	57
28-Apr-19	1	Blasting	22.5	10:30	GH010195	2820	27	36	63
28-Apr-19	1	Blasting	23	11:00	GH010195	2880	0	73	73
28-Apr-19	1	Blasting	23.5	11:30	GH010195	2940	24	52	76
28-Apr-19	1	Blasting	24	12:00	GH010195	3000
28-Apr-19	2	Blasting	0	12:00
28-Apr-19	2	Blasting	1	13:00
28-Apr-19	2	Blasting	2	14:00
28-Apr-19	2	Blasting	3	15:00
28-Apr-19	2	Blasting	4	16:00
28-Apr-19	2	Blasting	5	17:00
28-Apr-19	2	Blasting	6	18:00
28-Apr-19	2	Blasting	7	19:00
28-Apr-19	2	Blasting	8	20:00
28-Apr-19	2	Blasting	9	21:00
28-Apr-19	2	Blasting	10	22:00
28-Apr-19	2	Blasting	11	23:00
29-Apr-19	2	Blasting	12	0:00
29-Apr-19	2	Blasting	12.5	0:30
29-Apr-19	2	Blasting	13	1:00
29-Apr-19	2	Blasting	13.5	1:30
29-Apr-19	2	Blasting	14	2:00
29-Apr-19	2	Blasting	14.5	2:30
29-Apr-19	2	Blasting	15	3:00
29-Apr-19	2	Blasting	15.5	3:30
29-Apr-19	2	Blasting	16	4:00
29-Apr-19	2	Blasting	16.5	4:30
29-Apr-19	2	Blasting	17	5:00
29-Apr-19	2	Blasting	17.5	5:30
29-Apr-19	2	Blasting	18	6:00
29-Apr-19	2	Blasting	18.5	6:30
29-Apr-19	2	Blasting	19	7:00
29-Apr-19	2	Blasting	19.5	7:30
29-Apr-19	2	Blasting	20	8:00
29-Apr-19	2	Blasting	20.5	8:30
29-Apr-19	2	Blasting	21	9:00
29-Apr-19	2	Blasting	21.5	9:30
29-Apr-19	2	Blasting	22	10:00
29-Apr-19	2	Blasting	22.5	10:30
29-Apr-19	2	Blasting	23	11:00
29-Apr-19	2	Blasting	23.5	11:30
29-Apr-19	2	Blasting	24	12:00
29-Apr-19	3	Blasting	0	12:00
29-Apr-19	3	Blasting	1	13:00
29-Apr-19	3	Blasting	2	14:00
29-Apr-19	3	Blasting	3	15:00
29-Apr-19	3	Blasting	4	16:00
29-Apr-19	3	Blasting	5	17:00
29-Apr-19	3	Blasting	6	18:00
29-Apr-19	3	Blasting	7	19:00
29-Apr-19	3	Blasting	8	20:00
29-Apr-19	3	Blasting	9	21:00
29-Apr-19	3	Blasting	10	22:00
29-Apr-19	3	Blasting	11	23:00
30-Apr-19	3	Blasting	12	0:00
30-Apr-19	3	Blasting	12.5	0:30
30-Apr-19	3	Blasting	13	1:00
30-Apr-19	3	Blasting	13.5	1:30
30-Apr-19	3	Blasting	14	2:00
30-Apr-19	3	Blasting	14.5	2:30
30-Apr-19	3	Blasting	15	3:00
30-Apr-19	3	Blasting	15.5	3:30
30-Apr-19	3	Blasting	16	4:00
30-Apr-19	3	Blasting	16.5	4:30
30-Apr-19	3	Blasting	17	5:00
30-Apr-19	3	Blasting	17.5	5:30
30-Apr-19	3	Blasting	18	6:00
30-Apr-19	3	Blasting	18.5	6:30
30-Apr-19	3	Blasting	19	7:00
30-Apr-19	3	Blasting	19.5	7:30
30-Apr-19	3	Blasting	20	8:00
30-Apr-19	3	Blasting	20.5	8:30
30-Apr-19	3	Blasting	21	9:00
30-Apr-19	3	Blasting	21.5	9:30
30-Apr-19	3	Blasting	22	10:00
30-Apr-19	3	Blasting	22.5	10:30
30-Apr-19	3	Blasting	23	11:00
30-Apr-19	3	Blasting	23.5	11:30
30-Apr-19	3	Blasting	24	12:00
30-Apr-19	4	Entrain-I	0	12:00
30-Apr-19	4	Entrain-I	1	13:00
30-Apr-19	4	Entrain-I	2	14:00
30-Apr-19	4	Entrain-I	3	15:00	GH010199	86	21	55	76
30-Apr-19	4	Entrain-I	4	16:00	GH010199	206	21	73	94
30-Apr-19	4	Entrain-I	5	17:00	GH010199	326	16	46	62
30-Apr-19	4	Entrain-I	6	18:00	GH010199	446	10	61	71
30-Apr-19	4	Entrain-I	7	19:00	GH010199	566	13	76	89
30-Apr-19	4	Entrain-I	8	20:00	GH010199	686	19	65	84
30-Apr-19	4	Entrain-I	9	21:00	GH010199	806	17	72	89
30-Apr-19	4	Entrain-I	10	22:00	GH010199	926	12	71	83
30-Apr-19	4	Entrain-I	11	23:00	GH010199	1046	16	67	83
01-May-19	4	Entrain-I	12	0:00	GH010199	1166	11	67	78
01-May-19	4	Entrain-I	12.5	0:30	GH010199	1226	7	69	76
01-May-19	4	Entrain-I	13	1:00	GH010199	1286	13	77	90
01-May-19	4	Entrain-I	13.5	1:30	GH010199	1346	14	89	103
01-May-19	4	Entrain-I	14	2:00	GH010199	1406	7	121	128
01-May-19	4	Entrain-I	14.5	2:30	GH010199	1466	10	98	108
01-May-19	4	Entrain-I	15	3:00	GH010199	1526	8	118	126
01-May-19	4	Entrain-I	15.5	3:30	GH010199	1586	17	117	134
01-May-19	4	Entrain-I	16	4:00	GH010199	1646	10	104	114
01-May-19	4	Entrain-I	16.5	4:30	GH010199	1706	17	107	124
01-May-19	4	Entrain-I	17	5:00	GH010199	1766	12	101	113
01-May-19	4	Entrain-I	17.5	5:30	GH010199	1826	14	96	110
01-May-19	4	Entrain-I	18	6:00	GH010199	1886	9	95	104
01-May-19	4	Entrain-I	18.5	6:30	GH010199	1946	11	94	105
01-May-19	4	Entrain-I	19	7:00	GH010199	2006	7	96	103
01-May-19	4	Entrain-I	19.5	7:30	GH010199	2066	9	92	101
01-May-19	4	Entrain-I	20	8:00	GH010199	2126	9	94	103
01-May-19	4	Entrain-I	20.5	8:30	GH010199	2186	10	81	91
01-May-19	4	Entrain-I	21	9:00	GH010199	2246	15	82	97
01-May-19	4	Entrain-I	21.5	9:30	GH010199	2306	8	72	80
01-May-19	4	Entrain-I	22	10:00	GH010199	2366	6	68	74
01-May-19	4	Entrain-I	22.5	10:30	GH010199	2426	5	69	74
01-May-19	4	Entrain-I	23	11:00	GH010199	2486	7	71	78
01-May-19	4	Entrain-I	23.5	11:30	GH010199	2546	10	80	90
01-May-19	4	Entrain-I	24	12:00	GH010199	2606	9	79	88
01-May-19	5	Entrain-I	0	12:00	GH010199	2606	9	79	88
01-May-19	5	Entrain-I	1	13:00	GH010199	2726	11	40	51
01-May-19	5	Entrain-I	2	14:00	GH010199	2846	5	54	59
01-May-19	5	Entrain-I	3	15:00	GH010199	2966	12	52	64
01-May-19	5	Entrain-I	4	16:00	GH010199	3086	8	59	67
01-May-19	5	Entrain-I	5	17:00	GH010199	3206	12	70	82
01-May-19	5	Entrain-I	6	18:00	GH010199	3326	15	56	71
01-May-19	5	Entrain-I	7	19:00	GH010199	3446	17	51	68
01-May-19	5	Entrain-I	8	20:00	GH010199	3566	12	60	72
01-May-19	5	Entrain-I	9	21:00	GH010199	3686	12	73	85
01-May-19	5	Entrain-I	10	22:00	GH010199	3806	14	66	80
01-May-19	5	Entrain-I	11	23:00	GH010199	3926	8	74	82
02-May-19	5	Entrain-I	12	0:00	GH010199	4047	5	67	72
02-May-19	5	Entrain-I	12.5	0:30	GH010199	4107	7	112	119
02-May-19	5	Entrain-I	13	1:00	GH010199	4167	9	119	128
02-May-19	5	Entrain-I	13.5	1:30	GH010199	4227	3	133	136
02-May-19	5	Entrain-I	14	2:00	GH010199	4287	3	106	109
02-May-19	5	Entrain-I	14.5	2:30	GH010199	4347	2	121	123
02-May-19	5	Entrain-I	15	3:00	GH010199	4407	2	90	92
02-May-19	5	Entrain-I	15.5	3:30	GH010199	4467	7	94	101
02-May-19	5	Entrain-I	16	4:00	GH010199	4527	5	94	99
02-May-19	5	Entrain-I	16.5	4:30	GH010199	4587	5	87	92
02-May-19	5	Entrain-I	17	5:00	GH010199	4647	3	82	85
02-May-19	5	Entrain-I	17.5	5:30	GH010199	4707	5	80	85
02-May-19	5	Entrain-I	18	6:00	GH010199	4767	4	92	96
02-May-19	5	Entrain-I	18.5	6:30	GH010199	4827	2	85	87
02-May-19	5	Entrain-I	19	7:00	GH010199	4887	3	86	89
02-May-19	5	Entrain-I	19.5	7:30	GH010199	4947	2	98	100
02-May-19	5	Entrain-I	20	8:00	GH010199	5007	2	111	113
02-May-19	5	Entrain-I	20.5	8:30	GH010199	5067	4	106	110
02-May-19	5	Entrain-I	21	9:00	GH010199	5127	2	98	100
02-May-19	5	Entrain-I	21.5	9:30	GH010199	5187	5	96	101
02-May-19	5	Entrain-I	22	10:00	GH010199	5247	4	101	105
02-May-19	5	Entrain-I	22.5	10:30	GH010199	5307	5	96	101
02-May-19	5	Entrain-I	23	11:00	GH010199	5367	5	93	98
02-May-19	5	Entrain-I	23.5	11:30	GH010199	5427	1	90	91
02-May-19	5	Entrain-I	24	12:00	GH010199	5487	7	59	66
02-May-19	6	Entrain-I	0	12:00	GH010199	5487	7	59	66
02-May-19	6	Entrain-I	1	13:00	GH010199	5607	7	26	33
02-May-19	6	Entrain-I	2	14:00	GH010199	5727	3	40	43
02-May-19	6	Entrain-I	3	15:00	GH010200	62	19	48	67
02-May-19	6	Entrain-I	4	16:00	GH010200	182	7	53	60
02-May-19	6	Entrain-I	5	17:00	GH010200	302	11	41	52
02-May-19	6	Entrain-I	6	18:00	GH010200	422	6	57	63
02-May-19	6	Entrain-I	7	19:00	GH010200	542	7	50	57
02-May-19	6	Entrain-I	8	20:00	GH010200	662	8	62	70
02-May-19	6	Entrain-I	9	21:00	GH010200	782	5	66	71
02-May-19	6	Entrain-I	10	22:00	GH010200	902	5	68	73
02-May-19	6	Entrain-I	11	23:00	GH010200	1022	2	64	66
03-May-19	6	Entrain-I	12	0:00	GH010200	1142	2	80	82
03-May-19	6	Entrain-I	12.5	0:30	GH010200	1202	4	98	102
03-May-19	6	Entrain-I	13	1:00	GH010200	1262	8	107	115
03-May-19	6	Entrain-I	13.5	1:30	GH010200	1322	6	104	110
03-May-19	6	Entrain-I	14	2:00	GH010200	1382	8	98	106
03-May-19	6	Entrain-I	14.5	2:30	GH010200	1442	4	91	95
03-May-19	6	Entrain-I	15	3:00	GH010200	1502	4	77	81
03-May-19	6	Entrain-I	15.5	3:30	GH010200	1562	1	93	94
03-May-19	6	Entrain-I	16	4:00	GH010200	1622	8	91	99
03-May-19	6	Entrain-I	16.5	4:30	GH010200	1682	3	90	93
03-May-19	6	Entrain-I	17	5:00	GH010200	1742	5	87	92
03-May-19	6	Entrain-I	17.5	5:30	GH010200	1802	4	94	98
03-May-19	6	Entrain-I	18	6:00	GH010200	1862	5	96	101
03-May-19	6	Entrain-I	18.5	6:30	GH010200	1922	5	105	110
03-May-19	6	Entrain-I	19	7:00	GH010200	1982	7	114	121
03-May-19	6	Entrain-I	19.5	7:30	GH010200	2042	3	118	121
03-May-19	6	Entrain-I	20	8:00	GH010200	2102	5	109	114
03-May-19	6	Entrain-I	20.5	8:30	GH010200	2162	2	113	115
03-May-19	6	Entrain-I	21	9:00	GH010200	2222	2	115	117
03-May-19	6	Entrain-I	21.5	9:30	GH010200	2282	2	104	106
03-May-19	6	Entrain-I	22	10:00	GH010200	2342	3	117	120
03-May-19	6	Entrain-I	22.5	10:30	GH010200	2402	2	113	115
03-May-19	6	Entrain-I	23	11:00	GH010200	2462	4	99	103
03-May-19	6	Entrain-I	23.5	11:30	GH010200	2522	3	78	81
03-May-19	6	Entrain-I	24	12:00	GH010200	2582	3	71	74
03-May-19	7	Entrain-I	0	12:00	GH010200	2582	3	71	74
03-May-19	7	Entrain-I	1	13:00	GH010200	2702	5	24	29
03-May-19	7	Entrain-I	2	14:00	GH010200	2822	3	28	31
03-May-19	7	Entrain-I	3	15:00	GH010201	1	12	39	51
03-May-19	7	Entrain-I	4	16:00	GH010201	116	12	30	42
03-May-19	7	Entrain-I	5	17:00	GH010201	236	12	41	53
03-May-19	7	Entrain-I	6	18:00	GH010201	356	9	41	50
03-May-19	7	Entrain-I	7	19:00	GH010201	476	6	45	51
03-May-19	7	Entrain-I	8	20:00	GH010201	596	10	38	48
03-May-19	7	Entrain-I	9	21:00	GH010201	716	8	51	59
03-May-19	7	Entrain-I	10	22:00	GH010201	836	7	53	60
03-May-19	7	Entrain-I	11	23:00	GH010201	956	6	60	66
04-May-19	7	Entrain-I	12	0:00	GH010201	1076	2	68	70
04-May-19	7	Entrain-I	12.5	0:30	GH010201	1136	5	97	102
04-May-19	7	Entrain-I	13	1:00	GH010201	1196	3	106	109
04-May-19	7	Entrain-I	13.5	1:30	GH010201	1256	4	103	107
04-May-19	7	Entrain-I	14	2:00	GH010201	1316
04-May-19	7	Entrain-I	14.5	2:30	GH010201	1376
04-May-19	7	Entrain-I	15	3:00	GH010201	1436
04-May-19	7	Entrain-I	15.5	3:30	GH010201	1496
04-May-19	7	Entrain-I	16	4:00	GH010201	1556
04-May-19	7	Entrain-I	16.5	4:30	GH010201	1616
04-May-19	7	Entrain-I	17	5:00	GH010201	1676
04-May-19	7	Entrain-I	17.5	5:30	GH010201	1736
04-May-19	7	Entrain-I	18	6:00	GH010201	1796
04-May-19	7	Entrain-I	18.5	6:30	GH010201	1856
04-May-19	7	Entrain-I	19	7:00	GH010201	1916
04-May-19	7	Entrain-I	19.5	7:30	GH010201	1976
04-May-19	7	Entrain-I	20	8:00	GH010201	2036
04-May-19	7	Entrain-I	20.5	8:30	GH010201	2096
04-May-19	7	Entrain-I	21	9:00	GH010201	2156
04-May-19	7	Entrain-I	21.5	9:30	GH010201	2216
04-May-19	7	Entrain-I	22	10:00	GH010201	2276	1	109	110
04-May-19	7	Entrain-I	22.5	10:30	GH010201	2336	0	115	115
04-May-19	7	Entrain-I	23	11:00	GH010201	2396	2	106	108
04-May-19	7	Entrain-I	23.5	11:30	GH010201	2456	2	103	105
04-May-19	7	Entrain-I	24	12:00	GH010201	2516	4	90	94
04-May-19	8	Entrain-I	0	12:00	GH010201	2516	4	90	94	changed foraging arena; data not used for Figure 1
04-May-19	8	Entrain-I	1	13:00	GH010201	2636	4	38	42	changed foraging arena; data not used for Figure 1
04-May-19	8	Entrain-I	2	14:00	GH010201	2756	6	43	49	changed foraging arena; data not used for Figure 1
04-May-19	8	Entrain-I	3	15:00	GH010201	2876	4	38	42	changed foraging arena; data not used for Figure 1
04-May-19	8	Entrain-I	4	16:00	GH010201	2996	7	42	49	changed foraging arena; data not used for Figure 1
04-May-19	8	Entrain-I	5	17:00	GH010201	3116				changed foraging arena; data not used for Figure 1
04-May-19	8	Entrain-I	6	18:00	GH010201	3236				changed foraging arena; data not used for Figure 1
04-May-19	8	Entrain-I	7	19:00	GH010201	3356				changed foraging arena; data not used for Figure 1
04-May-19	8	Entrain-I	8	20:00	GH010201	3476				changed foraging arena; data not used for Figure 1
04-May-19	8	Entrain-I	9	21:00	GH010201	3596				changed foraging arena; data not used for Figure 1
04-May-19	8	Entrain-I	10	22:00	GH010201	3716				changed foraging arena; data not used for Figure 1
04-May-19	8	Entrain-I	11	23:00	GH010201	3836				changed foraging arena; data not used for Figure 1
05-May-19	8	Entrain-I	12	0:00	GH010201	3956				changed foraging arena; data not used for Figure 1
05-May-19	8	Entrain-I	12.5	0:30	GH010201	4016				changed foraging arena; data not used for Figure 1
05-May-19	8	Entrain-I	13	1:00	GH010201	4076				changed foraging arena; data not used for Figure 1
05-May-19	8	Entrain-I	13.5	1:30	GH010201	4136				changed foraging arena; data not used for Figure 1
05-May-19	8	Entrain-I	14	2:00	GH010201	4196				changed foraging arena; data not used for Figure 1
05-May-19	8	Entrain-I	14.5	2:30	GH010201	4256				changed foraging arena; data not used for Figure 1
05-May-19	8	Entrain-I	15	3:00	GH010201	4316				changed foraging arena; data not used for Figure 1
05-May-19	8	Entrain-I	15.5	3:30	GH010201	4376				changed foraging arena; data not used for Figure 1
05-May-19	8	Entrain-I	16	4:00	GH010201	4436				changed foraging arena; data not used for Figure 1
05-May-19	8	Entrain-I	16.5	4:30	GH010201	4496				changed foraging arena; data not used for Figure 1
05-May-19	8	Entrain-I	17	5:00	GH010201	4556				changed foraging arena; data not used for Figure 1
05-May-19	8	Entrain-I	17.5	5:30	GH010201	4616				changed foraging arena; data not used for Figure 1
05-May-19	8	Entrain-I	18	6:00	GH010201	4676				changed foraging arena; data not used for Figure 1
05-May-19	8	Entrain-I	18.5	6:30	GH010201	4736				changed foraging arena; data not used for Figure 1
05-May-19	8	Entrain-I	19	7:00	GH010201	4796				changed foraging arena; data not used for Figure 1
05-May-19	8	Entrain-I	19.5	7:30	GH010201	4856				changed foraging arena; data not used for Figure 1
05-May-19	8	Entrain-I	20	8:00	GH010201	4916				changed foraging arena; data not used for Figure 1
05-May-19	8	Entrain-I	20.5	8:30	GH010201	4976				changed foraging arena; data not used for Figure 1
05-May-19	8	Entrain-I	21	9:00	GH010201	5036				changed foraging arena; data not used for Figure 1
05-May-19	8	Entrain-I	21.5	9:30	GH010201	5096				changed foraging arena; data not used for Figure 1
05-May-19	8	Entrain-I	22	10:00	GH010201	5156				changed foraging arena; data not used for Figure 1
05-May-19	8	Entrain-I	22.5	10:30	GH010201	5216				changed foraging arena; data not used for Figure 1
05-May-19	8	Entrain-I	23	11:00	GH010201	5276				changed foraging arena; data not used for Figure 1
05-May-19	8	Entrain-I	23.5	11:30	GH010201	5336				changed foraging arena; data not used for Figure 1
05-May-19	8	Entrain-I	24	12:00	GH010201	5396				changed foraging arena; data not used for Figure 1
05-May-19	9	Entrain-I	0	12:00	GH010201	5396				allowed colony to recover for a day before mark-and-recapture; data not used for Figure 1
05-May-19	9	Entrain-I	1	13:00	GH010201	5516				allowed colony to recover for a day before mark-and-recapture; data not used for Figure 1
05-May-19	9	Entrain-I	2	14:00	GH010201	5636				allowed colony to recover for a day before mark-and-recapture; data not used for Figure 1
05-May-19	9	Entrain-I	3	15:00	GH010202	34	15	30	45	allowed colony to recover for a day before mark-and-recapture; data not used for Figure 1
05-May-19	9	Entrain-I	4	16:00	GH010202	154	11	41	52	allowed colony to recover for a day before mark-and-recapture; data not used for Figure 1
05-May-19	9	Entrain-I	5	17:00	GH010202	274	11	45	56	allowed colony to recover for a day before mark-and-recapture; data not used for Figure 1
05-May-19	9	Entrain-I	6	18:00	GH010202	394	11	44	55	allowed colony to recover for a day before mark-and-recapture; data not used for Figure 1
05-May-19	9	Entrain-I	7	19:00	GH010202	514	7	35	42	allowed colony to recover for a day before mark-and-recapture; data not used for Figure 1
05-May-19	9	Entrain-I	8	20:00	GH010202	634	6	38	44	allowed colony to recover for a day before mark-and-recapture; data not used for Figure 1
05-May-19	9	Entrain-I	9	21:00	GH010202	754	7	42	49	allowed colony to recover for a day before mark-and-recapture; data not used for Figure 1
05-May-19	9	Entrain-I	10	22:00	GH010202	874	8	37	45	allowed colony to recover for a day before mark-and-recapture; data not used for Figure 1
05-May-19	9	Entrain-I	11	23:00	GH010202	994	6	41	47	allowed colony to recover for a day before mark-and-recapture; data not used for Figure 1
06-May-19	9	Entrain-I	12	0:00	GH010202	1114	4	44	48	allowed colony to recover for a day before mark-and-recapture; data not used for Figure 1
06-May-19	9	Entrain-I	12.5	0:30	GH010202	1174	9	71	80	allowed colony to recover for a day before mark-and-recapture; data not used for Figure 1
06-May-19	9	Entrain-I	13	1:00	GH010202	1234	4	100	104	allowed colony to recover for a day before mark-and-recapture; data not used for Figure 1
06-May-19	9	Entrain-I	13.5	1:30	GH010202	1294	5	121	126	allowed colony to recover for a day before mark-and-recapture; data not used for Figure 1
06-May-19	9	Entrain-I	14	2:00	GH010202	1354	11	109	120	allowed colony to recover for a day before mark-and-recapture; data not used for Figure 1
06-May-19	9	Entrain-I	14.5	2:30	GH010202	1414	10	112	122	allowed colony to recover for a day before mark-and-recapture; data not used for Figure 1
06-May-19	9	Entrain-I	15	3:00	GH010202	1474	12	109	121	allowed colony to recover for a day before mark-and-recapture; data not used for Figure 1
06-May-19	9	Entrain-I	15.5	3:30	GH010202	1534	7	105	112	allowed colony to recover for a day before mark-and-recapture; data not used for Figure 1
06-May-19	9	Entrain-I	16	4:00	GH010202	1594	13	106	119	allowed colony to recover for a day before mark-and-recapture; data not used for Figure 1
06-May-19	9	Entrain-I	16.5	4:30	GH010202	1654	9	108	117	allowed colony to recover for a day before mark-and-recapture; data not used for Figure 1
06-May-19	9	Entrain-I	17	5:00	GH010202	1714	10	107	117	allowed colony to recover for a day before mark-and-recapture; data not used for Figure 1
06-May-19	9	Entrain-I	17.5	5:30	GH010202	1774	11	91	102	allowed colony to recover for a day before mark-and-recapture; data not used for Figure 1
06-May-19	9	Entrain-I	18	6:00	GH010202	1834	7	88	95	allowed colony to recover for a day before mark-and-recapture; data not used for Figure 1
06-May-19	9	Entrain-I	18.5	6:30	GH010202	1894	6	97	103	allowed colony to recover for a day before mark-and-recapture; data not used for Figure 1
06-May-19	9	Entrain-I	19	7:00	GH010202	1954	7	78	85	allowed colony to recover for a day before mark-and-recapture; data not used for Figure 1
06-May-19	9	Entrain-I	19.5	7:30	GH010202	2014	6	81	87	allowed colony to recover for a day before mark-and-recapture; data not used for Figure 1
06-May-19	9	Entrain-I	20	8:00	GH010202	2074	7	77	84	allowed colony to recover for a day before mark-and-recapture; data not used for Figure 1
06-May-19	9	Entrain-I	20.5	8:30	GH010202	2134	6	80	86	allowed colony to recover for a day before mark-and-recapture; data not used for Figure 1
06-May-19	9	Entrain-I	21	9:00	GH010202	2194	6	81	87	allowed colony to recover for a day before mark-and-recapture; data not used for Figure 1
06-May-19	9	Entrain-I	21.5	9:30	GH010202	2254	7	74	81	allowed colony to recover for a day before mark-and-recapture; data not used for Figure 1
06-May-19	9	Entrain-I	22	10:00	GH010202	2314	7	76	83	allowed colony to recover for a day before mark-and-recapture; data not used for Figure 1
06-May-19	9	Entrain-I	22.5	10:30	GH010202	2374	7	69	76	allowed colony to recover for a day before mark-and-recapture; data not used for Figure 1
06-May-19	9	Entrain-I	23	11:00	GH010202	2434	8	74	82	allowed colony to recover for a day before mark-and-recapture; data not used for Figure 1
06-May-19	9	Entrain-I	23.5	11:30	GH010202	2494				allowed colony to recover for a day before mark-and-recapture; data not used for Figure 1
06-May-19	9	Entrain-I	24	12:00	GH010202	2554				allowed colony to recover for a day before mark-and-recapture; data not used for Figure 1
06-May-19	10	Painting	0	12:00	GH010202					recording failed; data not available
06-May-19	10	Painting	1	13:00	GH010202					recording failed; data not available
06-May-19	10	Painting	2	14:00	GH010203					recording failed; data not available
06-May-19	10	Painting	3	15:00	GH010203					recording failed; data not available
06-May-19	10	Painting	4	16:00	GH010203					recording failed; data not available
06-May-19	10	Painting	5	17:00	GH010203					recording failed; data not available
06-May-19	10	Painting	6	18:00	GH010203					recording failed; data not available
06-May-19	10	Painting	7	19:00	GH010203					recording failed; data not available
06-May-19	10	Painting	8	20:00	GH010203					recording failed; data not available
06-May-19	10	Painting	9	21:00	GH010203					recording failed; data not available
06-May-19	10	Painting	10	22:00	GH010203					recording failed; data not available
06-May-19	10	Painting	11	23:00	GH010203					recording failed; data not available
07-May-19	10	Painting	12	0:00	GH010203					recording failed; data not available
07-May-19	10	Painting	12.5	0:30	GH010203					recording failed; data not available
07-May-19	10	Painting	13	1:00	GH010203					recording failed; data not available
07-May-19	10	Painting	13.5	1:30	GH010203					recording failed; data not available
07-May-19	10	Painting	14	2:00	GH010203					recording failed; data not available
07-May-19	10	Painting	14.5	2:30	GH010203					recording failed; data not available
07-May-19	10	Painting	15	3:00	GH010203					recording failed; data not available
07-May-19	10	Painting	15.5	3:30	GH010203					recording failed; data not available
07-May-19	10	Painting	16	4:00	GH010203					recording failed; data not available
07-May-19	10	Painting	16.5	4:30	GH010203					recording failed; data not available
07-May-19	10	Painting	17	5:00	GH010203					recording failed; data not available
07-May-19	10	Painting	17.5	5:30	GH010203					recording failed; data not available
07-May-19	10	Painting	18	6:00	GH010203					recording failed; data not available
07-May-19	10	Painting	18.5	6:30	GH010203					recording failed; data not available
07-May-19	10	Painting	19	7:00	GH010203					recording failed; data not available
07-May-19	10	Painting	19.5	7:30	GH010203					recording failed; data not available
07-May-19	10	Painting	20	8:00	GH010203					recording failed; data not available
07-May-19	10	Painting	20.5	8:30	GH010203					recording failed; data not available
07-May-19	10	Painting	21	9:00	GH010203					recording failed; data not available
07-May-19	10	Painting	21.5	9:30	GH010203					recording failed; data not available
07-May-19	10	Painting	22	10:00	GH010203					recording failed; data not available
07-May-19	10	Painting	22.5	10:30	GH010203					recording failed; data not available
07-May-19	10	Painting	23	11:00	GH010203					recording failed; data not available
07-May-19	10	Painting	23.5	11:30	GH010203					recording failed; data not available
07-May-19	10	Painting	24	12:00	GH010203					recording failed; data not available
07-May-19	11	Painting	0	12:00	GH010203					recording failed; data not available
07-May-19	11	Painting	1	13:00	GH010203					recording failed; data not available
07-May-19	11	Painting	2	14:00	GH010203					recording failed; data not available
07-May-19	11	Painting	3	15:00	GH010204	48	18	40	58
07-May-19	11	Painting	4	16:00	GH010204	168	7	35	42
07-May-19	11	Painting	5	17:00	GH010204	288	9	37	46
07-May-19	11	Painting	6	18:00	GH010204	408	12	41	53
07-May-19	11	Painting	7	19:00	GH010204	528	8	37	45
07-May-19	11	Painting	8	20:00	GH010204	648	8	33	41
07-May-19	11	Painting	9	21:00	GH010204	768	8	34	42
07-May-19	11	Painting	10	22:00	GH010204	888	7	41	48
07-May-19	11	Painting	11	23:00	GH010204	1008	10	39	49
08-May-19	11	Painting	12	0:00	GH010204	1128	3	48	51
08-May-19	11	Painting	12.5	0:30	GH010204	1188	12	89	101
08-May-19	11	Painting	13	1:00	GH010204	1248	21	81	102
08-May-19	11	Painting	13.5	1:30	GH010204	1308	22	78	100
08-May-19	11	Painting	14	2:00	GH010204	1368	17	82	99
08-May-19	11	Painting	14.5	2:30	GH010204	1428	0	1	1
08-May-19	11	Painting	15	3:00	GH010204	1488	0	1	1
08-May-19	11	Painting	15.5	3:30	GH010204	1548	0	1	1
08-May-19	11	Painting	16	4:00	GH010204	1608	9	50	59
08-May-19	11	Painting	16.5	4:30	GH010204	1668	18	74	92
08-May-19	11	Painting	17	5:00	GH010204	1728	12	79	91
08-May-19	11	Painting	17.5	5:30	GH010204	1788	13	88	101
08-May-19	11	Painting	18	6:00	GH010204	1848	17	77	94
08-May-19	11	Painting	18.5	6:30	GH010204	1908	15	83	98
08-May-19	11	Painting	19	7:00	GH010204	1968	22	79	101
08-May-19	11	Painting	19.5	7:30	GH010204	2028	16	69	85
08-May-19	11	Painting	20	8:00	GH010204	2088	12	75	87
08-May-19	11	Painting	20.5	8:30	GH010204	2148	16	64	80
08-May-19	11	Painting	21	9:00	GH010204	2208	13	54	67
08-May-19	11	Painting	21.5	9:30	GH010204	2268	11	48	59
08-May-19	11	Painting	22	10:00	GH010204	2328	9	36	45
08-May-19	11	Painting	22.5	10:30	GH010204	2388	9	42	51
08-May-19	11	Painting	23	11:00	GH010204	2448	10	40	50
08-May-19	11	Painting	23.5	11:30	GH010204	2508	7	51	58
08-May-19	11	Painting	24	12:00	GH010204	2568	10	41	51
08-May-19	12	Painting	0	12:00	GH010204	2568	7	19	26
08-May-19	12	Painting	1	13:00	GH010204	2688	9	26	35
08-May-19	12	Painting	2	14:00	GH010204	2808	6	28	34
08-May-19	12	Painting	3	15:00	GH010204	2928	8	30	38
08-May-19	12	Painting	4	16:00	GH010204	3048	10	37	47
08-May-19	12	Painting	5	17:00	GH010204	3168	6	38	44
08-May-19	12	Painting	6	18:00	GH010204	3288	3	41	44
08-May-19	12	Painting	7	19:00	GH010204	3408	4	36	40
08-May-19	12	Painting	8	20:00	GH010204	3528	5	43	48
08-May-19	12	Painting	9	21:00	GH010204	3648	1	44	45
08-May-19	12	Painting	10	22:00	GH010204	3768	5	50	55
08-May-19	12	Painting	11	23:00	GH010204	3888	4	46	50
09-May-19	12	Painting	12	0:00	GH010204	4008	0	63	63
09-May-19	12	Painting	12.5	0:30	GH010204	4068	11	99	110
09-May-19	12	Painting	13	1:00	GH010204	4128	14	81	95
09-May-19	12	Painting	13.5	1:30	GH010204	4188
09-May-19	12	Painting	14	2:00	GH010204	4248	6	23	29
09-May-19	12	Painting	14.5	2:30	GH010204	4308	0	16	16
09-May-19	12	Painting	15	3:00	GH010204	4368	6	113	119
09-May-19	12	Painting	15.5	3:30	GH010204	4428	8	89	97
09-May-19	12	Painting	16	4:00	GH010204	4488	6	86	92
09-May-19	12	Painting	16.5	4:30	GH010204	4548	6	79	85
09-May-19	12	Painting	17	5:00	GH010204	4608	9	99	108
09-May-19	12	Painting	17.5	5:30	GH010204	4668	10	103	113
09-May-19	12	Painting	18	6:00	GH010204	4728	9	87	96
09-May-19	12	Painting	18.5	6:30	GH010204	4788	9	69	78
09-May-19	12	Painting	19	7:00	GH010204	4848	5	86	91
09-May-19	12	Painting	19.5	7:30	GH010204	4908	7	76	83
09-May-19	12	Painting	20	8:00	GH010204	4968	5	85	90
09-May-19	12	Painting	20.5	8:30	GH010204	5028	2	86	88
09-May-19	12	Painting	21	9:00	GH010204	5088	6	122	128
09-May-19	12	Painting	21.5	9:30	GH010204	5148	2	110	112
09-May-19	12	Painting	22	10:00	GH010204	5208	1	107	108
09-May-19	12	Painting	22.5	10:30	GH010204	5268	4	97	101
09-May-19	12	Painting	23	11:00	GH010204	5328	1	90	91
09-May-19	12	Painting	23.5	11:30	GH010204	5388	1	89	90
09-May-19	12	Painting	24	12:00	GH010204	5448	3	75	78
09-May-19	13	Entrain-II	0	12:00	GH010204	5448	3	75	78
09-May-19	13	Entrain-II	1	13:00	GH010204	5568	1	38	39
09-May-19	13	Entrain-II	2	14:00	GH010204	5688	3	34	37
09-May-19	13	Entrain-II	3	15:00	GH010205	66	14	23	37
09-May-19	13	Entrain-II	4	16:00	GH010205	186	10	28	38
09-May-19	13	Entrain-II	5	17:00	GH010205	306	9	26	35
09-May-19	13	Entrain-II	6	18:00	GH010205	426	8	23	31
09-May-19	13	Entrain-II	7	19:00	GH010205	546	7	27	34
09-May-19	13	Entrain-II	8	20:00	GH010205	666	11	33	44
09-May-19	13	Entrain-II	9	21:00	GH010205	786	7	30	37
09-May-19	13	Entrain-II	10	22:00	GH010205	906	7	28	35
09-May-19	13	Entrain-II	11	23:00	GH010205	1026	10	31	41
10-May-19	13	Entrain-II	12	0:00	GH010205	1146	11	26	37
10-May-19	13	Entrain-II	12.5	0:30	GH010205	1206	27	69	96
10-May-19	13	Entrain-II	13	1:00	GH010205	1266	33	63	96
10-May-19	13	Entrain-II	13.5	1:30	GH010205	1326	29	66	95
10-May-19	13	Entrain-II	14	2:00	GH010205	1386	26	78	104
10-May-19	13	Entrain-II	14.5	2:30	GH010205	1446	25	58	83
10-May-19	13	Entrain-II	15	3:00	GH010205	1506	32	64	96
10-May-19	13	Entrain-II	15.5	3:30	GH010205	1566	22	59	81
10-May-19	13	Entrain-II	16	4:00	GH010205	1626	20	61	81
10-May-19	13	Entrain-II	16.5	4:30	GH010205	1686	18	74	92
10-May-19	13	Entrain-II	17	5:00	GH010205	1746	24	61	85
10-May-19	13	Entrain-II	17.5	5:30	GH010205	1806	16	78	94
10-May-19	13	Entrain-II	18	6:00	GH010205	1866	24	63	87
10-May-19	13	Entrain-II	18.5	6:30	GH010205	1926	18	50	68
10-May-19	13	Entrain-II	19	7:00	GH010205	1986	18	53	71
10-May-19	13	Entrain-II	19.5	7:30	GH010205	2046	18	55	73
10-May-19	13	Entrain-II	20	8:00	GH010205	2106	15	48	63
10-May-19	13	Entrain-II	20.5	8:30	GH010205	2166	6	61	67
10-May-19	13	Entrain-II	21	9:00	GH010205	2226	11	59	70
10-May-19	13	Entrain-II	21.5	9:30	GH010205	2286	14	71	85
10-May-19	13	Entrain-II	22	10:00	GH010205	2346	6	62	68
10-May-19	13	Entrain-II	22.5	10:30	GH010205	2406	8	58	66
10-May-19	13	Entrain-II	23	11:00	GH010205	2466	5	57	62
10-May-19	13	Entrain-II	23.5	11:30	GH010205	2526	6	53	59
10-May-19	13	Entrain-II	24	12:00	GH010205	2586	2	37	39
10-May-19	14	Entrain-II	0	12:00	GH010205	2586	2	37	39
10-May-19	14	Entrain-II	1	13:00	GH010205	2706	3	35	38
10-May-19	14	Entrain-II	2	14:00	GH010205	2826	14	18	32
10-May-19	14	Entrain-II	3	15:00	GH010205	2946	8	24	32
10-May-19	14	Entrain-II	4	16:00	GH010205	3066	9	22	31
10-May-19	14	Entrain-II	5	17:00	GH010205	3186	8	22	30
10-May-19	14	Entrain-II	6	18:00	GH010205	3306	8	25	33
10-May-19	14	Entrain-II	7	19:00	GH010205	3426	7	25	32
10-May-19	14	Entrain-II	8	20:00	GH010205	3546	6	23	29
10-May-19	14	Entrain-II	9	21:00	GH010205	3666	7	26	33
10-May-19	14	Entrain-II	10	22:00	GH010205	3786	5	33	38
10-May-19	14	Entrain-II	11	23:00	GH010205	3906	9	31	40
11-May-19	14	Entrain-II	12	0:00	GH010205	4027	13	32	45
11-May-19	14	Entrain-II	12.5	0:30	GH010205	4087	21	43	64
11-May-19	14	Entrain-II	13	1:00	GH010205	4147	17	61	78
11-May-19	14	Entrain-II	13.5	1:30	GH010205	4207	27	39	66
11-May-19	14	Entrain-II	14	2:00	GH010205	4267	27	37	64
11-May-19	14	Entrain-II	14.5	2:30	GH010205	4327	27	31	58
11-May-19	14	Entrain-II	15	3:00	GH010205	4387	19	36	55
11-May-19	14	Entrain-II	15.5	3:30	GH010205	4447	17	31	48
11-May-19	14	Entrain-II	16	4:00	GH010205	4507	14	32	46
11-May-19	14	Entrain-II	16.5	4:30	GH010205	4567	19	32	51
11-May-19	14	Entrain-II	17	5:00	GH010205	4627	17	35	52
11-May-19	14	Entrain-II	17.5	5:30	GH010205	4687	19	29	48
11-May-19	14	Entrain-II	18	6:00	GH010205	4747	21	25	46
11-May-19	14	Entrain-II	18.5	6:30	GH010205	4807	20	35	55
11-May-19	14	Entrain-II	19	7:00	GH010205	4867	21	28	49
11-May-19	14	Entrain-II	19.5	7:30	GH010205	4927	24	32	56
11-May-19	14	Entrain-II	20	8:00	GH010205	4987	19	24	43
11-May-19	14	Entrain-II	20.5	8:30	GH010205	5047	20	23	43
11-May-19	14	Entrain-II	21	9:00	GH010205	5107	17	37	54
11-May-19	14	Entrain-II	21.5	9:30	GH010205	5167	9	28	37
11-May-19	14	Entrain-II	22	10:00	GH010205	5227	13	25	38
11-May-19	14	Entrain-II	22.5	10:30	GH010205	5287	16	25	41
11-May-19	14	Entrain-II	23	11:00	GH010205	5347	13	31	44
11-May-19	14	Entrain-II	23.5	11:30	GH010205	5407	19	29	48
11-May-19	14	Entrain-II	24	12:00	GH010205	5467	15	22	37
11-May-19	15	Entrain-II	0	12:00	GH010205	5467	15	22	37
11-May-19	15	Entrain-II	1	13:00	GH010205	5587	11	21	32
11-May-19	15	Entrain-II	2	14:00	GH010205	5707	12	21	33
11-May-19	15	Entrain-II	3	15:00	GH010205	5827	8	24	32
11-May-19	15	Entrain-II	4	16:00	GH010205	5947	9	25	34
11-May-19	15	Entrain-II	5	17:00	GH010205	6067	7	26	33
11-May-19	15	Entrain-II	6	18:00	GH010205	6187	10	26	36
11-May-19	15	Entrain-II	7	19:00	GH010205	6307	16	24	40
11-May-19	15	Entrain-II	8	20:00	GH010206	66	14	24	38
11-May-19	15	Entrain-II	9	21:00	GH010206	186	14	29	43
11-May-19	15	Entrain-II	10	22:00	GH010206	306	6	32	38
11-May-19	15	Entrain-II	11	23:00	GH010206	426	11	23	34
12-May-19	15	Entrain-II	12	0:00	GH010206	546	7	25	32
12-May-19	15	Entrain-II	12.5	0:30	GH010206	606	15	48	63
12-May-19	15	Entrain-II	13	1:00	GH010206	666	19	49	68
12-May-19	15	Entrain-II	13.5	1:30	GH010206	726	16	34	50
12-May-19	15	Entrain-II	14	2:00	GH010206	786	19	45	64
12-May-19	15	Entrain-II	14.5	2:30	GH010206	846	22	43	65
12-May-19	15	Entrain-II	15	3:00	GH010206	906	18	36	54
12-May-19	15	Entrain-II	15.5	3:30	GH010206	966	22	36	58
12-May-19	15	Entrain-II	16	4:00	GH010206	1026	17	36	53
12-May-19	15	Entrain-II	16.5	4:30	GH010206	1086	20	31	51
12-May-19	15	Entrain-II	17	5:00	GH010206	1146	20	29	49
12-May-19	15	Entrain-II	17.5	5:30	GH010206	1206	19	36	55
12-May-19	15	Entrain-II	18	6:00	GH010206	1266	20	33	53
12-May-19	15	Entrain-II	18.5	6:30	GH010206	1326	18	34	52
12-May-19	15	Entrain-II	19	7:00	GH010206	1386	19	26	45
12-May-19	15	Entrain-II	19.5	7:30	GH010206	1446	24	20	44
12-May-19	15	Entrain-II	20	8:00	GH010206	1506	12	38	50
12-May-19	15	Entrain-II	20.5	8:30	GH010206	1566	12	38	50
12-May-19	15	Entrain-II	21	9:00	GH010206	1626	13	30	43
12-May-19	15	Entrain-II	21.5	9:30	GH010206	1686	10	31	41
12-May-19	15	Entrain-II	22	10:00	GH010206	1746	11	26	37
12-May-19	15	Entrain-II	22.5	10:30	GH010206	1806	9	29	38
12-May-19	15	Entrain-II	23	11:00	GH010206	1866	14	32	46
12-May-19	15	Entrain-II	23.5	11:30	GH010206	1926	13	26	39
12-May-19	15	Entrain-II	24	12:00	GH010206	1986	9	29	38
12-May-19	16	Entrain-II	0	12:00	GH010206	1986	9	29	38
12-May-19	16	Entrain-II	1	13:00	GH010207	70	10	18	28
12-May-19	16	Entrain-II	2	14:00	GH010207	190	12	18	30
12-May-19	16	Entrain-II	3	15:00	GH010207	310	10	15	25
12-May-19	16	Entrain-II	4	16:00	GH010207	430	9	15	24
12-May-19	16	Entrain-II	5	17:00	GH010207	550	8	16	24
12-May-19	16	Entrain-II	6	18:00	GH010207	670	1	21	22
12-May-19	16	Entrain-II	7	19:00	GH010207	790	8	19	27
12-May-19	16	Entrain-II	8	20:00	GH010207	910	7	15	22
12-May-19	16	Entrain-II	9	21:00	GH010207	1030	6	20	26
12-May-19	16	Entrain-II	10	22:00	GH010207	1150	9	20	29
12-May-19	16	Entrain-II	11	23:00	GH010207	1270	4	23	27
13-May-19	16	Entrain-II	12	0:00	GH010207	1390	8	19	27
13-May-19	16	Entrain-II	12.5	0:30	GH010207	1450	11	41	52
13-May-19	16	Entrain-II	13	1:00	GH010207	1510	19	35	54
13-May-19	16	Entrain-II	13.5	1:30	GH010207	1570	18	34	52
13-May-19	16	Entrain-II	14	2:00	GH010207	1630	24	37	61
13-May-19	16	Entrain-II	14.5	2:30	GH010207	1690	16	32	48
13-May-19	16	Entrain-II	15	3:00	GH010207	1750	17	36	53
13-May-19	16	Entrain-II	15.5	3:30	GH010207	1810	18	41	59
13-May-19	16	Entrain-II	16	4:00	GH010207	1870	16	32	48
13-May-19	16	Entrain-II	16.5	4:30	GH010207	1930	14	37	51
13-May-19	16	Entrain-II	17	5:00	GH010207	1990	14	39	53
13-May-19	16	Entrain-II	17.5	5:30	GH010207	2050	14	42	56
13-May-19	16	Entrain-II	18	6:00	GH010207	2110	15	36	51
13-May-19	16	Entrain-II	18.5	6:30	GH010207	2170	12	30	42
13-May-19	16	Entrain-II	19	7:00	GH010207	2230	13	38	51
13-May-19	16	Entrain-II	19.5	7:30	GH010207	2290	13	36	49
13-May-19	16	Entrain-II	20	8:00	GH010207	2350	16	26	42
13-May-19	16	Entrain-II	20.5	8:30	GH010207	2410	13	28	41
13-May-19	16	Entrain-II	21	9:00	GH010207	2470	11	32	43
13-May-19	16	Entrain-II	21.5	9:30	GH010207	2530	10	27	37
13-May-19	16	Entrain-II	22	10:00	GH010207	2590	6	34	40
13-May-19	16	Entrain-II	22.5	10:30	GH010207	2650	6	30	36
13-May-19	16	Entrain-II	23	11:00	GH010207	2710	7	29	36
13-May-19	16	Entrain-II	23.5	11:30	GH010207	2770	5	32	37
13-May-19	16	Entrain-II	24	12:00	GH010207	2830	6	23	29
13-May-19	17	Sampling	0	12:00	GH010207	2830	6	23	29
13-May-19	17	Sampling	1	13:00	GH010208	95	5	17	22
13-May-19	17	Sampling	2	14:00	GH010208	215	5	14	19
13-May-19	17	Sampling	3	15:00	GH010208	335	6	17	23
13-May-19	17	Sampling	4	16:00	GH010208	455	3	15	18
13-May-19	17	Sampling	5	17:00	GH010208	575	4	16	20
13-May-19	17	Sampling	6	18:00	GH010208	695	2	15	17
13-May-19	17	Sampling	7	19:00	GH010208	815	0	20	20
13-May-19	17	Sampling	8	20:00	GH010208	935	2	19	21
13-May-19	17	Sampling	9	21:00	GH010208	1055	2	20	22
13-May-19	17	Sampling	10	22:00	GH010208	1175	3	18	21
13-May-19	17	Sampling	11	23:00	GH010208	1295	4	16	20
14-May-19	17	Sampling	12	0:00	GH010208	1415	1	24	25
14-May-19	17	Sampling	12.5	0:30	GH010208	1475	15	26	41
14-May-19	17	Sampling	13	1:00	GH010208	1535	13	24	37
14-May-19	17	Sampling	13.5	1:30	GH010208	1595	11	31	42
14-May-19	17	Sampling	14	2:00	GH010208	1655	11	26	37
14-May-19	17	Sampling	14.5	2:30	GH010208	1715	13	23	36
14-May-19	17	Sampling	15	3:00	GH010208	1775	13	14	27
14-May-19	17	Sampling	15.5	3:30	GH010208	1835	14	21	35
14-May-19	17	Sampling	16	4:00	GH010208	1895	13	28	41
14-May-19	17	Sampling	16.5	4:30	GH010208	1955	9	26	35
14-May-19	17	Sampling	17	5:00	GH010208	2015	13	21	34
14-May-19	17	Sampling	17.5	5:30	GH010208	2075	11	22	33
14-May-19	17	Sampling	18	6:00	GH010208	2135	16	25	41
14-May-19	17	Sampling	18.5	6:30	GH010208	2195	9	30	39
14-May-19	17	Sampling	19	7:00	GH010208	2255	12	32	44
14-May-19	17	Sampling	19.5	7:30	GH010208	2315	14	22	36
14-May-19	17	Sampling	20	8:00	GH010208	2375	12	24	36
14-May-19	17	Sampling	20.5	8:30	GH010208	2435	12	27	39
14-May-19	17	Sampling	21	9:00	GH010208	2495	8	27	35
14-May-19	17	Sampling	21.5	9:30	GH010208	2555	9	22	31
14-May-19	17	Sampling	22	10:00	GH010208	2615	9	21	30
14-May-19	17	Sampling	22.5	10:30	GH010208	2675	9	30	39
14-May-19	17	Sampling	23	11:00	GH010208	2735	8	24	32
14-May-19	17	Sampling	23.5	11:30	GH010208	2795	5	31	36
14-May-19	17	Sampling	24	12:00	GH010208	2855	3	25	28
14-May-19	18	Entrain-III	0	12:00	GH010208	2855	3	25	28
14-May-19	18	Entrain-III	1	13:00	GH010209	81	3	9	12
14-May-19	18	Entrain-III	2	14:00	GH010209	201	4	11	15
14-May-19	18	Entrain-III	3	15:00	GH010209	321	2	16	18
14-May-19	18	Entrain-III	4	16:00	GH010209	441	1	11	12
14-May-19	18	Entrain-III	5	17:00	GH010209	561	3	10	13
14-May-19	18	Entrain-III	6	18:00	GH010209	681	0	9	9
14-May-19	18	Entrain-III	7	19:00	GH010209	801	1	12	13
14-May-19	18	Entrain-III	8	20:00	GH010209	921	0	15	15
14-May-19	18	Entrain-III	9	21:00	GH010209	1041	0	12	12
14-May-19	18	Entrain-III	10	22:00	GH010209	1161	1	12	13
14-May-19	18	Entrain-III	11	23:00	GH010209	1281	0	13	13
15-May-19	18	Entrain-III	12	0:00	GH010209	1401	0	11	11
15-May-19	18	Entrain-III	12.5	0:30	GH010209	1461	5	41	46
15-May-19	18	Entrain-III	13	1:00	GH010209	1521	11	41	52
15-May-19	18	Entrain-III	13.5	1:30	GH010209	1581	8	36	44
15-May-19	18	Entrain-III	14	2:00	GH010209	1641	8	35	43
15-May-19	18	Entrain-III	14.5	2:30	GH010209	1701	8	41	49
15-May-19	18	Entrain-III	15	3:00	GH010209	1761	8	45	53
15-May-19	18	Entrain-III	15.5	3:30	GH010209	1821	9	42	51
15-May-19	18	Entrain-III	16	4:00	GH010209	1881	9	33	42
15-May-19	18	Entrain-III	16.5	4:30	GH010209	1941	9	31	40
15-May-19	18	Entrain-III	17	5:00	GH010209	2001	8	30	38
15-May-19	18	Entrain-III	17.5	5:30	GH010209	2061	7	35	42
15-May-19	18	Entrain-III	18	6:00	GH010209	2121	6	33	39
15-May-19	18	Entrain-III	18.5	6:30	GH010209	2181	6	36	42
15-May-19	18	Entrain-III	19	7:00	GH010209	2241	10	46	56
15-May-19	18	Entrain-III	19.5	7:30	GH010209	2301	7	32	39
15-May-19	18	Entrain-III	20	8:00	GH010209	2361	9	32	41
15-May-19	18	Entrain-III	20.5	8:30	GH010209	2421	7	31	38
15-May-19	18	Entrain-III	21	9:00	GH010209	2481	4	35	39
15-May-19	18	Entrain-III	21.5	9:30	GH010209	2541	7	30	37
15-May-19	18	Entrain-III	22	10:00	GH010209	2601	6	25	31
15-May-19	18	Entrain-III	22.5	10:30	GH010209	2661	6	25	31
15-May-19	18	Entrain-III	23	11:00	GH010209	2721	4	24	28
15-May-19	18	Entrain-III	23.5	11:30	GH010209	2781	3	29	32
15-May-19	18	Entrain-III	24	12:00	GH010209	2841	3	16	19
15-May-19	19	Entrain-III	0	12:00	GH010209	2841	3	16	19
15-May-19	19	Entrain-III	1	13:00	GH010209	2961	2	13	15
15-May-19	19	Entrain-III	2	14:00	GH010209	3081	3	14	17
15-May-19	19	Entrain-III	3	15:00	GH010209	3201	1	12	13
15-May-19	19	Entrain-III	4	16:00	GH010209	3321	2	12	14
15-May-19	19	Entrain-III	5	17:00	GH010209	3441	2	14	16
15-May-19	19	Entrain-III	6	18:00	GH010209	3561	3	15	18
15-May-19	19	Entrain-III	7	19:00	GH010209	3681	0	18	18
15-May-19	19	Entrain-III	8	20:00	GH010209	3801	0	17	17
15-May-19	19	Entrain-III	9	21:00	GH010209	3921	0	19	19
15-May-19	19	Entrain-III	10	22:00	GH010209	4041	0	18	18
15-May-19	19	Entrain-III	11	23:00	GH010209	4161	1	22	23
16-May-19	19	Entrain-III	12	0:00	GH010209	4281	1	17	18
16-May-19	19	Entrain-III	12.5	0:30	GH010209	4341	5	33	38
16-May-19	19	Entrain-III	13	1:00	GH010209	4401	6	35	41
16-May-19	19	Entrain-III	13.5	1:30	GH010209	4461	8	31	39
16-May-19	19	Entrain-III	14	2:00	GH010209	4521	10	39	49
16-May-19	19	Entrain-III	14.5	2:30	GH010209	4581	11	29	40
16-May-19	19	Entrain-III	15	3:00	GH010209	4641	10	25	35
16-May-19	19	Entrain-III	15.5	3:30	GH010209	4701	7	25	32
16-May-19	19	Entrain-III	16	4:00	GH010209	4761	12	26	38
16-May-19	19	Entrain-III	16.5	4:30	GH010209	4821	7	25	32
16-May-19	19	Entrain-III	17	5:00	GH010209	4881	10	26	36
16-May-19	19	Entrain-III	17.5	5:30	GH010209	4941	7	24	31
16-May-19	19	Entrain-III	18	6:00	GH010209	5001	8	26	34
16-May-19	19	Entrain-III	18.5	6:30	GH010209	5061	7	24	31
16-May-19	19	Entrain-III	19	7:00	GH010209	5121	8	26	34
16-May-19	19	Entrain-III	19.5	7:30	GH010209	5181	7	21	28
16-May-19	19	Entrain-III	20	8:00	GH010209	5241	9	22	31
16-May-19	19	Entrain-III	20.5	8:30	GH010209	5301	7	24	31
16-May-19	19	Entrain-III	21	9:00	GH010209	5361	7	23	30
16-May-19	19	Entrain-III	21.5	9:30	GH010209	5421	4	24	28
16-May-19	19	Entrain-III	22	10:00	GH010209	5481	5	19	24
16-May-19	19	Entrain-III	22.5	10:30	GH010209	5541	6	22	28
16-May-19	19	Entrain-III	23	11:00	GH010209	5601	5	16	21
16-May-19	19	Entrain-III	23.5	11:30	GH010209	5661	4	28	32
16-May-19	19	Entrain-III	24	12:00	GH010209	5721	4	23	27
