# Supplementary material for: Time-course RNASeq of Camponotus floridanus forager and nurse ant brains indicate links between plasticity in the biological clock and behavioral division of labor
Source: BMC Genomics. 2022 Jan 15;23:57. doi: 10.1186/s12864-021-08282-x (PMC8760764; doi:10.1186/s12864-021-08282-x)
Supplement: Supplementary file 12 — Additional file 12. [file 12864_2021_8282_MOESM12_ESM.csv]

gene_name	condnur.time_cos	condnur.time_sin	AveExpr	F	P.Value	adj.P.Val
LOC105250802	0.149955785044399	-0.148346863832178	6.42972372320645	8.85724203200463	0.0016166911772473	0.930669477159284
LOC105251918	-0.152339108636024	0.340044175499878	3.9817277543462	8.13719786612097	0.00240828357130033	0.930669477159284
LOC105257404	-0.134959220878318	0.448281117727471	4.83753748599129	6.2720000480843	0.00729658584750794	0.930669477159284
LOC105250434	-0.170773622468095	0.399634960476757	5.73934613960999	4.73863822166147	0.0199872752063513	0.930669477159284
LOC105258948	-0.0119712841170964	-0.186082017304217	5.98113369198586	4.71809975456479	0.02027258939359	0.930669477159284
LOC105254086	0.0445072210484591	0.275549848715591	1.04788457050099	4.40492223646315	0.0252239774344296	0.930669477159284
LOC105258097	-0.0991994584184001	0.353197972930278	4.43369515383917	4.31554577461399	0.0268697201006642	0.930669477159284
LOC105254506	-0.0973659685297567	0.177568968083417	5.43356077891492	4.11301392963654	0.0310514500116033	0.930669477159284
LOC105256826	0.18761293562996	0.213624836522076	1.76850650965967	4.09207326957293	0.0315229234787701	0.930669477159284
LOC105256949	-0.0395619726382353	-0.229303048882805	5.31683969954575	4.01440689793273	0.0333412395979978	0.930669477159284
LOC105249579	-0.0562080463950671	-0.208534326112564	4.55053767004269	3.93418812199496	0.0353406327067317	0.930669477159284
LOC105255220	-0.174317089115193	-0.213036018015887	3.274213591015	3.81709182714828	0.0384987964086178	0.930669477159284
LOC105257557	-0.201874252169134	-0.00460750981755182	4.10974781477751	3.76799149615442	0.0399139467918346	0.930669477159284
LOC105255902	0.26184418618656	-0.0747648818480495	4.38793868066755	3.76226559866737	0.0400826505405459	0.930669477159284
LOC105256724	0.195193971238982	0.111259463300663	4.79767187806183	3.72318244127032	0.0412552351461725	0.930669477159284
LOC105256926	0.138704380134576	-0.166196454688323	5.20927055094575	3.63156659558501	0.0441538731890457	0.930669477159284
LOC105251671	0.0989167788287548	0.0742522309596193	6.32243614798287	3.61689426529917	0.0446384721079807	0.930669477159284
LOC105255973	-0.134829144982144	-0.164290788386814	6.06873971062818	3.57115523458984	0.0461869048578836	0.930669477159284
LOC105259530	-0.0250329986373507	-0.221500389897421	5.87775638262413	3.52837807421468	0.0476884195775685	0.930669477159284
LOC105256922	0.161608096525779	0.0862717276189962	5.92563524035604	3.49730621096391	0.0488125660908401	0.930669477159284
LOC105251623	0.061709087602837	-0.228323850608838	5.03894229365474	3.23404852629305	0.0595899942816035	0.930669477159284
LOC105255255	0.23173744571469	0.0854789033584538	2.42293504223318	3.20327234363205	0.0610112909255816	0.930669477159284
LOC105253882	-0.0749995413768049	-0.260427128507458	5.40140328057944	3.19486398528144	0.0614060297879563	0.930669477159284
LOC105256078	0.165788512664356	-0.0187502655459682	4.74210571838327	3.0343815522884	0.0695022398708439	0.930669477159284
LOC105250147	-0.0835233862674468	-0.146276792091448	6.37579499349365	2.9831449944441	0.0723278400260456	0.930669477159284
LOC105258517	-0.072365589889442	0.214412348386919	3.96795111467038	2.97364712314986	0.0728653234229223	0.930669477159284
LOC105255786	-0.0120927218691328	-0.203166649360615	5.03273818851244	2.90349212421742	0.0769735280089887	0.930669477159284
LOC105256227	0.0486122200976814	-0.0980543058629748	5.90930866538947	2.85562738094127	0.0799217403132238	0.930669477159284
LOC105257668	0.0867992657195702	-0.0762010035542853	5.55554133983229	2.80885825055479	0.0829222942151563	0.930669477159284
LOC105249420	0.0857134066201806	-0.0521458182677651	5.56675591983206	2.74943494045518	0.0869139784011948	0.930669477159284
LOC105259003	0.0462548625586962	-0.157001560853234	3.81444861614443	2.72050447899622	0.0889331057556809	0.930669477159284
LOC105250664	0.0618889405189842	-0.179834004244984	4.98953140169387	2.71422997054076	0.0893777630443269	0.930669477159284
LOC105247990	-0.0916509477103198	-0.0731929529003184	5.51603501741443	2.63108131223515	0.0955059684885292	0.930669477159284
LOC105257688	0.13618301800334	-0.152649789357927	6.39506830384696	2.53155134665704	0.103453675247133	0.930669477159284
LOC105255492	0.04971587993593	-0.0979923414380434	5.6553353748756	2.4841319500715	0.107492620661414	0.930669477159284
LOC105248759	0.0208501702656345	-0.159857608444726	5.67117335533257	2.45799249256938	0.109792633562853	0.930669477159284
LOC105258077	0.0262249052736077	-0.154771429517083	7.09150055332998	2.45303037437243	0.110235307199973	0.930669477159284
LOC105256797	0.109609544397555	-0.0662519552191606	3.82042126997663	2.44246974487215	0.111183947370767	0.930669477159284
LOC105257441	-0.0935028198031295	-0.151296844978281	5.2468538548491	2.42489363883828	0.112782653401812	0.930669477159284
LOC105257592	0.0226774379834423	-0.187858561575316	5.5780465883733	2.41818096732785	0.113399859759646	0.930669477159284
LOC105252623	0.0306978092956599	-0.118570756201982	6.50189754757989	2.40006030698651	0.115084535659217	0.930669477159284
LOC105258999	0.23193381210688	-0.0657320492068395	6.04458352388021	2.36329650792557	0.118587293897713	0.930669477159284
LOC112637038	0.0344099821656076	-0.121037212336837	5.17274028103974	2.32071700620216	0.122790754053901	0.930669477159284
LOC105250307	-0.0589394707953229	-0.103977818146894	5.94487882550458	2.29837510209255	0.125061400578424	0.930669477159284
LOC105250700	0.0333653289039566	-0.105705576412195	4.41339740600667	2.28620023411069	0.126318076628514	0.930669477159284
LOC105252157	0.000294413452215865	-0.148285185230395	4.7558796485192	2.27488105062338	0.127498841607826	0.930669477159284
LOC105255622	0.0750540875678793	-0.102158087736255	4.23062864869279	2.22376415406625	0.132983759175529	0.930669477159284
LOC105253153	-0.00454627831447601	-0.114752533789823	5.92397663815394	2.21597533422835	0.133841963069364	0.930669477159284
LOC105255426	-0.0369952173028365	0.226616478982794	3.91251318638726	2.19303818593157	0.136404694438348	0.930669477159284
LOC105255858	0.0647596741581557	-0.100348482931762	6.27373701707807	2.17109461764011	0.13890677863206	0.930669477159284
LOC105250979	-0.107391380663983	-0.0213702592432415	4.29087307172688	2.169976018433	0.139035664613094	0.930669477159284
LOC105249653	0.00277476659933863	-0.0910483127037258	6.00594480651172	2.14173263613133	0.142333677973504	0.930669477159284
LOC105252805	-0.0251475273271566	-0.1102018536809	5.02630779351534	2.12370963764711	0.144482966195071	0.930669477159284
LOC105259424	-0.0544663036753312	-0.205575997924715	6.18739066625805	2.11707848061402	0.145282670452909	0.930669477159284
LOC105254790	0.137400684749456	0.074659825724431	4.32068737689976	2.11271863937608	0.145811098820002	0.930669477159284
LOC105256893	-0.0905155732757096	-0.0714233091364691	6.0120223681124	2.08579920100238	0.149120810667922	0.930669477159284
LOC105253128	-0.0846910776140784	0.0214137955601944	4.89953535328251	1.99774639195041	0.160534568678538	0.930669477159284
LOC105258937	0.107206403611201	-0.0703221109265451	5.71757106312184	1.98903710722306	0.161714477919647	0.930669477159284
LOC105258550	0.0576373875993777	-0.115753109155668	5.64485486706354	1.98031799426666	0.162905237169307	0.930669477159284
LOC105255683	-0.259101380087053	-0.0642244737186983	7.0735240632588	1.94526000223111	0.167790903536232	0.930669477159284
LOC105249217	0.242762212472805	0.0052484208805965	4.4884273346454	1.94005962832594	0.168529191828476	0.930669477159284
LOC105249303	-0.0352198733672239	-0.128082735580525	5.03211989536522	1.90757338022282	0.173222499997548	0.930669477159284
LOC105252121	-0.0530491984745198	0.11946292999701	4.58839569081116	1.89237381967777	0.175467377156761	0.930669477159284
LOC105258898	0.0650105002909367	-0.0914257416423229	5.08306044009673	1.853337954502	0.181380047302991	0.930669477159284
LOC105252942	-0.100475350963118	-0.00692603052449246	4.01499225403196	1.84834124221128	0.18215250600206	0.930669477159284
LOC105254481	0.136098533826532	-0.0918267970240394	6.72689304416982	1.84093725079105	0.183303745534539	0.930669477159284
LOC105251428	-0.0311175726730972	-0.0813303076375436	6.04645694341874	1.83061566207203	0.184921955414739	0.930669477159284
LOC105258858	-0.0883346439196772	-0.113891889908858	4.11058245743933	1.82857560172923	0.185243642080787	0.930669477159284
LOC105251189	0.112193704836911	0.0141577206073808	7.48717119230022	1.81923585946961	0.186724222905762	0.930669477159284
LOC105256605	0.0733415012131743	0.070156908618646	5.61955746889951	1.80552221142607	0.188921709650314	0.930669477159284
LOC105256937	-0.0497918040534141	-0.147684572943589	4.91623462410484	1.74752921686714	0.198532759109722	0.930669477159284
LOC105257077	0.161182788135903	0.0382458968861697	6.2769871458227	1.7440624592407	0.199124021508645	0.930669477159284
LOC105248807	0.114886134012078	-0.0509964007755024	7.06297275330879	1.7181488338624	0.203605200439575	0.930669477159284
LOC105249130	0.0715918663891546	-0.0327667079883303	5.483903794632	1.70394800244424	0.206107664034548	0.930669477159284
LOC105250337	0.103052934241583	-0.130520103848921	6.3263653021636	1.63847967745601	0.21808826428625	0.930669477159284
LOC105257433	-0.0719922461020173	-0.140645564363923	5.59621454056436	1.63710878229248	0.218347151550711	0.930669477159284
LOC105252462	0.0084890391080915	-0.179135266446573	5.61866470593221	1.62863446877119	0.219954975213672	0.930669477159284
LOC105252589	0.0950695382061542	0.00505006746892689	4.70651283820687	1.61376648854088	0.222807279070361	0.930669477159284
LOC105255600	0.0623447491047748	0.0906143893522807	4.42301766129997	1.60987265882565	0.223560954600687	0.930669477159284
LOC105251443	0.046907090646198	0.12082758009525	3.1914652876377	1.58828779580755	0.227789795707036	0.930669477159284
LOC105258773	-0.00795432650605066	-0.118473969020714	4.8674670512518	1.58807731741822	0.227831460800611	0.930669477159284
LOC105255482	0.100098302447486	0.145266239898241	7.43467474369924	1.58425103196591	0.228590346854054	0.930669477159284
LOC105251544	0.0196158336807249	-0.130688147870855	4.93998454617111	1.58344982124812	0.228749605138102	0.930669477159284
LOC105257237	0.00384609695650866	-0.108612992228375	4.03379480514966	1.56071254870305	0.233320173380378	0.930669477159284
LOC105255074	0.0894965358629103	-0.0236270515799465	7.50173116178022	1.55214331960642	0.23506859684628	0.930669477159284
LOC105250310	0.0484820957292157	0.201609601645801	5.59751067386961	1.54477191747369	0.236584103448934	0.930669477159284
LOC105248922	0.0765105566158523	0.0285023461053961	4.78399099841974	1.52160815049382	0.241416461774717	0.930669477159284
LOC105254697	0.0510154206439348	-0.0667138135676578	6.95247552778834	1.5190967021295	0.241946853064317	0.930669477159284
LOC105257204	-0.074748110647837	-0.0680121574998537	5.05276560351559	1.51466179136349	0.242886577917483	0.930669477159284
LOC105248114	0.0343972212947173	-0.138506575434795	5.74214831545851	1.51335507856247	0.243164222417784	0.930669477159284
LOC105249523	0.216620967166555	0.109620111586275	2.21728584142204	1.5107983301453	0.243708474642408	0.930669477159284
LOC105249095	0.0151358270539683	-0.0798853557374218	5.42706433894009	1.50621670772998	0.244687099301755	0.930669477159284
LOC105253034	-0.13622400572491	-0.0400418589485405	4.74949419180944	1.50457280872009	0.245039280838191	0.930669477159284
LOC105259063	0.0656055846084324	-0.0855909765249594	4.93452838816018	1.48013466957406	0.25034078480916	0.930669477159284
LOC105259333	0.0387527500772718	-0.0838597659161195	7.13178537428983	1.47850774180318	0.250698156037024	0.930669477159284
LOC105250906	-0.0798658673679878	-0.0692516492104842	4.05629362448222	1.47371007890008	0.25175526800953	0.930669477159284
LOC105251494	0.0667596441958626	-0.0553833345780777	7.05469252619273	1.4690115464342	0.252795269995288	0.930669477159284
LOC105248962	-0.110773450498669	-0.0505117947406076	5.445450630936	1.45734348025916	0.255398355513434	0.930669477159284
LOC105257307	-0.076066507474674	-0.126374150855029	4.03937044697359	1.45357446363305	0.256245464108022	0.930669477159284
LOC112637899	-0.134065763818987	-0.144931235926505	1.48433985051348	1.45304944234685	0.256363709650525	0.930669477159284
LOC105249012	0.0966147894795409	-0.0453145958009842	6.12040851198075	1.44084297446269	0.259129767909666	0.930669477159284
LOC105256516	0.109321977391935	-0.00447188760882963	5.44990348105089	1.40207986495502	0.268132637006194	0.930669477159284
LOC105257853	-0.1388595949667	-0.0692056600787986	5.10161879215235	1.38306756759853	0.272673036580454	0.930669477159284
LOC105256805	-0.0489855529704665	0.201845090154298	4.65774244915614	1.3817429063662	0.272992506678155	0.930669477159284
LOC105250016	0.0706572098939607	-3.4447499297352e-05	5.42676595118518	1.37829274105035	0.273826512605284	0.930669477159284
LOC105248459	0.0954109840767	0.0181888831221601	5.40698967428464	1.37573644560942	0.274446243301483	0.930669477159284
LOC105258241	-0.038656647853789	-0.0790083918341508	6.09953736194424	1.37271198752754	0.275181456326197	0.930669477159284
LOC105256198	0.0364844022608499	-0.0940087570103168	6.82533798027803	1.3692372549606	0.276028789410493	0.930669477159284
LOC105255990	-0.0509066377121595	-0.118580282683032	5.74490870272715	1.35524578693916	0.279469715299994	0.930669477159284
LOC105250853	0.0267822549179726	-0.0610868531928135	7.14935818900518	1.35262160023157	0.280120298191898	0.930669477159284
LOC105258112	-0.0428804900313076	-0.0874417294219408	6.93200308668482	1.3524863710262	0.280153868835223	0.930669477159284
LOC105254556	0.0732549042738087	0.0817628716031881	4.36779418357299	1.34531133447456	0.28194140477333	0.930669477159284
LOC109610339	0.118699084984573	-0.102641832202689	5.9397305444196	1.34080076764016	0.283071525350961	0.930669477159284
LOC105252066	0.176027278442754	-0.0198277560819118	4.16952394962655	1.33431114763039	0.284706208228134	0.930669477159284
LOC105256044	0.0579057537937935	0.0759319503308455	4.34087512837604	1.32463483926502	0.287162820431066	0.930669477159284
LOC105255103	0.0698945088789777	-0.11060003198302	5.10595804560107	1.31672595657221	0.289187961727961	0.930669477159284
LOC105259164	-0.0262857794272526	-0.143166435340985	7.53195169483512	1.31534127716408	0.289544127473232	0.930669477159284
LOC105256079	-0.0414991921485032	-0.135348850394309	4.30557300592054	1.31130949248968	0.290583916989128	0.930669477159284
LOC105250264	0.118002555368388	-0.0584381052080407	5.21985968679919	1.29832895572414	0.29395944204621	0.930669477159284
LOC105252008	0.0655472227513343	-0.0386859519238513	5.7092219963641	1.28718369133054	0.296891987550902	0.930669477159284
LOC105256168	0.046665680635962	-0.0958426118342149	5.58236765956799	1.25107467512149	0.306615188541123	0.930669477159284
LOC105250723	0.0463276475665124	-0.0294927801046404	5.00733978040429	1.24874103143029	0.307255465298341	0.930669477159284
LOC105254631	-0.0733553590081867	-0.14401740585992	5.69306597593016	1.24277323074569	0.308899506784693	0.930669477159284
LOC105248260	0.0497714309616373	0.0957766824277453	6.04162381570214	1.2414712551082	0.309259460438323	0.930669477159284
LOC105253196	-0.0536760499156703	-0.0913900524275567	5.17554206132704	1.23443626199411	0.311212368224046	0.930669477159284
LOC105255070	0.0766853202894047	0.014401263431336	5.4937499584478	1.22833032292127	0.312918320569737	0.930669477159284
LOC105251479	0.092328503498425	-0.116966903163016	6.18728098941758	1.22520163278041	0.313796417933436	0.930669477159284
LOC105255828	0.0585400543819352	-0.0488121821907077	5.9647076160263	1.22429041094384	0.314052668289725	0.930669477159284
LOC105257967	0.0980193912938104	0.0696089129932015	5.42928561740931	1.2175679773948	0.315950221290749	0.930669477159284
LOC105249715	0.0719710073028713	-0.0793138401494046	5.61247454653711	1.210911595133	0.31784150638802	0.930669477159284
LOC105249858	0.0113566152466778	-0.128058792909637	5.53239007578788	1.2046718800489	0.31962566486176	0.930669477159284
LOC105256632	0.0091694801415258	-0.0970331496275938	5.34486036017139	1.1967957618721	0.321893404483073	0.930669477159284
LOC105256873	-0.0056886944361365	-0.0688820764158481	7.44051526768717	1.19510062370613	0.322383779308391	0.930669477159284
LOC105251073	-0.0698122789338607	-0.0649902112892354	4.07396755434629	1.19401225056949	0.322699058430639	0.930669477159284
LOC105252272	0.182993117439161	-0.00342205310800735	4.80145946391663	1.19336290747799	0.322887320444968	0.930669477159284
LOC105249318	-0.055454238395175	-0.0782437308794081	6.08860489675831	1.18789338491261	0.324477863282934	0.930669477159284
LOC105254456	-0.026218688965308	-0.06148779437022	7.79828115548705	1.18628074464326	0.324948456887592	0.930669477159284
LOC105251332	0.00800336571185563	-0.125990823363285	4.99235127871955	1.17981563470444	0.326842594523229	0.930669477159284
LOC105250475	0.0194729439386028	-0.066075961564006	5.69169134457152	1.1757406530113	0.328042685836206	0.930669477159284
LOC109610337	0.0643850291245559	-0.0956991729623554	5.97897822508781	1.17314334184507	0.328810117117426	0.930669477159284
LOC105254315	-0.0622881512735108	-0.0582637075943033	4.67932991258885	1.16910011240672	0.330008690890739	0.930669477159284
LOC105248637	0.017822657741397	-0.0869331005052635	5.33863655761943	1.16658118490569	0.330757819137368	0.930669477159284
LOC105259322	0.0900799722090577	-0.100171911106632	4.21098180606667	1.16232498430755	0.332027846623156	0.930669477159284
LOC105248847	-0.0363609887371434	-0.0617259077671079	7.58708806174254	1.16057074374836	0.332552855751476	0.930669477159284
LOC105255003	0.160328138307814	-0.0559700632414768	4.37045994666403	1.15978788649508	0.332787442558827	0.930669477159284
LOC105257336	0.0251560389296557	0.104966527495582	5.19981516487332	1.15976276260481	0.3327949740493	0.930669477159284
LOC105251198	0.0694824936375524	-0.0833294171523988	1.76305938130009	1.14776889662049	0.336411827151747	0.930669477159284
LOC105252908	0.123932627086302	0.049183365425663	6.13549060613004	1.14257978338773	0.337989969133864	0.930669477159284
LOC105249301	0.061714778187516	-0.0586057272363465	5.94763261656103	1.13790175818245	0.33941962599689	0.930669477159284
LOC105249692	-0.0465933544068388	0.137972510838848	4.09225768236795	1.13249306287218	0.341080842991044	0.930669477159284
LOC105257409	-0.0711434822529349	-0.0457991913371693	4.68634739851864	1.13146439470348	0.341397792770078	0.930669477159284
LOC105254168	-0.154698434208284	-0.197595926702699	4.01572993025461	1.12432099306026	0.34360770970557	0.930669477159284
LOC105258508	-0.0197855629629093	-0.0963673885963767	5.56216201526308	1.12212555245312	0.344290044853947	0.930669477159284
LOC105249397	-0.0198420072323731	-0.120307899685614	5.10288147461119	1.11862969454923	0.345379609230845	0.930669477159284
LOC105248074	-0.0233622035050517	-0.0739954240856341	5.5648614568645	1.117390367523	0.345766779990276	0.930669477159284
LOC105255585	0.0887748459869811	-0.0150972854340466	5.16599785244901	1.11523198451286	0.346442202585898	0.930669477159284
LOC105256766	-0.0350342067657499	-0.112359618167593	5.56041531353308	1.11406160742524	0.346809052551499	0.930669477159284
LOC105249280	-0.0240790336483133	0.155017385980063	2.88405170595206	1.1123105243342	0.347358716988595	0.930669477159284
LOC105259014	-0.149304245994894	-0.0600825617504954	5.38207750568992	1.099045463477	0.351553732084084	0.930669477159284
LOC105249117	0.0329875386420315	-0.108689442642438	5.74983110480225	1.09515487708049	0.352794610038312	0.930669477159284
LOC105253108	0.014702618577972	-0.109383128891038	5.25718693426275	1.08768477364151	0.355190618493052	0.930669477159284
LOC105253165	-0.0195792687645407	-0.133996915754164	4.78053365158223	1.08482755570584	0.35611176684428	0.930669477159284
LOC105254991	-0.088785356435447	-0.0670103698628291	5.55609983154926	1.08323754557711	0.356625508306405	0.930669477159284
LOC105257909	0.00529002587606764	0.103698516641518	5.22948647245535	1.07959000770663	0.357807117775269	0.930669477159284
LOC105253935	-0.0418324709537522	-0.0628127461408089	6.52192980987299	1.07780432343494	0.358387147571822	0.930669477159284
LOC105248029	-0.0312052227517711	0.0782119465134885	5.37059314418043	1.07428430994262	0.359533543343519	0.930669477159284
LOC105256284	-0.00331762886095369	-0.123199443615619	3.76124454870689	1.0670991011175	0.361886101214603	0.930669477159284
LOC105259032	-0.11080344581611	0.0241795823300222	4.5457753171299	1.05982510744688	0.364284909176636	0.930669477159284
LOC105248612	-0.0223855924042565	0.095677507249407	4.96685707821679	1.05011170655416	0.367515370926189	0.930669477159284
LOC105251840	0.0342874039626573	-0.0878534633701444	5.48071449581942	1.041760383406	0.37031792316543	0.930669477159284
LOC105253734	0.00492589747439679	-0.0676135846356488	5.2340458034698	1.03882368184935	0.371308981186947	0.930669477159284
LOC105249141	0.00970475189137751	0.0864005615412	4.6793897597086	1.02538123619333	0.375882668585385	0.930669477159284
LOC105250419	0.0262398938748421	-0.128695645233489	5.91525877535257	1.02500142834175	0.376012788156096	0.930669477159284
LOC112638928	0.0108382418353364	-0.107947710376668	3.90658323758485	1.02415659104002	0.376302400541629	0.930669477159284
LOC105256791	0.111945995854844	0.0112739196717468	5.45045449035206	1.02316870518364	0.376641360160636	0.930669477159284
LOC105256026	0.057631014728155	-0.0497050578510251	4.85167319063951	1.01333206867155	0.380034767126601	0.930669477159284
LOC105251533	-0.0423692121685924	0.0445619798945052	6.64305156254712	0.996408986813164	0.385951439049123	0.930669477159284
LOC105255799	0.0254255674853673	-0.0992916917631817	6.11086657176302	0.995336738802989	0.386329703203703	0.930669477159284
LOC105256425	0.0659411391659436	0.107909726460365	5.11270349384508	0.995303077766084	0.386341584604425	0.930669477159284
LOC105249325	0.0803229530545019	-0.0483255701227947	6.63573912406405	0.990204170052664	0.388145985013491	0.930669477159284
LOC105252672	-0.0498158649665313	-0.0777533419545115	6.28479142371642	0.987867634778917	0.388975919028671	0.930669477159284
LOC105254117	-0.078092833569592	0.0542444112022194	4.8673947970454	0.978007149140657	0.392499815252943	0.930669477159284
LOC105257220	-0.11196109901084	-0.0317489692001441	1.43336841170588	0.975050968115474	0.393563081652406	0.930669477159284
LOC105249323	0.0732715715213489	-0.00556098737850143	5.94066340475246	0.962221714021027	0.398214136784538	0.930669477159284
LOC105255733	0.0343680008831254	-0.0638879174837549	8.36186514501758	0.955782686740853	0.400571166934017	0.930669477159284
LOC105251241	0.0600185286601637	-0.00833561046114673	7.37620043270433	0.954311690002286	0.40111177170007	0.930669477159284
LOC105252960	-0.0617191021518861	-0.0238418359629425	5.03874964589478	0.953056528004434	0.401573686907554	0.930669477159284
LOC105257665	0.0647869792834153	0.00810545938492729	5.54084418046601	0.951070184515614	0.402305876665728	0.930669477159284
LOC105250764	0.0200959210635451	-0.104887275033105	5.44306114636597	0.94345041331658	0.405128204063227	0.930669477159284
LOC105255796	0.0406370507389919	-0.0623948404885816	5.51796585550405	0.937144071989262	0.4074804428471	0.930669477159284
LOC105253158	0.0760479367734652	-0.0329919585729344	5.51682671140569	0.931326518503813	0.409663631543058	0.930669477159284
LOC105259550	-0.0231517993506498	-0.065771459275664	6.85997330952213	0.924120456827728	0.412385670260949	0.930669477159284
LOC105253233	-0.0457736576289012	-0.0801831808606286	5.23245784995644	0.923313714090492	0.412691642205773	0.930669477159284
LOC105254902	0.0442402886247028	-0.0760607821060726	7.34598264380271	0.923086587189114	0.412777829075772	0.930669477159284
LOC105252984	0.107852132807103	0.015452360632086	5.12827602553092	0.921424191760088	0.413409251492305	0.930669477159284
LOC105256718	-0.059308747438661	0.0552762284738368	5.54941871273742	0.921054597733905	0.41354977688468	0.930669477159284
LOC105247917	0.12025588158631	-0.0511159201579052	4.35251105322025	0.920708281225205	0.413681499270275	0.930669477159284
LOC105253026	0.00322142309478304	-0.0990416268056731	6.33285285238983	0.919591503774703	0.414106581513616	0.930669477159284
LOC105258081	0.0714610506448123	-0.0454131419211691	5.22143331671057	0.913098774469366	0.416587420759781	0.930669477159284
LOC105251278	-0.0672758563454416	0.0437439949909985	5.31801637418826	0.910248706776844	0.417681553037006	0.930669477159284
LOC105249248	-0.0945653174928553	0.0545752586300791	5.70084496786006	0.905322670409855	0.41958006997102	0.930669477159284
LOC105249149	0.047643813488769	-0.0637447533671589	6.50566505942956	0.904825468276939	0.419772218312845	0.930669477159284
LOC105258143	-0.0890051124238867	-0.00271487545221424	5.68090904866757	0.895379446924883	0.423441084752105	0.930669477159284
LOC105254309	0.0742593050608241	-0.0581499376643968	7.66336698480995	0.894037789014264	0.423965030802798	0.930669477159284
LOC105248226	0.0363233076585438	-0.0883950433205108	5.57654917026567	0.882984080332962	0.428308856267972	0.930669477159284
LOC105259299	0.0409914779433639	0.0737148971835796	7.14347440644696	0.880758309019365	0.429189408550575	0.930669477159284
LOC105256400	-0.0478813328712633	0.00885448314426437	6.09495906657308	0.874858117912921	0.431533229318102	0.930669477159284
LOC105253093	-0.0398198670636923	0.0743707184859892	5.40303340874395	0.863019923190976	0.436278276473124	0.930669477159284
LOC105250753	0.0224673032418167	-0.0716445470964172	6.17865556637999	0.862513929017727	0.436482360876015	0.930669477159284
LOC105256294	-0.0312285716234318	-0.122024146290734	7.06664506238138	0.862071607339866	0.436660849660285	0.930669477159284
LOC105253846	-0.0964558288959962	-0.0588059488024405	7.62450472824434	0.859499801254553	0.43770022766234	0.930669477159284
LOC105256878	0.00256512757382875	-0.105333807450316	6.87885698857645	0.858672315065654	0.438035226391795	0.930669477159284
LOC105250702	0.091515307789188	-0.0566200487414417	5.41203949293314	0.849567644001898	0.441739748797971	0.930669477159284
LOC105253096	0.01603784138847	-0.0546257609898844	6.6117060503715	0.84956070546296	0.441742585009639	0.930669477159284
LOC105253056	-0.0113412760091697	0.0683189843305899	6.6513534517773	0.848702372829363	0.442093592696834	0.930669477159284
LOC105254602	-0.042911304181752	-0.0687639236230571	5.21839031238732	0.847856626424631	0.442439752088669	0.930669477159284
LOC105248010	0.0466512812744344	-0.0491507413572356	7.34956245838913	0.847193668090663	0.442711304821829	0.930669477159284
LOC105252853	0.0372979733899552	0.0617992930654461	6.3125524148419	0.846271250665369	0.443089437609517	0.930669477159284
LOC105257020	-0.0808842582489472	0.0400145350745571	5.43783086875579	0.840073571368893	0.445639283191065	0.930669477159284
LOC105258128	0.0566117316783913	-0.0979437192310153	6.14408399241211	0.839769091236701	0.445764965620167	0.930669477159284
LOC105252103	-0.121945207221442	-0.124682829575655	6.79286008324907	0.837616034355244	0.446654806578093	0.930669477159284
LOC105248280	0.0770967432943069	0.0673625573687358	4.61472129121445	0.837061071744158	0.44688448328016	0.930669477159284
LOC105259293	0.0406236809814972	-0.0736320453553746	6.03100174844584	0.833015245024402	0.44856280134495	0.930669477159284
LOC105249876	0.00717434460365341	-0.0667130542267718	5.48263664393805	0.830596767797721	0.449569346037576	0.930669477159284
LOC105249778	0.0534900273305036	0.0435551806230281	6.93582284887416	0.829063743936882	0.450208654922417	0.930669477159284
LOC105254229	0.0917049542545806	0.0613171024741451	5.11329325720047	0.826979528909611	0.451079421381465	0.930669477159284
LOC105250269	-0.0114318583692218	-0.0727825831353813	5.00028896821954	0.82098365905662	0.453594742630526	0.930669477159284
LOC105258511	0.0209904586980003	-0.0489971447807053	7.14068972493304	0.816568751988496	0.455456652867572	0.930669477159284
LOC105259538	-0.0588181989268293	-0.0827461202829383	4.9989864069078	0.816217146874986	0.455605295584991	0.930669477159284
LOC105248867	0.120053610600344	0.0164490142950521	6.80632519141217	0.814709014392861	0.45624346851726	0.930669477159284
LOC105251202	-0.0568903592500691	-0.0927443370246026	8.69649799146289	0.813200737108716	0.456882681783076	0.930669477159284
LOC112638460	0.000744930384970557	-0.0940757904717179	5.71561391068568	0.81241736845396	0.457215063063696	0.930669477159284
LOC105250092	-0.000291078867715931	-0.0858548067357712	5.91882526291453	0.809425878044993	0.458486782907835	0.930669477159284
LOC105248853	0.0668074854709866	-0.0553933895307218	6.14442728597418	0.804296149325853	0.46067651915819	0.930669477159284
LOC105255260	0.0562168374374536	0.102037186313764	1.62263302038765	0.803701076731878	0.460931279189526	0.930669477159284
LOC105253134	-0.0836081072694768	0.0271005787409203	3.74238715320975	0.802144196360242	0.461598534477021	0.930669477159284
LOC105253525	0.0070969253450249	-0.0701869125308015	7.15895278521094	0.800927316782262	0.46212080701456	0.930669477159284
LOC105255250	0.0202822835349744	-0.076781998491834	4.50284427536705	0.786784802168414	0.468238322627179	0.930669477159284
LOC105255979	0.0238067442835546	-0.0709081922795918	5.83611051701636	0.784499071175491	0.469235341097414	0.930669477159284
LOC105251962	-0.0694037288448475	0.00850856260634643	3.60813911488594	0.776620856201869	0.472689612550435	0.930669477159284
LOC105258032	0.105689192016356	0.0263662777729816	4.15617839316442	0.770057989839497	0.47558842095238	0.930669477159284
LOC105256444	-0.0916573277444914	-0.034285326566803	5.03539809085567	0.769859469629799	0.475676409809588	0.930669477159284
LOC105256541	-0.00891546650140969	0.0876624969774172	4.62231949894248	0.755952863425478	0.481884732622388	0.930669477159284
LOC105252538	-0.0137544618448139	-0.0893614401011759	5.21680189453985	0.7531003424202	0.483169117459503	0.930669477159284
LOC105258896	-0.00575932363527596	-0.085856976243623	6.13504224033797	0.75221404236676	0.483568948537128	0.930669477159284
LOC105252210	0.0357073450858798	-0.0521275535434359	5.56814432684904	0.751489771735597	0.483895953280522	0.930669477159284
LOC105250725	-0.105658663053262	-0.114654025198842	6.24660612977201	0.751381788445064	0.483944727960014	0.930669477159284
LOC112639234	-0.0174259188628512	-0.157287757597398	3.82837262966202	0.744252857070362	0.487176715690034	0.930669477159284
LOC105258676	-0.0351197376767767	-0.0721962048337804	4.40725252237041	0.74182688972754	0.488281941352397	0.930669477159284
LOC105255650	0.0656804302281812	-0.00386558258177571	5.07639819769643	0.741110289374662	0.488608936208192	0.930669477159284
LOC105258912	0.011892944185617	-0.0649162728205647	3.79752386238118	0.740812154569286	0.488745049952275	0.930669477159284
LOC105252466	0.253081255349733	-0.336869058564144	4.81861341459724	0.738477718580156	0.489812275488484	0.930669477159284
LOC105252347	0.0112935631185488	-0.0575812088283982	7.50402368014395	0.73741829193206	0.490297451245734	0.930669477159284
LOC105249127	0.026370361957273	0.0875990158239007	4.91935146767215	0.733591860929809	0.492054193740823	0.930669477159284
LOC105256179	-0.0738164803608601	0.0236669510882773	3.51066276989845	0.731171848945197	0.493168796188375	0.930669477159284
LOC112639617	-0.0188480051596621	-0.204879042385277	2.57600488705003	0.729593026663534	0.493897455805883	0.930669477159284
LOC105252161	0.0109970835182103	-0.0958973845684788	5.62295113138572	0.729420692408082	0.493977063014306	0.930669477159284
LOC105252743	0.0609536575113834	-0.0725673456715485	4.37403067990122	0.728979030136892	0.494181146385663	0.930669477159284
LOC105248606	-0.0267956171850758	-0.101083737615123	7.83698049070598	0.727500537554035	0.494865000576477	0.930669477159284
LOC105259400	0.052581616390417	-0.0267106964960203	5.9738518183572	0.72447145229474	0.496269296192449	0.930669477159284
LOC105259020	0.0527305303064282	0.07126576960068	5.62554162817467	0.723074276259138	0.496918502404503	0.930669477159284
LOC105259414	0.10443928043624	-0.0258467850428022	4.8443881403748	0.713637838916113	0.501327625370422	0.930669477159284
LOC105248523	-0.0740494830878214	-0.0113789300028759	4.77403203285659	0.713471535761318	0.501405712718648	0.930669477159284
LOC105248106	-0.00220037825168119	0.0863928353711113	5.50388583967462	0.711410159338445	0.502374734773272	0.930669477159284
LOC105254512	0.0575895137226785	-0.0702836391101077	6.60473168666942	0.709318727781666	0.503359981357894	0.930669477159284
LOC105248937	0.0448252409535769	-0.0488653192392667	4.10365296065524	0.708450843484842	0.503769451506402	0.930669477159284
LOC105249173	-0.0226332476375489	-0.116893535420105	6.4346085778975	0.706884212295459	0.504509516037235	0.930669477159284
LOC105248377	0.0784742346095837	-0.0380251186982658	5.36548037016511	0.705930618661012	0.504960569125492	0.930669477159284
LOC105259571	0.093279810043457	-0.00316990219461205	6.21499733320824	0.698171580293858	0.508647077114112	0.930669477159284
LOC109609981	-0.126374832754926	-0.0375355410405716	6.41207391150462	0.697426353734647	0.509002700564326	0.930669477159284
LOC105253160	0.0729613700674944	-0.0590481233044835	4.05229403066322	0.696001019819733	0.509683631016828	0.930669477159284
LOC105254778	0.0390738138454676	0.0424893144807224	6.2923085099497	0.693401803521776	0.510927934356431	0.930669477159284
LOC105254271	0.0536489414367744	-0.0577272663495356	5.59397719179202	0.687822748560646	0.513610000689433	0.930669477159284
LOC105252174	0.0761571922515364	-0.00398447974962202	5.17713568907064	0.6877325995274	0.513653465166436	0.930669477159284
LOC105256975	-0.051892792982787	-0.0584073237633644	6.90757537361494	0.687037967365243	0.513988510397948	0.930669477159284
LOC105249220	-0.0609626485666178	0.0516114712563457	3.72502439008821	0.686147829627571	0.514418204611012	0.930669477159284
LOC105255714	0.0333056168757651	-0.0606773015667125	5.95957964615475	0.685643750889516	0.514661711851274	0.930669477159284
LOC105257674	-0.0565189409646558	-0.0970343684526017	3.94793413248296	0.682157594670658	0.516349241472107	0.930669477159284
LOC105248753	0.0226288028348487	0.0739180646837357	5.5656754926548	0.680642507907088	0.517084531375404	0.930669477159284
LOC105257150	-0.0245006687650741	0.0838421214708416	7.14378214184647	0.678946340398335	0.517909062459091	0.930669477159284
LOC105258368	-0.0407447281188069	-0.0294070658437971	5.32868203028397	0.677372714784961	0.518675311708222	0.930669477159284
LOC105253338	0.0483724670487947	-0.0520769078615543	5.37869573566404	0.676846151026365	0.518931989759255	0.930669477159284
LOC105258103	0.0576263833557981	-0.000487438952528916	5.82468005085638	0.675236487717807	0.519717496876276	0.930669477159284
LOC105252324	0.0502930361202209	0.0466615810097666	3.70754361830086	0.673901868433229	0.520369771266828	0.930669477159284
LOC105258624	0.0799037075484724	-0.0110685295010671	6.21076225814243	0.673241084687231	0.520693050759888	0.930669477159284
LOC105253833	-0.0448370306627673	-0.0647371307329526	5.50488396281031	0.672855316230378	0.520881884413161	0.930669477159284
LOC105257702	-0.0148389382202762	-0.0710858863055017	7.05528515644273	0.667866024052922	0.523330911121437	0.930669477159284
LOC105255542	0.06878972452528	-0.0401525203329902	3.71250638702396	0.667460307367664	0.523530613424222	0.930669477159284
LOC105258385	0.0487557129805244	0.0631088193595447	5.73506319257099	0.663602890812979	0.525433488791641	0.930669477159284
LOC105258712	0.0562129749654861	0.0679660274812924	2.18518065625876	0.663398288422025	0.525534631059994	0.930669477159284
LOC105254752	0.0271964226360047	-0.0793171641247617	5.567154046782	0.66073416605143	0.526853549696812	0.930669477159284
LOC105253289	0.0146909179933748	0.0876248090421791	3.10387200787567	0.658219129626702	0.528101987269007	0.930669477159284
LOC105256874	-0.130333297897879	-0.117246511685784	8.26134023918841	0.651209199097367	0.531598771847088	0.930669477159284
LOC105248112	-0.0169565479152124	-0.089913753022303	5.35398631469436	0.650836677133989	0.531785306216926	0.930669477159284
LOC105249022	-0.00527056642254756	-0.0803348428155288	4.19307064098716	0.647412002337059	0.533503518897082	0.930669477159284
LOC105251275	0.055742259437712	0.100345655750241	5.85118732032064	0.646749366414453	0.53383667502895	0.930669477159284
LOC105252291	-0.103491150753366	0.0693519430420938	3.19707283899545	0.643188459389237	0.535630912426402	0.930669477159284
LOC105255871	-0.0176907910436991	0.0844749284867543	4.4019577154615	0.642098629546013	0.53618136488178	0.930669477159284
LOC105250593	-0.0726070279353736	0.0442291233819496	2.37135747972711	0.638226755470907	0.538141990331631	0.930669477159284
LOC105259140	0.0158278680720961	0.0623285843292971	5.39650860809491	0.633941234122899	0.540321234526372	0.930669477159284
LOC105249615	0.00373844797972856	-0.0923679482683553	5.90681665988564	0.632167472358831	0.54122604168443	0.930669477159284
LOC105254584	0.0719900479859592	0.0166810118542023	5.97838956856966	0.63042810562392	0.542114915066268	0.930669477159284
LOC105255033	0.0677749085912337	-0.0155744559758062	8.38676518144122	0.628941925897038	0.54287566805123	0.930669477159284
LOC105249320	-0.120297800880269	0.0184596130852207	6.63554819230033	0.625371910500623	0.544707886042188	0.930669477159284
LOC105249134	-0.0249032994292452	-0.0720280279600199	4.35574746377652	0.622499374722809	0.54618705692006	0.930669477159284
LOC105258302	0.078100848474391	0.00695132838186401	6.623371512319	0.622176162598062	0.546353765430283	0.930669477159284
LOC109610477	0.0602045199364909	-0.0385046449424082	5.80604480013534	0.62211629190419	0.54638465205268	0.930669477159284
LOC105249358	0.0577186605791763	-0.0327028637173008	5.35087298200792	0.622041007274747	0.546423493265961	0.930669477159284
LOC112639855	0.00665964810416727	-0.0949522692797954	4.52176186645445	0.621798640735551	0.546548556728377	0.930669477159284
LOC105258775	0.0358251064194792	0.0518877631334682	5.18026510648722	0.618987926717257	0.54800120376501	0.930669477159284
LOC105252410	0.0832620333529387	-0.0536998305707933	5.23164788901836	0.614078414917279	0.550548713724462	0.930669477159284
LOC105248963	-0.0999722432073762	-0.0517235924908428	5.92739017123728	0.611298711882826	0.551996828784412	0.930669477159284
LOC105255726	-0.00630333972279504	-0.0727789068555382	6.65732369174419	0.606166032064822	0.55468172451412	0.930669477159284
LOC105249181	0.0864743195557713	-0.0285826769924411	6.15990295809172	0.60535300821003	0.555108326253077	0.930669477159284
LOC105250277	0.0269065190309724	-0.0699702101004333	5.61502573455575	0.604912275077315	0.555339733481056	0.930669477159284
LOC105250042	0.0848008138185091	-0.0805584413122631	2.51268071195451	0.604602595306268	0.555502394236919	0.930669477159284
LOC105256696	-0.0455125036322928	-0.0726610741008877	6.42906709561392	0.592982606455958	0.561643713491776	0.93113080023932
LOC105257678	-0.0525379737100167	-0.076706533498766	1.15062913849277	0.588485730775582	0.56404029187623	0.93113080023932
LOC105253870	0.00550518813919004	-0.0524788181113646	4.78323025752898	0.588233965524126	0.564174799015547	0.93113080023932
LOC105255424	0.0145617212789181	0.0946063396999522	4.98882147565312	0.581867514679365	0.567587815223817	0.93113080023932
LOC105256175	0.0247956738684922	-0.0829928731137327	4.98818490058058	0.58095415924904	0.568079311247275	0.93113080023932
LOC105252883	-0.0200149515071486	0.0627091511661061	6.72019802869744	0.580320075061642	0.56842079952491	0.93113080023932
LOC105249353	-0.0560361649786255	-0.0567874816681294	5.00848084823609	0.579972279716597	0.568608201386646	0.93113080023932
LOC105259193	0.0353827583940596	0.0518995208198327	4.92899977926494	0.576734530752758	0.570356041120259	0.93113080023932
LOC105252527	0.07093689776422	-0.0220453149734348	5.81279723457538	0.576729717572956	0.570358643802756	0.93113080023932
LOC105252353	0.0107077023332068	-0.078875663904836	5.39874864012213	0.558327349363576	0.58040529037121	0.931546821342778
LOC105254048	0.0477911202428213	-0.0675011713601241	5.82107014499315	0.554745853281316	0.582383021271797	0.931546821342778
LOC105254202	0.0590019598299519	0.0350542767290925	4.9101150049457	0.554152270730262	0.582711514589405	0.931546821342778
LOC105254138	0.0223583005117356	0.0826780372482886	7.05677349772329	0.553137312610486	0.583273670645366	0.931546821342778
LOC105257746	-0.0306857835725742	0.0716068314666607	5.36062232947868	0.551273797654002	0.584307364590736	0.931546821342778
LOC105254331	-0.0453150229429646	-0.0606505589937616	6.35847787693717	0.550531859314171	0.584719476821512	0.931546821342778
LOC105252064	0.0850579194601521	0.0261331794203083	4.88330684204112	0.548133758741178	0.586053688473864	0.931637933854895
LOC112639743	-0.0241416492433347	-0.096154735951895	4.87010725824984	0.547247687567732	0.58654750776383	0.931835894193601
LOC105254035	-0.0756398111125746	-0.0514951925827814	5.54843811835394	0.5427744926651	0.589047444893991	0.932612745044559
LOC105250463	0.0617346488310244	-0.0258267638542176	3.56513619790016	0.541258911097008	0.589897103103396	0.932612745044559
LOC105253911	0.0603424519650963	-0.0111269662877476	5.82298555701041	0.532503001535403	0.594832147021322	0.934422508519315
LOC105254249	0.0634259742618926	-0.0599857848728294	7.4432941566101	0.528088942865353	0.597337142930093	0.934864329083368
LOC105251549	0.0190983718506719	-0.0995348677474253	5.79150760143423	0.52781803382784	0.597491260673573	0.934864329083368
LOC105257287	-0.0299393372858543	-0.106025748799428	6.98577089637764	0.521760885204141	0.600948513544708	0.934864329083368
LOC105248881	-0.0346336648349975	-0.0506400591580953	7.43014667759869	0.521674113079191	0.600998199545654	0.934864329083368
LOC105258109	-0.0233568352934003	0.094291096786868	6.86083713215509	0.520413320286433	0.601720641326808	0.934864329083368
LOC105254324	0.0520268769350786	0.0306296074397014	6.2170436972839	0.519372980046563	0.602317478537138	0.934864329083368
LOC105257257	0.0829791497528301	0.0429823060694862	4.76859203608788	0.514095651073392	0.605355052846312	0.934864329083368
LOC105254016	-0.0351888474148787	-0.0705160711096849	4.35668813184555	0.513536300763423	0.605677990790576	0.934864329083368
LOC105250030	-0.079985800532667	-0.0682416020425146	5.18099490059177	0.5117798774043	0.606693279334967	0.934864329083368
LOC105248104	0.0253490206484377	0.0812680943835309	5.98707481690977	0.511114698123356	0.607078268068014	0.934864329083368
LOC105251972	0.0968299201772487	-0.0100178631908158	6.5025152313451	0.51107719171904	0.607099983779763	0.934864329083368
LOC105253186	-0.0713351074958077	-0.0733964606019187	6.68808678453065	0.510240767296307	0.607584483506358	0.934864329083368
LOC105250023	0.0811863008996834	0.0415972800255084	5.3227665984757	0.509811020983127	0.607833579142508	0.934864329083368
LOC105251568	0.0731020600201162	-0.0412807883971506	3.66709442389188	0.50927979039559	0.608141653090771	0.934864329083368
LOC105253591	-0.0706087437184708	-0.0660169071036599	5.51783868434029	0.507414756075794	0.609224587833522	0.934864329083368
LOC105252793	-0.0195923196427205	0.110719188093427	3.83331085491558	0.50638045784636	0.609826064599147	0.934864329083368
LOC105251958	-0.00978390575468367	-0.0586622086202132	4.17492039810242	0.505729285064766	0.610205075465541	0.934864329083368
LOC105250534	0.0294474008060039	0.0395709822538034	6.33936374401099	0.503291700651603	0.611626147158631	0.934907055741433
LOC105256037	0.0211617066438529	-0.0754622173998599	6.72661507586134	0.498686398981581	0.61432086320098	0.934956654859521
LOC105251855	0.0508662764756057	0.00187446371823777	4.8798895886049	0.496660517779949	0.615510388928039	0.935037856334612
LOC105258448	-0.0385193543906082	-0.0493712267981747	5.47514920575958	0.495797937257648	0.616017631008447	0.935037856334612
LOC105251362	-0.0413079684800719	-0.0369292803424311	6.24335976527546	0.492365853107098	0.618040412961826	0.935037856334612
LOC105249808	-0.0520134039067992	-0.0778839635769202	4.60897098851204	0.491608770756974	0.618487596209824	0.935037856334612
LOC105258612	0.0355288200853708	-0.0417809491887926	9.5771024284887	0.491580574266057	0.618504257776644	0.935037856334612
LOC105258541	0.0403865963621526	-0.0428193503216915	5.87343216796511	0.491221882338302	0.618716255047261	0.935037856334612
LOC105250176	-0.0124957376415446	-0.0793417585551721	6.80128958119054	0.485839578879113	0.621906924443873	0.935386888409981
LOC105256148	-0.0352685594345364	-0.0571537433726804	4.46262700352493	0.484755856018392	0.622551539929518	0.935386888409981
LOC105247848	0.0294751358135977	-0.0830469754286233	7.20941419003079	0.482473153320646	0.623911722371722	0.935386888409981
LOC105254148	0.0272956369760626	0.102566137052901	5.65658386471862	0.480224616094952	0.625254728754441	0.935386888409981
LOC105252603	0.0650003555258993	-0.040853113868597	7.56398807199054	0.479656438867425	0.62559459044076	0.935386888409981
LOC105254575	0.114705775697564	0.0502855075934451	7.20793578654325	0.477835938140373	0.626684906806702	0.935386888409981
LOC105248127	-0.0674202058047522	-0.0439835193425115	4.31587820317327	0.477679753330706	0.626778544341554	0.935386888409981
LOC105248115	-0.0593354677168421	-0.00974332667121225	6.83172885572236	0.475403620359554	0.62814489502986	0.935386888409981
LOC105255998	0.0209497668333567	-0.0450567330064935	7.0464371257287	0.473218764024885	0.62945952125214	0.935386888409981
LOC105256612	-0.0502099144573359	0.00990500941210368	3.88599981019635	0.468585997423049	0.632257030798817	0.935386888409981
LOC105258836	0.0133042510936162	-0.0682488138973052	5.09969630680679	0.468062036019322	0.632574282353149	0.935386888409981
LOC105258426	-0.0246436851715966	-0.0528664600440875	5.05738825693123	0.467995461896567	0.632614604564544	0.935386888409981
LOC105251388	-0.0357118503858375	-0.0568045748123405	5.50533085648386	0.467699427890501	0.632793938732594	0.935386888409981
LOC105256733	0.0704423419186868	-0.0303979133447513	4.16174214611873	0.463727121129964	0.635205711346838	0.936232959354631
LOC105256460	0.0224170526678381	-0.0455963219570344	4.83941620762228	0.459467618661375	0.637803041918758	0.936232959354631
LOC105250488	0.0301056784558225	-0.0686495994522117	4.83916786092688	0.456446286649274	0.639652418446201	0.936232959354631
LOC105248159	0.0435909818448346	0.0976541746485925	5.80426466231925	0.449218176539592	0.644100662004352	0.936232959354631
LOC105255046	-0.000451320919492176	-0.0938591952259763	5.68262327750296	0.446404555697872	0.64584133865144	0.936232959354631
LOC105254866	0.0505839943143418	0.0355758115604185	4.87060911205894	0.445034135411213	0.646691028682732	0.936232959354631
LOC105248630	0.0283508685499241	0.0595483886547548	4.85997364012637	0.444637113650109	0.646937419326077	0.936232959354631
LOC105253773	0.0888078702515245	0.0252095999562949	5.57518809471069	0.444315809343056	0.647136895174885	0.936232959354631
LOC105252972	0.0223458701815511	-0.0531777072202024	7.87228681987062	0.443303927429446	0.647765543538014	0.936232959354631
LOC112639045	-0.0181516393642198	-0.0614729696143495	5.63515719727188	0.433504734194479	0.653888166683068	0.936232959354631
LOC105256889	-0.0159615701016463	-0.055674044002945	5.30081100739565	0.42889635654775	0.656789405470245	0.936232959354631
LOC105255759	0.0457682938080762	0.0669345886182154	3.99851390990609	0.428615188779919	0.656966872409299	0.936232959354631
LOC105256427	0.0528822408053644	0.00276972333981321	8.20685722450946	0.42465122926614	0.659474433019576	0.936232959354631
LOC105252119	-0.0581622096258668	-0.00182334067139327	6.42946524338091	0.421143099560202	0.661702383534816	0.936232959354631
LOC105247802	-0.0655238809968071	0.0145280094047236	5.07573593746597	0.419353126583385	0.662842337745403	0.936232959354631
LOC105252030	0.0236114759658323	-0.0814661577275398	5.81254043226445	0.415109795445143	0.665553327324281	0.936232959354631
LOC105255419	-0.00620125768422098	-0.0580565251972863	4.66094155758121	0.413543402915554	0.666557134020044	0.936232959354631
LOC105253610	0.0582447282344134	-0.0149476147864611	6.05857432675867	0.413098438243607	0.666842587355385	0.936232959354631
LOC105258558	-0.0596171228167069	-0.0042743743098962	5.25674983304619	0.404553059632545	0.672350661807244	0.936232959354631
LOC105257435	0.0418805040224377	0.0312910516392143	5.89227483608192	0.40139621891238	0.674398044072067	0.936232959354631
LOC105258256	0.0442707288794559	0.095263527936322	5.71447563535428	0.400436475099606	0.675021842388236	0.936232959354631
LOC105255007	-0.0409000706402741	-0.0968421892771295	5.2297160130623	0.400299051033308	0.675111214694071	0.936232959354631
LOC105258148	-0.0215514876491428	-0.0532830513542292	5.77137709484857	0.399811726262571	0.675428245720597	0.936232959354631
LOC105254808	-0.0991717282064174	-0.0199990518797489	6.6367686764981	0.397645133278042	0.676839706029357	0.936232959354631
LOC105254964	0.031494847354233	-0.0475681805233429	5.98462872580512	0.395402902437958	0.67830384332694	0.936232959354631
LOC105249586	0.0144185119810854	0.0492133511841157	7.18262581315287	0.394507039840314	0.678889795150962	0.936232959354631
LOC105255198	0.0178268618245926	-0.0681763390429553	5.17378292977121	0.393250843627861	0.679712362034119	0.936232959354631
LOC105250186	0.0485158745944303	0.00195153409161779	4.5708124778499	0.39159744572931	0.680796683508917	0.936232959354631
LOC105250811	0.0666230657375402	0.0212067155725384	6.63232416180657	0.390236673280597	0.681690518065643	0.936252998615522
LOC105253262	0.0102567864442002	0.0602651168514387	5.87519432363193	0.389216370018252	0.682361555581925	0.936252998615522
LOC105255275	0.0378859445093174	0.0536288810365035	5.33273933717828	0.386659185135166	0.684046556335685	0.936252998615522
LOC105249743	-0.00252374730966047	0.0657672101306015	4.39832941598323	0.378800876415552	0.689253193649309	0.936252998615522
LOC105258575	0.0556835376884291	-0.0194163201582769	6.1434330776122	0.378409268738929	0.689513791734666	0.936252998615522
LOC105256485	-0.0173759350207035	-0.0563593989232564	4.04051541484205	0.377032099718443	0.690431095734619	0.936252998615522
LOC105256250	0.0506885300260301	-0.0497306275118155	6.06289197414042	0.376744369111779	0.690622915887196	0.936252998615522
LOC105255797	0.0476969291873142	-0.0760990020696807	5.10785127879163	0.376186474195353	0.690995011628413	0.936252998615522
LOC105253243	-0.048393508885927	-0.0352898475398749	5.04589589160265	0.37510106405011	0.691719570110921	0.936252998615522
LOC105256985	-0.0601869024926303	-0.13925156300355	4.54310511022272	0.374442145132607	0.692159832925819	0.936252998615522
LOC105250227	-0.0174240248873196	-0.0867278626216462	5.37690301972772	0.369067983142501	0.695762107228823	0.936252998615522
LOC105250143	-0.00330451180038489	-0.0686497611218942	7.9498824143384	0.364141435830521	0.699082388028324	0.936252998615522
LOC105247839	0.0695057728587578	0.0875227706859232	4.17833258200697	0.363069671787418	0.699807006246189	0.936252998615522
LOC105253978	0.050345718478166	-0.0184727374100917	5.71322093126532	0.360341542117693	0.701655204815372	0.936252998615522
LOC105247785	-0.00752838536911445	-0.0680790999839519	5.73025709591739	0.360152829694634	0.701783247418977	0.936252998615522
LOC105249071	0.0390286948936957	-0.0329180121160204	5.01942043751849	0.354861667545292	0.705383771291033	0.936378684628949
LOC105257489	0.0387680404799687	0.0502560942908747	5.47064047730937	0.35476547135508	0.705449417691452	0.936378684628949
LOC105259576	-0.0231575029116609	-0.0804449718399295	4.99873548014686	0.352019353860487	0.707326252949142	0.937062136124669
LOC105255230	0.0681640645315933	0.00963215764200098	6.77180729393533	0.351079978142616	0.707969524189454	0.937192119460866
LOC105249884	-0.0375774411786104	-0.0125650709086622	4.61334607314511	0.349440173957623	0.709093974601018	0.937192119460866
LOC105256853	-0.0198708878260223	-0.0827549744684862	4.4375077072826	0.349288165190572	0.709198309412176	0.937192119460866
LOC105248469	-0.0258834061247941	-0.0337960441000701	7.66979333598026	0.34617253858946	0.711340500776913	0.937594533271541
LOC105253609	0.0472743990522955	0.0268433433759644	4.40190712693938	0.346036740491024	0.711434031602153	0.937594533271541
LOC112637367	-0.0569639316157257	0.0209468409637328	6.1027582233727	0.340402846149578	0.715326264790338	0.938662175287751
LOC105251356	0.0599546181950802	0.0332395796299737	7.12304851004676	0.337137268242205	0.717592992645942	0.939235023930665
LOC105254670	-0.0616821458262041	-0.0334125098234234	6.40369631478293	0.336960502825703	0.717715914593338	0.939235023930665
LOC105250969	-0.00472028397166129	-0.0831063054776739	6.51551144647148	0.335758303328275	0.718552531083317	0.939553122905846
LOC105256511	0.0105488911274925	-0.062372986478496	5.01538818222335	0.335251664320878	0.718905423416828	0.93960825302238
LOC105255264	0.0272025036218733	-0.0460520956783672	7.07832205303208	0.332798763726346	0.720616642758138	0.939757902706311
LOC105247955	0.0599437470888252	0.0300166170037907	5.65946951797879	0.33166640369218	0.721408116446823	0.939757902706311
LOC105256430	-0.0630720933524071	0.0280427727722204	3.89766333912778	0.33110647899818	0.72179983273456	0.939757902706311
LOC105252551	0.0499697933753189	0.0299211714101669	4.98824886376743	0.327993656153257	0.72398177530221	0.940027335883776
LOC105249686	-0.0396776102108863	-0.0417054643433982	5.82656147427309	0.32791699062403	0.724035605284274	0.940027335883776
LOC105249421	0.0406985999253195	-0.0431736347177179	5.41083593518539	0.327357244941181	0.72442875829626	0.940030164459563
LOC105248542	0.0834095684650577	0.0509280573914275	3.35213626917769	0.326033788360047	0.725359255041974	0.940634306949539
LOC105255701	0.0315849537945834	-0.0327316539995324	5.78542020112752	0.322711915683036	0.727700569475894	0.940634306949539
LOC105256745	0.0373229534956474	0.0288591784489023	8.23755266069344	0.321142729296268	0.728809436370108	0.940634306949539
LOC105249361	-0.0778077747723817	-0.00745574239078824	4.48363658706448	0.320944223634226	0.728949842342412	0.940634306949539
LOC105255412	-0.0559563624040225	-0.00638825893399773	5.31395965504182	0.320318036282161	0.72939294797461	0.940634306949539
LOC105258539	0.047367290718617	0.0225583957638321	4.79798505990941	0.319783784746615	0.729771230714542	0.940634306949539
LOC105255735	-0.123965262656717	0.0621328305291359	3.79591856811981	0.319636624435289	0.729875466941044	0.940634306949539
LOC105248222	-0.0613684970263529	-0.020105018830245	6.07734997291511	0.319386850896795	0.730052423232763	0.940634306949539
LOC105253512	-0.0239583753866468	0.0288087974775233	4.37923804930017	0.319275599173911	0.730131256520619	0.940634306949539
LOC105251377	0.0396459240380888	0.0617639657248315	2.98208929586625	0.31846683518617	0.73070462924678	0.940634306949539
LOC105251257	-0.00270065962495859	-0.0741758986983187	5.43735043381839	0.317315380950857	0.731521802837855	0.940937302587196
LOC105249254	-0.00877792761692188	0.0660547920516569	2.71170627956847	0.314812896016919	0.733301239882898	0.941172969649088
LOC105256473	0.0130282943369599	0.0862884075236496	4.86183533152903	0.314768087625477	0.733333144858945	0.941172969649088
LOC105250428	0.0280294321626035	-0.0424376848190013	5.09709955170773	0.314261019939651	0.733694298852551	0.941172969649088
LOC105249958	0.0401817743970645	-0.0138990202064654	4.65791562823452	0.309656360169922	0.736982851499479	0.942510398999358
LOC105254040	-0.0429466333692176	0.00947488604125107	7.49843377332647	0.30631497199362	0.73937930639358	0.943304893912012
LOC105255155	0.0292342367452478	-0.0369328051283537	5.49861762670682	0.306200899242411	0.739461270236618	0.943304893912012
LOC105254701	-0.0398230424103658	-0.00417995459870836	5.19331117340291	0.304580489450642	0.740626646265576	0.943324974969952
LOC105252366	0.0599218329905948	-0.0166169198982059	6.19483913094114	0.303606564549707	0.741328046904097	0.94377422100765
LOC105257090	0.0276050384196114	-0.0383980099538434	3.97789560619238	0.298878341264853	0.744743568647267	0.944851505160634
LOC105258518	0.0646809553413041	0.0315621133249012	5.1514339867378	0.297704784692177	0.74559397610061	0.944851505160634
LOC105248094	-0.0381822294882244	0.0159812274815072	4.15935690169824	0.297444158375538	0.745782980923495	0.944851505160634
LOC105252047	-0.0368635802846553	-0.0658223838065076	6.91841442231624	0.296038797889596	0.746803045460266	0.944951172090334
LOC105249908	-0.0289664228230712	-0.0372830104029471	5.00452468181354	0.2955326812712	0.747170778390962	0.944951172090334
LOC105255988	-0.000107545884079858	-0.044389489361135	7.91590171272964	0.29530802345565	0.747334073231647	0.944951172090334
LOC105248263	0.0632094641949388	0.0107572160386628	4.02267520942657	0.293345775534856	0.748762015693148	0.944951172090334
LOC105248080	-0.0379852336006892	-0.0343124499077045	4.81066391387953	0.291849123099916	0.749853149148093	0.944951172090334
LOC105255731	0.0350829847624724	0.0296870548984624	6.4550334239355	0.290806651989364	0.750614190674978	0.944951172090334
LOC105253117	-0.0464643044841059	-0.0370554030746265	5.00719091189088	0.29011372589387	0.751120519627351	0.94505903013866
LOC105257589	0.00471151435136813	-0.0460117535001499	5.20414297386929	0.287773820210792	0.75283308087899	0.945752332266674
LOC105256592	0.0363387302303288	-0.0473303950530634	5.00085588970424	0.28605752096513	0.754091946828652	0.946000363744708
LOC105254929	-0.0403571284069777	0.0122651886965467	5.30111298827785	0.285392329923045	0.754580468761505	0.946201103140846
LOC105252127	-0.0242404599803775	-0.0322558895809563	7.7416296357321	0.282194637338199	0.756933723236644	0.947386654207911
LOC112637752	0.0743315527227261	0.0510244579253873	4.83300035242143	0.281176796243953	0.757684460672752	0.947386654207911
LOC105257259	0.0432601091894818	-0.0237712106489283	7.71524831204734	0.279888418535934	0.758635909416293	0.947526017620382
LOC105251409	0.0391852715088627	-0.0382406278326244	4.01515590852473	0.276267407778176	0.761316987142317	0.948325592835249
LOC105258417	0.0429386249744609	-0.0522139258304115	5.27927519621319	0.272186117012978	0.764351309894076	0.948831385264622
LOC105252217	0.0466267069782964	-0.035120452862711	6.24693513178247	0.267305763266012	0.767997109970008	0.950728968808136
LOC105251856	-0.0293935628025198	0.0579576775596319	5.52022260705664	0.266811170520889	0.76836764987913	0.950939580685343
LOC105248161	0.000338398324810512	-0.0684534046448201	6.7244302605975	0.263963879779144	0.77050459930378	0.950939580685343
LOC105257229	-0.0118459190318431	-0.0523225131439482	5.47095866382168	0.263684138079978	0.770714901952274	0.950939580685343
LOC105251496	0.0486119480162064	-0.00283801493846231	7.84873902853697	0.263420315656616	0.770913294486032	0.950939580685343
LOC105254679	0.0352505616573333	-0.0100404497810724	5.33578055537792	0.262093691334195	0.77191175421005	0.950939580685343
LOC105248522	-0.0654330183620481	-0.00552050972660683	4.45781343958414	0.261381983843908	0.772447991460083	0.950939580685343
LOC105250650	0.0421355484311698	-0.0111300032912824	6.25781763162462	0.259914894508904	0.773554659966512	0.950939580685343
LOC105259144	-0.0345305179909802	-0.0310048756959941	5.40696315067041	0.259310585384492	0.774011012791436	0.950939580685343
LOC105256273	-0.0258571552530726	-0.035046047164023	5.7847940974777	0.259072312433573	0.774191029099831	0.950939580685343
LOC105248654	0.0574382662605902	-0.0316464391507708	4.80073990454147	0.257471442553267	0.775401682990514	0.950939580685343
LOC105252958	0.0369930335941234	-0.0227541159018733	5.1888422897888	0.255915247298863	0.776580539068805	0.950939580685343
LOC105251938	0.0173154563273264	0.0381243374252267	5.1729287727862	0.255015800351779	0.777262787003665	0.950939580685343
LOC105253060	0.0712950757044044	0.042876960364646	5.82159422951072	0.254656609703862	0.777535423422273	0.950939580685343
LOC112638195	-0.0439866330396558	-0.06511601522706	2.06307279058937	0.253260471339823	0.778596129035371	0.950939580685343
LOC105259397	-0.00883900104719149	0.0385987141816615	6.09480772978386	0.252345845454114	0.779291868097816	0.950977861721243
LOC105255360	0.0236825418860646	0.0400568585969324	3.91719838151046	0.252171685193742	0.779424425737589	0.951009370997226
LOC105256491	0.0547271302627503	-0.00987109013958199	4.00154546126698	0.244993864419396	0.784909176953517	0.953149614617614
LOC105248815	0.0618103816365553	0.0250548961131389	4.27366824959426	0.244178372640582	0.785534983122792	0.953149614617614
LOC105255880	-0.0331596440835426	-0.00995460962295329	6.8801523700667	0.240624794395821	0.788268374094508	0.954180963366026
LOC105251352	0.043226512275812	-0.0334713425509338	5.08060471247632	0.235891699143392	0.791925228645412	0.95489339397587
LOC112638603	-0.0128162007239266	-0.0750526831500582	4.43013205948503	0.235025226987316	0.792596686378226	0.955013203911259
LOC105253355	0.0259944800890554	-0.0150034342207634	5.11561682895525	0.23334070358242	0.79390386363065	0.955853719065026
LOC105259411	0.0220067710909591	-0.040654302843512	7.0474895756588	0.229071559200342	0.79722727127341	0.956674424197038
LOC105248277	-0.0104351121513615	-0.0536366124875085	5.2764191254887	0.216666549915595	0.806970970144717	0.958848587045336
LOC105252974	0.0150449175919687	0.0255396276796733	6.2760138775907	0.216407192176118	0.807176073207474	0.958848587045336
LOC105258685	-0.0366396841285987	-0.0395935824134013	6.49517378834639	0.214216063172048	0.80891112295124	0.958948521872899
LOC105255084	0.0385210788115919	0.00585373658746152	5.65515896911887	0.213785909067809	0.809252220625133	0.958948521872899
LOC105258301	0.0264367381344064	0.0119025706400476	5.19778378462777	0.212971198860204	0.809898690003485	0.958948521872899
LOC105259456	-0.0172248740873491	-0.039575127587368	4.37847462861132	0.210653257423956	0.811741062634425	0.958948521872899
LOC105255953	-0.0521013549106973	-0.00286637710189539	5.93957755841935	0.2095162390952	0.812646477740766	0.959390394648618
LOC105250783	-0.0253115105161187	-0.0601785645689344	5.50087765917412	0.208552430597727	0.813414830717148	0.959708674988001
LOC105253044	0.0221036032915829	-0.0601721033286443	6.14855643407973	0.207487513824139	0.814264712852554	0.959708674988001
LOC105253163	-0.00951584519881698	0.0490913887324744	6.32365114638835	0.206271832325304	0.815236105086281	0.960007084723848
LOC105258646	0.000659153926666765	-0.062551177866934	6.76165120643517	0.205330753977221	0.815988946571324	0.960007084723848
LOC112639333	-0.0462048366167993	0.00826138305504735	3.99627563979581	0.204339147201528	0.816783033400772	0.960007084723848
LOC105258958	0.0451274861674033	-0.022878382687884	5.91305067077526	0.204302322606013	0.816812539129086	0.960007084723848
LOC105248333	-0.0433586208334161	-0.0328306146517185	5.21582171295214	0.203122157407783	0.817758765509491	0.960123906461469
LOC105254516	0.0459873903120074	-0.00562182591332987	4.16854641626795	0.202587111099437	0.818188147371676	0.960123906461469
LOC105250177	-0.00507617690837306	-0.0533060447802431	5.84557906322346	0.201592047965154	0.818987355560147	0.960402132441961
LOC105252679	0.0345206858626742	-0.0222917532964249	5.57572796575096	0.199708973386704	0.820502131357865	0.960402132441961
LOC105258254	-0.0555963890850659	0.0199014293212582	5.22885811163404	0.197176002743731	0.82254453478125	0.961038366211592
LOC105251448	0.0394970944059106	-0.000731992297055302	4.48921700506204	0.194977285066684	0.824321934742239	0.961042429011964
LOC105248899	-0.0265419525750781	0.0237984416869049	6.34572533709666	0.194957472192525	0.824337970184831	0.961042429011964
LOC105259250	0.0215421582286046	0.034328095699281	4.08810688732016	0.194916754182766	0.824370926158187	0.961042429011964
LOC105250468	-0.0558186753762611	0.0171380396272514	5.19604697746596	0.194525373556749	0.824687771846276	0.961042429011964
LOC105258984	0.0826861983195648	0.00630874874504109	6.68453048163109	0.191832711095823	0.826871258705912	0.96174072686508
LOC105252731	-0.0265421282278072	-0.0209572826350817	4.48448978489943	0.19182549031688	0.826877122557572	0.96174072686508
LOC105249881	0.0209136181523772	-0.0315592660118307	5.07743834027282	0.191186855662484	0.827395925266482	0.961821404445903
LOC105255725	0.0472433703812863	0.0105352730749737	5.35929822026372	0.189966419347973	0.82838835336787	0.961917471953753
LOC105256133	0.0347141108800199	-0.0162702630531404	4.6438544589734	0.188691076580075	0.829426822906961	0.961917471953753
LOC105249600	-0.0184751345238715	-0.0258572629617771	5.82256407138702	0.18794572798689	0.830034395596585	0.961957706062222
LOC105252237	0.00914313509467473	-0.0576968416923939	3.71948616054303	0.187016662191461	0.830792408206775	0.962129357010166
LOC105250311	0.040557313963021	0.0305070325983007	3.80789336184727	0.185004067296294	0.832437058800829	0.962755321003766
LOC105247957	0.0173595552850733	0.0295602719906786	6.62016532583371	0.184193496055119	0.833100447465181	0.962755321003766
LOC105255790	-0.0041741911490983	-0.0532502406367112	5.7182870749212	0.182929908225995	0.834135749358549	0.962755321003766
LOC105253742	-0.027473904834503	-0.0199922772143955	4.86352837589803	0.182882455207738	0.83417465671933	0.962755321003766
LOC112639123	0.0040829125261653	0.0556105800041906	5.08469301213148	0.182605695551033	0.834401615237984	0.962755321003766
LOC105256689	-0.0388512410349585	-0.00403605241883164	9.94936380584978	0.179347328934081	0.837078749584642	0.962755321003766
LOC105257940	0.0306779506905968	-0.0295293525110112	5.40239439081536	0.179049032890827	0.837324304660409	0.962755321003766
LOC105257664	0.0081372037696619	0.036392780332942	4.61861704561977	0.179014700751099	0.837352571682495	0.962755321003766
LOC105252577	0.00316949386249221	0.034871655006312	5.80946876240518	0.177810060354358	0.83834506208437	0.962970716143373
LOC105258120	-0.0266591561500192	0.0298654196889219	5.16714973068583	0.176947348069077	0.83905663309254	0.963177300058457
LOC105259008	0.0417616775003149	-0.00595484316934902	7.06763965278397	0.175811743948781	0.83999429553944	0.963191507988308
LOC105249791	-0.0280119156148751	-0.00689593226072706	5.44883448402688	0.175781744615151	0.840019081384355	0.963191507988308
LOC105248629	0.012016470136082	-0.0569037317927954	6.56756017707061	0.174786087806511	0.840842160687256	0.963191507988308
LOC105256631	-0.0261669462000361	-0.000108132450692821	6.36742691922432	0.173251915951437	0.842112143245028	0.963537439071987
LOC105249570	-0.0261008735471844	-0.034061561869204	6.04045180810586	0.17304368585924	0.842284677270171	0.963537439071987
LOC105250977	-0.014697745127903	0.0233342591248148	4.81288506748784	0.172055189432882	0.843104247806314	0.963890273724683
LOC105256010	0.00730257543135172	-0.0351316592345854	4.7648819421011	0.171375341087631	0.843668422454769	0.964134438946966
LOC105253886	-0.00127702944516777	-0.039560378592234	6.90731336510967	0.167022585124139	0.84729038370093	0.964748033149394
LOC105257510	-0.0571240285606477	-0.00607487984576204	1.82018027183136	0.166355073684575	0.847847329195963	0.964777451463871
LOC109609714	0.0354691593697865	0.0491407268765877	4.07856469032265	0.166249050073899	0.84793582804502	0.964777451463871
LOC105258522	0.0109178243969287	-0.0291350920147362	4.38396447131668	0.165280029907662	0.848745146629268	0.964840280839296
LOC105256948	0.00548269608042623	-0.045819426953914	5.15154020817826	0.164752466973854	0.849186118915268	0.964840280839296
LOC105259486	-0.0342172655329973	-0.0276822799218378	6.44552141515214	0.164324545075865	0.849543988850447	0.964840280839296
LOC105250387	-0.00678073164125773	0.0382548103649756	6.29474561244113	0.163976292490551	0.849835353437285	0.964840280839296
LOC109610426	0.0939886037012464	0.0183142925889789	12.8280480696804	0.162525076129245	0.851050688243593	0.964840280839296
LOC105257482	0.0456502538551082	-0.0142781948365052	4.56201358974748	0.16163593815177	0.851796245323554	0.964840280839296
LOC105255866	-0.0467903586252502	0.0351670479730427	3.1268433181205	0.161157825482982	0.852197446454848	0.964840280839296
LOC112637168	0.061152099446885	-0.0759230199112468	2.50321146858787	0.160933551645367	0.85238571379855	0.964840280839296
LOC105254928	-0.0476439791630376	0.0561195907291648	5.02209331154074	0.159251165562659	0.853799450871668	0.964840280839296
LOC105253663	0.0479788714101241	0.000497270120475686	5.76031116253363	0.15891060433354	0.85408594249988	0.964840280839296
LOC105250707	0.0167199581678477	-0.0268843625869083	5.27225637130722	0.158328425738617	0.854575934633806	0.964840280839296
LOC105259311	-0.0389246361178247	0.0112219158077273	4.57259750144102	0.156253563540757	0.856324752771663	0.965789880806692
LOC105256061	0.0309922704652235	-0.011508706189863	5.41965458179353	0.154006319492574	0.858223286369805	0.966234309162444
LOC105258760	0.055168480003655	-0.0049830566994902	3.31396816985375	0.152502506183983	0.859496323064477	0.966485781738546
LOC109610429	0.100491037263331	-0.0102094843613136	13.4893683730602	0.151886551756921	0.860018349318784	0.966485781738546
LOC105259263	0.033575630840623	-0.014049118064067	5.16476226801737	0.149071159687996	0.862408840405915	0.967047746841033
LOC105252620	-0.00420337119498824	0.0307724898257731	5.09951697310106	0.148530622321466	0.862868631492656	0.967047746841033
LOC105255249	0.0255086089441556	-0.0175812039284888	8.33806912453644	0.148524731639685	0.86287364369387	0.967047746841033
LOC105254686	-0.0168109295064556	-0.0289735902840191	9.88888569554196	0.148354415091194	0.863018574629846	0.967047746841033
LOC105247963	-0.0131820050097571	0.0316897608053363	5.55064489164008	0.146073380629138	0.864962193025899	0.967835415839761
LOC105249091	0.00338975402826419	-0.0313286870100898	7.13252944019618	0.144307766829529	0.86646992384566	0.968480591894832
LOC105251578	0.014729283649929	-0.0309391415280226	5.35963890706785	0.142948357917352	0.867632740284996	0.968782769575612
LOC105254761	-0.0625738334411313	0.00423402262456616	1.24226858384194	0.141270284119391	0.86907049460163	0.969306929555527
LOC105255950	0.0343127930089875	-0.0268321876208071	6.43908376813242	0.140619317215544	0.869628937673624	0.969464866686054
LOC105249125	0.0366046196870741	-0.00547355258465593	5.04273251395391	0.136761844735373	0.872946209705038	0.970404873487579
LOC105253969	-0.0189369751548454	-0.0284314059554969	4.81969029325275	0.136508464824131	0.873164590734986	0.970404873487579
LOC105257520	0.0315609097409256	0.0105085905745235	5.43138079494942	0.135367089910802	0.874149051639048	0.970578730638769
LOC105250053	0.0298103682995821	0.0092850825709315	5.19817369788725	0.13503290004844	0.874437527699808	0.970578730638769
LOC105255806	0.0157959510798604	-0.0602693649620695	4.53717645352106	0.135001804510741	0.874464374982094	0.970578730638769
LOC105257046	0.0366813087714299	0.020429775183415	4.12319126786612	0.132970890658187	0.876219782497479	0.970721410779221
LOC105253989	0.0338781915048245	0.00122675835323682	5.75084732704659	0.127511173344736	0.880958012851444	0.972023568871095
LOC105250647	-0.0325436063365238	0.00556096544967592	5.52250429938706	0.124060449017856	0.883967198956224	0.972938091728436
LOC105259277	0.0257928231971965	0.0319252970478438	5.73445535325749	0.118493507898331	0.888845573150544	0.974326097643003
LOC105258194	-0.0255269434681183	-0.0478901065656106	7.78233652048809	0.117600835681696	0.8896305709555	0.974326097643003
LOC105255631	0.00647380188379726	0.024151431794561	5.40142406626387	0.116371978288664	0.890712445229799	0.974372954097296
LOC105255303	0.0317296241434963	0.0399831438958892	4.55302481485067	0.113164949639137	0.893542674286546	0.975491954386433
LOC105254325	-0.00616446080735718	-0.0173009827512937	5.73766996026775	0.113109639020512	0.893591572658889	0.975491954386433
LOC105249598	-0.027839624562032	-0.0202323066045077	5.73706622840121	0.112764214448829	0.893897017917618	0.975491954386433
LOC105252069	-0.0414215283576988	-0.0186386794105432	5.50950038566045	0.11173216997861	0.894810295185656	0.976244835712519
LOC105251384	-0.0223125734156138	-0.0315928853601502	5.67412829494155	0.111197570984819	0.895283774423334	0.976388795815205
LOC105249048	0.0124945204026093	-0.0275462625966336	5.02594284349513	0.11090991313109	0.895538658378026	0.976388795815205
LOC105257148	-0.0219676423109768	-0.0305422466540857	1.55142889309578	0.110588726375882	0.895823345056332	0.976569504259034
LOC105257369	0.0119707750293939	0.028981153091231	6.05005381450052	0.105625939717744	0.90023477242256	0.979392165451538
LOC105254250	0.0339368476724901	-0.0183402621352775	6.19268505459204	0.105146618061226	0.900662100071908	0.979392165451538
LOC105255748	-0.0059158878496766	0.0339532432170707	5.69517886236067	0.104970703938601	0.900818987772433	0.979392165451538
LOC105259405	0.0213591332591265	0.0300094158727193	4.86846869172155	0.101311679076413	0.904089055622691	0.980434231685361
LOC105254311	-0.030209253302535	-0.00748020199849947	5.43851962517799	0.0996520272245492	0.90557656824243	0.980859194024526
LOC105257340	-0.0280183425213541	0.0218836548454809	4.53351971853154	0.0994934116645692	0.905718872419829	0.980859194024526
LOC105250404	0.0155163001552382	-0.0259326289523421	6.15599911038581	0.0961484827111575	0.908725532388761	0.980859194024526
LOC105251741	0.0145462502482784	-0.0305813235996873	5.26222407433068	0.0953068961564639	0.909483729843678	0.980859194024526
LOC105250213	0.0158693968992552	0.016508983137471	4.11437162480206	0.0940336641709963	0.910632119912579	0.980859194024526
LOC105249955	-0.0139154526209048	0.0260010115668197	4.78054475971454	0.0934814107947543	0.911130717797545	0.980859194024526
LOC105254527	0.0213272172721693	0.0180917225914659	4.92278244577531	0.0930076759087933	0.911558664041546	0.980859194024526
LOC105253297	0.047663458469485	0.0181119710156913	6.25154794677002	0.0922579332154635	0.912236390532008	0.980859194024526
LOC105253874	-0.00898257561696037	0.0194941264870038	6.05667947636327	0.092193791347941	0.912294396895478	0.980859194024526
LOC105254609	-0.0412119322735679	0.0115766635526957	5.53874279411593	0.0915669617916133	0.912861479574093	0.980859194024526
LOC105255457	0.0156364486440793	-0.01602035875655	7.6528391995548	0.0910290424477344	0.913348434348964	0.980859194024526
LOC105258486	-0.0384399860490203	-0.00923956914666677	5.74685616331607	0.0903893891372662	0.913927854656877	0.980859194024526
LOC105250383	0.0189926761021022	0.018595660932669	7.07364566050519	0.0902069775260591	0.914093163210993	0.980859194024526
LOC105250949	0.0258127521546848	0.0175217487217181	5.55970264490482	0.088726731119382	0.915435832007534	0.981036637022962
LOC105259525	-0.019191535690999	-0.0141008871983068	5.06049968864917	0.0878289306154924	0.916251240794112	0.981036637022962
LOC105256085	0.0371232360127438	-0.0235093098914338	5.16159077302763	0.0871206213397151	0.916895109306365	0.981036637022962
LOC105259280	-0.0112068022309062	-0.0266872904053278	4.85886228200123	0.0866210776514523	0.917349503276782	0.981036637022962
LOC105256510	0.00381808720853639	-0.0197267249755394	5.48505421099569	0.0834663389898135	0.920224812364256	0.981036637022962
LOC105259302	0.0253274329506479	-0.0247960452604643	4.33589210300872	0.0812226348824142	0.922275786003451	0.981340204403291
LOC105257820	-0.0195532487044938	0.00264377723329123	5.35904653007571	0.0802354291429887	0.923179777573066	0.981340204403291
LOC105254209	-0.0242912540745976	-0.0236214523312087	5.80972960737871	0.0789319798725461	0.924374842198075	0.981340204403291
LOC105247983	-0.0115668191288385	-0.029796137436834	5.01768712723609	0.0765642394969865	0.926550035468253	0.981544342186081
LOC105253555	-0.03192343759136	0.0422185260892271	4.81449190477097	0.0751991945780441	0.92780662008826	0.982175526043206
LOC105252172	-0.0127541891959862	0.0169743117211502	5.74340102754745	0.0744924035669943	0.928457985811035	0.982371434484363
LOC109609781	-0.0241887298551405	0.0104144329657775	9.01655131216491	0.0722948801916805	0.930486384010784	0.982940297936875
LOC105252694	-0.00691774628291604	-0.021442272170948	4.55917044177417	0.0702054804725618	0.932419480707879	0.983397846966614
LOC105255559	-0.00673862908091853	0.0199412963157838	4.1945813677283	0.0699259581199255	0.932678425983554	0.983530781303599
LOC105252835	0.000218729939347228	0.0207316973624977	6.20243645572525	0.060751725059	0.941221154917617	0.986423447517194
LOC105253400	-0.0187467530634037	0.0108188796654456	6.3732561488096	0.0602225399301983	0.941716520700501	0.986512850838507
LOC105253002	-0.00524953955858033	0.0256216570797078	5.58655288890621	0.0592784420647474	0.942600991940972	0.986512850838507
LOC105249428	0.0185961424549688	-0.00358265219108257	6.47114574206834	0.058416817252861	0.943408992821466	0.986512850838507
LOC105257262	-0.00720887613267057	-0.0126794052749416	7.15950154528127	0.0567948479253705	0.944932075899136	0.986671406859097
LOC105251682	0.0178695822841908	-0.00802904143359099	4.42739984224453	0.0551437371452463	0.946485289673947	0.987724632281751
LOC105249465	-0.0174394231679498	-0.0198559491189648	5.78373556422789	0.0543189465776128	0.947262223934281	0.987751741239834
LOC105254482	0.0145440735705306	0.0207208420076557	5.46223913242814	0.0494203786347039	0.951890979543957	0.989752341131509
LOC105259543	0.00245029997876706	-0.0306371234711827	6.36859450414554	0.0488525518536343	0.952429130318623	0.989752341131509
LOC105256115	0.00648041716610928	-0.0215841652439999	5.12623748513445	0.0473608082749419	0.953844499616728	0.990596804040892
LOC105255634	0.00571794876246004	0.0311415540796968	5.29800664819169	0.0471070165903388	0.954085526838829	0.990703784441296
LOC105257586	-0.0174851477779895	-0.00829492702261186	6.90768928629365	0.0457897960331735	0.955337569507814	0.991073057893787
LOC105254273	0.00776241020681412	-0.0214453183078472	7.535589754251	0.044345090103977	0.956712858454012	0.991452348941438
LOC105252872	-0.0213360090656119	0.0115538467116827	5.26878701842861	0.0422182649857987	0.958741437741093	0.99213634348278
LOC105250692	-0.00479702381739389	-0.028834240296499	4.38923656351932	0.0422085586898298	0.958750706457134	0.99213634348278
LOC112639357	0.0153345949503796	-0.0319817693937729	4.40336092599555	0.041122200735335	0.95978870943593	0.992552155217603
LOC105250182	-0.0179406392839032	0.00928969400816571	6.92098941180859	0.0404240075483124	0.960456474813757	0.992635043020785
LOC105251022	0.00907786117466911	-0.00481305521074239	5.97212829120942	0.0403287238732494	0.960547645394181	0.992635043020785
LOC105251269	-0.0202771298805806	0.0111814733249284	1.67844076080184	0.0397626406131492	0.961089488053727	0.992635043020785
LOC105253661	-0.0145488568933488	-0.00579141998542081	6.33902565968849	0.0397328331349724	0.961118028401357	0.992635043020785
LOC105259208	0.00693897508231377	0.0135644003039834	8.68784009515174	0.0397081932665423	0.961141621517504	0.992635043020785
LOC105251559	0.011217940969418	0.017476255299092	5.69189674037701	0.0395029989086262	0.961338123429136	0.992635043020785
LOC105259260	0.00793265010333407	-0.0210463415990446	4.70652689397459	0.0384955458537698	0.962303537141877	0.992815216110034
LOC105252118	-0.0149526899749516	-0.0167095567656119	7.21295037688831	0.0377765054709167	0.962993222369722	0.992959775363487
LOC105251581	0.0168007931834731	0.00417897145560483	5.20605047010296	0.0370102920675173	0.963728750477864	0.993006585935419
LOC105254447	0.0133964401670197	0.0037955139688735	5.92597713908587	0.0355446155159214	0.965137444040223	0.993509884475455
LOC105248892	0.0189570870013592	0.0117276563095161	6.41611682266851	0.034966479782577	0.965693722791082	0.993509884475455
LOC105254960	-0.0176423117972931	-0.022661282090183	6.49316311804298	0.0344305763572456	0.966209679420063	0.993509884475455
LOC105248712	0.0105951682044723	-0.00697141506039048	5.7531584782713	0.0341666406084019	0.966463902181519	0.993509884475455
LOC105250312	0.0118246602251176	0.00352777257221589	5.33320294160578	0.0335209109493247	0.967086177462857	0.993509884475455
LOC105251917	0.00632152199394008	0.0119340507951894	4.59859844435471	0.0332927705164969	0.967306136183898	0.993509884475455
LOC105259098	-0.0145256519284672	-0.000934610261769852	4.66148442269687	0.0325114664125709	0.968059835818185	0.993509884475455
LOC105258355	-0.00053169629756524	-0.0125743807838266	5.43001016344429	0.0322158888868369	0.968345137843169	0.993509884475455
LOC105250011	0.0177809726577934	0.00413774025473882	6.10453102221417	0.031596732779004	0.968943067984918	0.993509884475455
LOC105250251	-0.0151646328558056	0.00950728929534925	6.16886426213363	0.0314618365151805	0.969073393349931	0.993509884475455
LOC105252775	0.0168351614529818	-0.00623061059961002	4.4790281928002	0.030651945124573	0.969856245595221	0.993509884475455
LOC105257224	0.00408920721486465	-0.0105727848904475	5.48147224303722	0.0304230117006697	0.970077661334167	0.993509884475455
LOC105248293	0.0124257370264439	0.0021783677278007	5.42050499306399	0.0302300276832715	0.970264351163008	0.993509884475455
LOC105248111	-0.0105926843802477	0.00538385368852221	5.7986257268957	0.0283506046734134	0.972084535191958	0.993637020845669
LOC105249432	0.0139022057719177	-0.00582551048986924	6.37036561978394	0.0281596600739983	0.972269670385784	0.993712892726425
LOC105252809	0.0126111398108533	0.0109955243685156	6.30937358623996	0.0272084980202226	0.973192469098658	0.994065517736673
LOC105254254	-0.00365308715095189	-0.0285483941797666	4.93692677421993	0.0243479389229245	0.975973511264437	0.994999786424133
LOC105259161	-0.00560947254989426	-0.0137249808877576	7.05271588407814	0.0227753798906556	0.97750606272764	0.995318551957837
LOC105259344	-0.010809882537616	-0.00738405598105149	6.90609611593506	0.0225481834595835	0.977727696810383	0.995318551957837
LOC112639775	-0.00292716426222551	-0.0296528886420814	1.83700732869519	0.0212775708559465	0.978968216374229	0.995318551957837
LOC105258562	0.0184563783441999	-0.00313757529140648	5.95151334368464	0.0209068545306147	0.979330477387579	0.995318551957837
LOC105253036	0.00678097921451366	0.00458786890495385	5.86129498559692	0.0207589704712402	0.979475029455441	0.995318551957837
LOC105253805	0.0228035030148986	0.00933399315055574	6.37311786731332	0.02052933735058	0.979699534993951	0.995318551957837
LOC105248323	0.00907846159145076	-0.010448054969732	3.91584956522433	0.0204909193868805	0.979737100607133	0.995318551957837
LOC105252241	0.0134254639294919	0.0141612786611175	4.56693013757935	0.0194611792452552	0.980744582607245	0.995362365707063
LOC105255421	0.0136944758099038	0.000897403762824056	4.80178436183811	0.0190635683001479	0.981133902604046	0.995471097882365
LOC105259076	-0.0205651795489897	0.00609502567669654	4.69253869603405	0.0185583460159551	0.981628834176536	0.995595146640984
LOC105251949	-0.000524561881103332	-0.014492042069608	6.24740742830194	0.0177753248824248	0.982396446468567	0.995967609588549
LOC105253277	0.00365481367979898	-0.0113350700047082	6.77822064188675	0.0177465970707839	0.98242462145056	0.995967609588549
LOC105251436	-0.0014798632333641	-0.0150052120847723	5.89227027867427	0.0173921816762132	0.982772289379402	0.996073126990102
LOC105252368	0.0100014029657715	-0.00541465164582639	5.45056979047104	0.0160620124058725	0.984078336639611	0.996857191784807
LOC105255083	0.0116382180083081	0.00287970851651913	7.05884983600302	0.0148445032672256	0.985275432805191	0.997410635729949
LOC105252528	-0.00497845000963598	-0.0071030862683794	6.47021407106468	0.0147160749404946	0.985401800820085	0.997410635729949
LOC105259037	0.00426574835288868	-0.00667744474350778	5.12586696619892	0.0143350157905625	0.985776851285145	0.997410635729949
LOC105256089	-0.00410202836859468	-0.0102336656487041	6.23371912474455	0.0137631109845884	0.986340031439779	0.997410635729949
LOC105256141	-0.0111946805913286	-0.01031008473437	5.26158078618418	0.0133787201413804	0.98671875620547	0.997481023416782
LOC105259585	0.00791091600371986	0.000570476794524548	4.93083813676834	0.0110808046040998	0.988986123319631	0.997881333042845
LOC105252306	-0.00276325327543259	-0.0110824675879609	6.65025613924875	0.0110521238351698	0.989014458829345	0.997881333042845
LOC105249994	0.00793346181864818	-0.0082883015291297	5.34348194341589	0.0101700553473048	0.989886343193661	0.997881333042845
LOC105256836	0.0062697969959562	0.00458560135452875	5.69383636433132	0.00985232550300231	0.990200610767063	0.997977200571332
LOC105251180	-0.0054378219292052	-0.00518696040926022	5.36805575734294	0.00931688134705342	0.99073046745353	0.998083883326103
LOC105255388	-0.00620962551015065	-0.00494939404304498	4.73590772248794	0.00702375690964288	0.993003177100547	0.998648667684026
LOC105250529	0.00780234033043856	0.00319533772761817	5.22597317295989	0.0065391984889295	0.993484151917639	0.998752378037019
LOC105251094	0.00956995695836774	-0.000331690463528437	4.91932156743058	0.00615815501891738	0.993862556510856	0.998765143091311
LOC105256913	0.00114927909851504	-0.00442148025033737	5.40270887244671	0.00504047885425798	0.99497340297838	0.998907886700546
LOC105247809	0.00389709243503497	0.0032908012203882	5.93156802204306	0.00487992940642823	0.995133083008749	0.998907886700546
LOC105258894	0.00612751632515828	-0.00814304879484542	5.43670509280664	0.0045526844421259	0.995458642749228	0.998907886700546
LOC105248219	-0.000416720179159746	-0.00476352897660622	5.13606540280535	0.00256782775155184	0.997435778537458	0.999678407161578
LOC105254294	-0.00205877726317839	0.00126703979387688	7.00162285207735	0.00141635321189767	0.99858474445395	0.999930284405223
LOC105250838	-0.00171341699810645	-0.00171848137676087	5.80020103101918	0.000589701896505141	0.999410488445404	0.999930284405223
